# Supplementary material for: Discovery of a novel powdery mildew (Blumeria graminis) resistance locus in rye (Secale cereale L.)
Source: Sci Rep. 2021 Nov 29;11:23057. doi: 10.1038/s41598-021-02488-5 (PMC8630102; doi:10.1038/s41598-021-02488-5)
Supplement: Supplementary file 1 — Supplementary Table S1. [file 41598_2021_2488_MOESM1_ESM.xlsx]

## Sheet: Supplementary table S1
Supplementary table S1: Powdery mildew severity (% leaf area affected) of top-yielding hybrid rye (Secale cereale L.) and hybrid rye-population mixtures tested in the Danish official trials in 2017 at the Tinglev trial site in Southern Denmark (Sortinfo, 2021)
Cultivar	Tinglev
KWS Binntto	11
KWS Bono	18
KWS Edmondo	2.5
KWS Eterno	13
KWS Florano	5
KWS Livado	2.5
KWS Mattino	12
KWS Serafino	0.5
KWS Theofano	1.5
KWS Vinetto	8
KWS Voltano	8
Palazzo	8
SU Bendix 90+10% population	8
SU Cossani 90+10% population	2
SU Gerrit 90+10% population	2.5
SU Nasri 90+10% population	2
SU Performer 90+10% population	8
SU Toivo 90+10% population	12
Mean	6.91667	%
