# Supplementary material for: Discovery of a novel powdery mildew (Blumeria graminis) resistance locus in rye (Secale cereale L.)
Source: Sci Rep. 2021 Nov 29;11:23057. doi: 10.1038/s41598-021-02488-5 (PMC8630102; doi:10.1038/s41598-021-02488-5)
Supplement: Supplementary file 2 — Supplementary Table S2. [file 41598_2021_2488_MOESM2_ESM.xlsx]

## Sheet: 1R
Supplementary table S1: Characteristics of 33854 informative 600K SNP markers on 1R chromosome in Nordic Seed hybrid rye (Secale cereale L.) elite breeding germplasm (n=180)
			snpReady
			p	q	MAF	PIC	Miss
Marker ID	Chromosome	Position (Mbp)	0.497745	0.502282	0.182672	0.203802	0.00754564
AX_99857455	1R	0.295238	0.72	0.28	0.28	0.32	0
AX_99255132	1R	0.384964	0.87	0.13	0.13	0.21	0.03
AX_99581349	1R	0.391477	0.19	0.81	0.19	0.26	0.01
AX_99844429	1R	0.391568	0.37	0.63	0.37	0.36	0
AX_99755657	1R	0.391616	0.59	0.41	0.41	0.37	0
AX_99331021	1R	0.392296	0.24	0.76	0.24	0.3	0.01
AX_99298272	1R	0.392343	0.9	0.1	0.1	0.16	0.01
AX_99501959	1R	0.394209	0.92	0.08	0.08	0.13	0.01
AX_99657960	1R	0.395141	0.76	0.24	0.24	0.3	0.01
AX_99440125	1R	0.546922	0.86	0.14	0.14	0.21	0
AX_99856517	1R	0.551439	0.54	0.46	0.46	0.37	0
AX_99384634	1R	0.55362	0.53	0.47	0.47	0.37	0
AX_99597549	1R	0.555698	0.03	0.98	0.03	0.05	0
AX_99265108	1R	0.638939	0.69	0.31	0.31	0.34	0.01
AX_99362323	1R	0.642143	0.21	0.79	0.21	0.27	0
AX_99361747	1R	0.642181	0.78	0.22	0.22	0.28	0.01
AX_99376997	1R	0.642236	0.14	0.86	0.14	0.21	0
AX_99786454	1R	0.642296	0.53	0.47	0.47	0.37	0
AX_99464794	1R	0.648621	0.51	0.49	0.49	0.37	0
AX_99228105	1R	0.650178	0.98	0.02	0.02	0.04	0.01
AX_99827916	1R	0.658529	0.89	0.11	0.11	0.18	0.01
AX_99370053	1R	0.662188	0.9	0.1	0.1	0.17	0.02
AX_99607717	1R	0.664383	0.1	0.9	0.1	0.17	0.01
AX_99490368	1R	0.664415	0.09	0.91	0.09	0.16	0.02
AX_99565119	1R	0.665536	0.79	0.21	0.21	0.27	0.01
AX_99318672	1R	0.673636	0.71	0.29	0.29	0.33	0.01
AX_99445963	1R	0.67386	0	1	0	0.01	0.01
AX_99286152	1R	0.67433	0.11	0.89	0.11	0.17	0
AX_99597541	1R	0.674418	0.18	0.82	0.18	0.25	0
AX_99786725	1R	0.678925	0.79	0.21	0.21	0.28	0
AX_99724406	1R	0.680574	0.85	0.15	0.15	0.22	0.01
AX_99224757	1R	0.68067	0.19	0.81	0.19	0.26	0.02
AX_99712883	1R	0.684519	0.95	0.05	0.05	0.1	0.01
AX_99726065	1R	0.684525	0.05	0.95	0.05	0.09	0
AX_99393206	1R	0.684556	0.97	0.03	0.03	0.06	0.01
AX_99366960	1R	0.686142	0.99	0.01	0.01	0.01	0.01
AX_99810769	1R	0.688385	0.99	0.01	0.01	0.03	0
AX_99278560	1R	0.691582	0.28	0.72	0.28	0.32	0.01
AX_99291673	1R	0.702681	0.99	0.01	0.01	0.01	0.01
AX_99854820	1R	0.781452	0	1	0	0.01	0
AX_99661028	1R	0.846361	0.08	0.92	0.08	0.14	0.01
AX_99614821	1R	0.851617	0.53	0.47	0.47	0.37	0.01
AX_99466690	1R	0.852944	0.82	0.18	0.18	0.25	0.02
AX_99343262	1R	0.89995	0.97	0.03	0.03	0.06	0
AX_99875563	1R	0.952458	0.98	0.02	0.02	0.04	0.01
AX_99581642	1R	0.953048	0.86	0.14	0.14	0.21	0
AX_99496562	1R	0.953183	0.26	0.74	0.26	0.31	0.01
AX_99667814	1R	0.953894	0.76	0.24	0.24	0.3	0.01
AX_99320447	1R	1.0214	0.06	0.94	0.06	0.1	0.01
AX_99688818	1R	1.02158	0.11	0.89	0.11	0.18	0.01
AX_99880533	1R	1.02246	0.03	0.97	0.03	0.06	0.01
AX_99782480	1R	1.02342	0.94	0.06	0.06	0.1	0
AX_99707865	1R	1.03267	0.69	0.31	0.31	0.33	0.02
AX_99863390	1R	1.03946	0.25	0.75	0.25	0.3	0.01
AX_99319019	1R	1.04453	0.06	0.94	0.06	0.11	0
AX_99733651	1R	1.0649	0.03	0.97	0.03	0.06	0
AX_99823896	1R	1.06714	0.9	0.1	0.1	0.16	0.01
AX_99587078	1R	1.06714	0.93	0.07	0.07	0.12	0.01
AX_99349126	1R	1.06932	0.03	0.97	0.03	0.05	0
AX_99314308	1R	1.08245	0.94	0.06	0.06	0.11	0.01
AX_99876686	1R	1.08293	0.03	0.97	0.03	0.06	0.01
AX_99716676	1R	1.08296	0.06	0.94	0.06	0.11	0
AX_99754124	1R	1.0837	0.94	0.06	0.06	0.11	0.01
AX_99795026	1R	1.08637	0.03	0.97	0.03	0.06	0
AX_99282522	1R	1.08659	0.51	0.49	0.49	0.37	0
AX_99568342	1R	1.08975	0.42	0.58	0.42	0.37	0
AX_99830797	1R	1.09793	1	0	0	0.01	0
AX_99303444	1R	1.12483	0.42	0.58	0.42	0.37	0.01
AX_99882787	1R	1.13124	0.19	0.81	0.19	0.26	0.02
AX_99818049	1R	1.13224	0.93	0.07	0.07	0.12	0
AX_99792302	1R	1.20551	0.14	0.86	0.14	0.21	0
AX_99791107	1R	1.20648	0.07	0.93	0.07	0.13	0.01
AX_99590851	1R	1.20741	0.62	0.38	0.38	0.36	0
AX_99805163	1R	1.20983	0.14	0.86	0.14	0.21	0
AX_99844253	1R	1.20992	0.94	0.06	0.06	0.1	0
AX_99732490	1R	1.22391	0.26	0.74	0.26	0.31	0.03
AX_99414738	1R	1.22393	0.77	0.23	0.23	0.29	0.03
AX_99683798	1R	1.22402	0.09	0.91	0.09	0.16	0.01
AX_99377231	1R	1.22408	0.18	0.82	0.18	0.25	0.01
AX_99309629	1R	1.2241	0.38	0.62	0.38	0.36	0
AX_99744793	1R	1.22421	0.09	0.91	0.09	0.15	0.01
AX_99617635	1R	1.22464	0.32	0.68	0.32	0.34	0
AX_99300698	1R	1.22658	0.08	0.92	0.08	0.13	0.01
AX_99552547	1R	1.22699	0.07	0.93	0.07	0.12	0.01
AX_99657019	1R	1.34461	0.86	0.14	0.14	0.21	0
AX_99649393	1R	1.34468	0.82	0.18	0.18	0.25	0
AX_99726233	1R	1.34472	0.69	0.31	0.31	0.33	0
AX_99793444	1R	1.34474	0.92	0.08	0.08	0.13	0
AX_99348257	1R	1.34496	0.77	0.23	0.23	0.29	0.01
AX_99606143	1R	1.34651	0.09	0.91	0.09	0.15	0.01
AX_99843510	1R	1.34729	0.1	0.9	0.1	0.16	0
AX_99735308	1R	1.39757	0.3	0.7	0.3	0.33	0.01
AX_99849581	1R	1.40199	0.29	0.71	0.29	0.32	0.02
AX_99453285	1R	1.40343	0.86	0.14	0.14	0.21	0.02
AX_99288726	1R	1.40377	0.72	0.28	0.28	0.32	0.01
AX_99505866	1R	1.40414	0.15	0.85	0.15	0.22	0.01
AX_99850104	1R	1.40424	0.04	0.96	0.04	0.07	0
AX_99666054	1R	1.40445	0.24	0.76	0.24	0.3	0
AX_99222989	1R	1.40487	0.09	0.91	0.09	0.16	0
AX_99514960	1R	1.40508	0.84	0.16	0.16	0.23	0
AX_99639210	1R	1.40541	0.32	0.68	0.32	0.34	0
AX_99604897	1R	1.40598	0.19	0.81	0.19	0.26	0.01
AX_99700272	1R	1.40936	0.14	0.86	0.14	0.22	0.02
AX_99466041	1R	1.40951	0.77	0.23	0.23	0.29	0
AX_99532595	1R	1.41015	0.98	0.02	0.02	0.03	0.01
AX_99238812	1R	1.41018	0.01	0.99	0.01	0.01	0
AX_99532378	1R	1.41038	0.88	0.12	0.12	0.18	0
AX_99376934	1R	1.56382	0.95	0.05	0.05	0.09	0.01
AX_99587706	1R	1.56439	0.78	0.22	0.22	0.28	0.01
AX_99505411	1R	1.56551	0.9	0.1	0.1	0.16	0.01
AX_99538499	1R	1.57737	0.08	0.92	0.08	0.14	0.02
AX_99475154	1R	1.57846	0.97	0.03	0.03	0.06	0
AX_99386092	1R	1.57925	0.19	0.81	0.19	0.26	0.02
AX_99333358	1R	1.59847	0.17	0.83	0.17	0.24	0
AX_99476396	1R	1.60143	0.83	0.17	0.17	0.24	0.01
AX_99592101	1R	1.6184	0.94	0.06	0.06	0.1	0
AX_99836973	1R	1.61852	0.94	0.06	0.06	0.1	0
AX_99245145	1R	1.64691	0.95	0.05	0.05	0.09	0
AX_99654302	1R	1.64727	0.91	0.09	0.09	0.15	0.01
AX_99335622	1R	1.65562	0.13	0.87	0.13	0.2	0.02
AX_99579756	1R	1.67365	0.91	0.09	0.09	0.15	0.01
AX_99319096	1R	1.67384	0.94	0.06	0.06	0.1	0
AX_99265260	1R	1.67445	0.2	0.8	0.2	0.27	0.02
AX_99311419	1R	1.67467	0.9	0.1	0.1	0.17	0.01
AX_99681586	1R	1.75463	0.11	0.89	0.11	0.17	0
AX_99325970	1R	1.755	0.04	0.96	0.04	0.07	0
AX_99453617	1R	1.7561	0.95	0.05	0.05	0.1	0.01
AX_99721015	1R	1.76039	0.86	0.14	0.14	0.21	0
AX_99847643	1R	1.76092	0.09	0.91	0.09	0.16	0.01
AX_99561709	1R	1.76142	0.09	0.91	0.09	0.15	0.03
AX_99462554	1R	1.84352	0.1	0.9	0.1	0.17	0.01
AX_99582629	1R	1.86594	0.82	0.18	0.18	0.25	0
AX_99419431	1R	1.86619	0.27	0.73	0.27	0.31	0
AX_99399502	1R	1.86665	0.48	0.52	0.48	0.37	0
AX_99311248	1R	1.86671	0.48	0.52	0.48	0.37	0
AX_99395621	1R	1.86698	0.51	0.49	0.49	0.37	0
AX_99648220	1R	1.86732	0.48	0.52	0.48	0.37	0
AX_99284022	1R	1.86741	0.52	0.48	0.48	0.37	0
AX_99737336	1R	2.0063	0.89	0.11	0.11	0.18	0.02
AX_99704720	1R	2.00679	0.57	0.43	0.43	0.37	0.01
AX_99330747	1R	2.12023	0.61	0.39	0.39	0.36	0.01
AX_99648676	1R	2.12029	0.64	0.36	0.36	0.36	0.01
AX_99432057	1R	2.12038	0.72	0.28	0.28	0.32	0.01
AX_99506876	1R	2.12046	0.36	0.64	0.36	0.35	0.01
AX_99360478	1R	2.12047	0.64	0.36	0.36	0.35	0.02
AX_99426364	1R	2.13916	0.26	0.74	0.26	0.31	0.01
AX_99774988	1R	2.13923	0.74	0.26	0.26	0.31	0.01
AX_99389982	1R	2.13981	0.2	0.8	0.2	0.27	0.02
AX_99248917	1R	2.13986	0.79	0.21	0.21	0.28	0.02
AX_99735911	1R	2.14468	0.44	0.56	0.44	0.37	0.01
AX_99675878	1R	2.15099	0.01	0.99	0.01	0.02	0
AX_99709971	1R	2.15104	0.84	0.16	0.16	0.23	0.01
AX_99576551	1R	2.15118	0.05	0.95	0.05	0.1	0.01
AX_99836534	1R	2.15277	0.83	0.17	0.17	0.24	0.02
AX_99603529	1R	2.1528	0.43	0.57	0.43	0.37	0.01
AX_99745926	1R	2.15286	0.87	0.13	0.13	0.2	0.03
AX_99689987	1R	2.15293	0.41	0.59	0.41	0.37	0.02
AX_99269907	1R	2.15298	0.19	0.81	0.19	0.26	0.02
AX_99407971	1R	2.16704	0.86	0.14	0.14	0.22	0.02
AX_99331819	1R	2.16972	0.09	0.91	0.09	0.15	0.01
AX_99317887	1R	2.1846	0.93	0.07	0.07	0.12	0.02
AX_99548728	1R	2.18467	0.06	0.94	0.06	0.11	0.02
AX_99513145	1R	2.20789	0.06	0.94	0.06	0.11	0.01
AX_99400164	1R	2.22482	0.1	0.9	0.1	0.17	0.01
AX_99553563	1R	2.24598	0.85	0.15	0.15	0.22	0.01
AX_99288242	1R	2.3233	0.88	0.12	0.12	0.18	0
AX_99762372	1R	2.32337	0.22	0.78	0.22	0.29	0.02
AX_99526182	1R	2.32429	0.35	0.65	0.35	0.35	0
AX_99879654	1R	2.32479	0.12	0.88	0.12	0.19	0.01
AX_99507473	1R	2.32661	0.62	0.38	0.38	0.36	0
AX_99805475	1R	2.32764	0.27	0.73	0.27	0.32	0.01
AX_99651483	1R	2.33003	0.12	0.88	0.12	0.18	0
AX_99573749	1R	2.33174	0.12	0.88	0.12	0.19	0.01
AX_99379798	1R	2.33821	0.44	0.56	0.44	0.37	0.03
AX_99434160	1R	2.33833	0.45	0.55	0.45	0.37	0
AX_99639309	1R	2.33883	0.55	0.45	0.45	0.37	0.01
AX_99751747	1R	2.3395	0.43	0.57	0.43	0.37	0.03
AX_99862192	1R	2.34049	0.55	0.45	0.45	0.37	0.01
AX_99567888	1R	2.34059	0.56	0.44	0.44	0.37	0.02
AX_99562936	1R	2.34999	0.55	0.45	0.45	0.37	0
AX_99688594	1R	2.34999	0.46	0.54	0.46	0.37	0
AX_99347891	1R	2.40402	0.06	0.94	0.06	0.11	0.01
AX_99864982	1R	2.40645	0.69	0.31	0.31	0.33	0.01
AX_99431629	1R	2.40651	0.93	0.07	0.07	0.13	0.01
AX_99265713	1R	2.46831	0.88	0.12	0.12	0.19	0.01
AX_99234794	1R	2.47002	0.07	0.93	0.07	0.12	0
AX_99847361	1R	2.47441	0.7	0.3	0.3	0.33	0.03
AX_99484591	1R	2.5209	0.16	0.84	0.16	0.24	0.02
AX_99860716	1R	2.52804	0.12	0.88	0.12	0.19	0
AX_99875472	1R	2.53022	0.3	0.7	0.3	0.33	0
AX_99381920	1R	2.53486	0.88	0.12	0.12	0.19	0
AX_99511639	1R	2.5349	0.12	0.88	0.12	0.19	0
AX_99688882	1R	2.63506	0.58	0.42	0.42	0.37	0.01
AX_99468173	1R	2.63586	0.71	0.29	0.29	0.33	0.01
AX_99758747	1R	2.64976	0.19	0.81	0.19	0.26	0.01
AX_99824191	1R	2.75155	0.36	0.64	0.36	0.36	0.02
AX_99856737	1R	2.76912	0.06	0.94	0.06	0.11	0
AX_99388588	1R	2.77002	0.98	0.03	0.03	0.05	0
AX_99676546	1R	2.77019	0.93	0.07	0.07	0.12	0.01
AX_99235506	1R	2.81845	0.79	0.21	0.21	0.28	0.02
AX_99463349	1R	2.81847	0.21	0.79	0.21	0.28	0.01
AX_99654333	1R	2.81852	0.01	0.99	0.01	0.03	0.01
AX_99462151	1R	2.88493	0.9	0.1	0.1	0.17	0.01
AX_99865605	1R	2.88736	0.89	0.11	0.11	0.18	0.01
AX_99395803	1R	2.89604	0.38	0.62	0.38	0.36	0.02
AX_99562059	1R	2.90329	0.85	0.15	0.15	0.22	0.01
AX_99832135	1R	2.90452	1	0	0	0.01	0
AX_99762207	1R	2.91145	0	1	0	0.01	0
AX_99807934	1R	2.91163	0.92	0.08	0.08	0.13	0.01
AX_99868948	1R	2.99956	0.45	0.55	0.45	0.37	0.01
AX_99645061	1R	2.99997	0.6	0.4	0.4	0.37	0.01
AX_99858556	1R	3	0.99	0.01	0.01	0.01	0
AX_99354772	1R	3.00184	0.88	0.12	0.12	0.19	0
AX_99831055	1R	3.13976	1	0	0	0.01	0
AX_99554072	1R	3.14128	0.09	0.91	0.09	0.16	0
AX_99253064	1R	3.14156	0.48	0.52	0.48	0.37	0
AX_99333140	1R	3.19826	0.51	0.49	0.49	0.37	0
AX_99593759	1R	3.19844	0.64	0.36	0.36	0.35	0.01
AX_99792106	1R	3.19864	0.26	0.74	0.26	0.31	0.01
AX_99838824	1R	3.19881	0.28	0.72	0.28	0.32	0.01
AX_99496183	1R	3.19884	0.64	0.36	0.36	0.35	0
AX_99383530	1R	3.19897	0.29	0.71	0.29	0.33	0.02
AX_99459763	1R	3.19989	0.64	0.36	0.36	0.35	0.01
AX_99573943	1R	3.20015	0.27	0.73	0.27	0.32	0.01
AX_99268654	1R	3.20017	0.73	0.27	0.27	0.32	0.01
AX_99838908	1R	3.20039	1	0	0	0.01	0
AX_99610117	1R	3.20058	0.65	0.35	0.35	0.35	0.01
AX_99491835	1R	3.20084	0.9	0.1	0.1	0.17	0.01
AX_99711017	1R	3.20698	0.92	0.08	0.08	0.13	0.01
AX_99610405	1R	3.21294	0.42	0.58	0.42	0.37	0.01
AX_99484085	1R	3.22786	0.93	0.07	0.07	0.12	0.02
AX_99476421	1R	3.23781	0.32	0.68	0.32	0.34	0.01
AX_99327159	1R	3.23796	0.82	0.18	0.18	0.25	0.01
AX_99711086	1R	3.2383	0.82	0.18	0.18	0.25	0
AX_99795664	1R	3.24136	0.06	0.94	0.06	0.1	0
AX_99369493	1R	3.27343	0.64	0.36	0.36	0.35	0.01
AX_99529975	1R	3.53025	0.28	0.72	0.28	0.32	0.01
AX_99738329	1R	3.53361	0.35	0.65	0.35	0.35	0.02
AX_99537069	1R	3.54496	0.36	0.64	0.36	0.35	0.02
AX_99708879	1R	3.54503	0.72	0.28	0.28	0.32	0.01
AX_99370437	1R	3.55428	0.19	0.81	0.19	0.26	0
AX_99609271	1R	3.5549	0.09	0.91	0.09	0.16	0
AX_99228459	1R	3.55504	0.9	0.1	0.1	0.16	0
AX_99602051	1R	3.55725	0.31	0.69	0.31	0.34	0.01
AX_99782975	1R	3.55749	0.89	0.11	0.11	0.17	0
AX_99830929	1R	3.56796	0.46	0.54	0.46	0.37	0.02
AX_99579058	1R	3.57522	0.65	0.35	0.35	0.35	0.02
AX_99759006	1R	3.57735	0.88	0.12	0.12	0.19	0.01
AX_99861648	1R	3.57759	0.37	0.63	0.37	0.36	0.01
AX_99768359	1R	3.57766	0.63	0.37	0.37	0.36	0.01
AX_99280701	1R	3.57885	0.63	0.37	0.37	0.36	0.02
AX_99706481	1R	3.59731	0.56	0.44	0.44	0.37	0.02
AX_99747492	1R	3.5982	0.66	0.34	0.34	0.35	0.02
AX_99679629	1R	3.60483	0.88	0.12	0.12	0.19	0
AX_99554515	1R	3.64011	0.1	0.9	0.1	0.17	0.01
AX_99385625	1R	3.64992	0.9	0.1	0.1	0.16	0.02
AX_99229285	1R	3.65383	0.7	0.3	0.3	0.33	0.01
AX_99533113	1R	3.65506	0.23	0.77	0.23	0.29	0.01
AX_99472472	1R	3.66532	0.15	0.85	0.15	0.22	0
AX_99674972	1R	3.66538	0.7	0.3	0.3	0.33	0
AX_99268778	1R	3.66667	0.3	0.7	0.3	0.33	0
AX_99806826	1R	3.67429	0.16	0.84	0.16	0.24	0.01
AX_99851831	1R	3.80449	0.56	0.44	0.44	0.37	0.01
AX_99441781	1R	3.81385	0.82	0.18	0.18	0.25	0
AX_99688870	1R	4.01992	0.61	0.39	0.39	0.36	0
AX_99518374	1R	4.02487	0.75	0.25	0.25	0.31	0.01
AX_99281678	1R	4.04404	0.68	0.32	0.32	0.34	0.03
AX_99807975	1R	4.0441	0.87	0.13	0.13	0.2	0
AX_99314512	1R	4.04873	0.17	0.83	0.17	0.24	0.01
AX_99699500	1R	4.05567	0.42	0.58	0.42	0.37	0.02
AX_99531278	1R	4.05576	0.98	0.02	0.02	0.03	0.01
AX_99872344	1R	4.06181	0.17	0.83	0.17	0.25	0.01
AX_99711942	1R	4.07844	0.63	0.37	0.37	0.36	0
AX_99734783	1R	4.07848	0.42	0.58	0.42	0.37	0
AX_99787827	1R	4.07852	0.47	0.53	0.47	0.37	0
AX_99642189	1R	4.07857	0.39	0.61	0.39	0.36	0.01
AX_99804589	1R	4.08565	0.12	0.88	0.12	0.19	0
AX_99632589	1R	4.25236	0.37	0.63	0.37	0.36	0.01
AX_99754665	1R	4.25237	0.99	0.01	0.01	0.02	0
AX_99291821	1R	4.25241	0.01	0.99	0.01	0.02	0
AX_99878817	1R	4.25445	0.06	0.94	0.06	0.11	0.01
AX_99232070	1R	4.25873	0.34	0.66	0.34	0.35	0.01
AX_99784459	1R	4.2602	0.21	0.79	0.21	0.28	0
AX_99632844	1R	4.26133	0.79	0.21	0.21	0.28	0.01
AX_99429247	1R	4.26152	0.78	0.22	0.22	0.28	0.01
AX_99837224	1R	4.2616	0.22	0.78	0.22	0.28	0
AX_99397335	1R	4.26191	0.27	0.73	0.27	0.31	0
AX_99672095	1R	4.26213	0.24	0.76	0.24	0.3	0.02
AX_99804614	1R	4.26218	0.27	0.73	0.27	0.32	0.02
AX_99766256	1R	4.26343	0.13	0.87	0.13	0.2	0.01
AX_99783443	1R	4.26369	0.87	0.13	0.13	0.2	0.01
AX_99470260	1R	4.26617	0.18	0.82	0.18	0.25	0.01
AX_99602339	1R	4.26677	0.43	0.57	0.43	0.37	0.03
AX_99395268	1R	4.26696	0.66	0.34	0.34	0.35	0.01
AX_99627884	1R	4.29399	0.61	0.39	0.39	0.36	0.01
AX_99472020	1R	4.29476	0.37	0.63	0.37	0.36	0.01
AX_99641380	1R	4.29479	0.62	0.38	0.38	0.36	0.01
AX_99371228	1R	4.29488	0.06	0.94	0.06	0.1	0
AX_99405417	1R	4.29491	0.71	0.29	0.29	0.33	0
AX_99610686	1R	4.29507	0.24	0.76	0.24	0.3	0
AX_99330946	1R	4.29517	0.18	0.82	0.18	0.26	0.01
AX_99427627	1R	4.3001	0.82	0.18	0.18	0.25	0
AX_99581115	1R	4.30154	0.4	0.6	0.4	0.37	0.02
AX_99318693	1R	4.30206	0.12	0.88	0.12	0.19	0.01
AX_99678543	1R	4.30215	0.84	0.16	0.16	0.24	0
AX_99633823	1R	4.31234	0.76	0.24	0.24	0.3	0.01
AX_99357206	1R	4.31277	0.73	0.27	0.27	0.32	0.03
AX_99706169	1R	4.31284	0.92	0.07	0.07	0.13	0
AX_99767922	1R	4.31313	0.09	0.91	0.09	0.15	0
AX_99718396	1R	4.31321	0.09	0.91	0.09	0.15	0.01
AX_99543084	1R	4.31329	0.53	0.47	0.47	0.37	0
AX_99391266	1R	4.31416	0.91	0.09	0.09	0.15	0
AX_99269757	1R	4.32321	0.83	0.17	0.17	0.24	0.02
AX_99600165	1R	4.32445	0.36	0.64	0.36	0.35	0
AX_99703119	1R	4.3249	0.9	0.1	0.1	0.16	0.01
AX_99763666	1R	4.3256	0.63	0.37	0.37	0.36	0
AX_99594328	1R	4.32609	0.9	0.1	0.1	0.17	0.01
AX_99399408	1R	4.32809	0.4	0.6	0.4	0.37	0.01
AX_99719048	1R	4.32912	0.22	0.78	0.22	0.28	0.01
AX_99629131	1R	4.33256	0.41	0.59	0.41	0.37	0.01
AX_99423701	1R	4.33329	0.31	0.69	0.31	0.34	0.03
AX_99241941	1R	4.33771	0.76	0.24	0.24	0.3	0.02
AX_99763177	1R	4.44548	0.67	0.33	0.33	0.34	0.01
AX_99303545	1R	4.44647	0.48	0.52	0.48	0.37	0.03
AX_99559661	1R	4.44684	0.2	0.8	0.2	0.27	0.01
AX_99592858	1R	4.44726	0.09	0.91	0.09	0.16	0.01
AX_99708542	1R	4.44875	0.75	0.25	0.25	0.3	0.01
AX_99284701	1R	4.44887	0.9	0.1	0.1	0.16	0.01
AX_99707684	1R	4.45004	0.76	0.24	0.24	0.3	0.01
AX_99320167	1R	4.45012	0.13	0.87	0.13	0.2	0.03
AX_99407326	1R	4.45133	0.75	0.25	0.25	0.3	0
AX_99818863	1R	4.45928	0.45	0.55	0.45	0.37	0.01
AX_99666271	1R	4.4596	0.74	0.26	0.26	0.31	0
AX_99766268	1R	4.4613	0.2	0.8	0.2	0.27	0
AX_99559791	1R	4.46131	0.77	0.23	0.23	0.29	0
AX_99282667	1R	4.46145	0.22	0.78	0.22	0.28	0.01
AX_99389829	1R	4.48479	0.84	0.16	0.16	0.23	0.01
AX_99700141	1R	4.4916	0.26	0.74	0.26	0.31	0.01
AX_99280085	1R	4.49165	0.23	0.77	0.23	0.29	0.01
AX_99843189	1R	4.49177	0.17	0.83	0.17	0.24	0.01
AX_99788924	1R	4.52503	0.78	0.22	0.22	0.28	0.01
AX_99863369	1R	4.5283	0.78	0.22	0.22	0.28	0.01
AX_99670261	1R	4.52857	0.21	0.79	0.21	0.28	0.02
AX_99426731	1R	4.5373	0.2	0.8	0.2	0.27	0
AX_99362321	1R	4.53752	0.36	0.64	0.36	0.35	0
AX_99612052	1R	4.5388	0.85	0.15	0.15	0.22	0.02
AX_99716621	1R	4.53939	0.44	0.56	0.44	0.37	0.01
AX_99778483	1R	4.5653	0	1	0	0.01	0.01
AX_99842890	1R	4.57366	0.05	0.95	0.05	0.09	0.01
AX_99873001	1R	4.5738	0.58	0.42	0.42	0.37	0.01
AX_99805143	1R	4.57421	0.55	0.45	0.45	0.37	0
AX_99244429	1R	4.59598	0.38	0.62	0.38	0.36	0.02
AX_99768774	1R	4.61177	0.26	0.74	0.26	0.31	0.03
AX_99797823	1R	4.61182	0.74	0.26	0.26	0.31	0.02
AX_99275606	1R	4.61589	0.18	0.82	0.18	0.25	0.02
AX_99664209	1R	4.82812	0.38	0.62	0.38	0.36	0.02
AX_99625326	1R	4.95676	0.61	0.39	0.39	0.36	0.01
AX_99355061	1R	4.97712	0.21	0.79	0.21	0.28	0
AX_99481077	1R	4.978	0.6	0.4	0.4	0.37	0.01
AX_99447589	1R	4.98416	0.58	0.42	0.42	0.37	0.01
AX_99674218	1R	4.9842	0.06	0.94	0.06	0.11	0
AX_99629493	1R	4.98427	0.58	0.42	0.42	0.37	0
AX_99801420	1R	4.98431	0.58	0.43	0.43	0.37	0
AX_99663861	1R	5.01094	0.09	0.91	0.09	0.15	0.01
AX_99507141	1R	5.01738	0.96	0.04	0.04	0.08	0
AX_99764650	1R	5.0188	0.42	0.58	0.42	0.37	0
AX_99626596	1R	5.02008	0.91	0.09	0.09	0.15	0
AX_99563268	1R	5.08659	0.3	0.7	0.3	0.33	0.01
AX_99784257	1R	5.16003	0.75	0.25	0.25	0.3	0.02
AX_99817595	1R	5.16488	0.7	0.3	0.3	0.33	0.01
AX_99693372	1R	5.20999	0.63	0.37	0.37	0.36	0.03
AX_99350445	1R	5.22982	0.51	0.49	0.49	0.37	0.02
AX_99558465	1R	5.23773	0.01	0.99	0.01	0.02	0.01
AX_99552713	1R	5.25888	0.96	0.04	0.04	0.08	0.01
AX_99530239	1R	5.2615	0.97	0.03	0.03	0.05	0.02
AX_99360827	1R	5.26155	0.23	0.77	0.23	0.29	0.03
AX_99866750	1R	5.26794	0.55	0.45	0.45	0.37	0.01
AX_99295423	1R	5.28824	0.07	0.93	0.07	0.12	0
AX_99320133	1R	5.29149	0.39	0.61	0.39	0.36	0.01
AX_99851368	1R	5.31314	0.51	0.49	0.49	0.37	0.01
AX_99889597	1R	5.31315	0.52	0.48	0.48	0.37	0
AX_99426993	1R	5.52184	0.06	0.94	0.06	0.11	0
AX_99571968	1R	5.63019	0.98	0.02	0.02	0.03	0.03
AX_99575573	1R	5.77041	0.97	0.03	0.03	0.06	0
AX_99851132	1R	5.77041	0.06	0.94	0.06	0.11	0
AX_99887609	1R	5.79377	0.06	0.94	0.06	0.11	0.01
AX_99235025	1R	5.79439	0.29	0.71	0.29	0.33	0.01
AX_99790571	1R	5.79499	0.45	0.55	0.45	0.37	0.02
AX_99617502	1R	5.79863	0.43	0.57	0.43	0.37	0
AX_99227712	1R	5.79879	0.91	0.09	0.09	0.15	0
AX_99395996	1R	5.87443	0.22	0.78	0.22	0.29	0.01
AX_99551196	1R	5.87484	0.2	0.8	0.2	0.27	0.01
AX_99554773	1R	5.92397	0.91	0.09	0.09	0.16	0.01
AX_99490054	1R	5.92399	0.87	0.13	0.13	0.2	0.01
AX_99373051	1R	5.96547	0.48	0.52	0.48	0.37	0
AX_99844035	1R	5.98599	0.96	0.04	0.04	0.07	0
AX_99377869	1R	6.02887	0.97	0.03	0.03	0.06	0.01
AX_99366753	1R	6.0459	0.76	0.24	0.24	0.3	0
AX_99266205	1R	6.08957	0.75	0.25	0.25	0.3	0.02
AX_99807792	1R	6.18877	0.52	0.48	0.48	0.37	0
AX_99787132	1R	6.18909	0.43	0.57	0.43	0.37	0
AX_99558442	1R	6.18916	0.92	0.08	0.08	0.14	0
AX_99264519	1R	6.18922	0.08	0.92	0.08	0.13	0
AX_99256350	1R	6.19013	0.92	0.08	0.08	0.13	0
AX_99835135	1R	6.19206	0.71	0.29	0.29	0.33	0.01
AX_99617438	1R	6.19238	0.09	0.91	0.09	0.15	0
AX_99846386	1R	6.19306	0.95	0.05	0.05	0.09	0
AX_99551264	1R	6.19309	0.11	0.89	0.11	0.18	0.01
AX_99439263	1R	6.19469	0.4	0.6	0.4	0.36	0
AX_99485581	1R	6.19486	0.9	0.1	0.1	0.16	0
AX_99277346	1R	6.1949	0.6	0.4	0.4	0.36	0
AX_99561700	1R	6.19559	0.89	0.11	0.11	0.18	0
AX_99754319	1R	6.22394	0.59	0.41	0.41	0.37	0.01
AX_99659816	1R	6.29969	0.25	0.75	0.25	0.31	0.01
AX_99589516	1R	6.31998	0.04	0.96	0.04	0.08	0
AX_99552906	1R	6.32047	0.49	0.51	0.49	0.37	0.01
AX_99778616	1R	6.32055	0.85	0.15	0.15	0.22	0.01
AX_99314085	1R	6.33939	0.85	0.15	0.15	0.23	0.01
AX_99276114	1R	6.33948	0.78	0.22	0.22	0.29	0.02
AX_99538355	1R	6.34475	0.09	0.91	0.09	0.15	0
AX_99320277	1R	6.34745	0.51	0.49	0.49	0.37	0
AX_99268497	1R	6.3477	0.06	0.94	0.06	0.1	0.01
AX_99552676	1R	6.34785	0.97	0.03	0.03	0.06	0.01
AX_99737455	1R	6.3479	0.94	0.06	0.06	0.11	0
AX_99689566	1R	6.3484	0.39	0.61	0.39	0.36	0.01
AX_99557101	1R	6.34864	0.48	0.52	0.48	0.37	0.01
AX_99287661	1R	6.40503	0.55	0.45	0.45	0.37	0.01
AX_99844882	1R	6.40506	0.54	0.46	0.46	0.37	0.01
AX_99571126	1R	6.4054	0.3	0.7	0.3	0.33	0
AX_99507682	1R	6.40641	0.21	0.79	0.21	0.28	0.01
AX_99377872	1R	6.45802	0.15	0.85	0.15	0.22	0
AX_99371860	1R	6.50536	0.03	0.97	0.03	0.06	0.01
AX_99779752	1R	6.50632	0.97	0.03	0.03	0.06	0.01
AX_99378129	1R	6.52244	0.4	0.6	0.4	0.37	0.01
AX_99344231	1R	6.52958	0.72	0.28	0.28	0.32	0.01
AX_99848414	1R	6.54095	0.13	0.87	0.13	0.2	0.01
AX_99536516	1R	6.60095	0.73	0.27	0.27	0.32	0.03
AX_99809009	1R	6.69232	0.97	0.03	0.03	0.06	0
AX_99384781	1R	6.69391	0.19	0.81	0.19	0.26	0
AX_99731381	1R	6.69934	0.75	0.25	0.25	0.31	0.01
AX_99865279	1R	6.69964	0.03	0.97	0.03	0.06	0
AX_99551697	1R	6.7359	0.97	0.03	0.03	0.05	0.01
AX_99449608	1R	6.74468	0.99	0.01	0.01	0.02	0.01
AX_99425585	1R	6.74472	0.32	0.68	0.32	0.34	0.01
AX_99792863	1R	6.7449	0.01	0.99	0.01	0.01	0
AX_99718428	1R	6.74849	0.08	0.92	0.08	0.14	0
AX_99315833	1R	6.80107	0	1	0	0.01	0.01
AX_99804239	1R	6.80344	1	0	0	0.01	0
AX_99326263	1R	6.80444	0.89	0.11	0.11	0.17	0.03
AX_99708785	1R	6.81393	0.13	0.87	0.13	0.2	0.01
AX_99307919	1R	6.82401	0.39	0.61	0.39	0.36	0.02
AX_99713601	1R	6.8269	0.68	0.32	0.32	0.34	0
AX_99444099	1R	6.83585	0.07	0.92	0.07	0.13	0
AX_99618760	1R	6.83802	0.67	0.33	0.33	0.34	0.02
AX_99445174	1R	6.84198	0.62	0.38	0.38	0.36	0.02
AX_99274972	1R	6.87154	0.62	0.38	0.38	0.36	0.01
AX_99323444	1R	7.04774	0.88	0.12	0.12	0.19	0.02
AX_99311466	1R	7.0516	1	0	0	0.01	0
AX_99332502	1R	7.11395	1	0	0	0.01	0
AX_99813046	1R	7.11724	0.98	0.02	0.02	0.04	0.01
AX_99387432	1R	7.1174	0.15	0.85	0.15	0.22	0.01
AX_99609535	1R	7.12058	0.49	0.51	0.49	0.37	0.02
AX_99553673	1R	7.12062	0.98	0.02	0.02	0.04	0
AX_99816810	1R	7.12071	0.74	0.26	0.26	0.31	0.03
AX_99276148	1R	7.12291	0.85	0.15	0.15	0.23	0
AX_99600233	1R	7.1257	0.88	0.12	0.12	0.19	0.02
AX_99406736	1R	7.13467	0	1	0	0.01	0.01
AX_99609708	1R	7.13474	0.01	0.99	0.01	0.03	0.02
AX_99752760	1R	7.17039	0.02	0.98	0.02	0.03	0
AX_99726594	1R	7.1714	0.22	0.78	0.22	0.29	0
AX_99458959	1R	7.17141	0.96	0.04	0.04	0.07	0
AX_99382640	1R	7.26411	0.98	0.02	0.02	0.03	0.01
AX_99598913	1R	7.26592	0.98	0.02	0.02	0.04	0.01
AX_99337341	1R	7.28541	0.96	0.04	0.04	0.08	0.02
AX_99677521	1R	7.32934	0.04	0.96	0.04	0.07	0
AX_99396138	1R	7.39519	0	1	0	0.01	0
AX_99422551	1R	7.40481	0	1	0	0.01	0.01
AX_99693900	1R	7.41675	1	0	0	0.01	0
AX_99254591	1R	7.41691	0.96	0.04	0.04	0.08	0
AX_99670716	1R	7.42022	0.02	0.98	0.02	0.04	0
AX_99836730	1R	7.42095	1	0	0	0.01	0
AX_99598969	1R	7.42119	1	0	0	0.01	0
AX_99319787	1R	7.42125	0	1	0	0.01	0
AX_99598791	1R	7.42183	1	0	0	0.01	0
AX_99856676	1R	7.42187	0	1	0	0.01	0
AX_99547901	1R	7.42195	0	1	0	0.01	0
AX_99336087	1R	7.43727	0	1	0	0.01	0
AX_99666852	1R	7.43758	0	1	0	0.01	0
AX_99508600	1R	7.44133	0	1	0	0.01	0
AX_99494523	1R	7.44173	0	1	0	0.01	0
AX_99327286	1R	7.44668	0.95	0.05	0.05	0.08	0.02
AX_99256331	1R	7.48463	0.03	0.97	0.03	0.05	0.01
AX_99830470	1R	7.48471	0.99	0.01	0.01	0.01	0
AX_99847549	1R	7.51497	0	1	0	0.01	0
AX_99641642	1R	7.57225	1	0	0	0.01	0
AX_99690365	1R	7.67128	0.26	0.74	0.26	0.31	0.03
AX_99387239	1R	7.83646	0.07	0.93	0.07	0.12	0.03
AX_99440005	1R	7.83652	0.11	0.89	0.11	0.18	0.02
AX_99855820	1R	7.83704	0.07	0.93	0.07	0.13	0.02
AX_99312268	1R	7.83767	0.89	0.11	0.11	0.18	0.03
AX_99241544	1R	7.83811	0.09	0.91	0.09	0.16	0
AX_99285331	1R	7.90092	0.13	0.87	0.13	0.2	0.02
AX_99710489	1R	7.93517	0.86	0.14	0.14	0.22	0.02
AX_99537470	1R	7.93721	0.92	0.08	0.08	0.14	0
AX_99667020	1R	7.95257	0.84	0.16	0.16	0.23	0.02
AX_99254329	1R	7.95261	0.14	0.86	0.14	0.22	0.02
AX_99855512	1R	8.04493	0.13	0.87	0.13	0.21	0.01
AX_99578235	1R	8.04497	0.16	0.84	0.16	0.23	0.01
AX_99423105	1R	8.04503	0.12	0.88	0.12	0.19	0.01
AX_99781506	1R	8.04519	0.84	0.16	0.16	0.23	0
AX_99754832	1R	8.04521	0.08	0.92	0.08	0.14	0
AX_99570267	1R	8.16084	0.21	0.79	0.21	0.27	0.01
AX_99275021	1R	8.17666	0.34	0.66	0.34	0.35	0.03
AX_99865394	1R	8.24531	0.77	0.23	0.23	0.29	0.01
AX_99879357	1R	8.24802	0.96	0.04	0.04	0.07	0.01
AX_99703644	1R	8.24882	0	1	0	0.01	0
AX_99580944	1R	8.24934	0.96	0.04	0.04	0.08	0.01
AX_99839589	1R	8.27132	0.24	0.76	0.24	0.3	0.01
AX_99347975	1R	8.30944	0.92	0.08	0.08	0.14	0
AX_99260265	1R	8.30952	0.01	0.99	0.01	0.03	0
AX_99362012	1R	8.30955	0.63	0.37	0.37	0.36	0
AX_99742623	1R	8.312	0.99	0.01	0.01	0.01	0
AX_99543165	1R	8.31306	0.38	0.62	0.38	0.36	0
AX_99636676	1R	8.31319	0	1	0	0.01	0
AX_99416651	1R	8.31628	0.96	0.04	0.04	0.08	0
AX_99677672	1R	8.31659	0.23	0.77	0.23	0.29	0.01
AX_99624839	1R	8.31663	0.96	0.04	0.04	0.08	0
AX_99654388	1R	8.31719	0.86	0.14	0.14	0.21	0
AX_99426885	1R	8.31807	0.37	0.63	0.37	0.36	0.01
AX_99228638	1R	8.31813	0.62	0.38	0.38	0.36	0
AX_99239576	1R	8.31832	1	0	0	0.01	0
AX_99747903	1R	8.31924	0.14	0.86	0.14	0.21	0
AX_99861391	1R	8.31938	0.86	0.14	0.14	0.21	0.01
AX_99345255	1R	8.31942	0.52	0.48	0.48	0.37	0
AX_99253098	1R	8.31946	0.52	0.48	0.48	0.37	0
AX_99548741	1R	8.31949	0.51	0.49	0.49	0.37	0
AX_99426385	1R	8.3206	0.09	0.91	0.09	0.16	0.01
AX_99850492	1R	8.32101	0.87	0.13	0.13	0.2	0.01
AX_99842960	1R	8.39786	0.2	0.8	0.2	0.27	0.01
AX_99559291	1R	8.40394	0.2	0.8	0.2	0.27	0.02
AX_99576250	1R	8.40404	0.19	0.81	0.19	0.26	0
AX_99232715	1R	8.46095	0.37	0.63	0.37	0.36	0.03
AX_99521299	1R	8.46879	0.39	0.61	0.39	0.36	0.02
AX_99645264	1R	8.46965	0.94	0.06	0.06	0.11	0.01
AX_99259351	1R	8.58424	0.19	0.81	0.19	0.26	0
AX_99664874	1R	8.59525	0.92	0.08	0.08	0.14	0.02
AX_99400280	1R	8.62402	0.81	0.19	0.19	0.26	0.01
AX_99806635	1R	8.63193	0.07	0.93	0.07	0.12	0.01
AX_99824858	1R	8.66561	0.19	0.81	0.19	0.26	0
AX_99567277	1R	8.79788	0.28	0.72	0.28	0.32	0.03
AX_99708219	1R	8.93351	0.28	0.72	0.28	0.32	0
AX_99284786	1R	8.93708	0.08	0.92	0.08	0.14	0
AX_99344627	1R	8.95294	0.68	0.32	0.32	0.34	0.02
AX_99743312	1R	8.96591	0.08	0.92	0.08	0.13	0.01
AX_99873025	1R	8.97965	0.73	0.27	0.27	0.31	0.03
AX_99240701	1R	8.9978	0.04	0.96	0.04	0.07	0.02
AX_99278794	1R	9.0534	0.18	0.82	0.18	0.25	0.01
AX_99318772	1R	9.05364	0.08	0.92	0.08	0.13	0.01
AX_99444483	1R	9.05388	0.92	0.08	0.08	0.14	0
AX_99742631	1R	9.06025	0.01	0.99	0.01	0.03	0.01
AX_99750902	1R	9.07433	0.39	0.61	0.39	0.36	0.03
AX_99344158	1R	9.07645	0.38	0.62	0.38	0.36	0.01
AX_99540102	1R	9.07653	0.14	0.86	0.14	0.21	0.01
AX_99570050	1R	9.08715	0.48	0.52	0.48	0.37	0.01
AX_99723362	1R	9.08786	0.1	0.9	0.1	0.16	0.01
AX_99819140	1R	9.12026	0.04	0.96	0.04	0.08	0.01
AX_99835689	1R	9.14725	0.6	0.4	0.4	0.36	0.02
AX_99224368	1R	9.14898	0.4	0.6	0.4	0.37	0.01
AX_99625294	1R	9.17958	0.92	0.08	0.08	0.14	0
AX_99329220	1R	9.19613	0.15	0.85	0.15	0.23	0.03
AX_99724083	1R	9.19732	0.08	0.92	0.08	0.14	0
AX_99605050	1R	9.19977	0.53	0.47	0.47	0.37	0.01
AX_99592892	1R	9.32383	0.79	0.21	0.21	0.27	0
AX_99626783	1R	9.41666	0.04	0.96	0.04	0.08	0
AX_99332188	1R	9.41671	0.42	0.58	0.42	0.37	0.01
AX_99725797	1R	9.4171	0.96	0.04	0.04	0.08	0.01
AX_99857034	1R	9.41712	0.96	0.04	0.04	0.08	0
AX_99491538	1R	9.41718	0.51	0.49	0.49	0.37	0
AX_99238408	1R	9.43917	0.73	0.27	0.27	0.32	0.01
AX_99319908	1R	9.43919	0.28	0.72	0.28	0.32	0
AX_99792322	1R	9.43936	0.23	0.77	0.23	0.29	0.01
AX_99300373	1R	9.4394	0.78	0.22	0.22	0.28	0.01
AX_99666928	1R	9.58469	1	0	0	0.01	0
AX_99313028	1R	9.58474	0	1	0	0.01	0.01
AX_99232221	1R	9.58542	0.76	0.24	0.24	0.3	0.01
AX_99324863	1R	9.69538	0.72	0.28	0.28	0.32	0.01
AX_99439926	1R	9.69547	0.72	0.28	0.28	0.32	0
AX_99862327	1R	9.69567	0.68	0.32	0.32	0.34	0
AX_99478303	1R	9.69593	0.03	0.97	0.03	0.06	0
AX_99457802	1R	9.69609	0.71	0.29	0.29	0.32	0.02
AX_99236344	1R	9.69653	0.32	0.68	0.32	0.34	0
AX_99408126	1R	9.69656	0.28	0.72	0.28	0.32	0
AX_99418445	1R	9.69666	0.28	0.72	0.28	0.32	0.01
AX_99481712	1R	9.69676	0.02	0.98	0.02	0.03	0
AX_99803659	1R	9.69806	0.4	0.6	0.4	0.37	0.02
AX_99749793	1R	9.7007	0.01	0.99	0.01	0.01	0
AX_99383294	1R	9.70126	0.49	0.51	0.49	0.37	0
AX_99335661	1R	9.70126	0.89	0.11	0.11	0.18	0.01
AX_99328282	1R	9.70198	0.94	0.06	0.06	0.1	0
AX_99637890	1R	9.7022	0.16	0.84	0.16	0.23	0.01
AX_99672856	1R	9.70249	0.01	0.99	0.01	0.01	0
AX_99744124	1R	9.7028	0.99	0.01	0.01	0.01	0
AX_99236389	1R	9.70372	0.47	0.53	0.47	0.37	0.01
AX_99544237	1R	9.70384	0	1	0	0.01	0
AX_99564343	1R	9.70549	0.04	0.96	0.04	0.07	0
AX_99550276	1R	9.71138	0.99	0.01	0.01	0.03	0.02
AX_99499868	1R	9.71284	0.02	0.98	0.02	0.03	0.01
AX_99770595	1R	9.71409	0.01	0.99	0.01	0.02	0.02
AX_99501676	1R	9.77576	0.09	0.91	0.09	0.15	0
AX_99802383	1R	9.78063	0.55	0.45	0.45	0.37	0.03
AX_99816459	1R	9.8095	0.16	0.84	0.16	0.23	0.01
AX_99252340	1R	9.80951	0.83	0.17	0.17	0.24	0.03
AX_99445478	1R	9.80953	0.87	0.13	0.13	0.2	0.01
AX_99259810	1R	9.80956	0.82	0.18	0.18	0.25	0.02
AX_99520780	1R	9.81013	0.21	0.79	0.21	0.27	0.01
AX_99501970	1R	9.82567	0.92	0.08	0.08	0.14	0.02
AX_99470295	1R	9.92882	0.88	0.12	0.12	0.19	0
AX_99247050	1R	9.92892	0.07	0.93	0.07	0.12	0.01
AX_99362871	1R	9.93621	0.98	0.02	0.02	0.03	0.02
AX_99664543	1R	9.93644	0.02	0.98	0.02	0.04	0
AX_99309322	1R	9.97355	0.03	0.97	0.03	0.05	0.01
AX_99866321	1R	9.97357	0.97	0.03	0.03	0.06	0.02
AX_99725622	1R	10.0074	0.01	0.99	0.01	0.02	0
AX_99871172	1R	10.0078	0.26	0.74	0.26	0.31	0.02
AX_99845983	1R	10.0162	0.03	0.97	0.03	0.06	0
AX_99506099	1R	10.0162	0.97	0.03	0.03	0.05	0.01
AX_99800815	1R	10.0383	0.99	0.01	0.01	0.03	0
AX_99628825	1R	10.0383	0.02	0.98	0.02	0.03	0
AX_99532661	1R	10.039	0.01	0.99	0.01	0.02	0
AX_99472888	1R	10.0392	0.99	0.01	0.01	0.03	0.01
AX_99393445	1R	10.0439	0.99	0.01	0.01	0.01	0.01
AX_99504409	1R	10.1517	0.75	0.25	0.25	0.3	0.01
AX_99482431	1R	10.1523	0.03	0.97	0.03	0.06	0
AX_99385579	1R	10.1523	0.13	0.87	0.13	0.2	0
AX_99745431	1R	10.1524	0.13	0.87	0.13	0.2	0
AX_99486719	1R	10.1524	0.13	0.87	0.13	0.2	0
AX_99561464	1R	10.1526	0.75	0.25	0.25	0.3	0.01
AX_99452619	1R	10.1527	0.77	0.23	0.23	0.29	0.01
AX_99720017	1R	10.1527	0.87	0.13	0.13	0.2	0
AX_99486737	1R	10.2146	0.09	0.91	0.09	0.15	0.01
AX_99873653	1R	10.262	0.05	0.95	0.05	0.08	0.02
AX_99789488	1R	10.281	0.01	0.99	0.01	0.02	0
AX_99648058	1R	10.2814	0.88	0.12	0.12	0.19	0.03
AX_99611843	1R	10.2827	0.47	0.53	0.47	0.37	0.01
AX_99448419	1R	10.2837	0.99	0.01	0.01	0.02	0
AX_99730659	1R	10.284	0.77	0.23	0.23	0.29	0.01
AX_99574055	1R	10.3689	0.06	0.94	0.06	0.1	0.01
AX_99642565	1R	10.3689	0.12	0.88	0.12	0.19	0.02
AX_99632370	1R	10.476	0.23	0.77	0.23	0.29	0
AX_99666080	1R	10.4764	0.85	0.15	0.15	0.23	0.02
AX_99251871	1R	10.4772	0.07	0.92	0.07	0.13	0
AX_99311490	1R	10.4946	0.82	0.18	0.18	0.25	0.01
AX_99668404	1R	10.5012	0.63	0.37	0.37	0.36	0.03
AX_99849506	1R	10.5028	0.21	0.79	0.21	0.28	0.01
AX_99840379	1R	10.5173	0.9	0.1	0.1	0.16	0.02
AX_99337631	1R	10.6792	0.45	0.55	0.45	0.37	0.02
AX_99740074	1R	10.6793	0.54	0.46	0.46	0.37	0.01
AX_99882471	1R	10.6993	0.94	0.06	0.06	0.11	0.01
AX_99291782	1R	10.6994	0.06	0.94	0.06	0.1	0.01
AX_99646508	1R	10.8313	0.52	0.48	0.48	0.37	0.02
AX_99651201	1R	10.9062	0.58	0.42	0.42	0.37	0
AX_99243040	1R	10.9387	0.83	0.17	0.17	0.24	0.02
AX_99425952	1R	11.1287	0.83	0.17	0.17	0.24	0
AX_99524672	1R	11.1571	0.18	0.82	0.18	0.25	0.02
AX_99255712	1R	11.1639	0.05	0.95	0.05	0.09	0
AX_99631795	1R	11.2144	0.92	0.08	0.08	0.14	0.01
AX_99328087	1R	11.2741	0.04	0.96	0.04	0.08	0.01
AX_99283924	1R	11.2746	0.96	0.04	0.04	0.08	0.01
AX_99767079	1R	11.2833	0.05	0.95	0.05	0.08	0.02
AX_99511372	1R	11.4753	0.05	0.95	0.05	0.09	0.02
AX_99592221	1R	11.5011	0.91	0.09	0.09	0.15	0
AX_99620905	1R	11.5011	0.94	0.06	0.06	0.11	0.03
AX_99775230	1R	11.5021	0.06	0.94	0.06	0.11	0.01
AX_99258581	1R	11.5029	0.88	0.12	0.12	0.19	0.02
AX_99708109	1R	11.5183	0.92	0.08	0.08	0.14	0
AX_99280919	1R	11.5692	0.18	0.82	0.18	0.25	0.01
AX_99316473	1R	11.5694	0.89	0.11	0.11	0.18	0.01
AX_99455433	1R	11.5694	0.88	0.12	0.12	0.19	0.02
AX_99331582	1R	11.5694	0.11	0.89	0.11	0.18	0.01
AX_99556526	1R	11.5696	0.11	0.89	0.11	0.17	0
AX_99758733	1R	11.572	0.9	0.1	0.1	0.16	0.01
AX_99359705	1R	11.573	0.11	0.89	0.11	0.17	0.03
AX_99762406	1R	11.5852	0.93	0.07	0.07	0.13	0
AX_99865576	1R	11.6021	0.95	0.05	0.05	0.09	0
AX_99645388	1R	11.6267	0.98	0.02	0.02	0.03	0.01
AX_99836498	1R	11.7685	0.78	0.22	0.22	0.28	0.01
AX_99493596	1R	11.7718	0.24	0.76	0.24	0.3	0.01
AX_99629372	1R	11.7739	0.2	0.8	0.2	0.27	0.01
AX_99338739	1R	12.017	0.81	0.19	0.19	0.26	0.01
AX_99302048	1R	12.1479	0.94	0.06	0.06	0.1	0.01
AX_99746045	1R	12.2546	0.18	0.82	0.18	0.25	0
AX_99647113	1R	12.2615	0.82	0.18	0.18	0.25	0.01
AX_99759536	1R	12.2995	0.1	0.9	0.1	0.16	0.02
AX_99675871	1R	12.3113	0.8	0.2	0.2	0.27	0.02
AX_99574932	1R	12.3767	0.15	0.85	0.15	0.22	0.01
AX_99713904	1R	12.4665	0.31	0.69	0.31	0.34	0.03
AX_99805251	1R	12.4722	0.99	0.01	0.01	0.01	0
AX_99459767	1R	12.4745	0.99	0.01	0.01	0.02	0
AX_99241130	1R	12.5058	0.2	0.8	0.2	0.27	0.01
AX_99413468	1R	12.5075	0.02	0.98	0.02	0.03	0.01
AX_99447088	1R	12.5343	0.88	0.12	0.12	0.19	0.02
AX_99655406	1R	12.5614	0.51	0.49	0.49	0.37	0.01
AX_99286706	1R	12.7089	0.99	0.01	0.01	0.03	0.01
AX_99409066	1R	12.7756	0.01	0.99	0.01	0.02	0.01
AX_99377142	1R	12.842	0.99	0.01	0.01	0.02	0
AX_99262696	1R	12.8498	0.4	0.6	0.4	0.37	0.02
AX_99642016	1R	12.8967	0.01	0.99	0.01	0.03	0
AX_99521675	1R	12.9874	0.03	0.97	0.03	0.05	0.01
AX_99639737	1R	13.0322	0.28	0.72	0.28	0.32	0
AX_99393516	1R	13.0334	0.02	0.98	0.02	0.04	0.01
AX_99483558	1R	13.0334	0.28	0.72	0.28	0.32	0
AX_99391953	1R	13.0396	0.02	0.98	0.02	0.04	0
AX_99283919	1R	13.0537	0.03	0.97	0.03	0.05	0.01
AX_99379582	1R	13.2676	0.02	0.98	0.02	0.04	0
AX_99231645	1R	13.2926	0.98	0.02	0.02	0.03	0.01
AX_99797757	1R	13.2935	0.42	0.58	0.42	0.37	0.01
AX_99397461	1R	13.2947	0.59	0.41	0.41	0.37	0.02
AX_99755576	1R	13.3103	0.46	0.54	0.46	0.37	0
AX_99749624	1R	13.3105	0.01	0.99	0.01	0.02	0
AX_99568307	1R	13.3107	0.98	0.02	0.02	0.04	0.02
AX_99659540	1R	13.3107	0.56	0.44	0.44	0.37	0.01
AX_99854955	1R	13.3107	0.44	0.56	0.44	0.37	0
AX_99686700	1R	13.3111	0.02	0.98	0.02	0.03	0
AX_99286004	1R	13.3175	0	1	0	0.01	0
AX_99232885	1R	13.331	1	0	0	0.01	0
AX_99357250	1R	13.331	1	0	0	0.01	0
AX_99862156	1R	13.4261	1	0	0	0.01	0
AX_99729124	1R	13.4297	0.14	0.86	0.14	0.21	0.02
AX_99856563	1R	13.4299	0.37	0.63	0.37	0.36	0.01
AX_99308118	1R	13.4305	0.54	0.46	0.46	0.37	0
AX_99244546	1R	13.4349	0.05	0.95	0.05	0.09	0.01
AX_99701162	1R	13.435	0.05	0.95	0.05	0.09	0
AX_99545443	1R	13.4383	0.98	0.02	0.02	0.03	0.01
AX_99620810	1R	13.4384	0.5	0.5	0.5	0.37	0.01
AX_99820161	1R	13.4389	0.44	0.56	0.44	0.37	0
AX_99627986	1R	13.4395	0.46	0.54	0.46	0.37	0
AX_99670828	1R	13.4493	0.71	0.29	0.29	0.33	0.02
AX_99481400	1R	13.4527	0.24	0.76	0.24	0.3	0
AX_99445520	1R	13.459	0.23	0.77	0.23	0.29	0.01
AX_99657858	1R	13.496	0.73	0.27	0.27	0.32	0.01
AX_99616789	1R	13.4968	0.77	0.23	0.23	0.29	0
AX_99612256	1R	13.5147	0.77	0.23	0.23	0.29	0.01
AX_99888888	1R	13.5855	0.51	0.49	0.49	0.37	0.01
AX_99274861	1R	13.588	0.94	0.06	0.06	0.11	0.01
AX_99413053	1R	13.5898	0.48	0.52	0.48	0.37	0.01
AX_99551901	1R	13.5913	0.99	0.01	0.01	0.01	0
AX_99457740	1R	13.5921	0.99	0.01	0.01	0.01	0
AX_99321409	1R	13.6017	0.86	0.14	0.14	0.22	0.01
AX_99510754	1R	13.602	0.69	0.31	0.31	0.33	0.03
AX_99234531	1R	13.6021	0.82	0.18	0.18	0.25	0.02
AX_99248043	1R	13.6904	0.38	0.62	0.38	0.36	0.01
AX_99295869	1R	13.6904	0.66	0.34	0.34	0.35	0
AX_99541742	1R	13.6905	0.88	0.12	0.12	0.18	0
AX_99688192	1R	13.6965	0.75	0.25	0.25	0.3	0
AX_99827816	1R	13.7994	0.97	0.03	0.03	0.05	0.01
AX_99513377	1R	13.8115	0.17	0.83	0.17	0.24	0.03
AX_99538525	1R	13.8148	0.98	0.03	0.03	0.05	0
AX_99425173	1R	13.8766	0.43	0.57	0.43	0.37	0.01
AX_99673550	1R	13.8795	0.46	0.54	0.46	0.37	0.01
AX_99676592	1R	13.8801	0.46	0.54	0.46	0.37	0.01
AX_99764714	1R	13.96	0.41	0.59	0.41	0.37	0
AX_99273955	1R	13.961	0.66	0.34	0.34	0.35	0.01
AX_99306355	1R	13.961	0.07	0.93	0.07	0.12	0.01
AX_99453654	1R	13.9611	0.07	0.93	0.07	0.12	0.01
AX_99500026	1R	13.9612	0.41	0.59	0.41	0.37	0
AX_99764012	1R	13.9615	0.06	0.94	0.06	0.1	0.01
AX_99837991	1R	13.9619	0.42	0.58	0.42	0.37	0.01
AX_99869284	1R	13.962	0.4	0.6	0.4	0.36	0.01
AX_99798756	1R	13.9621	0.06	0.94	0.06	0.1	0.01
AX_99431255	1R	13.9626	0.65	0.35	0.35	0.35	0.02
AX_99496360	1R	13.9626	0.95	0.05	0.05	0.09	0
AX_99793323	1R	13.9627	0.83	0.17	0.17	0.24	0.01
AX_99234097	1R	13.9627	0.03	0.97	0.03	0.06	0.01
AX_99801547	1R	13.9634	0.34	0.66	0.34	0.35	0.02
AX_99461891	1R	14.0945	0.89	0.11	0.11	0.17	0.03
AX_99606164	1R	14.0988	0.62	0.38	0.38	0.36	0
AX_99687234	1R	14.6023	0.08	0.92	0.08	0.14	0
AX_99496167	1R	14.6035	0.33	0.67	0.33	0.35	0.03
AX_99223441	1R	14.6448	1	0	0	0.01	0.01
AX_99230553	1R	14.6688	0.08	0.92	0.08	0.14	0.01
AX_99403325	1R	14.6689	0.56	0.44	0.44	0.37	0.01
AX_99726762	1R	14.6691	0.67	0.33	0.33	0.34	0.01
AX_99470594	1R	14.6691	0.99	0.01	0.01	0.03	0
AX_99603938	1R	14.6693	0.17	0.83	0.17	0.24	0.01
AX_99777621	1R	14.6696	0.01	0.99	0.01	0.01	0
AX_99658615	1R	14.6697	0.24	0.76	0.24	0.3	0
AX_99630967	1R	14.6706	0.96	0.04	0.04	0.07	0
AX_99820301	1R	14.6752	0.06	0.94	0.06	0.1	0
AX_99375661	1R	14.6752	0.36	0.64	0.36	0.36	0.01
AX_99569555	1R	14.6753	0.46	0.54	0.46	0.37	0.01
AX_99737023	1R	14.6754	0	1	0	0.01	0.01
AX_99278394	1R	14.6754	0.31	0.69	0.31	0.34	0
AX_99648130	1R	14.6803	0.01	0.99	0.01	0.02	0.01
AX_99418376	1R	14.7381	0.99	0.01	0.01	0.03	0
AX_99289269	1R	14.7418	0.97	0.03	0.03	0.05	0
AX_99605700	1R	14.742	0.02	0.98	0.02	0.03	0
AX_99436438	1R	14.7432	0.97	0.03	0.03	0.05	0
AX_99497089	1R	14.7884	0.01	0.99	0.01	0.01	0
AX_99799031	1R	14.797	0.03	0.97	0.03	0.06	0.01
AX_99483720	1R	14.7981	0.04	0.96	0.04	0.07	0.01
AX_99420771	1R	14.8123	0.04	0.96	0.04	0.07	0.01
AX_99450336	1R	14.8258	0.89	0.11	0.11	0.17	0.03
AX_99872539	1R	14.8599	0.99	0.01	0.01	0.03	0.02
AX_99874311	1R	14.8669	0.51	0.49	0.49	0.37	0.01
AX_99650263	1R	14.8677	0.1	0.9	0.1	0.16	0.02
AX_99838329	1R	14.8796	0.15	0.85	0.15	0.23	0.02
AX_99417327	1R	14.8874	0.88	0.12	0.12	0.19	0
AX_99374210	1R	14.8891	0.43	0.57	0.43	0.37	0.01
AX_99674466	1R	14.8892	0.91	0.09	0.09	0.15	0.02
AX_99316279	1R	14.9288	0.05	0.95	0.05	0.09	0.01
AX_99230242	1R	14.9332	0.06	0.94	0.06	0.1	0.01
AX_99755009	1R	14.9477	0.31	0.69	0.31	0.33	0.02
AX_99559786	1R	14.95	0.97	0.03	0.03	0.06	0.01
AX_99503313	1R	14.9525	0.92	0.08	0.08	0.14	0
AX_99543103	1R	14.9564	0.61	0.39	0.39	0.36	0.01
AX_99476250	1R	14.9592	0.03	0.97	0.03	0.05	0
AX_99471981	1R	14.9903	0.5	0.5	0.5	0.37	0.02
AX_99539629	1R	14.9942	0	1	0	0.01	0
AX_99874538	1R	15.1635	0.43	0.57	0.43	0.37	0.01
AX_99379092	1R	15.1637	0.26	0.74	0.26	0.31	0.02
AX_99362706	1R	15.1659	0	1	0	0.01	0.01
AX_99339082	1R	15.1668	0.83	0.17	0.17	0.25	0.01
AX_99454131	1R	15.1681	0.07	0.93	0.07	0.12	0.01
AX_99761964	1R	15.1713	0.71	0.29	0.29	0.33	0.01
AX_99708321	1R	15.343	0.79	0.21	0.21	0.27	0.01
AX_99478195	1R	15.3436	0.32	0.68	0.32	0.34	0.01
AX_99459964	1R	15.3442	0.21	0.79	0.21	0.28	0
AX_99872995	1R	15.345	0.3	0.7	0.3	0.33	0
AX_99327634	1R	15.345	0.61	0.39	0.39	0.36	0
AX_99381119	1R	15.3455	0.3	0.7	0.3	0.33	0
AX_99465061	1R	15.3458	0.79	0.21	0.21	0.27	0
AX_99748483	1R	15.3459	0.09	0.91	0.09	0.15	0
AX_99605265	1R	15.3474	0.11	0.89	0.11	0.18	0
AX_99269656	1R	15.3474	0.01	0.99	0.01	0.01	0.01
AX_99726259	1R	15.3477	0.01	0.99	0.01	0.02	0
AX_99547577	1R	15.3481	0.21	0.79	0.21	0.28	0.01
AX_99610824	1R	15.3498	0.01	0.99	0.01	0.02	0
AX_99390856	1R	15.3499	0.89	0.11	0.11	0.17	0.02
AX_99225396	1R	15.3505	0.2	0.8	0.2	0.27	0.01
AX_99448551	1R	15.3524	0.71	0.29	0.29	0.33	0.01
AX_99548970	1R	15.3563	0.6	0.4	0.4	0.36	0.01
AX_99318885	1R	15.3613	0.75	0.25	0.25	0.31	0.01
AX_99235144	1R	15.3652	0.32	0.68	0.32	0.34	0
AX_99324602	1R	15.45	0.98	0.02	0.02	0.03	0.01
AX_99824048	1R	15.4512	0.01	0.99	0.01	0.01	0.01
AX_99259122	1R	15.4628	0.13	0.87	0.13	0.2	0.02
AX_99449648	1R	15.4769	0.92	0.08	0.08	0.14	0.01
AX_99289774	1R	15.4774	0.83	0.17	0.17	0.24	0
AX_99834694	1R	15.4927	0.88	0.12	0.12	0.19	0.01
AX_99737774	1R	15.4936	0.97	0.03	0.03	0.05	0
AX_99414805	1R	15.4947	0.97	0.03	0.03	0.05	0
AX_99876091	1R	15.495	0.98	0.02	0.02	0.03	0
AX_99802484	1R	15.5201	0.99	0.01	0.01	0.01	0
AX_99731664	1R	15.5211	0.41	0.59	0.41	0.37	0
AX_99573581	1R	15.5218	0.37	0.63	0.37	0.36	0.01
AX_99713722	1R	15.5655	0.41	0.59	0.41	0.37	0
AX_99324727	1R	15.5656	0.52	0.48	0.48	0.37	0
AX_99580457	1R	15.5657	0.71	0.29	0.29	0.33	0.01
AX_99582645	1R	15.5671	0.56	0.44	0.44	0.37	0.01
AX_99782905	1R	15.5685	0.48	0.52	0.48	0.37	0
AX_99677021	1R	15.5699	0.24	0.76	0.24	0.3	0
AX_99441918	1R	15.573	0.27	0.73	0.27	0.32	0.01
AX_99607246	1R	15.5749	0.38	0.62	0.38	0.36	0.01
AX_99327807	1R	15.5756	0.26	0.74	0.26	0.31	0
AX_99342976	1R	15.604	0.84	0.16	0.16	0.24	0.01
AX_99289435	1R	15.6056	0.81	0.19	0.19	0.26	0.02
AX_99864248	1R	15.6395	0.51	0.49	0.49	0.37	0
AX_99355041	1R	15.6396	0.58	0.43	0.43	0.37	0
AX_99247654	1R	15.6396	0.49	0.51	0.49	0.37	0
AX_99504371	1R	15.6417	0.91	0.09	0.09	0.15	0
AX_99735414	1R	15.6417	0.96	0.04	0.04	0.08	0
AX_99685433	1R	15.7159	0.06	0.94	0.06	0.11	0
AX_99687460	1R	15.7539	0.88	0.12	0.12	0.19	0.01
AX_99476827	1R	15.7543	0.04	0.96	0.04	0.08	0
AX_99435618	1R	15.7549	0.08	0.92	0.08	0.14	0
AX_99585999	1R	15.757	0.03	0.97	0.03	0.06	0.02
AX_99263514	1R	15.7588	0.95	0.05	0.05	0.1	0.03
AX_99645848	1R	15.7608	0.03	0.97	0.03	0.06	0
AX_99632320	1R	15.7749	0.03	0.97	0.03	0.06	0
AX_99774874	1R	15.8135	0.93	0.07	0.07	0.11	0.02
AX_99300648	1R	15.8972	0.03	0.97	0.03	0.06	0.02
AX_99466646	1R	15.9033	0.18	0.82	0.18	0.25	0.03
AX_99825624	1R	15.9042	0.85	0.15	0.15	0.22	0
AX_99585355	1R	15.905	0.37	0.63	0.37	0.36	0
AX_99639417	1R	15.9099	0.06	0.94	0.06	0.11	0
AX_99290711	1R	15.9402	0.54	0.46	0.46	0.37	0
AX_99616401	1R	15.941	0.5	0.5	0.5	0.38	0
AX_99721111	1R	15.9459	0.82	0.18	0.18	0.25	0.01
AX_99854767	1R	15.9459	0.77	0.23	0.23	0.29	0.02
AX_99865783	1R	15.9471	0.17	0.83	0.17	0.24	0.01
AX_99510636	1R	15.9481	0.24	0.76	0.24	0.3	0.01
AX_99692540	1R	15.9559	0.91	0.09	0.09	0.15	0
AX_99437408	1R	15.9584	0.2	0.8	0.2	0.27	0.01
AX_99742479	1R	15.9777	0.47	0.53	0.47	0.37	0.01
AX_99679022	1R	15.978	0.42	0.58	0.42	0.37	0.02
AX_99334551	1R	15.9788	0.54	0.46	0.46	0.37	0.01
AX_99265032	1R	15.98	0.63	0.37	0.37	0.36	0
AX_99568998	1R	15.9803	0.61	0.39	0.39	0.36	0.01
AX_99504733	1R	15.9852	0.39	0.61	0.39	0.36	0.01
AX_99534642	1R	15.9863	0.62	0.38	0.38	0.36	0
AX_99342341	1R	15.9958	0.67	0.33	0.33	0.34	0.01
AX_99831968	1R	15.9965	0.59	0.41	0.41	0.37	0
AX_99659733	1R	16.0005	0.87	0.13	0.13	0.21	0.01
AX_99540196	1R	16.0006	0.79	0.21	0.21	0.28	0.01
AX_99761404	1R	16.025	0.83	0.17	0.17	0.24	0.02
AX_99451828	1R	16.0254	0.91	0.09	0.09	0.15	0.01
AX_99309373	1R	16.0261	0.19	0.81	0.19	0.26	0
AX_99813515	1R	16.0607	0.36	0.64	0.36	0.35	0
AX_99238481	1R	16.0613	0.91	0.09	0.09	0.15	0.01
AX_99701050	1R	16.0613	0.1	0.9	0.1	0.17	0
AX_99281461	1R	16.0619	0.99	0.01	0.01	0.01	0.02
AX_99875618	1R	16.062	0.08	0.92	0.08	0.14	0.01
AX_99278341	1R	16.0628	0.76	0.24	0.24	0.3	0.01
AX_99674447	1R	16.0629	0.88	0.12	0.12	0.19	0
AX_99505489	1R	16.0633	0	1	0	0.01	0
AX_99341643	1R	16.0635	0.88	0.12	0.12	0.19	0.01
AX_99396488	1R	16.0635	0.68	0.32	0.32	0.34	0.01
AX_99255279	1R	16.0642	0.32	0.68	0.32	0.34	0
AX_99452760	1R	16.0657	0.04	0.96	0.04	0.07	0.02
AX_99248133	1R	16.0705	0.99	0.01	0.01	0.02	0.02
AX_99374550	1R	16.0708	0.18	0.82	0.18	0.25	0.01
AX_99453441	1R	16.0709	0.06	0.94	0.06	0.1	0.01
AX_99389561	1R	16.0712	0.96	0.04	0.04	0.08	0.03
AX_99527282	1R	16.1418	0.52	0.48	0.48	0.37	0
AX_99531479	1R	16.142	0.03	0.97	0.03	0.05	0
AX_99411671	1R	16.1422	0.84	0.16	0.16	0.23	0.01
AX_99770555	1R	16.2202	0.74	0.26	0.26	0.31	0.01
AX_99750754	1R	16.2366	0.77	0.23	0.23	0.29	0
AX_99616918	1R	16.2513	0.87	0.13	0.13	0.2	0.01
AX_99435854	1R	16.2539	0.87	0.13	0.13	0.2	0.01
AX_99476068	1R	16.2541	0.89	0.11	0.11	0.18	0.02
AX_99614533	1R	16.3515	0.07	0.93	0.07	0.12	0.01
AX_99228858	1R	16.3685	0.89	0.11	0.11	0.17	0.02
AX_99252180	1R	16.4894	0.92	0.08	0.08	0.13	0.01
AX_99395518	1R	16.4912	0.98	0.02	0.02	0.03	0.01
AX_99451618	1R	16.5294	0.99	0.01	0.01	0.01	0.01
AX_99617316	1R	16.5305	0.5	0.5	0.5	0.38	0.01
AX_99566572	1R	16.5307	0.2	0.8	0.2	0.27	0.01
AX_99321104	1R	16.6294	0.1	0.9	0.1	0.16	0.01
AX_99267891	1R	16.6297	0.42	0.58	0.42	0.37	0.02
AX_99328860	1R	16.6302	0.41	0.59	0.41	0.37	0.01
AX_99407291	1R	16.6329	0.82	0.18	0.18	0.25	0.01
AX_99543760	1R	16.6337	0.29	0.71	0.29	0.33	0.01
AX_99452189	1R	16.635	0.77	0.23	0.23	0.29	0.03
AX_99511116	1R	16.6356	0.24	0.76	0.24	0.3	0.01
AX_99644394	1R	16.6499	0.07	0.93	0.07	0.12	0.02
AX_99455708	1R	16.6534	0.84	0.16	0.16	0.24	0.01
AX_99309095	1R	16.6549	0.84	0.16	0.16	0.24	0.02
AX_99730773	1R	16.6601	0.44	0.56	0.44	0.37	0.01
AX_99827771	1R	16.6641	1	0	0	0.01	0.01
AX_99488969	1R	16.6696	0.74	0.26	0.26	0.31	0
AX_99449517	1R	16.6708	0.59	0.41	0.41	0.37	0.02
AX_99805510	1R	16.7139	0.31	0.69	0.31	0.34	0.01
AX_99424220	1R	16.7139	0.3	0.7	0.3	0.33	0
AX_99571138	1R	16.7171	0.19	0.81	0.19	0.26	0
AX_99588202	1R	16.7176	0.15	0.85	0.15	0.22	0.02
AX_99529207	1R	16.7188	0.16	0.84	0.16	0.23	0.02
AX_99777011	1R	16.7195	0.69	0.31	0.31	0.33	0.02
AX_99664924	1R	16.7202	0.18	0.82	0.18	0.25	0.02
AX_99786640	1R	16.7216	0.72	0.28	0.28	0.32	0.02
AX_99543883	1R	16.7217	0.83	0.17	0.17	0.24	0.03
AX_99547581	1R	16.7942	0.85	0.15	0.15	0.22	0.01
AX_99303684	1R	16.7964	0.84	0.16	0.16	0.23	0.02
AX_99428507	1R	16.8018	0.85	0.15	0.15	0.22	0.01
AX_99721404	1R	16.8033	0.82	0.18	0.18	0.25	0.01
AX_99633664	1R	16.8071	0.59	0.41	0.41	0.37	0.01
AX_99678820	1R	16.8298	0.23	0.77	0.23	0.29	0.01
AX_99663807	1R	16.8332	0.15	0.85	0.15	0.22	0.03
AX_99256352	1R	16.8417	0.7	0.3	0.3	0.33	0.03
AX_99780418	1R	16.9244	0.08	0.92	0.08	0.13	0.02
AX_99445020	1R	16.9246	0.98	0.02	0.02	0.04	0
AX_99885221	1R	16.9248	0.01	0.99	0.01	0.02	0.01
AX_99495255	1R	16.935	0.17	0.83	0.17	0.24	0
AX_99504757	1R	17.1552	0.55	0.45	0.45	0.37	0
AX_99742442	1R	17.1554	0.35	0.65	0.35	0.35	0.01
AX_99657069	1R	17.1584	0.77	0.23	0.23	0.29	0.03
AX_99342561	1R	17.1609	0.42	0.58	0.42	0.37	0.01
AX_99390776	1R	17.1611	0.69	0.31	0.31	0.33	0
AX_99773988	1R	17.1613	0.3	0.7	0.3	0.33	0.03
AX_99278111	1R	17.1644	0.48	0.52	0.48	0.37	0
AX_99873914	1R	17.1702	0.96	0.04	0.04	0.07	0
AX_99237706	1R	17.171	0.61	0.39	0.39	0.36	0
AX_99666377	1R	17.1716	0.05	0.95	0.05	0.09	0
AX_99847475	1R	17.1716	0.41	0.59	0.41	0.37	0
AX_99569603	1R	17.1717	0.02	0.98	0.02	0.04	0.01
AX_99612674	1R	17.1729	0.95	0.05	0.05	0.09	0
AX_99248469	1R	17.1729	0.96	0.04	0.04	0.08	0.01
AX_99297920	1R	17.2624	0.06	0.94	0.06	0.1	0
AX_99654200	1R	17.2624	0.16	0.84	0.16	0.24	0.01
AX_99738673	1R	17.263	0.16	0.84	0.16	0.23	0.01
AX_99482544	1R	17.2655	0.02	0.98	0.02	0.03	0.01
AX_99587126	1R	17.2667	0.52	0.48	0.48	0.37	0
AX_99650566	1R	17.2671	0.18	0.82	0.18	0.25	0
AX_99731806	1R	17.2671	0.35	0.65	0.35	0.35	0.01
AX_99450529	1R	17.3291	0.1	0.9	0.1	0.16	0.01
AX_99784688	1R	17.3293	0.97	0.03	0.03	0.05	0.01
AX_99667906	1R	17.3299	0.76	0.24	0.24	0.3	0.01
AX_99647511	1R	17.3354	0.04	0.96	0.04	0.08	0.02
AX_99573485	1R	17.3759	0.54	0.46	0.46	0.37	0.01
AX_99268438	1R	17.3942	0.16	0.84	0.16	0.24	0.01
AX_99560700	1R	17.4256	0.17	0.83	0.17	0.24	0.02
AX_99369455	1R	17.6858	0.15	0.85	0.15	0.23	0.01
AX_99647535	1R	17.6938	0.99	0.01	0.01	0.02	0.01
AX_99350677	1R	17.8298	0.01	0.99	0.01	0.02	0
AX_99508683	1R	17.83	0.99	0.01	0.01	0.02	0
AX_99792878	1R	17.83	0.01	0.99	0.01	0.02	0
AX_99842316	1R	17.908	0.97	0.03	0.03	0.05	0
AX_99634036	1R	17.908	0.97	0.03	0.03	0.05	0.01
AX_99684192	1R	17.908	0.01	0.99	0.01	0.03	0.01
AX_99622090	1R	17.9102	0.98	0.02	0.02	0.04	0.01
AX_99706559	1R	17.9104	0.21	0.79	0.21	0.27	0
AX_99390645	1R	17.9161	0.01	0.99	0.01	0.02	0.01
AX_99624783	1R	18.0067	0.94	0.06	0.06	0.11	0.02
AX_99565504	1R	18.0818	0.82	0.18	0.18	0.25	0.03
AX_99589265	1R	18.1809	0.91	0.09	0.09	0.15	0
AX_99677034	1R	18.1827	0.97	0.03	0.03	0.06	0.01
AX_99859442	1R	18.2186	0.01	0.99	0.01	0.03	0.02
AX_99506436	1R	18.2321	0.01	0.99	0.01	0.01	0.02
AX_99796737	1R	18.2356	0.94	0.06	0.06	0.11	0
AX_99318277	1R	18.2362	0.98	0.02	0.02	0.04	0.01
AX_99817700	1R	18.2381	0.12	0.88	0.12	0.19	0.02
AX_99271787	1R	18.3203	0.03	0.97	0.03	0.05	0.01
AX_99377778	1R	18.365	0.01	0.99	0.01	0.03	0
AX_99370630	1R	18.3666	0.04	0.96	0.04	0.07	0.01
AX_99235042	1R	18.5759	0.03	0.97	0.03	0.06	0
AX_99293888	1R	18.5773	0.93	0.07	0.07	0.13	0.02
AX_99301228	1R	18.578	0.03	0.97	0.03	0.05	0
AX_99602348	1R	18.5997	0.03	0.97	0.03	0.06	0.01
AX_99389416	1R	18.7264	0.03	0.97	0.03	0.05	0.01
AX_99422654	1R	18.7528	0.97	0.03	0.03	0.05	0.01
AX_99881471	1R	18.8338	0.98	0.02	0.02	0.04	0
AX_99556784	1R	18.8696	0.97	0.03	0.03	0.06	0
AX_99628357	1R	19.0192	0.08	0.92	0.08	0.14	0.01
AX_99407985	1R	19.0577	0.03	0.97	0.03	0.06	0.01
AX_99261117	1R	19.0581	0.31	0.69	0.31	0.34	0.02
AX_99272686	1R	19.0851	0.18	0.82	0.18	0.25	0
AX_99357975	1R	19.0874	0.02	0.98	0.02	0.03	0
AX_99756345	1R	19.0882	0.09	0.91	0.09	0.15	0.01
AX_99639668	1R	19.0895	0.83	0.17	0.17	0.24	0
AX_99787385	1R	19.0936	0.29	0.71	0.29	0.33	0.01
AX_99548635	1R	19.0942	0.59	0.41	0.41	0.37	0.01
AX_99540933	1R	19.1657	0	1	0	0.01	0
AX_99571060	1R	19.2188	0.52	0.48	0.48	0.37	0.01
AX_99832778	1R	19.2215	0.6	0.4	0.4	0.37	0.02
AX_99836647	1R	19.2216	0.97	0.03	0.03	0.06	0.01
AX_99688751	1R	19.3811	0.75	0.25	0.25	0.31	0.03
AX_99425695	1R	19.7067	0.17	0.83	0.17	0.24	0.03
AX_99357126	1R	19.7069	0.44	0.56	0.44	0.37	0.01
AX_99749218	1R	19.8148	0.96	0.04	0.04	0.07	0.01
AX_99485181	1R	20.3686	0.23	0.77	0.23	0.29	0.02
AX_99661492	1R	20.4045	0.44	0.56	0.44	0.37	0.01
AX_99589271	1R	20.4046	0.59	0.41	0.41	0.37	0.01
AX_99596364	1R	20.4047	0.6	0.4	0.4	0.36	0
AX_99311647	1R	20.406	0.81	0.19	0.19	0.26	0.01
AX_99249473	1R	20.4076	0.98	0.02	0.02	0.04	0.01
AX_99779522	1R	20.4125	0.97	0.03	0.03	0.05	0.01
AX_99485728	1R	20.4128	0.79	0.21	0.21	0.28	0.01
AX_99715328	1R	20.4135	0.21	0.79	0.21	0.28	0.01
AX_99631236	1R	20.4179	0.57	0.43	0.43	0.37	0
AX_99357221	1R	20.4182	0.57	0.43	0.43	0.37	0
AX_99600897	1R	20.4185	0.04	0.96	0.04	0.07	0
AX_99821274	1R	20.4187	0.42	0.58	0.42	0.37	0.01
AX_99291900	1R	20.4189	0.57	0.43	0.43	0.37	0
AX_99671467	1R	20.4194	0.57	0.43	0.43	0.37	0
AX_99871563	1R	20.4929	0.03	0.98	0.03	0.05	0
AX_99366957	1R	20.4936	0.98	0.03	0.03	0.05	0
AX_99426683	1R	20.4939	0.06	0.94	0.06	0.1	0.02
AX_99381984	1R	20.494	0.12	0.88	0.12	0.19	0
AX_99301216	1R	20.5105	0.62	0.38	0.38	0.36	0
AX_99882533	1R	20.5127	0.83	0.17	0.17	0.24	0
AX_99383831	1R	20.5127	0.29	0.71	0.29	0.33	0
AX_99731370	1R	20.5127	0.83	0.17	0.17	0.24	0
AX_99660129	1R	20.5134	0.51	0.49	0.49	0.37	0
AX_99722333	1R	20.5486	0.51	0.49	0.49	0.37	0
AX_99590132	1R	20.8817	0.09	0.91	0.09	0.15	0.01
AX_99744039	1R	20.882	0.95	0.05	0.05	0.09	0.01
AX_99531909	1R	20.8822	0.25	0.75	0.25	0.3	0
AX_99316421	1R	20.8823	0.24	0.76	0.24	0.3	0
AX_99888624	1R	20.883	0.3	0.7	0.3	0.33	0.01
AX_99708517	1R	20.883	0.28	0.72	0.28	0.32	0.02
AX_99809098	1R	20.8838	0.31	0.69	0.31	0.33	0.02
AX_99228515	1R	20.8838	0.7	0.3	0.3	0.33	0.02
AX_99469419	1R	20.8838	0.69	0.31	0.31	0.34	0.01
AX_99262920	1R	20.8839	0.69	0.31	0.31	0.34	0.02
AX_99226560	1R	20.8844	0.88	0.12	0.12	0.19	0.01
AX_99746567	1R	20.8844	0.11	0.89	0.11	0.18	0.03
AX_99352965	1R	20.8846	0.35	0.65	0.35	0.35	0.01
AX_99271497	1R	20.8847	0.66	0.34	0.34	0.35	0.02
AX_99452906	1R	20.8851	0.75	0.25	0.25	0.3	0.02
AX_99531198	1R	20.9046	0.03	0.97	0.03	0.06	0
AX_99578651	1R	20.9047	0.25	0.75	0.25	0.3	0.01
AX_99587189	1R	20.9047	0.75	0.25	0.25	0.3	0.01
AX_99285870	1R	20.9258	0.43	0.57	0.43	0.37	0.01
AX_99701768	1R	20.9524	0.4	0.6	0.4	0.36	0.03
AX_99360616	1R	20.9531	0.26	0.74	0.26	0.31	0.01
AX_99261352	1R	20.9606	0.47	0.53	0.47	0.37	0.02
AX_99516573	1R	21.0538	0.15	0.85	0.15	0.22	0.01
AX_99532043	1R	21.0542	0.85	0.15	0.15	0.22	0.01
AX_99380213	1R	21.0653	0.1	0.9	0.1	0.16	0
AX_99769459	1R	21.0657	0.88	0.12	0.12	0.19	0
AX_99242875	1R	21.0658	0.89	0.11	0.11	0.18	0.01
AX_99859391	1R	21.0674	0.01	0.99	0.01	0.02	0.01
AX_99381009	1R	21.0687	0.04	0.96	0.04	0.08	0
AX_99573493	1R	21.0695	0.63	0.37	0.37	0.36	0
AX_99785494	1R	21.07	0.1	0.9	0.1	0.17	0.01
AX_99537173	1R	21.0851	0.02	0.98	0.02	0.04	0.01
AX_99705485	1R	21.0859	0.97	0.03	0.03	0.06	0.01
AX_99348918	1R	21.0879	0.95	0.05	0.05	0.09	0
AX_99581825	1R	21.1227	0.04	0.96	0.04	0.08	0
AX_99412063	1R	21.1241	0.72	0.28	0.28	0.32	0.01
AX_99619193	1R	21.1242	0.08	0.92	0.08	0.14	0
AX_99745261	1R	21.1246	0.72	0.28	0.28	0.32	0.01
AX_99459984	1R	21.1268	0.92	0.08	0.08	0.14	0.01
AX_99707179	1R	21.1785	0.14	0.86	0.14	0.21	0.01
AX_99460308	1R	21.1798	0.94	0.06	0.06	0.11	0.01
AX_99432353	1R	21.1814	0.96	0.04	0.04	0.08	0
AX_99631559	1R	21.3648	0.19	0.81	0.19	0.26	0.02
AX_99262223	1R	21.4113	0.28	0.72	0.28	0.32	0
AX_99794251	1R	21.4441	0.92	0.08	0.08	0.14	0.01
AX_99259223	1R	21.4475	0.87	0.13	0.13	0.2	0
AX_99769394	1R	21.4985	0.13	0.87	0.13	0.2	0.01
AX_99447023	1R	21.5421	0.15	0.85	0.15	0.22	0.02
AX_99736271	1R	21.7045	0.87	0.13	0.13	0.21	0.01
AX_99486247	1R	21.7908	0.14	0.86	0.14	0.21	0.02
AX_99536717	1R	21.8649	0.7	0.3	0.3	0.33	0.01
AX_99365836	1R	21.8651	0.25	0.75	0.25	0.31	0.01
AX_99409514	1R	21.9013	0.17	0.83	0.17	0.24	0.01
AX_99888101	1R	21.9426	0.26	0.74	0.26	0.31	0.01
AX_99871773	1R	21.9428	0.86	0.14	0.14	0.21	0.01
AX_99663770	1R	21.9631	0.87	0.13	0.13	0.2	0.01
AX_99359144	1R	21.9642	0.86	0.14	0.14	0.21	0.02
AX_99632322	1R	21.9643	0.13	0.87	0.13	0.2	0.03
AX_99326514	1R	22.0062	0.77	0.23	0.23	0.29	0.02
AX_99469162	1R	22.0587	0.13	0.87	0.13	0.21	0.01
AX_99722538	1R	22.2552	0.62	0.38	0.38	0.36	0
AX_99842134	1R	22.2553	0.83	0.17	0.17	0.24	0
AX_99761552	1R	22.3111	0.98	0.02	0.02	0.04	0.01
AX_99505123	1R	22.3172	0.13	0.87	0.13	0.2	0.03
AX_99874066	1R	22.3428	0.25	0.75	0.25	0.31	0.01
AX_99638299	1R	22.3707	0.87	0.13	0.13	0.2	0.01
AX_99796954	1R	22.3733	0.16	0.84	0.16	0.24	0.01
AX_99225724	1R	22.3904	0.26	0.74	0.26	0.31	0.01
AX_99642977	1R	22.4095	0.86	0.14	0.14	0.21	0.02
AX_99292547	1R	22.4096	0.13	0.87	0.13	0.2	0.02
AX_99527733	1R	22.4174	0.87	0.13	0.13	0.2	0
AX_99829316	1R	22.4953	0.87	0.13	0.13	0.2	0.01
AX_99634638	1R	22.4955	0.84	0.16	0.16	0.23	0
AX_99392011	1R	22.5262	0.25	0.75	0.25	0.31	0.01
AX_99505982	1R	22.5264	0.67	0.33	0.33	0.35	0
AX_99837486	1R	22.5544	0.33	0.67	0.33	0.34	0
AX_99639870	1R	22.5554	0.87	0.13	0.13	0.2	0.01
AX_99369565	1R	22.6736	0.3	0.7	0.3	0.33	0.01
AX_99801913	1R	22.6764	0.06	0.94	0.06	0.1	0.01
AX_99752448	1R	22.6765	0.28	0.72	0.28	0.32	0.01
AX_99692855	1R	22.6765	0.3	0.7	0.3	0.33	0.01
AX_99367667	1R	22.6776	0.97	0.03	0.03	0.06	0.01
AX_99767768	1R	22.6776	0.73	0.27	0.27	0.32	0.01
AX_99757871	1R	22.6787	0.31	0.69	0.31	0.34	0.01
AX_99683394	1R	22.6787	0.85	0.15	0.15	0.22	0.01
AX_99656494	1R	22.6791	0.05	0.95	0.05	0.09	0.01
AX_99843803	1R	22.6793	0.29	0.71	0.29	0.33	0.01
AX_99597064	1R	22.6801	0.44	0.56	0.44	0.37	0.02
AX_99761723	1R	22.6815	0.43	0.57	0.43	0.37	0.02
AX_99521185	1R	22.6816	0.67	0.33	0.33	0.35	0.01
AX_99377360	1R	22.6816	0.6	0.4	0.4	0.36	0.02
AX_99830064	1R	22.6913	0.15	0.85	0.15	0.23	0.02
AX_99750811	1R	22.6917	0.71	0.29	0.29	0.33	0.01
AX_99820469	1R	22.7741	0.66	0.34	0.34	0.35	0.02
AX_99493458	1R	22.7878	0.41	0.59	0.41	0.37	0
AX_99322770	1R	22.8611	0.6	0.4	0.4	0.36	0.02
AX_99537387	1R	22.8614	0.6	0.4	0.4	0.36	0.02
AX_99505613	1R	22.8916	0.77	0.23	0.23	0.29	0.02
AX_99445035	1R	22.939	0.69	0.31	0.31	0.34	0.01
AX_99778409	1R	22.9885	0.17	0.83	0.17	0.24	0.01
AX_99499047	1R	23.1006	0.57	0.43	0.43	0.37	0.01
AX_99390415	1R	23.1655	0.84	0.16	0.16	0.23	0.03
AX_99305487	1R	23.1655	0.17	0.83	0.17	0.24	0.01
AX_99296960	1R	23.1754	0.74	0.26	0.26	0.31	0.03
AX_99243239	1R	23.1755	0.83	0.17	0.17	0.24	0.01
AX_99640810	1R	23.2465	0.16	0.84	0.16	0.24	0.01
AX_99533972	1R	23.2909	0.22	0.78	0.22	0.28	0.02
AX_99245258	1R	23.2911	0.79	0.21	0.21	0.28	0.02
AX_99615358	1R	23.2913	0.42	0.58	0.42	0.37	0.02
AX_99570265	1R	23.2913	0.52	0.48	0.48	0.37	0.02
AX_99417177	1R	23.4415	0.31	0.69	0.31	0.33	0
AX_99636995	1R	23.5912	0.59	0.41	0.41	0.37	0.01
AX_99432110	1R	23.5939	0.3	0.7	0.3	0.33	0
AX_99360965	1R	23.594	0.05	0.95	0.05	0.09	0.01
AX_99660816	1R	23.7273	0.66	0.34	0.34	0.35	0
AX_99635352	1R	23.8356	0.98	0.02	0.02	0.04	0
AX_99313161	1R	23.8372	0.7	0.3	0.3	0.33	0
AX_99754753	1R	23.8397	0.16	0.84	0.16	0.23	0.01
AX_99576358	1R	23.8551	0.3	0.7	0.3	0.33	0.01
AX_99547221	1R	23.9512	0.59	0.41	0.41	0.37	0.01
AX_99811392	1R	24.1255	0.82	0.18	0.18	0.26	0.01
AX_99242401	1R	24.1259	0.15	0.85	0.15	0.23	0
AX_99694634	1R	24.1261	0.18	0.82	0.18	0.25	0
AX_99525315	1R	24.1261	0.96	0.04	0.04	0.08	0
AX_99229829	1R	24.1931	0.4	0.6	0.4	0.36	0.01
AX_99810799	1R	24.198	0.65	0.35	0.35	0.35	0.03
AX_99723012	1R	24.198	0.53	0.47	0.47	0.37	0
AX_99403934	1R	24.2018	0.55	0.45	0.45	0.37	0
AX_99412437	1R	24.202	0.56	0.44	0.44	0.37	0.01
AX_99344686	1R	24.2021	0.83	0.17	0.17	0.25	0.01
AX_99670123	1R	24.2021	0.43	0.57	0.43	0.37	0.02
AX_99264733	1R	24.2022	0.89	0.11	0.11	0.18	0.02
AX_99393903	1R	24.2594	0.79	0.21	0.21	0.28	0.01
AX_99627980	1R	24.2595	0.18	0.82	0.18	0.25	0.01
AX_99851444	1R	24.2611	0.24	0.76	0.24	0.3	0.01
AX_99351985	1R	24.2631	0.78	0.22	0.22	0.28	0
AX_99253171	1R	24.2654	0.95	0.05	0.05	0.09	0
AX_99527785	1R	24.2662	0.05	0.95	0.05	0.09	0.01
AX_99390046	1R	24.2875	0.18	0.82	0.18	0.25	0.01
AX_99864247	1R	24.2875	0.04	0.96	0.04	0.08	0.01
AX_99234203	1R	24.2878	0.87	0.13	0.13	0.2	0.01
AX_99301922	1R	24.2879	0.05	0.95	0.05	0.1	0.01
AX_99501728	1R	24.2885	0.04	0.96	0.04	0.07	0.02
AX_99616770	1R	24.2906	0.01	0.99	0.01	0.03	0
AX_99884965	1R	24.2962	0.62	0.38	0.38	0.36	0.02
AX_99497195	1R	24.3289	0.81	0.19	0.19	0.26	0.02
AX_99387961	1R	24.3315	0.38	0.62	0.38	0.36	0
AX_99464279	1R	24.3432	0.58	0.42	0.42	0.37	0.01
AX_99601254	1R	24.3967	0.18	0.82	0.18	0.25	0.01
AX_99504549	1R	24.3972	0.02	0.98	0.02	0.04	0
AX_99434848	1R	24.398	0.99	0.01	0.01	0.01	0
AX_99468809	1R	24.3983	0.72	0.28	0.28	0.32	0.01
AX_99831614	1R	24.3984	0.68	0.32	0.32	0.34	0
AX_99518312	1R	24.3985	0.12	0.88	0.12	0.19	0.01
AX_99289035	1R	24.3985	0.41	0.59	0.41	0.37	0
AX_99697629	1R	24.3986	0.98	0.02	0.02	0.04	0
AX_99678473	1R	24.3986	0.59	0.41	0.41	0.37	0
AX_99308352	1R	24.3993	0.83	0.17	0.17	0.24	0.01
AX_99621352	1R	24.5252	1	0	0	0.01	0.01
AX_99538007	1R	24.5252	1	0	0	0.01	0
AX_99431703	1R	24.5252	0.33	0.67	0.33	0.35	0.01
AX_99678289	1R	24.5256	1	0	0	0.01	0
AX_99257425	1R	24.5941	0.99	0.01	0.01	0.02	0.01
AX_99856942	1R	24.5952	0.3	0.7	0.3	0.33	0.01
AX_99600340	1R	24.5952	0.66	0.34	0.34	0.35	0.02
AX_99797114	1R	24.5953	0.64	0.36	0.36	0.36	0.02
AX_99356589	1R	24.5984	0.06	0.94	0.06	0.1	0
AX_99409428	1R	24.6043	0.11	0.89	0.11	0.17	0.01
AX_99436422	1R	24.6044	0.59	0.41	0.41	0.37	0.01
AX_99774525	1R	24.6045	0.01	0.99	0.01	0.01	0
AX_99441147	1R	24.6045	0.59	0.41	0.41	0.37	0.01
AX_99252303	1R	24.6046	0.41	0.59	0.41	0.37	0.01
AX_99788189	1R	24.6047	0.39	0.61	0.39	0.36	0
AX_99659716	1R	24.6048	0.4	0.6	0.4	0.37	0.01
AX_99637788	1R	24.6054	0.68	0.32	0.32	0.34	0.01
AX_99383664	1R	24.6691	0.02	0.98	0.02	0.04	0.01
AX_99697273	1R	24.6691	0.03	0.98	0.03	0.05	0
AX_99837150	1R	24.6698	0.79	0.21	0.21	0.28	0.01
AX_99421920	1R	24.6701	0.75	0.25	0.25	0.3	0
AX_99438188	1R	24.6727	0.51	0.49	0.49	0.37	0
AX_99784624	1R	24.6727	0.17	0.83	0.17	0.24	0
AX_99515202	1R	24.6742	0.99	0.01	0.01	0.02	0
AX_99553447	1R	24.6766	1	0	0	0.01	0
AX_99370871	1R	24.6766	1	0	0	0.01	0
AX_99389598	1R	24.6944	0.03	0.97	0.03	0.05	0.01
AX_99659053	1R	24.6983	0.52	0.48	0.48	0.37	0
AX_99514729	1R	24.6984	0.48	0.52	0.48	0.37	0
AX_99309542	1R	24.7056	0.48	0.52	0.48	0.37	0
AX_99365139	1R	24.7057	0.52	0.48	0.48	0.37	0.01
AX_99517734	1R	24.7057	0.76	0.24	0.24	0.3	0
AX_99701289	1R	24.7203	1	0	0	0.01	0
AX_99370796	1R	24.7244	0.01	0.99	0.01	0.02	0.01
AX_99499983	1R	24.7271	0.39	0.61	0.39	0.36	0.01
AX_99279715	1R	24.7273	0.74	0.26	0.26	0.31	0.01
AX_99352886	1R	24.7274	0.25	0.75	0.25	0.31	0.02
AX_99660777	1R	24.7274	0.33	0.67	0.33	0.34	0.03
AX_99755050	1R	24.729	0.79	0.21	0.21	0.28	0.01
AX_99789387	1R	24.7473	0.73	0.27	0.27	0.32	0.02
AX_99548567	1R	24.9201	0.21	0.79	0.21	0.27	0.01
AX_99307225	1R	24.9278	0.04	0.96	0.04	0.08	0
AX_99878806	1R	24.9279	0.13	0.87	0.13	0.21	0.01
AX_99749703	1R	24.95	0.08	0.92	0.08	0.14	0.02
AX_99297590	1R	24.9501	0.91	0.09	0.09	0.15	0.01
AX_99548159	1R	24.9588	0.94	0.06	0.06	0.11	0
AX_99780214	1R	24.9742	0.26	0.74	0.26	0.31	0
AX_99593559	1R	24.9745	0.24	0.76	0.24	0.3	0.01
AX_99588402	1R	24.9745	0.76	0.24	0.24	0.3	0.01
AX_99272524	1R	24.9747	0.87	0.13	0.13	0.2	0.01
AX_99368662	1R	24.9748	0.6	0.4	0.4	0.37	0.01
AX_99523425	1R	24.9855	0.91	0.09	0.09	0.15	0.02
AX_99233426	1R	24.9994	0.11	0.89	0.11	0.18	0
AX_99525650	1R	25.0159	0.91	0.09	0.09	0.15	0.01
AX_99497260	1R	25.1898	0.2	0.8	0.2	0.27	0.02
AX_99398950	1R	25.1933	0.99	0.01	0.01	0.01	0
AX_99751853	1R	25.1944	0.01	0.99	0.01	0.01	0
AX_99646179	1R	25.2167	0.01	0.99	0.01	0.01	0
AX_99552181	1R	25.2774	0.97	0.03	0.03	0.06	0.01
AX_99279154	1R	25.285	0.47	0.53	0.47	0.37	0.01
AX_99664481	1R	25.3435	0.53	0.47	0.47	0.37	0
AX_99810856	1R	25.5893	0.68	0.32	0.32	0.34	0.02
AX_99619704	1R	25.5899	0.93	0.07	0.07	0.12	0.01
AX_99775790	1R	25.5909	0.99	0.01	0.01	0.02	0.02
AX_99718380	1R	25.5913	0.02	0.98	0.02	0.04	0.02
AX_99650942	1R	25.7664	0.48	0.52	0.48	0.37	0.03
AX_99445489	1R	25.7683	0.46	0.54	0.46	0.37	0.03
AX_99535464	1R	25.7689	0.82	0.18	0.18	0.25	0.02
AX_99403670	1R	25.7845	0.99	0.01	0.01	0.01	0
AX_99394409	1R	25.7855	0.99	0.01	0.01	0.01	0
AX_99456290	1R	25.7915	0.01	0.99	0.01	0.01	0
AX_99807680	1R	25.8758	0.07	0.93	0.07	0.12	0.01
AX_99302531	1R	25.884	0.33	0.67	0.33	0.35	0.02
AX_99832274	1R	25.8841	0.66	0.34	0.34	0.35	0
AX_99410342	1R	25.887	0.3	0.7	0.3	0.33	0.02
AX_99278778	1R	25.9135	0.38	0.62	0.38	0.36	0.01
AX_99581045	1R	25.9491	0.91	0.09	0.09	0.15	0
AX_99675455	1R	25.9496	0.09	0.91	0.09	0.15	0
AX_99319634	1R	25.9498	0.08	0.92	0.08	0.14	0.02
AX_99880294	1R	25.9696	0.33	0.67	0.33	0.35	0.01
AX_99819276	1R	26.0626	0.1	0.9	0.1	0.17	0.02
AX_99353495	1R	26.1001	0.24	0.76	0.24	0.3	0.01
AX_99713817	1R	26.1019	0.42	0.58	0.42	0.37	0.02
AX_99479301	1R	26.1059	0.69	0.31	0.31	0.34	0
AX_99821832	1R	26.1127	0.75	0.25	0.25	0.3	0.02
AX_99856444	1R	26.1789	0.5	0.5	0.5	0.38	0.01
AX_99290444	1R	26.187	0.96	0.04	0.04	0.07	0
AX_99818859	1R	26.1888	0.83	0.17	0.17	0.24	0.01
AX_99323634	1R	26.4586	0.37	0.63	0.37	0.36	0.01
AX_99442943	1R	26.5917	0.16	0.84	0.16	0.23	0.01
AX_99456662	1R	26.7665	0.56	0.44	0.44	0.37	0.02
AX_99227399	1R	26.7668	0.57	0.43	0.43	0.37	0.02
AX_99286919	1R	26.7669	0.59	0.41	0.41	0.37	0.02
AX_99854998	1R	26.7669	0.44	0.56	0.44	0.37	0.01
AX_99681268	1R	26.7669	0.9	0.1	0.1	0.16	0
AX_99596353	1R	26.7674	0.35	0.65	0.35	0.35	0.01
AX_99229461	1R	26.7675	0.45	0.55	0.45	0.37	0.01
AX_99731361	1R	26.7678	0.3	0.7	0.3	0.33	0.01
AX_99640889	1R	26.7685	0.01	0.99	0.01	0.02	0.01
AX_99387115	1R	26.7687	0.39	0.61	0.39	0.36	0.01
AX_99783780	1R	26.7692	0.34	0.66	0.34	0.35	0
AX_99601834	1R	26.7803	0.28	0.72	0.28	0.32	0.01
AX_99271349	1R	26.7806	0.73	0.27	0.27	0.32	0
AX_99325431	1R	26.8491	0.98	0.02	0.02	0.03	0
AX_99280582	1R	26.9436	0.99	0.01	0.01	0.02	0.03
AX_99394068	1R	27.0312	0.7	0.3	0.3	0.33	0.02
AX_99294893	1R	27.299	0.61	0.39	0.39	0.36	0.01
AX_99857033	1R	27.3023	0.41	0.59	0.41	0.37	0.01
AX_99847425	1R	27.3043	0.84	0.16	0.16	0.23	0.02
AX_99377469	1R	27.3048	0.17	0.83	0.17	0.24	0.01
AX_99765203	1R	27.3049	0.12	0.88	0.12	0.19	0.02
AX_99392657	1R	27.3049	0.17	0.83	0.17	0.25	0.01
AX_99482942	1R	27.3049	0.05	0.95	0.05	0.09	0.01
AX_99489468	1R	27.305	0.12	0.88	0.12	0.19	0.01
AX_99364746	1R	27.3123	0.08	0.92	0.08	0.14	0.02
AX_99697401	1R	27.3124	0.26	0.74	0.26	0.31	0.02
AX_99479796	1R	27.3129	0.9	0.1	0.1	0.17	0.01
AX_99279943	1R	27.3135	0.17	0.83	0.17	0.25	0.03
AX_99370783	1R	27.3137	0.92	0.08	0.08	0.14	0.02
AX_99369471	1R	27.3793	0.2	0.8	0.2	0.27	0.02
AX_99449592	1R	27.3798	0.02	0.98	0.02	0.03	0.01
AX_99348359	1R	27.3803	0.98	0.02	0.02	0.04	0
AX_99707619	1R	27.3804	0.44	0.56	0.44	0.37	0.01
AX_99750943	1R	27.3816	0.43	0.57	0.43	0.37	0.01
AX_99622650	1R	27.3834	0.62	0.38	0.38	0.36	0
AX_99714764	1R	27.3857	0.99	0.01	0.01	0.02	0.01
AX_99512604	1R	27.3859	0.63	0.37	0.37	0.36	0.01
AX_99466369	1R	27.3861	0.41	0.59	0.41	0.37	0
AX_99675569	1R	27.3866	0.42	0.58	0.42	0.37	0.01
AX_99310982	1R	27.3873	0.39	0.61	0.39	0.36	0
AX_99277506	1R	27.3879	0.98	0.02	0.02	0.03	0.01
AX_99525314	1R	27.3891	0.41	0.59	0.41	0.37	0.01
AX_99238108	1R	27.3902	0	1	0	0.01	0.01
AX_99708864	1R	27.3902	0.01	0.99	0.01	0.01	0.01
AX_99873833	1R	27.3911	0.01	0.99	0.01	0.01	0
AX_99453433	1R	27.3925	0.99	0.01	0.01	0.03	0.01
AX_99574630	1R	27.3965	0.01	0.99	0.01	0.03	0
AX_99296565	1R	27.4305	0.91	0.09	0.09	0.15	0.01
AX_99683916	1R	27.7286	0.15	0.85	0.15	0.22	0.01
AX_99499760	1R	27.7301	0.23	0.77	0.23	0.29	0.01
AX_99446051	1R	27.731	0.17	0.83	0.17	0.24	0.01
AX_99633692	1R	27.7834	0.89	0.11	0.11	0.17	0
AX_99820445	1R	27.8447	0.5	0.5	0.5	0.37	0.02
AX_99596268	1R	27.9176	0.25	0.75	0.25	0.31	0.03
AX_99651040	1R	27.9247	0.4	0.6	0.4	0.36	0
AX_99575444	1R	27.9263	0.64	0.36	0.36	0.35	0.03
AX_99697647	1R	27.9264	0.6	0.4	0.4	0.36	0.02
AX_99266613	1R	27.9326	0.89	0.11	0.11	0.18	0.02
AX_99501188	1R	27.9342	0.07	0.93	0.07	0.13	0.03
AX_99316954	1R	27.9351	0.06	0.94	0.06	0.11	0.01
AX_99846225	1R	27.9353	0.53	0.47	0.47	0.37	0.02
AX_99875567	1R	27.9355	0.06	0.94	0.06	0.11	0.02
AX_99695509	1R	27.9397	0.06	0.94	0.06	0.1	0.03
AX_99743505	1R	27.9398	0.71	0.29	0.29	0.33	0
AX_99526964	1R	27.9398	0.54	0.46	0.46	0.37	0.02
AX_99278336	1R	27.9403	0.13	0.87	0.13	0.2	0
AX_99681121	1R	27.9404	0.88	0.12	0.12	0.19	0.01
AX_99632706	1R	27.9617	0.08	0.92	0.08	0.14	0.01
AX_99823660	1R	27.9618	0.9	0.1	0.1	0.16	0.01
AX_99287592	1R	27.968	0.19	0.81	0.19	0.26	0.03
AX_99653518	1R	27.9697	0.87	0.13	0.13	0.21	0.01
AX_99375106	1R	28.0006	0.66	0.34	0.34	0.35	0.01
AX_99766449	1R	28.0008	0.36	0.64	0.36	0.36	0.02
AX_99779777	1R	28.0017	0.68	0.32	0.32	0.34	0.01
AX_99327761	1R	28.0017	0.67	0.33	0.33	0.34	0
AX_99584735	1R	28.0024	0.34	0.66	0.34	0.35	0.01
AX_99386181	1R	28.0115	0.04	0.96	0.04	0.07	0.03
AX_99705669	1R	28.0118	0.93	0.07	0.07	0.12	0.01
AX_99401923	1R	28.0375	0.07	0.93	0.07	0.12	0.01
AX_99431924	1R	28.0498	0.76	0.24	0.24	0.3	0.03
AX_99474717	1R	28.093	0.92	0.08	0.08	0.14	0.02
AX_99371089	1R	28.0978	0.9	0.1	0.1	0.17	0.01
AX_99328784	1R	28.1274	0.06	0.94	0.06	0.11	0.03
AX_99651078	1R	28.1295	0.07	0.93	0.07	0.13	0
AX_99289690	1R	28.1366	0.08	0.92	0.08	0.14	0.01
AX_99401872	1R	28.1367	0.68	0.32	0.32	0.34	0.01
AX_99502486	1R	28.1615	0.64	0.36	0.36	0.35	0.02
AX_99636810	1R	28.1973	0.36	0.64	0.36	0.36	0.01
AX_99228450	1R	28.2864	0.95	0.05	0.05	0.08	0.02
AX_99815557	1R	28.2866	0.06	0.94	0.06	0.1	0.01
AX_99486267	1R	28.3343	0.77	0.23	0.23	0.29	0.02
AX_99285496	1R	28.3366	0.01	0.99	0.01	0.02	0.02
AX_99611064	1R	28.3603	0.45	0.55	0.45	0.37	0.02
AX_99845828	1R	28.3605	0.07	0.93	0.07	0.13	0
AX_99334101	1R	28.3614	0.59	0.41	0.41	0.37	0
AX_99509222	1R	28.3614	0.64	0.36	0.36	0.35	0.03
AX_99421815	1R	28.3618	0.54	0.46	0.46	0.37	0.01
AX_99714661	1R	28.3627	0.9	0.1	0.1	0.17	0
AX_99386786	1R	28.392	0.41	0.59	0.41	0.37	0.02
AX_99240251	1R	28.3922	0.56	0.44	0.44	0.37	0.02
AX_99778623	1R	28.3922	0.86	0.14	0.14	0.21	0.01
AX_99514674	1R	28.3922	0.85	0.15	0.15	0.22	0
AX_99723458	1R	28.3937	0.03	0.97	0.03	0.05	0.01
AX_99710773	1R	28.3944	0.54	0.46	0.46	0.37	0.01
AX_99465686	1R	28.3987	0.98	0.02	0.02	0.04	0
AX_99825501	1R	28.3995	0.51	0.49	0.49	0.37	0.01
AX_99746249	1R	28.3999	0.25	0.75	0.25	0.3	0.01
AX_99487223	1R	28.4	0.97	0.03	0.03	0.06	0
AX_99315325	1R	28.4	0.76	0.24	0.24	0.3	0
AX_99222745	1R	28.4014	0.79	0.21	0.21	0.28	0
AX_99285805	1R	28.4231	0.98	0.02	0.02	0.04	0.03
AX_99719925	1R	28.4243	0.97	0.03	0.03	0.05	0.01
AX_99542956	1R	28.4244	0.78	0.22	0.22	0.28	0
AX_99456389	1R	28.4251	0.25	0.75	0.25	0.31	0.02
AX_99874624	1R	28.4289	0.47	0.53	0.47	0.37	0.02
AX_99720857	1R	28.4362	0.77	0.23	0.23	0.29	0.02
AX_99795383	1R	28.4412	0.43	0.57	0.43	0.37	0.03
AX_99357106	1R	28.4428	0.58	0.42	0.42	0.37	0.02
AX_99377844	1R	28.4517	0.77	0.23	0.23	0.29	0.03
AX_99857727	1R	28.4733	0.27	0.73	0.27	0.32	0.03
AX_99625499	1R	28.4741	0.77	0.23	0.23	0.29	0
AX_99726425	1R	28.4742	0.76	0.24	0.24	0.3	0.01
AX_99422783	1R	28.4912	0.72	0.28	0.28	0.32	0
AX_99538640	1R	28.5092	0.24	0.76	0.24	0.3	0.03
AX_99455154	1R	28.5766	0.71	0.29	0.29	0.33	0.02
AX_99527380	1R	28.5776	0.46	0.54	0.46	0.37	0.01
AX_99389165	1R	28.5803	0.54	0.46	0.46	0.37	0.01
AX_99457135	1R	28.5843	0.54	0.46	0.46	0.37	0
AX_99485557	1R	28.5889	0.39	0.61	0.39	0.36	0
AX_99676477	1R	28.589	0.61	0.39	0.39	0.36	0.01
AX_99685951	1R	28.5894	0.42	0.58	0.42	0.37	0
AX_99607060	1R	28.5938	0.98	0.02	0.02	0.03	0.01
AX_99304629	1R	28.5952	0.97	0.03	0.03	0.05	0.02
AX_99534143	1R	28.5973	0.55	0.45	0.45	0.37	0
AX_99410839	1R	28.5984	0.4	0.6	0.4	0.36	0
AX_99388879	1R	28.5984	0.48	0.52	0.48	0.37	0.01
AX_99844478	1R	28.6472	0.63	0.37	0.37	0.36	0.01
AX_99761099	1R	28.6755	0.42	0.58	0.42	0.37	0.01
AX_99603124	1R	28.7085	0.45	0.55	0.45	0.37	0.01
AX_99678534	1R	28.7085	0.46	0.54	0.46	0.37	0
AX_99673007	1R	28.8342	0.75	0.25	0.25	0.31	0
AX_99685768	1R	28.8342	0.75	0.25	0.25	0.3	0.02
AX_99233727	1R	28.9167	0.41	0.59	0.41	0.37	0.01
AX_99332683	1R	28.918	0.46	0.54	0.46	0.37	0
AX_99419176	1R	28.9182	0.46	0.54	0.46	0.37	0.01
AX_99626826	1R	28.9346	0.96	0.04	0.04	0.08	0
AX_99507593	1R	28.9347	0.68	0.32	0.32	0.34	0.01
AX_99527750	1R	28.9359	0.46	0.54	0.46	0.37	0.02
AX_99721666	1R	28.936	0.65	0.35	0.35	0.35	0.02
AX_99473622	1R	29.0896	0.27	0.73	0.27	0.31	0.01
AX_99267321	1R	29.0924	0.73	0.27	0.27	0.32	0.01
AX_99801357	1R	29.1143	0.55	0.45	0.45	0.37	0.01
AX_99741441	1R	29.1152	0.55	0.45	0.45	0.37	0
AX_99769563	1R	29.1156	0.62	0.38	0.38	0.36	0.02
AX_99759520	1R	29.1162	0.01	0.99	0.01	0.03	0
AX_99379432	1R	29.1164	0.21	0.79	0.21	0.27	0
AX_99350116	1R	29.1739	0.36	0.64	0.36	0.35	0
AX_99435216	1R	29.183	0.79	0.21	0.21	0.27	0.01
AX_99491959	1R	29.183	0.2	0.8	0.2	0.27	0.02
AX_99303060	1R	29.1834	0.63	0.37	0.37	0.36	0.02
AX_99329072	1R	29.4578	0.92	0.08	0.08	0.14	0.01
AX_99539637	1R	29.81	0.43	0.57	0.43	0.37	0.01
AX_99811864	1R	29.8104	0.42	0.58	0.42	0.37	0.01
AX_99725310	1R	29.9539	0	1	0	0.01	0
AX_99483646	1R	30.0443	1	0	0	0.01	0
AX_99881658	1R	30.0448	0.56	0.44	0.44	0.37	0.02
AX_99677872	1R	30.1487	0	1	0	0.01	0
AX_99627259	1R	30.1488	0.18	0.82	0.18	0.25	0.01
AX_99831360	1R	30.1488	0.83	0.17	0.17	0.24	0.01
AX_99318595	1R	30.2223	1	0	0	0.01	0
AX_99866845	1R	30.2248	1	0	0	0.01	0
AX_99248887	1R	30.2274	1	0	0	0.01	0
AX_99395185	1R	30.231	0.99	0.01	0.01	0.02	0.01
AX_99412972	1R	30.2311	0.97	0.03	0.03	0.06	0.01
AX_99350174	1R	30.2329	0.03	0.97	0.03	0.06	0.01
AX_99827510	1R	30.2537	0.04	0.96	0.04	0.08	0
AX_99520611	1R	30.3572	0.78	0.22	0.22	0.28	0.01
AX_99257106	1R	30.365	0.4	0.6	0.4	0.36	0.01
AX_99784956	1R	30.3659	0.6	0.4	0.4	0.36	0.01
AX_99806513	1R	30.3671	0.64	0.36	0.36	0.35	0.02
AX_99625522	1R	30.37	0.21	0.79	0.21	0.27	0.01
AX_99356773	1R	30.4518	0.5	0.5	0.5	0.38	0
AX_99723423	1R	30.4518	0.41	0.59	0.41	0.37	0.01
AX_99430420	1R	30.452	0.81	0.19	0.19	0.26	0.02
AX_99795538	1R	30.4522	0.5	0.5	0.5	0.37	0.02
AX_99373626	1R	30.4526	0.56	0.44	0.44	0.37	0.02
AX_99470377	1R	30.4527	0.41	0.59	0.41	0.37	0.01
AX_99599391	1R	30.4527	0.52	0.48	0.48	0.37	0.01
AX_99410826	1R	30.4528	0.34	0.66	0.34	0.35	0.01
AX_99323681	1R	30.4529	0.36	0.64	0.36	0.36	0.02
AX_99344573	1R	30.4529	0.13	0.87	0.13	0.21	0.01
AX_99286699	1R	30.482	0.01	0.99	0.01	0.03	0
AX_99709313	1R	30.4849	0.22	0.78	0.22	0.29	0
AX_99610335	1R	30.5462	0.33	0.67	0.33	0.35	0.02
AX_99848522	1R	30.5463	0.68	0.32	0.32	0.34	0.02
AX_99782410	1R	30.8586	0.13	0.87	0.13	0.2	0.01
AX_99436467	1R	31.1669	0.53	0.47	0.47	0.37	0.02
AX_99392209	1R	31.2057	0.47	0.53	0.47	0.37	0.01
AX_99806614	1R	31.3225	0.78	0.22	0.22	0.29	0.02
AX_99621497	1R	31.3226	0.22	0.78	0.22	0.28	0.02
AX_99499952	1R	31.3462	0.38	0.62	0.38	0.36	0.01
AX_99224306	1R	31.3483	0.6	0.4	0.4	0.36	0.01
AX_99771270	1R	31.401	0.6	0.4	0.4	0.37	0.02
AX_99389559	1R	31.4218	0.73	0.27	0.27	0.31	0.02
AX_99751164	1R	31.4343	0.77	0.23	0.23	0.29	0.02
AX_99459538	1R	31.4583	0.77	0.23	0.23	0.29	0.01
AX_99472953	1R	31.4583	0.27	0.73	0.27	0.32	0
AX_99808334	1R	31.4583	0.78	0.22	0.22	0.28	0.01
AX_99424366	1R	31.4584	0.64	0.36	0.36	0.35	0.02
AX_99775415	1R	31.4656	0.6	0.4	0.4	0.36	0.01
AX_99852553	1R	31.4661	0.17	0.83	0.17	0.24	0.01
AX_99878391	1R	31.4661	0.85	0.15	0.15	0.22	0
AX_99861625	1R	31.4685	0.04	0.96	0.04	0.07	0
AX_99616999	1R	31.4687	0.07	0.93	0.07	0.12	0
AX_99778687	1R	31.4694	0.88	0.12	0.12	0.19	0.01
AX_99253259	1R	31.4696	0.88	0.12	0.12	0.19	0.01
AX_99222866	1R	31.4703	0.87	0.13	0.13	0.2	0.02
AX_99577220	1R	31.515	0.94	0.06	0.06	0.1	0.01
AX_99385698	1R	31.5151	0.06	0.94	0.06	0.11	0
AX_99625163	1R	31.5179	0.1	0.9	0.1	0.16	0.02
AX_99792478	1R	31.518	0.79	0.21	0.21	0.27	0
AX_99699243	1R	32.1436	0.8	0.2	0.2	0.27	0
AX_99721374	1R	32.1442	0.81	0.19	0.19	0.26	0
AX_99867708	1R	32.1556	0.7	0.3	0.3	0.33	0.01
AX_99470195	1R	32.1649	0.9	0.1	0.1	0.16	0
AX_99825960	1R	32.165	0.06	0.94	0.06	0.1	0
AX_99471594	1R	32.1651	0.9	0.1	0.1	0.16	0.02
AX_99701869	1R	32.1809	0.77	0.23	0.23	0.29	0.01
AX_99587686	1R	32.1809	0.94	0.06	0.06	0.1	0
AX_99866215	1R	32.2065	0.95	0.05	0.05	0.09	0.01
AX_99383358	1R	32.2285	0.05	0.95	0.05	0.09	0.02
AX_99277977	1R	32.2313	0.06	0.94	0.06	0.1	0.01
AX_99860668	1R	32.2342	0.04	0.96	0.04	0.08	0
AX_99775237	1R	32.2342	0.05	0.95	0.05	0.09	0
AX_99769769	1R	32.4246	0.47	0.53	0.47	0.37	0.03
AX_99279467	1R	32.4246	0.43	0.57	0.43	0.37	0.02
AX_99612708	1R	32.4469	0.49	0.51	0.49	0.37	0.02
AX_99652281	1R	32.4473	0.36	0.64	0.36	0.36	0
AX_99278380	1R	32.4485	0.87	0.13	0.13	0.21	0.01
AX_99717944	1R	32.4495	0.19	0.81	0.19	0.26	0.01
AX_99479313	1R	32.4673	0.97	0.03	0.03	0.05	0.02
AX_99467577	1R	32.5649	0.96	0.04	0.04	0.07	0
AX_99435883	1R	32.775	0.95	0.05	0.05	0.09	0.01
AX_99455581	1R	32.847	0.86	0.14	0.14	0.21	0.03
AX_99887672	1R	32.8472	0.94	0.06	0.06	0.1	0.01
AX_99857165	1R	32.8477	0.93	0.07	0.07	0.12	0.01
AX_99429551	1R	32.8479	0.89	0.11	0.11	0.18	0.03
AX_99715903	1R	32.8481	0.77	0.23	0.23	0.29	0
AX_99874782	1R	32.9733	0.63	0.37	0.37	0.36	0.02
AX_99552261	1R	32.9747	0.36	0.64	0.36	0.35	0.01
AX_99527229	1R	33.0213	0.07	0.93	0.07	0.12	0.01
AX_99689986	1R	33.0221	0.65	0.35	0.35	0.35	0.01
AX_99612099	1R	33.024	0.13	0.87	0.13	0.2	0.01
AX_99296938	1R	33.0241	0.87	0.13	0.13	0.2	0.01
AX_99620499	1R	33.0244	0.08	0.92	0.08	0.13	0.01
AX_99275073	1R	33.0252	0.27	0.73	0.27	0.32	0.01
AX_99312778	1R	33.0254	0.17	0.83	0.17	0.24	0
AX_99503518	1R	33.0301	0.24	0.76	0.24	0.3	0.02
AX_99455601	1R	33.0399	0.44	0.56	0.44	0.37	0.02
AX_99622283	1R	33.1264	0.14	0.86	0.14	0.21	0
AX_99362685	1R	33.1269	0.86	0.14	0.14	0.21	0.02
AX_99523001	1R	33.1279	0.15	0.85	0.15	0.23	0.02
AX_99378818	1R	33.1357	0.23	0.77	0.23	0.29	0.01
AX_99275122	1R	33.1363	0.88	0.12	0.12	0.19	0.02
AX_99448342	1R	33.155	0.08	0.92	0.08	0.13	0.01
AX_99365434	1R	33.156	0.06	0.94	0.06	0.11	0.02
AX_99619042	1R	33.1573	0.54	0.46	0.46	0.37	0.01
AX_99245862	1R	33.1577	0.93	0.07	0.07	0.12	0.03
AX_99885286	1R	33.1595	0.07	0.93	0.07	0.12	0.01
AX_99527819	1R	33.1595	0.92	0.08	0.08	0.14	0
AX_99225657	1R	33.1605	0.07	0.93	0.07	0.12	0.03
AX_99841107	1R	33.2289	0.28	0.72	0.28	0.32	0.01
AX_99407075	1R	33.229	0.76	0.24	0.24	0.3	0
AX_99478810	1R	33.229	0.31	0.69	0.31	0.34	0.01
AX_99270271	1R	33.2293	0.05	0.95	0.05	0.1	0.01
AX_99607426	1R	33.2296	0.84	0.16	0.16	0.23	0.03
AX_99267668	1R	33.2298	0.21	0.79	0.21	0.27	0.01
AX_99319450	1R	33.23	0.87	0.13	0.13	0.2	0.01
AX_99888829	1R	33.23	0.13	0.87	0.13	0.2	0.01
AX_99797796	1R	33.325	0.07	0.92	0.07	0.13	0
AX_99790468	1R	33.3252	0.06	0.94	0.06	0.11	0.02
AX_99658054	1R	33.3254	0.13	0.87	0.13	0.2	0.01
AX_99312483	1R	33.3267	0.11	0.89	0.11	0.18	0.02
AX_99773793	1R	33.3299	0.76	0.24	0.24	0.3	0.01
AX_99371926	1R	33.3458	0.94	0.06	0.06	0.1	0.01
AX_99227613	1R	33.3489	0.06	0.94	0.06	0.11	0.01
AX_99636188	1R	33.433	0.07	0.93	0.07	0.13	0.01
AX_99302697	1R	33.493	0.89	0.11	0.11	0.18	0.01
AX_99555109	1R	33.4934	0.45	0.55	0.45	0.37	0
AX_99292388	1R	33.5125	0.08	0.92	0.08	0.14	0.03
AX_99438670	1R	33.5627	0.1	0.9	0.1	0.16	0.01
AX_99585078	1R	33.5629	0.91	0.09	0.09	0.16	0.02
AX_99775770	1R	33.5644	0.11	0.89	0.11	0.18	0.01
AX_99772950	1R	33.5652	0.94	0.06	0.06	0.11	0.01
AX_99836894	1R	33.566	0.11	0.89	0.11	0.17	0.01
AX_99385634	1R	33.5664	0.96	0.04	0.04	0.08	0.01
AX_99449059	1R	33.5665	0.9	0.1	0.1	0.16	0.02
AX_99547500	1R	33.5669	0.97	0.03	0.03	0.06	0.01
AX_99527572	1R	33.567	0.89	0.11	0.11	0.18	0.01
AX_99502893	1R	33.7134	0.06	0.94	0.06	0.1	0.01
AX_99556272	1R	33.7214	0.46	0.54	0.46	0.37	0
AX_99257418	1R	33.7214	0.8	0.2	0.2	0.27	0.01
AX_99486529	1R	33.7274	0.95	0.05	0.05	0.09	0.03
AX_99858273	1R	33.7303	0.93	0.07	0.07	0.13	0.02
AX_99274557	1R	33.7827	0.9	0.1	0.1	0.16	0.01
AX_99790669	1R	33.783	0.9	0.1	0.1	0.17	0.01
AX_99670478	1R	33.8829	0.05	0.95	0.05	0.1	0.01
AX_99475773	1R	33.8937	0.09	0.91	0.09	0.15	0
AX_99724259	1R	33.8951	0.87	0.13	0.13	0.2	0
AX_99287962	1R	33.8952	0.87	0.13	0.13	0.2	0.01
AX_99797111	1R	33.8965	0.06	0.94	0.06	0.1	0
AX_99262958	1R	33.902	0.19	0.81	0.19	0.26	0.01
AX_99857530	1R	33.92	0.19	0.81	0.19	0.26	0.03
AX_99448504	1R	33.936	0.24	0.76	0.24	0.3	0.01
AX_99625813	1R	33.9646	0.77	0.23	0.23	0.29	0.02
AX_99378739	1R	33.9741	0.05	0.95	0.05	0.09	0
AX_99310122	1R	33.9755	0.98	0.03	0.03	0.05	0
AX_99457545	1R	33.976	0.98	0.03	0.03	0.05	0
AX_99392236	1R	33.9762	0.95	0.05	0.05	0.09	0
AX_99848337	1R	33.9762	0.05	0.95	0.05	0.09	0
AX_99490400	1R	33.9762	0.02	0.98	0.02	0.04	0.03
AX_99449090	1R	33.9763	0.93	0.07	0.07	0.12	0.01
AX_99301276	1R	33.9763	0.05	0.95	0.05	0.09	0
AX_99470054	1R	33.9765	0.95	0.05	0.05	0.09	0
AX_99543256	1R	33.9767	0.08	0.92	0.08	0.13	0
AX_99599285	1R	33.9767	0.08	0.92	0.08	0.14	0.01
AX_99624788	1R	33.9772	0.95	0.05	0.05	0.09	0
AX_99364839	1R	33.9772	0.03	0.98	0.03	0.05	0
AX_99857574	1R	33.9979	0.03	0.98	0.03	0.05	0
AX_99742658	1R	34.0868	0.63	0.37	0.37	0.36	0.03
AX_99628286	1R	34.0919	0.04	0.96	0.04	0.07	0.01
AX_99380495	1R	34.0919	0.99	0.01	0.01	0.02	0.03
AX_99547553	1R	34.2658	0.98	0.02	0.02	0.04	0
AX_99230679	1R	34.266	0.98	0.02	0.02	0.04	0
AX_99811100	1R	34.2665	0.27	0.73	0.27	0.32	0.01
AX_99269629	1R	34.2666	0.02	0.98	0.02	0.04	0
AX_99735780	1R	34.2667	0.27	0.73	0.27	0.32	0.02
AX_99676017	1R	34.2667	0.75	0.25	0.25	0.3	0.01
AX_99445133	1R	34.2667	0.06	0.94	0.06	0.11	0
AX_99709741	1R	34.2668	0.81	0.19	0.19	0.26	0.02
AX_99616378	1R	34.2699	0.81	0.19	0.19	0.26	0.01
AX_99464976	1R	34.2839	0.15	0.85	0.15	0.22	0.01
AX_99818035	1R	34.2839	0.14	0.86	0.14	0.21	0.01
AX_99744193	1R	34.3481	0.03	0.98	0.03	0.05	0
AX_99709236	1R	34.5293	0.88	0.12	0.12	0.19	0.01
AX_99443838	1R	34.5294	0.73	0.27	0.27	0.32	0.02
AX_99792246	1R	34.5314	0.26	0.74	0.26	0.31	0
AX_99472331	1R	34.5318	0.86	0.14	0.14	0.21	0
AX_99388315	1R	34.5332	0.43	0.57	0.43	0.37	0.03
AX_99259877	1R	34.5336	0.64	0.36	0.36	0.35	0.01
AX_99353302	1R	34.5533	0.28	0.72	0.28	0.32	0.01
AX_99761530	1R	34.5534	0.49	0.51	0.49	0.37	0.01
AX_99279984	1R	34.6476	0.84	0.16	0.16	0.23	0.01
AX_99302884	1R	34.6502	0.16	0.84	0.16	0.23	0.01
AX_99577207	1R	34.6502	0.12	0.88	0.12	0.19	0.01
AX_99225478	1R	34.6515	0.4	0.6	0.4	0.36	0.02
AX_99696168	1R	34.6523	0.6	0.4	0.4	0.36	0.01
AX_99826538	1R	34.6533	0.47	0.53	0.47	0.37	0
AX_99552431	1R	34.668	0.53	0.47	0.47	0.37	0.02
AX_99587898	1R	34.6707	0.61	0.39	0.39	0.36	0.01
AX_99725439	1R	34.6765	0.47	0.53	0.47	0.37	0
AX_99679694	1R	34.773	0.53	0.47	0.47	0.37	0
AX_99626738	1R	34.7734	0.48	0.52	0.48	0.37	0
AX_99635056	1R	34.7792	0.61	0.39	0.39	0.36	0.01
AX_99786773	1R	34.7793	0.47	0.53	0.47	0.37	0
AX_99656423	1R	34.7795	0.47	0.53	0.47	0.37	0.01
AX_99616294	1R	34.7795	0.47	0.53	0.47	0.37	0
AX_99441163	1R	34.7802	0.09	0.91	0.09	0.15	0.01
AX_99275410	1R	34.7807	0.66	0.34	0.34	0.35	0.01
AX_99667296	1R	34.7811	0.43	0.57	0.43	0.37	0.01
AX_99739726	1R	34.8117	0.78	0.22	0.22	0.29	0.01
AX_99655840	1R	34.813	0.96	0.04	0.04	0.08	0
AX_99453456	1R	34.8141	0.94	0.06	0.06	0.11	0
AX_99401073	1R	34.815	0.01	0.99	0.01	0.02	0
AX_99856505	1R	34.8248	0.6	0.4	0.4	0.36	0.03
AX_99368445	1R	34.8333	0.17	0.83	0.17	0.24	0.03
AX_99601496	1R	34.9048	0.94	0.06	0.06	0.11	0.02
AX_99407152	1R	34.9181	0.24	0.76	0.24	0.3	0.01
AX_99465700	1R	34.9181	0.75	0.25	0.25	0.3	0
AX_99279711	1R	34.9181	0.24	0.76	0.24	0.3	0.01
AX_99227511	1R	34.9188	0.17	0.82	0.17	0.25	0
AX_99383429	1R	34.9189	0.93	0.07	0.07	0.13	0
AX_99811671	1R	34.9195	0.8	0.2	0.2	0.27	0
AX_99327495	1R	34.9197	0.17	0.83	0.17	0.24	0.01
AX_99377018	1R	34.9198	0.13	0.87	0.13	0.2	0.01
AX_99226073	1R	34.9207	0.89	0.11	0.11	0.17	0.01
AX_99359631	1R	34.9234	0.05	0.95	0.05	0.09	0.01
AX_99386873	1R	34.9834	0.09	0.91	0.09	0.16	0.01
AX_99602684	1R	34.9838	0.1	0.9	0.1	0.16	0.01
AX_99554278	1R	34.9924	0.08	0.92	0.08	0.14	0.01
AX_99588252	1R	34.9932	0.09	0.91	0.09	0.15	0
AX_99601132	1R	35.0095	0.06	0.94	0.06	0.1	0
AX_99523236	1R	35.0252	0.83	0.17	0.17	0.24	0
AX_99606014	1R	35.0297	0.95	0.05	0.05	0.08	0.02
AX_99291521	1R	35.0428	0.09	0.91	0.09	0.15	0.01
AX_99591201	1R	35.0431	0.09	0.91	0.09	0.15	0.01
AX_99884602	1R	35.0441	0.96	0.04	0.04	0.08	0
AX_99467169	1R	35.0449	0.72	0.28	0.28	0.32	0
AX_99455970	1R	35.0479	0.94	0.06	0.06	0.1	0
AX_99242781	1R	35.048	0.1	0.9	0.1	0.16	0
AX_99523316	1R	35.0481	0.76	0.24	0.24	0.3	0.01
AX_99225365	1R	35.0764	0.95	0.05	0.05	0.1	0.01
AX_99376352	1R	35.1656	0.29	0.71	0.29	0.33	0
AX_99298010	1R	35.1675	0.07	0.92	0.07	0.13	0
AX_99486481	1R	35.1684	0.22	0.78	0.22	0.29	0
AX_99262468	1R	35.1684	0.3	0.7	0.3	0.33	0
AX_99467489	1R	35.1685	0.76	0.24	0.24	0.3	0.01
AX_99696349	1R	35.1831	0.98	0.02	0.02	0.04	0
AX_99262471	1R	35.1832	0.16	0.84	0.16	0.23	0.01
AX_99804598	1R	35.2245	0.96	0.04	0.04	0.08	0
AX_99615892	1R	35.2251	0.9	0.1	0.1	0.17	0
AX_99856472	1R	35.2448	0.04	0.96	0.04	0.07	0.01
AX_99552533	1R	35.2968	0.59	0.41	0.41	0.37	0
AX_99722596	1R	35.3044	1	0	0	0.01	0
AX_99537797	1R	35.3523	0.75	0.25	0.25	0.3	0.01
AX_99260054	1R	35.4243	0.44	0.56	0.44	0.37	0.01
AX_99525998	1R	35.6773	0.63	0.37	0.37	0.36	0.01
AX_99707207	1R	35.7868	0.8	0.2	0.2	0.27	0.02
AX_99609113	1R	35.8261	0.33	0.67	0.33	0.35	0.02
AX_99411330	1R	35.8417	0.35	0.65	0.35	0.35	0.01
AX_99853365	1R	35.842	0.36	0.64	0.36	0.35	0.01
AX_99873685	1R	35.9	0.29	0.71	0.29	0.33	0
AX_99479788	1R	35.901	0.36	0.64	0.36	0.35	0.01
AX_99290748	1R	35.9044	0.11	0.89	0.11	0.18	0.01
AX_99749057	1R	35.9046	0.79	0.21	0.21	0.27	0.01
AX_99423812	1R	35.9052	0.72	0.28	0.28	0.32	0
AX_99334248	1R	35.9898	0.57	0.43	0.43	0.37	0.02
AX_99575941	1R	36.0099	0.43	0.57	0.43	0.37	0
AX_99575010	1R	36.0146	0.03	0.97	0.03	0.05	0.01
AX_99612076	1R	36.0147	0.07	0.93	0.07	0.12	0.02
AX_99352996	1R	36.0206	0.36	0.64	0.36	0.35	0.02
AX_99245048	1R	36.0446	0.8	0.2	0.2	0.27	0.01
AX_99637824	1R	36.0464	0.86	0.14	0.14	0.21	0.01
AX_99680039	1R	36.0465	0.85	0.15	0.15	0.23	0.01
AX_99317128	1R	36.0466	0.14	0.86	0.14	0.22	0.02
AX_99700351	1R	36.0495	0.84	0.16	0.16	0.23	0
AX_99558016	1R	36.0495	0.84	0.16	0.16	0.23	0.01
AX_99574823	1R	36.0702	0.08	0.92	0.08	0.13	0.01
AX_99852370	1R	36.0702	0.85	0.15	0.15	0.22	0.01
AX_99856792	1R	36.0717	0.84	0.16	0.16	0.23	0
AX_99288839	1R	36.0737	0.16	0.84	0.16	0.23	0
AX_99480097	1R	36.0776	0.85	0.15	0.15	0.23	0.01
AX_99226548	1R	36.0945	0.5	0.5	0.5	0.37	0.01
AX_99324564	1R	36.0947	0.93	0.07	0.07	0.13	0.02
AX_99320058	1R	36.0956	0.22	0.78	0.22	0.29	0
AX_99703590	1R	36.1046	0.42	0.58	0.42	0.37	0.01
AX_99441836	1R	36.1046	0.06	0.94	0.06	0.11	0
AX_99571336	1R	36.1048	0.06	0.94	0.06	0.11	0
AX_99859786	1R	36.1052	0.06	0.94	0.06	0.11	0
AX_99552506	1R	36.1058	0.94	0.06	0.06	0.11	0
AX_99250410	1R	36.1115	0.93	0.07	0.07	0.12	0.01
AX_99867480	1R	36.1115	0.58	0.42	0.42	0.37	0
AX_99480237	1R	36.1115	0.42	0.58	0.42	0.37	0.01
AX_99581982	1R	36.1118	0.94	0.06	0.06	0.11	0
AX_99327173	1R	36.271	1	0	0	0.01	0
AX_99641109	1R	36.2737	0.96	0.04	0.04	0.07	0
AX_99845656	1R	36.3279	0.06	0.94	0.06	0.11	0
AX_99617694	1R	36.3282	0.92	0.08	0.08	0.13	0.01
AX_99234002	1R	36.3285	0.03	0.97	0.03	0.06	0.01
AX_99274895	1R	36.4027	0.8	0.2	0.2	0.27	0.01
AX_99792645	1R	36.4029	0.94	0.06	0.06	0.11	0
AX_99466106	1R	36.4042	0.06	0.94	0.06	0.11	0
AX_99374965	1R	36.5513	0.03	0.97	0.03	0.06	0
AX_99638210	1R	36.5515	0.97	0.03	0.03	0.06	0.01
AX_99655426	1R	36.5729	0.97	0.03	0.03	0.05	0.02
AX_99238570	1R	36.7338	0.96	0.04	0.04	0.07	0.02
AX_99631691	1R	36.7727	0.03	0.97	0.03	0.05	0
AX_99708384	1R	36.7823	0.97	0.03	0.03	0.06	0
AX_99843459	1R	36.8084	0.97	0.03	0.03	0.06	0
AX_99520211	1R	36.8096	0.26	0.74	0.26	0.31	0.02
AX_99871149	1R	36.8099	0.03	0.97	0.03	0.06	0
AX_99224698	1R	36.8107	0.2	0.8	0.2	0.27	0
AX_99471534	1R	36.8108	0.54	0.46	0.46	0.37	0.01
AX_99329186	1R	36.8121	0.41	0.59	0.41	0.37	0.01
AX_99367271	1R	36.8134	0.03	0.97	0.03	0.06	0.01
AX_99623966	1R	36.8572	0.06	0.94	0.06	0.11	0
AX_99372413	1R	36.8575	0.06	0.94	0.06	0.11	0.01
AX_99806113	1R	36.8582	0.93	0.07	0.07	0.12	0.02
AX_99280832	1R	36.897	0.04	0.96	0.04	0.07	0
AX_99768665	1R	36.8977	0.97	0.03	0.03	0.06	0.01
AX_99656578	1R	36.9403	0.03	0.97	0.03	0.06	0
AX_99562911	1R	36.9406	0.96	0.04	0.04	0.07	0
AX_99339338	1R	36.9425	1	0	0	0.01	0.01
AX_99862720	1R	36.9433	0.97	0.03	0.03	0.06	0
AX_99388356	1R	36.9774	0.12	0.88	0.12	0.19	0.02
AX_99437520	1R	36.9819	0.51	0.49	0.49	0.37	0.02
AX_99568416	1R	37.016	0.93	0.07	0.07	0.12	0.01
AX_99866596	1R	37.0164	0.98	0.02	0.02	0.04	0
AX_99264445	1R	37.017	0.99	0.01	0.01	0.02	0.01
AX_99446107	1R	37.0502	0.44	0.56	0.44	0.37	0.01
AX_99619692	1R	37.0507	0.21	0.79	0.21	0.28	0.03
AX_99317648	1R	37.051	0.22	0.78	0.22	0.28	0.02
AX_99355253	1R	37.0519	0.36	0.64	0.36	0.36	0
AX_99447072	1R	37.0544	0.08	0.92	0.08	0.14	0.03
AX_99787841	1R	37.0591	0.87	0.13	0.13	0.2	0
AX_99343398	1R	37.0616	0.93	0.07	0.07	0.12	0.01
AX_99273609	1R	37.0633	0.13	0.87	0.13	0.2	0
AX_99347399	1R	37.0695	0.43	0.57	0.43	0.37	0.01
AX_99268252	1R	37.0696	0.96	0.04	0.04	0.08	0
AX_99250512	1R	37.0696	0.51	0.49	0.49	0.37	0
AX_99790931	1R	37.0739	0.95	0.05	0.05	0.09	0
AX_99362916	1R	37.0741	0.7	0.3	0.3	0.33	0
AX_99465814	1R	37.0741	0.75	0.25	0.25	0.3	0.02
AX_99253654	1R	37.075	0.04	0.96	0.04	0.07	0
AX_99773249	1R	37.0786	0.93	0.07	0.07	0.12	0
AX_99684775	1R	37.0787	0.07	0.93	0.07	0.12	0
AX_99758899	1R	37.0787	0.04	0.96	0.04	0.07	0
AX_99306411	1R	37.1236	0.04	0.96	0.04	0.07	0
AX_99473172	1R	37.124	0.04	0.96	0.04	0.07	0
AX_99297603	1R	37.124	0.96	0.04	0.04	0.07	0
AX_99454739	1R	37.1241	0.04	0.96	0.04	0.07	0.01
AX_99855072	1R	37.2207	0.76	0.24	0.24	0.3	0.01
AX_99496495	1R	37.2215	0.86	0.14	0.14	0.21	0.01
AX_99377448	1R	37.2226	0.17	0.83	0.17	0.24	0.01
AX_99497412	1R	37.2671	0.48	0.52	0.48	0.37	0.01
AX_99308561	1R	37.2779	0.03	0.97	0.03	0.06	0
AX_99225990	1R	37.3564	0.96	0.04	0.04	0.08	0
AX_99363935	1R	37.3763	0.54	0.46	0.46	0.37	0
AX_99244517	1R	37.3764	0.33	0.67	0.33	0.34	0.01
AX_99316586	1R	37.3765	0.33	0.67	0.33	0.34	0.01
AX_99806050	1R	37.3767	0.56	0.44	0.44	0.37	0.01
AX_99363710	1R	37.3768	0.46	0.54	0.46	0.37	0.01
AX_99836857	1R	37.377	0.46	0.54	0.46	0.37	0
AX_99236002	1R	37.377	0.47	0.53	0.47	0.37	0.01
AX_99462962	1R	37.379	0.45	0.55	0.45	0.37	0
AX_99796424	1R	37.5347	0.47	0.53	0.47	0.37	0.01
AX_99660603	1R	37.5352	0.81	0.19	0.19	0.26	0.01
AX_99649283	1R	37.5353	0.53	0.47	0.47	0.37	0
AX_99251163	1R	37.5357	0.2	0.8	0.2	0.27	0.01
AX_99713884	1R	37.5366	0.91	0.09	0.09	0.15	0.02
AX_99802396	1R	37.537	0.23	0.77	0.23	0.29	0.01
AX_99334930	1R	37.5379	0.48	0.52	0.48	0.37	0.02
AX_99312076	1R	37.5385	0.45	0.55	0.45	0.37	0.01
AX_99352451	1R	37.5387	0.45	0.55	0.45	0.37	0
AX_99590276	1R	37.5454	0.47	0.53	0.47	0.37	0
AX_99235190	1R	37.5455	0.27	0.73	0.27	0.32	0
AX_99621204	1R	37.546	0.47	0.53	0.47	0.37	0.01
AX_99240167	1R	37.5469	0.8	0.2	0.2	0.27	0
AX_99493160	1R	37.55	0.19	0.81	0.19	0.26	0.01
AX_99388078	1R	37.5518	0.83	0.17	0.17	0.24	0.01
AX_99873416	1R	37.5519	0.66	0.34	0.34	0.35	0.02
AX_99444710	1R	37.5531	0.69	0.31	0.31	0.34	0
AX_99531817	1R	37.554	0.27	0.73	0.27	0.32	0
AX_99397778	1R	37.5541	0.73	0.27	0.27	0.32	0.01
AX_99286970	1R	37.9388	0.7	0.3	0.3	0.33	0.02
AX_99652201	1R	38.1839	0.45	0.55	0.45	0.37	0.01
AX_99500704	1R	38.1847	0.46	0.54	0.46	0.37	0.01
AX_99588128	1R	38.1853	0.99	0.01	0.01	0.03	0
AX_99575757	1R	38.1854	0.27	0.73	0.27	0.32	0.01
AX_99605988	1R	38.1854	0.73	0.27	0.27	0.32	0.01
AX_99504428	1R	38.1859	0.27	0.73	0.27	0.32	0.01
AX_99319474	1R	38.1863	0.73	0.27	0.27	0.31	0
AX_99309796	1R	38.1864	0.99	0.01	0.01	0.01	0
AX_99666557	1R	38.1865	0.56	0.44	0.44	0.37	0
AX_99400063	1R	38.208	0.92	0.08	0.08	0.13	0.01
AX_99278596	1R	38.2081	0.07	0.93	0.07	0.13	0.02
AX_99483724	1R	38.2545	0.15	0.85	0.15	0.23	0
AX_99718859	1R	38.3333	0.07	0.93	0.07	0.12	0.03
AX_99345986	1R	38.3638	0.07	0.93	0.07	0.12	0.01
AX_99771047	1R	38.3852	0.14	0.86	0.14	0.22	0
AX_99230326	1R	38.4043	0.15	0.85	0.15	0.22	0.01
AX_99837252	1R	38.4062	0.41	0.59	0.41	0.37	0.01
AX_99556010	1R	38.415	0.07	0.93	0.07	0.13	0.01
AX_99283591	1R	38.5197	0.14	0.86	0.14	0.21	0.01
AX_99843986	1R	38.5198	0.85	0.15	0.15	0.22	0.02
AX_99353462	1R	38.5198	0.86	0.14	0.14	0.21	0.01
AX_99490428	1R	38.5202	0.44	0.56	0.44	0.37	0
AX_99429888	1R	38.5205	0.6	0.4	0.4	0.37	0.01
AX_99288650	1R	38.5205	0.13	0.87	0.13	0.2	0.01
AX_99826612	1R	38.5211	0.41	0.59	0.41	0.37	0.01
AX_99625500	1R	38.5217	0.59	0.41	0.41	0.37	0
AX_99488270	1R	38.5233	0.14	0.86	0.14	0.21	0.01
AX_99669542	1R	38.5237	0.86	0.14	0.14	0.21	0.01
AX_99405300	1R	38.5238	0.08	0.92	0.08	0.14	0.02
AX_99599243	1R	38.5239	0.86	0.14	0.14	0.21	0
AX_99566407	1R	38.5242	0.86	0.14	0.14	0.21	0.01
AX_99301659	1R	38.5266	0.93	0.07	0.07	0.12	0.01
AX_99678138	1R	38.5286	0.67	0.33	0.33	0.34	0.01
AX_99832254	1R	38.529	0.59	0.41	0.41	0.37	0.02
AX_99401137	1R	38.5293	0.69	0.31	0.31	0.34	0.01
AX_99463415	1R	38.5293	0.31	0.69	0.31	0.34	0.01
AX_99352575	1R	38.5295	0.28	0.72	0.28	0.32	0
AX_99407704	1R	38.5296	0.34	0.66	0.34	0.35	0
AX_99812141	1R	38.5298	0.27	0.73	0.27	0.32	0.01
AX_99629620	1R	38.5304	0.27	0.73	0.27	0.32	0
AX_99704640	1R	38.5304	0.3	0.7	0.3	0.33	0.02
AX_99768999	1R	38.5977	0.3	0.7	0.3	0.33	0.01
AX_99591836	1R	38.5979	0.69	0.31	0.31	0.33	0
AX_99301392	1R	38.5984	0.04	0.96	0.04	0.07	0
AX_99360830	1R	38.5991	0.57	0.43	0.43	0.37	0.01
AX_99404569	1R	38.5993	0.08	0.92	0.08	0.13	0.01
AX_99357516	1R	38.6001	0.3	0.7	0.3	0.33	0
AX_99826320	1R	38.6003	0.7	0.3	0.3	0.33	0.01
AX_99889059	1R	38.6009	0.42	0.58	0.42	0.37	0
AX_99738232	1R	38.604	0.42	0.58	0.42	0.37	0
AX_99801405	1R	38.6048	0.94	0.06	0.06	0.11	0
AX_99712718	1R	38.6063	0.48	0.52	0.48	0.37	0
AX_99397149	1R	38.6099	0.94	0.06	0.06	0.11	0
AX_99564513	1R	38.6102	0.11	0.89	0.11	0.18	0.01
AX_99806167	1R	38.6115	0.88	0.12	0.12	0.18	0
AX_99444622	1R	38.6115	0.65	0.35	0.35	0.35	0.03
AX_99770620	1R	38.6117	0.88	0.12	0.12	0.18	0
AX_99883667	1R	38.6122	0.11	0.89	0.11	0.18	0
AX_99721628	1R	38.6127	0.89	0.11	0.11	0.18	0.01
AX_99780595	1R	38.615	0.53	0.47	0.47	0.37	0.01
AX_99436661	1R	38.6559	0.36	0.64	0.36	0.35	0
AX_99588251	1R	38.6577	0.89	0.11	0.11	0.18	0
AX_99753390	1R	38.6586	0.77	0.23	0.23	0.29	0.01
AX_99290247	1R	38.6591	0.26	0.74	0.26	0.31	0.02
AX_99730394	1R	38.6726	0.07	0.93	0.07	0.12	0.02
AX_99873635	1R	38.7326	0.98	0.02	0.02	0.04	0.01
AX_99253789	1R	38.7327	0.02	0.98	0.02	0.04	0.01
AX_99505093	1R	38.7328	0.43	0.57	0.43	0.37	0
AX_99675110	1R	38.7347	0.05	0.95	0.05	0.09	0.03
AX_99569866	1R	38.7747	0.68	0.32	0.32	0.34	0
AX_99251454	1R	38.7786	0.42	0.58	0.42	0.37	0.03
AX_99740269	1R	38.7796	0.29	0.71	0.29	0.33	0.01
AX_99531427	1R	38.8007	0.97	0.03	0.03	0.05	0
AX_99529008	1R	38.803	0.02	0.98	0.02	0.04	0.01
AX_99774055	1R	38.8147	0.06	0.94	0.06	0.11	0
AX_99661486	1R	38.8152	0.04	0.96	0.04	0.07	0
AX_99623231	1R	38.8158	0.86	0.14	0.14	0.21	0
AX_99883993	1R	38.8438	0.97	0.03	0.03	0.06	0.01
AX_99742008	1R	38.8441	0.83	0.17	0.17	0.24	0.02
AX_99820370	1R	38.8445	0.65	0.35	0.35	0.35	0.01
AX_99608300	1R	38.8482	0.41	0.59	0.41	0.37	0.01
AX_99696062	1R	38.851	0.66	0.34	0.34	0.35	0
AX_99619074	1R	38.9273	0.6	0.4	0.4	0.36	0.01
AX_99785368	1R	38.9313	0.36	0.64	0.36	0.35	0.02
AX_99608457	1R	38.9871	0.97	0.03	0.03	0.06	0.01
AX_99429961	1R	38.9875	0.97	0.03	0.03	0.06	0
AX_99819621	1R	38.9879	0.94	0.06	0.06	0.11	0.02
AX_99496851	1R	38.9917	0.49	0.51	0.49	0.37	0.02
AX_99827214	1R	39.0421	0.44	0.56	0.44	0.37	0.02
AX_99713500	1R	39.0421	0.44	0.56	0.44	0.37	0.02
AX_99831990	1R	39.0448	0.45	0.55	0.45	0.37	0
AX_99766236	1R	39.0449	0.09	0.91	0.09	0.15	0
AX_99338662	1R	39.0811	0.92	0.08	0.08	0.13	0.01
AX_99829297	1R	39.0835	0.46	0.54	0.46	0.37	0.02
AX_99319751	1R	39.1564	0.95	0.05	0.05	0.09	0.01
AX_99695504	1R	39.1579	0.99	0.01	0.01	0.02	0
AX_99667302	1R	39.1581	0.11	0.89	0.11	0.18	0
AX_99443664	1R	39.1597	0.11	0.89	0.11	0.18	0
AX_99758093	1R	39.1597	0.11	0.89	0.11	0.18	0
AX_99511835	1R	39.1598	0.1	0.9	0.1	0.17	0
AX_99574692	1R	39.16	0.11	0.89	0.11	0.18	0.01
AX_99434718	1R	39.1602	0.1	0.9	0.1	0.17	0
AX_99618900	1R	39.1713	0.9	0.1	0.1	0.17	0
AX_99583682	1R	39.1713	0.89	0.11	0.11	0.18	0
AX_99758200	1R	39.1714	0.11	0.89	0.11	0.18	0
AX_99565094	1R	39.1715	0.01	0.99	0.01	0.02	0
AX_99366607	1R	39.1715	0.11	0.89	0.11	0.18	0
AX_99322273	1R	39.1715	0.89	0.11	0.11	0.18	0
AX_99649718	1R	39.1716	0.9	0.1	0.1	0.17	0
AX_99680129	1R	39.466	0.82	0.18	0.18	0.25	0.03
AX_99826700	1R	39.4927	0.33	0.67	0.33	0.35	0
AX_99717947	1R	39.4931	0.55	0.45	0.45	0.37	0.01
AX_99431491	1R	39.4932	0.01	0.99	0.01	0.01	0
AX_99517372	1R	39.4932	1	0	0	0.01	0
AX_99468315	1R	39.4935	0.84	0.16	0.16	0.24	0.02
AX_99548823	1R	39.6501	0.34	0.66	0.34	0.35	0.02
AX_99762905	1R	39.7007	0.81	0.19	0.19	0.26	0.01
AX_99617067	1R	39.7008	0.54	0.46	0.46	0.37	0.01
AX_99242059	1R	39.709	0.08	0.92	0.08	0.14	0
AX_99619064	1R	39.7098	0.54	0.46	0.46	0.37	0
AX_99703461	1R	39.7125	0.92	0.08	0.08	0.13	0.01
AX_99258795	1R	39.7144	0.35	0.65	0.35	0.35	0.01
AX_99427781	1R	39.7204	0.83	0.17	0.17	0.24	0.01
AX_99390514	1R	39.7211	0.18	0.82	0.18	0.26	0.02
AX_99554757	1R	39.7533	0.17	0.83	0.17	0.24	0.03
AX_99725952	1R	39.808	0.35	0.65	0.35	0.35	0
AX_99570372	1R	39.8085	0.34	0.66	0.34	0.35	0.01
AX_99777047	1R	39.8087	0.65	0.35	0.35	0.35	0.01
AX_99654805	1R	39.8744	0.33	0.67	0.33	0.34	0.01
[truncated: 31,858 more rows]

## Sheet: 2R
Supplementary table S1: Characteristics of 33698 informative 600K SNP markers on 2R chromosome in Nordic Seed hybrid rye (Secale cereale L.) elite breeding germplasm (n=180)
			snpReady
			p	q	MAF	PIC	Miss
Marker ID	Chromosome	Position (Mbp)	0.50097	0.499028	0.220475	0.24014	0.009132
AX_99308496	2R	0.000185	0.31	0.69	0.31	0.34	0
AX_99610018	2R	0.002501	0.42	0.58	0.42	0.37	0.01
AX_99875307	2R	0.00273	0.47	0.53	0.47	0.37	0.01
AX_99731978	2R	0.009155	0.42	0.58	0.42	0.37	0
AX_99614387	2R	0.010419	0.69	0.31	0.31	0.34	0
AX_99558724	2R	0.011336	0.45	0.55	0.45	0.37	0
AX_99540238	2R	0.011669	0.68	0.32	0.32	0.34	0.01
AX_99333241	2R	0.014	0.93	0.07	0.07	0.12	0.01
AX_99781821	2R	0.014244	0.46	0.54	0.46	0.37	0.01
AX_99670463	2R	0.016224	0.46	0.54	0.46	0.37	0
AX_99843127	2R	0.203652	0.59	0.41	0.41	0.37	0.01
AX_99681449	2R	0.205998	0.6	0.4	0.4	0.37	0.01
AX_99849233	2R	0.2072	0.4	0.6	0.4	0.37	0.02
AX_99304044	2R	0.215161	0.26	0.74	0.26	0.31	0.01
AX_99860811	2R	0.288104	0.21	0.79	0.21	0.28	0
AX_99378879	2R	0.289254	0.51	0.49	0.49	0.37	0.01
AX_99569573	2R	0.290021	0.49	0.51	0.49	0.37	0.01
AX_99634478	2R	0.290594	0.51	0.49	0.49	0.37	0.01
AX_99537576	2R	0.292513	0.49	0.51	0.49	0.37	0
AX_99388224	2R	0.293092	0.44	0.56	0.44	0.37	0.02
AX_99781843	2R	0.378284	0.61	0.39	0.39	0.36	0
AX_99262942	2R	0.393994	0.28	0.72	0.28	0.32	0.01
AX_99352915	2R	0.408273	0.58	0.42	0.42	0.37	0.01
AX_99718263	2R	0.408348	0.48	0.52	0.48	0.37	0.01
AX_99747274	2R	0.408919	0.41	0.59	0.41	0.37	0
AX_99763125	2R	0.41377	0.39	0.61	0.39	0.36	0
AX_99547255	2R	0.413908	0.97	0.03	0.03	0.06	0
AX_99747635	2R	0.41405	0.38	0.62	0.38	0.36	0.01
AX_99844883	2R	0.417853	0.39	0.61	0.39	0.36	0
AX_99792060	2R	0.418042	0.65	0.35	0.35	0.35	0
AX_99276270	2R	0.418678	0.48	0.52	0.48	0.37	0
AX_99470843	2R	0.481449	0.52	0.48	0.48	0.37	0
AX_99873593	2R	0.481486	0.52	0.48	0.48	0.37	0.01
AX_99588753	2R	0.481728	0.48	0.52	0.48	0.37	0
AX_99445318	2R	0.48192	0.53	0.47	0.47	0.37	0.01
AX_99373226	2R	0.481965	0.52	0.48	0.48	0.37	0
AX_99716502	2R	0.48207	0.52	0.48	0.48	0.37	0
AX_99818060	2R	0.482502	0.53	0.47	0.47	0.37	0.01
AX_99576273	2R	0.501094	0.75	0.25	0.25	0.3	0.01
AX_99846755	2R	0.578584	0.46	0.54	0.46	0.37	0
AX_99424035	2R	0.593768	0.48	0.52	0.48	0.37	0.01
AX_99398396	2R	0.608878	0.25	0.75	0.25	0.3	0
AX_99418438	2R	0.634611	0.25	0.75	0.25	0.3	0
AX_99488577	2R	0.650188	0.72	0.28	0.28	0.32	0
AX_99819111	2R	0.662688	0.75	0.25	0.25	0.3	0
AX_99540914	2R	0.667975	0.75	0.25	0.25	0.3	0.01
AX_99239101	2R	0.679968	0.38	0.62	0.38	0.36	0
AX_99662135	2R	0.68004	0.74	0.26	0.26	0.31	0.01
AX_99439451	2R	0.775802	0.11	0.89	0.11	0.17	0.01
AX_99254903	2R	0.777858	0.84	0.16	0.16	0.23	0.01
AX_99321270	2R	0.778089	0.9	0.1	0.1	0.16	0
AX_99677006	2R	0.778221	0.83	0.17	0.17	0.24	0.01
AX_99305740	2R	0.778503	0.84	0.16	0.16	0.23	0.01
AX_99671863	2R	0.778529	0.84	0.16	0.16	0.23	0.01
AX_99576718	2R	0.778724	0.11	0.89	0.11	0.18	0
AX_99280716	2R	0.778784	0.89	0.11	0.11	0.18	0
AX_99396010	2R	0.793507	0.65	0.35	0.35	0.35	0.01
AX_99444656	2R	0.800855	0.46	0.54	0.46	0.37	0.01
AX_99289297	2R	0.87708	0.48	0.52	0.48	0.37	0.01
AX_99397650	2R	0.895432	0.11	0.89	0.11	0.18	0.01
AX_99887442	2R	0.992365	0.76	0.24	0.24	0.3	0.02
AX_99308530	2R	1.01675	0.59	0.41	0.41	0.37	0.02
AX_99585517	2R	1.01676	0.65	0.35	0.35	0.35	0.01
AX_99272330	2R	1.11847	0.37	0.63	0.37	0.36	0.01
AX_99689132	2R	1.11963	0.24	0.76	0.24	0.3	0.02
AX_99413791	2R	1.14374	0.76	0.24	0.24	0.3	0.02
AX_99673473	2R	1.14444	0.33	0.67	0.33	0.35	0.02
AX_99435197	2R	1.18156	0.97	0.03	0.03	0.06	0.01
AX_99462082	2R	1.19682	0.43	0.57	0.43	0.37	0.01
AX_99423411	2R	1.20382	0.83	0.17	0.17	0.24	0.02
AX_99713912	2R	1.20413	0.27	0.73	0.27	0.32	0.01
AX_99256682	2R	1.20422	0.84	0.16	0.16	0.23	0.01
AX_99233093	2R	1.20427	0.62	0.38	0.38	0.36	0.01
AX_99282912	2R	1.26474	0.63	0.37	0.37	0.36	0.03
AX_99299483	2R	1.31143	0.81	0.19	0.19	0.26	0.01
AX_99653988	2R	1.31237	0.4	0.6	0.4	0.37	0.01
AX_99560150	2R	1.31297	0.86	0.14	0.14	0.21	0
AX_99280041	2R	1.31346	0.74	0.26	0.26	0.31	0
AX_99587538	2R	1.31789	0.63	0.37	0.37	0.36	0.01
AX_99303177	2R	1.31794	0.09	0.91	0.09	0.15	0
AX_99541635	2R	1.31832	0.77	0.23	0.23	0.29	0.01
AX_99563642	2R	1.31839	0.89	0.11	0.11	0.18	0.01
AX_99528691	2R	1.31947	0.25	0.75	0.25	0.3	0.01
AX_99686310	2R	1.32023	0.25	0.75	0.25	0.31	0.01
AX_99833320	2R	1.3238	0.73	0.27	0.27	0.31	0.01
AX_99701301	2R	1.3592	0.37	0.63	0.37	0.36	0.01
AX_99623613	2R	1.35942	0.63	0.37	0.37	0.36	0.01
AX_99407322	2R	1.35971	0.37	0.63	0.37	0.36	0
AX_99665924	2R	1.35992	0.37	0.63	0.37	0.36	0
AX_99288596	2R	1.36016	0.26	0.74	0.26	0.31	0
AX_99842095	2R	1.36056	0.64	0.36	0.36	0.36	0.01
AX_99475658	2R	1.36086	0.64	0.36	0.36	0.36	0.01
AX_99351022	2R	1.361	0.75	0.25	0.25	0.3	0
AX_99738199	2R	1.39684	0.38	0.62	0.38	0.36	0.02
AX_99524694	2R	1.39687	0.23	0.77	0.23	0.29	0.01
AX_99561788	2R	1.39688	0.25	0.75	0.25	0.3	0.01
AX_99319715	2R	1.39725	0.24	0.76	0.24	0.3	0.02
AX_99301902	2R	1.40175	0.25	0.75	0.25	0.31	0.01
AX_99645663	2R	1.43666	0.68	0.32	0.32	0.34	0
AX_99426153	2R	1.43671	0.36	0.64	0.36	0.36	0
AX_99796607	2R	1.47765	0.64	0.36	0.36	0.36	0
AX_99259589	2R	1.47768	0.36	0.64	0.36	0.36	0.01
AX_99790883	2R	1.47782	0.37	0.63	0.37	0.36	0.01
AX_99718646	2R	1.54891	0.36	0.64	0.36	0.36	0.02
AX_99857853	2R	1.5494	0.36	0.64	0.36	0.35	0.01
AX_99560369	2R	1.59855	0.68	0.32	0.32	0.34	0.02
AX_99477781	2R	1.59857	0.7	0.3	0.3	0.33	0.02
AX_99718310	2R	1.6798	0.32	0.68	0.32	0.34	0.01
AX_99436798	2R	1.83637	0.6	0.4	0.4	0.36	0.01
AX_99619851	2R	1.83709	0.41	0.59	0.41	0.37	0.01
AX_99652439	2R	1.83737	0.4	0.6	0.4	0.36	0.02
AX_99483475	2R	1.83754	0.58	0.42	0.42	0.37	0.02
AX_99547272	2R	1.83757	0.67	0.33	0.33	0.34	0.03
AX_99347490	2R	1.83769	0.5	0.5	0.5	0.38	0.02
AX_99490046	2R	1.8379	0.38	0.62	0.38	0.36	0.02
AX_99398904	2R	1.83793	0.48	0.52	0.48	0.37	0.01
AX_99519200	2R	1.83859	0.4	0.6	0.4	0.36	0.01
AX_99278488	2R	1.8404	0.83	0.17	0.17	0.24	0.01
AX_99587524	2R	1.93412	0.17	0.83	0.17	0.25	0.01
AX_99803942	2R	1.95212	0.74	0.26	0.26	0.31	0.01
AX_99385746	2R	1.95624	0.28	0.72	0.28	0.32	0.01
AX_99607693	2R	1.9569	0.74	0.26	0.26	0.31	0.01
AX_99880691	2R	1.96072	0.3	0.7	0.3	0.33	0.02
AX_99677262	2R	1.96387	0.27	0.73	0.27	0.31	0
AX_99716828	2R	2.00196	0.29	0.71	0.29	0.33	0
AX_99628916	2R	2.04577	0.41	0.59	0.41	0.37	0
AX_99441710	2R	2.05302	0.29	0.71	0.29	0.33	0.01
AX_99437902	2R	2.05888	0.31	0.69	0.31	0.34	0
AX_99559733	2R	2.0681	0.31	0.69	0.31	0.34	0
AX_99248401	2R	2.0684	0.43	0.57	0.43	0.37	0
AX_99729662	2R	2.11251	0.38	0.62	0.38	0.36	0.02
AX_99747172	2R	2.11261	0.38	0.62	0.38	0.36	0.01
AX_99780063	2R	2.11438	0.91	0.09	0.09	0.14	0.02
AX_99244586	2R	2.11687	0.24	0.76	0.24	0.3	0.01
AX_99298040	2R	2.13226	0.42	0.58	0.42	0.37	0.01
AX_99323975	2R	2.13459	0.7	0.3	0.3	0.33	0.03
AX_99669201	2R	2.40184	0.99	0.01	0.01	0.02	0
AX_99858921	2R	2.43307	0.81	0.19	0.19	0.26	0
AX_99793130	2R	2.44344	0.55	0.45	0.45	0.37	0.01
AX_99431414	2R	2.44572	0.67	0.33	0.33	0.34	0.01
AX_99744473	2R	2.44605	0.8	0.2	0.2	0.27	0.01
AX_99279868	2R	2.44607	0.33	0.67	0.33	0.35	0
AX_99782938	2R	2.44633	0.65	0.35	0.35	0.35	0
AX_99710594	2R	2.44639	0.54	0.46	0.46	0.37	0
AX_99757058	2R	2.45989	0.79	0.21	0.21	0.27	0.03
AX_99258972	2R	2.46793	0.89	0.11	0.11	0.17	0
AX_99578745	2R	2.46806	0.32	0.68	0.32	0.34	0.03
AX_99728197	2R	2.47696	0.23	0.77	0.23	0.29	0.02
AX_99780421	2R	2.51077	0.81	0.19	0.19	0.26	0
AX_99858230	2R	2.51146	0.46	0.54	0.46	0.37	0
AX_99874653	2R	2.51772	0.32	0.68	0.32	0.34	0.02
AX_99552949	2R	2.51777	0.12	0.88	0.12	0.19	0.01
AX_99603393	2R	2.5227	0.62	0.38	0.38	0.36	0.01
AX_99634938	2R	2.52489	0.42	0.58	0.42	0.37	0.02
AX_99586846	2R	2.52843	0.89	0.11	0.11	0.17	0.01
AX_99494188	2R	2.53806	0.83	0.17	0.17	0.24	0.02
AX_99553802	2R	2.54078	0.63	0.37	0.37	0.36	0.02
AX_99396538	2R	2.56752	0.43	0.57	0.43	0.37	0.01
AX_99234256	2R	2.56757	0.09	0.91	0.09	0.16	0.01
AX_99528851	2R	2.57195	0.79	0.21	0.21	0.28	0.03
AX_99579579	2R	2.58098	0.64	0.36	0.36	0.35	0.02
AX_99535070	2R	2.80856	0.72	0.28	0.28	0.32	0.01
AX_99451538	2R	2.81932	0	1	0	0.01	0
AX_99394523	2R	2.96564	0.21	0.79	0.21	0.28	0
AX_99818534	2R	3.05698	0.21	0.79	0.21	0.27	0.01
AX_99681595	2R	3.05736	0.56	0.44	0.44	0.37	0
AX_99432186	2R	3.10208	0.89	0.11	0.11	0.18	0.01
AX_99609879	2R	3.11822	0.23	0.77	0.23	0.29	0
AX_99393776	2R	3.11823	0.23	0.77	0.23	0.29	0.01
AX_99581032	2R	3.16768	0.99	0.01	0.01	0.02	0
AX_99478403	2R	3.72391	0.06	0.94	0.06	0.11	0
AX_99597646	2R	3.72468	0.06	0.94	0.06	0.11	0.01
AX_99312175	2R	3.72557	0.01	0.99	0.01	0.01	0
AX_99312906	2R	3.72901	0.23	0.77	0.23	0.29	0
AX_99345692	2R	3.73189	0.81	0.19	0.19	0.26	0.01
AX_99419639	2R	3.75529	0.72	0.28	0.28	0.32	0
AX_99282077	2R	3.75669	0.27	0.73	0.27	0.31	0.01
AX_99341831	2R	3.82762	0.62	0.38	0.38	0.36	0
AX_99631425	2R	3.8864	0.74	0.26	0.26	0.31	0.01
AX_99777110	2R	3.96975	0.01	0.99	0.01	0.02	0
AX_99846119	2R	3.96989	0.12	0.88	0.12	0.19	0.01
AX_99288168	2R	3.97133	0.6	0.4	0.4	0.37	0.01
AX_99618420	2R	3.98396	0.07	0.93	0.07	0.12	0
AX_99368057	2R	3.98406	0.1	0.9	0.1	0.16	0
AX_99849701	2R	3.9841	0.2	0.8	0.2	0.27	0.02
AX_99788043	2R	3.9843	0.67	0.33	0.33	0.34	0.01
AX_99253634	2R	3.98686	0.79	0.21	0.21	0.28	0.02
AX_99767003	2R	3.98713	0.76	0.24	0.24	0.3	0.01
AX_99226351	2R	3.98737	0.68	0.32	0.32	0.34	0
AX_99247250	2R	4.00888	0.21	0.79	0.21	0.28	0.01
AX_99693087	2R	4.00901	0.58	0.42	0.42	0.37	0
AX_99673604	2R	4.0096	0.16	0.84	0.16	0.24	0.01
AX_99833677	2R	4.00966	0.03	0.97	0.03	0.06	0.01
AX_99733259	2R	4.02359	0.77	0.23	0.23	0.29	0.01
AX_99649174	2R	4.03925	0.39	0.61	0.39	0.36	0.01
AX_99294202	2R	4.03937	0.61	0.39	0.39	0.36	0.01
AX_99788188	2R	4.0397	0.62	0.38	0.38	0.36	0
AX_99745339	2R	4.03974	0.46	0.54	0.46	0.37	0.02
AX_99699570	2R	4.04005	0.47	0.53	0.47	0.37	0
AX_99807736	2R	4.04012	0.39	0.61	0.39	0.36	0.01
AX_99661364	2R	4.0443	0.81	0.19	0.19	0.26	0.01
AX_99446214	2R	4.04478	0.12	0.88	0.12	0.19	0.01
AX_99434596	2R	4.04484	0.8	0.2	0.2	0.27	0.01
AX_99761664	2R	4.0449	0.88	0.12	0.12	0.19	0.01
AX_99251213	2R	4.04499	0.49	0.51	0.49	0.37	0
AX_99606914	2R	4.19275	0.01	0.99	0.01	0.01	0
AX_99501005	2R	4.32635	0.62	0.38	0.38	0.36	0.02
AX_99329276	2R	4.32691	0.71	0.29	0.29	0.33	0
AX_99822682	2R	4.32692	0.71	0.29	0.29	0.33	0.01
AX_99635511	2R	4.33492	0.2	0.8	0.2	0.27	0.01
AX_99336564	2R	4.33509	0.19	0.81	0.19	0.26	0
AX_99492823	2R	4.33517	0.52	0.48	0.48	0.37	0.01
AX_99886621	2R	4.33518	0.82	0.18	0.18	0.25	0.01
AX_99649894	2R	4.33526	0.83	0.17	0.17	0.24	0
AX_99604943	2R	4.3353	0.37	0.63	0.37	0.36	0
AX_99246290	2R	4.33536	0.15	0.85	0.15	0.22	0.01
AX_99807132	2R	4.34457	0.81	0.19	0.19	0.26	0.03
AX_99701688	2R	4.3453	0.48	0.52	0.48	0.37	0.01
AX_99784971	2R	4.35658	0.16	0.84	0.16	0.24	0.01
AX_99270761	2R	4.37911	0.02	0.98	0.02	0.03	0
AX_99616285	2R	4.37926	0.17	0.83	0.17	0.24	0.02
AX_99708748	2R	4.38007	0.17	0.83	0.17	0.25	0.01
AX_99864644	2R	4.38019	0.41	0.59	0.41	0.37	0.01
AX_99615550	2R	4.38045	0.99	0.01	0.01	0.01	0
AX_99299434	2R	4.39305	0.99	0.01	0.01	0.02	0
AX_99390412	2R	4.39362	0.27	0.73	0.27	0.32	0
AX_99744281	2R	4.39363	0.81	0.19	0.19	0.26	0.01
AX_99736471	2R	4.39391	0.26	0.74	0.26	0.31	0
AX_99347455	2R	4.39401	0.54	0.46	0.46	0.37	0.01
AX_99372126	2R	4.39407	0.25	0.75	0.25	0.31	0.02
AX_99351364	2R	4.39862	0.58	0.42	0.42	0.37	0.01
AX_99604102	2R	4.3991	0.4	0.6	0.4	0.36	0.01
AX_99579311	2R	4.40543	0.82	0.18	0.18	0.25	0.01
AX_99858267	2R	4.40703	0.77	0.23	0.23	0.29	0.01
AX_99488275	2R	4.40706	0.68	0.32	0.32	0.34	0.01
AX_99823037	2R	4.40811	0.52	0.48	0.48	0.37	0.01
AX_99794817	2R	4.40859	0.32	0.68	0.32	0.34	0.01
AX_99738587	2R	4.41004	0.97	0.03	0.03	0.06	0
AX_99821352	2R	4.41028	0.89	0.11	0.11	0.18	0
AX_99629892	2R	4.4107	0.19	0.81	0.19	0.26	0.02
AX_99679509	2R	4.41264	0.23	0.77	0.23	0.29	0.01
AX_99773560	2R	4.41346	0.66	0.34	0.34	0.35	0.01
AX_99613974	2R	4.48173	0.38	0.62	0.38	0.36	0.02
AX_99831658	2R	4.48214	0.39	0.61	0.39	0.36	0
AX_99534687	2R	4.48339	0.23	0.77	0.23	0.29	0.01
AX_99798688	2R	4.48343	0.12	0.88	0.12	0.18	0
AX_99770757	2R	4.48346	0.74	0.26	0.26	0.31	0.01
AX_99838734	2R	4.49628	0.56	0.44	0.44	0.37	0.01
AX_99638747	2R	4.50627	0.37	0.63	0.37	0.36	0.03
AX_99758625	2R	4.50874	0.62	0.38	0.38	0.36	0.01
AX_99728000	2R	4.50886	0.77	0.23	0.23	0.29	0
AX_99699424	2R	4.5325	0.53	0.47	0.47	0.37	0.02
AX_99526810	2R	4.53475	0.52	0.48	0.48	0.37	0
AX_99868006	2R	4.58515	0.48	0.52	0.48	0.37	0.01
AX_99355242	2R	4.59338	0.97	0.03	0.03	0.06	0.02
AX_99711523	2R	4.59351	0.48	0.52	0.48	0.37	0.01
AX_99567074	2R	4.59722	0.43	0.57	0.43	0.37	0.01
AX_99415405	2R	4.66608	0.53	0.47	0.47	0.37	0.01
AX_99594987	2R	4.66635	0.47	0.53	0.47	0.37	0.01
AX_99499097	2R	4.91249	0.08	0.92	0.08	0.14	0.01
AX_99790287	2R	4.91254	0.96	0.04	0.04	0.08	0.01
AX_99477379	2R	4.91269	0.91	0.09	0.09	0.15	0.01
AX_99828662	2R	4.91418	0.91	0.09	0.09	0.15	0
AX_99467123	2R	4.91455	0.03	0.97	0.03	0.05	0.01
AX_99229840	2R	4.91537	0.6	0.4	0.4	0.37	0.01
AX_99274562	2R	4.91724	0.36	0.64	0.36	0.35	0.02
AX_99850338	2R	4.92202	0.56	0.44	0.44	0.37	0.01
AX_99725170	2R	4.92214	0.12	0.88	0.12	0.19	0
AX_99565739	2R	4.92249	0.7	0.3	0.3	0.33	0.01
AX_99564297	2R	4.9227	0.02	0.98	0.02	0.04	0.01
AX_99613520	2R	4.92274	0.47	0.53	0.47	0.37	0
AX_99803352	2R	4.92324	0.52	0.48	0.48	0.37	0.01
AX_99574175	2R	4.92387	0.26	0.74	0.26	0.31	0
AX_99423133	2R	4.92478	0.22	0.78	0.22	0.29	0.01
AX_99542774	2R	4.92605	0.61	0.39	0.39	0.36	0.01
AX_99483969	2R	4.93059	0.8	0.2	0.2	0.27	0
AX_99621302	2R	4.93261	0.77	0.23	0.23	0.29	0.02
AX_99472000	2R	4.93273	0.03	0.97	0.03	0.06	0.01
AX_99846023	2R	4.93652	0.41	0.59	0.41	0.37	0.01
AX_99733473	2R	4.97616	0.65	0.35	0.35	0.35	0.01
AX_99764931	2R	4.9812	0.79	0.21	0.21	0.28	0.01
AX_99503020	2R	4.98149	0.27	0.73	0.27	0.31	0.01
AX_99810753	2R	4.98189	0.2	0.8	0.2	0.27	0
AX_99810126	2R	4.98247	0.94	0.06	0.06	0.1	0
AX_99797080	2R	4.98249	0.06	0.94	0.06	0.1	0
AX_99545865	2R	5.00749	0.84	0.16	0.16	0.23	0
AX_99872858	2R	5.00779	0.01	0.99	0.01	0.03	0
AX_99374348	2R	5.00895	0.25	0.75	0.25	0.3	0.01
AX_99653103	2R	5.00946	0.69	0.31	0.31	0.34	0.01
AX_99442173	2R	5.01002	0.98	0.03	0.03	0.05	0
AX_99435580	2R	5.01006	0.26	0.74	0.26	0.31	0
AX_99657238	2R	5.01029	0.68	0.32	0.32	0.34	0.01
AX_99314581	2R	5.01101	0.11	0.89	0.11	0.17	0
AX_99690153	2R	5.01165	0.32	0.68	0.32	0.34	0.02
AX_99620387	2R	5.01216	0.07	0.93	0.07	0.12	0.01
AX_99239618	2R	5.01218	0.02	0.98	0.02	0.04	0
AX_99280507	2R	5.01258	0.02	0.98	0.02	0.04	0.01
AX_99797940	2R	5.01262	0.98	0.03	0.03	0.05	0
AX_99866970	2R	5.01454	0.82	0.18	0.18	0.26	0.02
AX_99657314	2R	5.01531	0.22	0.78	0.22	0.29	0
AX_99448683	2R	5.01587	0.48	0.52	0.48	0.37	0
AX_99469004	2R	5.01621	0.45	0.55	0.45	0.37	0.02
AX_99621834	2R	5.0178	0.5	0.5	0.5	0.37	0.02
AX_99779646	2R	5.01786	0.46	0.54	0.46	0.37	0.01
AX_99320060	2R	5.0179	0.55	0.45	0.45	0.37	0.01
AX_99527520	2R	5.018	0.55	0.45	0.45	0.37	0
AX_99557905	2R	5.01819	0.18	0.82	0.18	0.25	0.01
AX_99836107	2R	5.01952	0.27	0.73	0.27	0.32	0.02
AX_99656810	2R	5.0204	0.27	0.73	0.27	0.32	0.01
AX_99315253	2R	5.0245	0.68	0.32	0.32	0.34	0
AX_99453947	2R	5.02472	0.71	0.29	0.29	0.33	0
AX_99380888	2R	5.02515	0.15	0.85	0.15	0.22	0
AX_99519338	2R	5.02525	0.29	0.71	0.29	0.33	0.01
AX_99424999	2R	5.02618	0.72	0.28	0.28	0.32	0.02
AX_99278426	2R	5.02625	0.73	0.27	0.27	0.32	0.01
AX_99689201	2R	5.02665	0.29	0.71	0.29	0.33	0.02
AX_99353603	2R	5.02676	0.37	0.63	0.37	0.36	0.01
AX_99275685	2R	5.02692	0.73	0.27	0.27	0.32	0.01
AX_99446002	2R	5.02715	0.23	0.77	0.23	0.29	0.02
AX_99747211	2R	5.02759	0.73	0.27	0.27	0.32	0.01
AX_99877601	2R	5.02787	0.29	0.71	0.29	0.33	0
AX_99468076	2R	5.02791	0.08	0.92	0.08	0.14	0.01
AX_99387423	2R	5.02838	0.09	0.91	0.09	0.15	0
AX_99889538	2R	5.0337	0.81	0.19	0.19	0.26	0.01
AX_99638032	2R	5.03396	0.98	0.02	0.02	0.03	0
AX_99672694	2R	5.03416	0.68	0.32	0.32	0.34	0
AX_99752022	2R	5.03516	0.37	0.63	0.37	0.36	0.01
AX_99799785	2R	5.03588	0.3	0.7	0.3	0.33	0.01
AX_99683497	2R	5.03722	0.08	0.92	0.08	0.14	0.01
AX_99558472	2R	5.03763	0.91	0.09	0.09	0.15	0
AX_99223779	2R	5.03767	0.29	0.71	0.29	0.33	0.01
AX_99788420	2R	5.03786	0.09	0.91	0.09	0.15	0
AX_99817072	2R	5.03786	0.92	0.08	0.08	0.14	0.01
AX_99319590	2R	5.03919	0.08	0.92	0.08	0.14	0.01
AX_99404538	2R	5.0393	0.56	0.44	0.44	0.37	0.01
AX_99411883	2R	5.0394	0.25	0.75	0.25	0.3	0.01
AX_99791056	2R	5.04197	0.23	0.77	0.23	0.29	0.01
AX_99365822	2R	5.12645	0.46	0.54	0.46	0.37	0
AX_99493260	2R	5.12663	0.54	0.46	0.46	0.37	0.01
AX_99475625	2R	5.14015	0.29	0.71	0.29	0.33	0.02
AX_99709546	2R	5.17039	0.96	0.04	0.04	0.07	0
AX_99700323	2R	5.17201	0.01	0.99	0.01	0.01	0
AX_99461533	2R	5.17352	0.7	0.3	0.3	0.33	0.01
AX_99552238	2R	5.17672	0.82	0.18	0.18	0.25	0
AX_99225398	2R	5.18451	0.91	0.09	0.09	0.16	0
AX_99625894	2R	5.18465	0.91	0.09	0.09	0.15	0
AX_99379890	2R	5.18693	0.95	0.05	0.05	0.09	0
AX_99779273	2R	5.18701	0.09	0.91	0.09	0.15	0.01
AX_99681682	2R	5.18923	0.09	0.91	0.09	0.15	0.01
AX_99789144	2R	5.18934	0.91	0.09	0.09	0.15	0.01
AX_99276164	2R	5.18994	0.06	0.94	0.06	0.11	0.02
AX_99339645	2R	5.19137	0.89	0.11	0.11	0.18	0.01
AX_99449983	2R	5.2125	0.91	0.09	0.09	0.16	0.01
AX_99484467	2R	5.21287	0.91	0.09	0.09	0.15	0.01
AX_99236468	2R	5.213	0.51	0.49	0.49	0.37	0
AX_99561453	2R	5.21399	0.82	0.18	0.18	0.26	0.01
AX_99796316	2R	5.21469	0.95	0.05	0.05	0.1	0.01
AX_99226689	2R	5.21493	0.03	0.97	0.03	0.06	0.01
AX_99264708	2R	5.23247	0.95	0.05	0.05	0.09	0
AX_99479087	2R	5.23593	0.95	0.05	0.05	0.1	0.02
AX_99529485	2R	5.2387	0.84	0.16	0.16	0.23	0.01
AX_99568636	2R	5.24111	0.84	0.16	0.16	0.23	0.02
AX_99536743	2R	5.26079	0.93	0.07	0.07	0.12	0
AX_99427598	2R	5.26096	0.28	0.72	0.28	0.32	0
AX_99583651	2R	5.2612	0.06	0.94	0.06	0.11	0
AX_99464291	2R	5.2659	0.88	0.12	0.12	0.19	0
AX_99283667	2R	5.27911	0.04	0.96	0.04	0.08	0.02
AX_99826002	2R	5.2802	0.35	0.65	0.35	0.35	0.01
AX_99546982	2R	5.2804	0.87	0.13	0.13	0.2	0.03
AX_99890136	2R	5.32142	0.24	0.76	0.24	0.3	0.01
AX_99452688	2R	5.32199	0.92	0.08	0.08	0.14	0
AX_99228093	2R	5.3223	0.82	0.18	0.18	0.25	0
AX_99462128	2R	5.32239	0.68	0.32	0.32	0.34	0.01
AX_99429944	2R	5.3224	0.32	0.68	0.32	0.34	0.01
AX_99323997	2R	5.48128	0.91	0.09	0.09	0.15	0.01
AX_99888740	2R	5.51783	0.94	0.06	0.06	0.11	0
AX_99324528	2R	5.5179	0.6	0.4	0.4	0.36	0.01
AX_99421693	2R	5.51801	0.6	0.4	0.4	0.36	0
AX_99403596	2R	5.5181	0.69	0.31	0.31	0.34	0.01
AX_99549923	2R	5.51813	0.37	0.63	0.37	0.36	0
AX_99398458	2R	5.51885	0	1	0	0.01	0
AX_99804288	2R	5.52023	0.4	0.6	0.4	0.37	0.01
AX_99478399	2R	5.52074	0.12	0.88	0.12	0.19	0.01
AX_99512538	2R	5.52111	0.75	0.25	0.25	0.31	0.01
AX_99367347	2R	5.52126	0.53	0.47	0.47	0.37	0.01
AX_99554997	2R	5.52311	0.45	0.55	0.45	0.37	0
AX_99543864	2R	5.52413	0.59	0.41	0.41	0.37	0.01
AX_99319890	2R	5.5564	0.01	0.99	0.01	0.02	0
AX_99558158	2R	5.62623	0.71	0.29	0.29	0.33	0.01
AX_99406123	2R	5.65558	0.63	0.37	0.37	0.36	0
AX_99668149	2R	5.65943	0.29	0.71	0.29	0.33	0.01
AX_99441393	2R	5.69616	0.11	0.89	0.11	0.18	0
AX_99520039	2R	5.78599	0.44	0.56	0.44	0.37	0.01
AX_99594636	2R	5.78741	0.05	0.95	0.05	0.09	0
AX_99258054	2R	5.78741	0.99	0.01	0.01	0.01	0.01
AX_99376841	2R	5.78981	0.53	0.47	0.47	0.37	0.01
AX_99507418	2R	5.78987	0.47	0.53	0.47	0.37	0.02
AX_99436878	2R	5.8127	0.83	0.17	0.17	0.24	0.02
AX_99391903	2R	5.85533	0.92	0.08	0.08	0.14	0.01
AX_99891107	2R	5.85579	0.08	0.92	0.08	0.14	0.02
AX_99487315	2R	5.85736	0.06	0.94	0.06	0.1	0.01
AX_99529864	2R	5.86042	0.12	0.88	0.12	0.19	0.01
AX_99294384	2R	5.86535	0.17	0.82	0.17	0.25	0
AX_99883560	2R	5.86557	0.13	0.87	0.13	0.2	0
AX_99443210	2R	5.86575	0.13	0.87	0.13	0.2	0
AX_99735179	2R	5.86615	0.37	0.63	0.37	0.36	0
AX_99811301	2R	5.86627	0.63	0.37	0.37	0.36	0.01
AX_99542456	2R	5.8663	0.63	0.37	0.37	0.36	0
AX_99518292	2R	5.86659	0.56	0.44	0.44	0.37	0.01
AX_99700919	2R	5.86702	0.96	0.04	0.04	0.08	0
AX_99707710	2R	5.86716	0.79	0.21	0.21	0.28	0
AX_99560044	2R	5.86728	0.77	0.23	0.23	0.29	0
AX_99843224	2R	5.87083	0.1	0.9	0.1	0.16	0
AX_99653380	2R	5.87085	0.11	0.89	0.11	0.17	0
AX_99410248	2R	5.87258	0.07	0.93	0.07	0.12	0
AX_99406777	2R	5.87265	0.07	0.93	0.07	0.12	0
AX_99247560	2R	5.8746	0	1	0	0.01	0
AX_99788217	2R	6.14126	0.8	0.2	0.2	0.27	0.02
AX_99245849	2R	6.14325	0.1	0.9	0.1	0.16	0.01
AX_99849519	2R	6.14335	0.9	0.1	0.1	0.16	0
AX_99322959	2R	6.3246	0.1	0.9	0.1	0.16	0
AX_99238757	2R	6.32911	0.89	0.11	0.11	0.17	0
AX_99495360	2R	6.39918	0.56	0.44	0.44	0.37	0.01
AX_99369291	2R	6.4107	0.96	0.04	0.04	0.07	0
AX_99641389	2R	6.45355	0.03	0.97	0.03	0.06	0.01
AX_99876073	2R	6.45475	0.96	0.04	0.04	0.07	0
AX_99263762	2R	6.6128	0.96	0.04	0.04	0.07	0
AX_99379783	2R	6.6802	0.08	0.92	0.08	0.13	0
AX_99312713	2R	6.77795	0.96	0.04	0.04	0.07	0
AX_99250090	2R	6.93049	0.96	0.04	0.04	0.07	0
AX_99399948	2R	6.9307	0.96	0.04	0.04	0.07	0
AX_99804599	2R	6.94205	1	0	0	0.01	0.01
AX_99787228	2R	7.04612	0.96	0.04	0.04	0.07	0
AX_99298464	2R	7.04713	0.96	0.04	0.04	0.07	0
AX_99813815	2R	7.0956	0.04	0.96	0.04	0.07	0
AX_99828071	2R	7.09594	0.04	0.96	0.04	0.07	0
AX_99561299	2R	7.09689	0.04	0.96	0.04	0.07	0
AX_99669452	2R	7.36027	0.04	0.96	0.04	0.07	0
AX_99467343	2R	7.60882	0.96	0.04	0.04	0.07	0
AX_99611163	2R	7.89034	0.04	0.96	0.04	0.07	0
AX_99307972	2R	8.38702	0.95	0.05	0.05	0.08	0.03
AX_99468699	2R	8.62748	0.46	0.54	0.46	0.37	0.01
AX_99751244	2R	8.6441	0.72	0.28	0.28	0.32	0
AX_99632095	2R	8.64422	0.73	0.27	0.27	0.32	0.02
AX_99355949	2R	8.64928	0.21	0.79	0.21	0.28	0.01
AX_99413177	2R	8.65715	0.46	0.54	0.46	0.37	0.01
AX_99744534	2R	8.67065	0.53	0.47	0.47	0.37	0.01
AX_99706741	2R	8.67112	0.43	0.57	0.43	0.37	0.01
AX_99805642	2R	8.67168	0.4	0.6	0.4	0.36	0.01
AX_99531668	2R	8.6717	0.33	0.67	0.33	0.34	0.01
AX_99887568	2R	8.67178	0.4	0.6	0.4	0.37	0.02
AX_99576001	2R	8.67201	0.77	0.23	0.23	0.29	0.01
AX_99259613	2R	8.67201	0.14	0.86	0.14	0.22	0.01
AX_99666589	2R	8.67271	0.14	0.86	0.14	0.22	0
AX_99624475	2R	8.67275	0.23	0.77	0.23	0.29	0.01
AX_99395003	2R	8.67665	0.23	0.77	0.23	0.29	0.01
AX_99750159	2R	8.67692	0.24	0.76	0.24	0.3	0.01
AX_99484285	2R	8.73781	0.25	0.75	0.25	0.3	0.01
AX_99691878	2R	8.79886	1	0	0	0.01	0
AX_99853907	2R	8.91031	0.91	0.09	0.09	0.15	0.02
AX_99276892	2R	8.91204	0.89	0.11	0.11	0.18	0.01
AX_99462814	2R	8.91269	0.17	0.83	0.17	0.24	0.03
AX_99752522	2R	8.91367	0.65	0.35	0.35	0.35	0
AX_99551307	2R	8.92241	0.84	0.16	0.16	0.24	0
AX_99465297	2R	8.92245	0.39	0.61	0.39	0.36	0.02
AX_99698984	2R	8.92344	0.63	0.37	0.37	0.36	0.02
AX_99576893	2R	8.92631	0.9	0.1	0.1	0.16	0.01
AX_99636856	2R	8.92641	0.12	0.88	0.12	0.18	0
AX_99806147	2R	8.92672	0.11	0.89	0.11	0.18	0.01
AX_99706901	2R	8.92792	0.45	0.55	0.45	0.37	0.03
AX_99380547	2R	8.93413	0.05	0.95	0.05	0.09	0
AX_99698866	2R	8.93622	0.98	0.02	0.02	0.04	0
AX_99700077	2R	9.11182	0.02	0.98	0.02	0.03	0
AX_99558313	2R	9.11349	0.45	0.55	0.45	0.37	0.02
AX_99711429	2R	9.1537	0.99	0.01	0.01	0.02	0.01
AX_99268969	2R	9.15595	0.3	0.7	0.3	0.33	0.03
AX_99862622	2R	9.1616	0.01	0.99	0.01	0.02	0
AX_99868310	2R	9.1623	0.01	0.99	0.01	0.01	0.01
AX_99321404	2R	9.19459	0.37	0.63	0.37	0.36	0.03
AX_99629041	2R	9.19465	0.95	0.05	0.05	0.09	0
AX_99612508	2R	9.19484	0.89	0.11	0.11	0.18	0.01
AX_99282434	2R	9.19487	0.27	0.73	0.27	0.31	0.01
AX_99830933	2R	9.20251	0.07	0.93	0.07	0.12	0.02
AX_99841796	2R	9.21136	0.01	0.99	0.01	0.01	0.01
AX_99279007	2R	9.21687	0.17	0.83	0.17	0.24	0.01
AX_99800813	2R	9.32494	0.99	0.01	0.01	0.02	0
AX_99396316	2R	9.3255	0.05	0.95	0.05	0.09	0.03
AX_99312415	2R	9.35713	0.53	0.47	0.47	0.37	0.03
AX_99682250	2R	9.36665	0.36	0.64	0.36	0.35	0.01
AX_99422295	2R	9.37879	0.52	0.48	0.48	0.37	0.01
AX_99245244	2R	9.39164	0.73	0.27	0.27	0.32	0.01
AX_99841153	2R	9.39208	0.58	0.42	0.42	0.37	0
AX_99713191	2R	9.4202	0.9	0.1	0.1	0.16	0
AX_99786538	2R	9.42117	0.86	0.14	0.14	0.22	0.01
AX_99563785	2R	9.46648	0.97	0.03	0.03	0.06	0.02
AX_99846105	2R	9.51653	0.09	0.91	0.09	0.14	0.03
AX_99274357	2R	9.52811	0.17	0.83	0.17	0.25	0.03
AX_99731420	2R	9.52988	0.85	0.15	0.15	0.23	0
AX_99843972	2R	9.52994	0.84	0.16	0.16	0.23	0.02
AX_99514982	2R	9.56161	0.92	0.08	0.08	0.14	0.01
AX_99223105	2R	9.56612	0.15	0.85	0.15	0.22	0.01
AX_99428267	2R	9.64531	0.84	0.16	0.16	0.24	0.01
AX_99234378	2R	9.64654	0.85	0.15	0.15	0.22	0.02
AX_99344919	2R	9.6479	0.09	0.91	0.09	0.15	0.01
AX_99321309	2R	9.65407	0.01	0.99	0.01	0.02	0.03
AX_99232143	2R	9.65514	0.03	0.97	0.03	0.06	0.02
AX_99603482	2R	9.68891	0.72	0.28	0.28	0.32	0.01
AX_99332832	2R	9.69076	0.22	0.78	0.22	0.28	0.02
AX_99724089	2R	9.6909	0.91	0.09	0.09	0.14	0.02
AX_99620781	2R	9.69563	0.89	0.11	0.11	0.18	0.01
AX_99748457	2R	9.69684	0.44	0.56	0.44	0.37	0.01
AX_99537518	2R	9.69821	0.57	0.43	0.43	0.37	0.03
AX_99575873	2R	9.70327	0.4	0.6	0.4	0.36	0.03
AX_99541048	2R	9.89192	0.72	0.28	0.28	0.32	0.01
AX_99875866	2R	9.89204	0.07	0.93	0.07	0.13	0
AX_99513695	2R	9.9227	0.17	0.83	0.17	0.24	0.01
AX_99311301	2R	9.92405	0.12	0.88	0.12	0.19	0
AX_99389015	2R	9.9242	0.01	0.99	0.01	0.02	0
AX_99320372	2R	9.92462	0.01	0.99	0.01	0.02	0
AX_99527672	2R	9.92478	0.11	0.89	0.11	0.18	0
AX_99678736	2R	9.92516	0.76	0.24	0.24	0.3	0
AX_99464447	2R	9.92583	0.88	0.12	0.12	0.19	0.01
AX_99425577	2R	9.92594	0.87	0.13	0.13	0.2	0.01
AX_99687263	2R	9.92948	0.11	0.89	0.11	0.17	0
AX_99476144	2R	10.0378	0.17	0.83	0.17	0.24	0.01
AX_99499950	2R	10.0415	0.2	0.8	0.2	0.27	0.01
AX_99455137	2R	10.0419	0.1	0.9	0.1	0.16	0.02
AX_99499463	2R	10.1663	0.87	0.13	0.13	0.2	0.01
AX_99240119	2R	10.1757	0.99	0.01	0.01	0.02	0
AX_99599194	2R	10.179	0.99	0.01	0.01	0.02	0
AX_99735207	2R	10.1822	0.85	0.15	0.15	0.23	0.01
AX_99312957	2R	10.1856	0.15	0.85	0.15	0.23	0
AX_99858966	2R	10.1857	0.08	0.92	0.08	0.14	0
AX_99571187	2R	10.1869	0.87	0.13	0.13	0.21	0.01
AX_99525669	2R	10.1869	0.25	0.75	0.25	0.31	0.01
AX_99516533	2R	10.3019	0.7	0.3	0.3	0.33	0.01
AX_99581434	2R	10.302	0.72	0.28	0.28	0.32	0
AX_99721143	2R	10.3031	0.72	0.28	0.28	0.32	0.03
AX_99280196	2R	10.3086	0.61	0.39	0.39	0.36	0.01
AX_99653884	2R	10.3096	0.99	0.01	0.01	0.02	0
AX_99513350	2R	10.3096	0.01	0.99	0.01	0.02	0.01
AX_99610902	2R	10.3098	0.27	0.73	0.27	0.32	0.02
AX_99432535	2R	10.3102	0.83	0.17	0.17	0.24	0
AX_99504201	2R	10.3102	0.62	0.38	0.38	0.36	0.01
AX_99521195	2R	10.3161	0.63	0.37	0.37	0.36	0
AX_99356193	2R	10.3184	0.51	0.49	0.49	0.37	0.01
AX_99323601	2R	10.3204	0.98	0.02	0.02	0.03	0.01
AX_99839021	2R	10.3214	0.49	0.51	0.49	0.37	0
AX_99695142	2R	10.3216	0.95	0.05	0.05	0.09	0
AX_99361585	2R	10.3315	0.04	0.96	0.04	0.08	0.01
AX_99330624	2R	10.3341	1	0	0	0.01	0
AX_99693517	2R	10.335	0.8	0.2	0.2	0.27	0
AX_99498115	2R	10.3351	0.16	0.84	0.16	0.24	0.01
AX_99601305	2R	10.3353	0.34	0.66	0.34	0.35	0.01
AX_99495336	2R	10.3358	0.99	0.01	0.01	0.02	0
AX_99349224	2R	10.3863	0.01	0.99	0.01	0.02	0.01
AX_99695319	2R	10.3864	0.14	0.86	0.14	0.21	0
AX_99673714	2R	10.3865	0.06	0.94	0.06	0.11	0
AX_99786594	2R	10.4079	0.99	0.01	0.01	0.01	0
AX_99668796	2R	10.4443	0.01	0.99	0.01	0.03	0
AX_99423898	2R	10.4673	0.59	0.41	0.41	0.37	0.03
AX_99751962	2R	10.4675	0.01	0.99	0.01	0.02	0
AX_99591933	2R	10.4675	0.61	0.39	0.39	0.36	0.01
AX_99464820	2R	10.4676	0.08	0.92	0.08	0.13	0.01
AX_99655803	2R	10.4681	0.76	0.24	0.24	0.3	0
AX_99445987	2R	10.4749	0.13	0.87	0.13	0.2	0.01
AX_99571817	2R	10.4756	0.44	0.56	0.44	0.37	0.01
AX_99491593	2R	10.4757	0.35	0.65	0.35	0.35	0.02
AX_99284629	2R	10.4758	0.08	0.92	0.08	0.14	0.01
AX_99877130	2R	10.4835	0.98	0.03	0.03	0.05	0
AX_99441195	2R	10.4836	0.53	0.47	0.47	0.37	0
AX_99336858	2R	10.4844	0.65	0.35	0.35	0.35	0.01
AX_99802787	2R	10.4845	0.65	0.35	0.35	0.35	0.01
AX_99792988	2R	10.4857	0.34	0.66	0.34	0.35	0.02
AX_99667015	2R	10.5227	0.28	0.72	0.28	0.32	0.01
AX_99583370	2R	10.5255	0.29	0.71	0.29	0.33	0.01
AX_99232926	2R	10.5256	0.26	0.74	0.26	0.31	0.01
AX_99852679	2R	10.5257	0.01	0.99	0.01	0.02	0.01
AX_99733892	2R	10.6366	0.99	0.01	0.01	0.03	0
AX_99484729	2R	10.6367	0.01	0.99	0.01	0.03	0
AX_99810281	2R	10.6392	1	0	0	0.01	0
AX_99847939	2R	10.6393	0.23	0.77	0.23	0.29	0
AX_99422070	2R	10.6395	0.76	0.24	0.24	0.3	0
AX_99245216	2R	10.6408	0.99	0.01	0.01	0.03	0
AX_99617841	2R	10.6446	0.74	0.26	0.26	0.31	0.02
AX_99340580	2R	10.6743	0.88	0.12	0.12	0.18	0.01
AX_99299794	2R	10.6869	1	0	0	0.01	0
AX_99633518	2R	10.7347	0.12	0.88	0.12	0.19	0.01
AX_99797055	2R	10.7366	0.11	0.89	0.11	0.18	0.01
AX_99354451	2R	10.7556	0.23	0.77	0.23	0.29	0
AX_99709663	2R	10.7699	0.88	0.12	0.12	0.19	0.02
AX_99257973	2R	10.7731	0.58	0.42	0.42	0.37	0.02
AX_99731454	2R	10.8151	0.11	0.89	0.11	0.17	0.03
AX_99533619	2R	10.8625	0.73	0.27	0.27	0.32	0.01
AX_99580689	2R	10.8631	0.42	0.58	0.42	0.37	0.01
AX_99374203	2R	10.8989	0.44	0.56	0.44	0.37	0.01
AX_99786821	2R	10.9392	0.77	0.23	0.23	0.29	0
AX_99566464	2R	10.9395	0.22	0.78	0.22	0.29	0
AX_99442491	2R	10.9411	0.77	0.23	0.23	0.29	0.02
AX_99858993	2R	10.9414	0.49	0.51	0.49	0.37	0.01
AX_99830031	2R	10.9414	0.51	0.49	0.49	0.37	0
AX_99465222	2R	10.9415	0.51	0.49	0.49	0.37	0.02
AX_99715584	2R	10.9443	0.86	0.14	0.14	0.21	0.02
AX_99568566	2R	10.9449	1	0	0	0.01	0
AX_99820123	2R	10.945	0.99	0.01	0.01	0.02	0
AX_99235414	2R	10.9515	0.28	0.72	0.28	0.32	0.03
AX_99375839	2R	10.9726	0.59	0.41	0.41	0.37	0.03
AX_99283408	2R	11.1932	0.15	0.85	0.15	0.23	0
AX_99701852	2R	11.1941	0.13	0.87	0.13	0.2	0
AX_99373399	2R	11.1942	0.99	0.01	0.01	0.02	0
AX_99851706	2R	11.1947	0.29	0.71	0.29	0.33	0.01
AX_99830814	2R	11.1994	0.65	0.35	0.35	0.35	0.02
AX_99796089	2R	11.2007	0.85	0.15	0.15	0.22	0.01
AX_99468126	2R	11.2066	0.7	0.3	0.3	0.33	0.01
AX_99645803	2R	11.2067	0.31	0.69	0.31	0.33	0.02
AX_99617014	2R	11.2183	0.3	0.7	0.3	0.33	0.02
AX_99733287	2R	11.219	0.84	0.16	0.16	0.23	0.01
AX_99378413	2R	11.2195	0.76	0.24	0.24	0.3	0.01
AX_99798496	2R	11.2562	0.22	0.78	0.22	0.28	0.01
AX_99558906	2R	11.2576	0.27	0.73	0.27	0.32	0.02
AX_99235052	2R	11.2581	0.86	0.14	0.14	0.21	0.03
AX_99473327	2R	11.2581	0.17	0.83	0.17	0.24	0.02
AX_99229858	2R	11.2581	0.15	0.85	0.15	0.22	0.01
AX_99316096	2R	11.2907	0.05	0.95	0.05	0.09	0.01
AX_99572045	2R	11.2926	0.97	0.03	0.03	0.06	0.01
AX_99637329	2R	11.2946	0.91	0.09	0.09	0.15	0.01
AX_99280640	2R	11.2958	0.91	0.09	0.09	0.16	0.03
AX_99382668	2R	11.2967	0.02	0.98	0.02	0.03	0
AX_99811031	2R	11.2971	0.08	0.92	0.08	0.13	0.01
AX_99658387	2R	11.2971	0.84	0.16	0.16	0.23	0.01
AX_99326090	2R	11.2973	0.02	0.98	0.02	0.04	0.01
AX_99365205	2R	11.313	0.13	0.87	0.13	0.2	0.01
AX_99331925	2R	11.3131	0.11	0.89	0.11	0.18	0
AX_99874937	2R	11.3147	0.84	0.16	0.16	0.23	0
AX_99571046	2R	11.3322	0.08	0.92	0.08	0.13	0
AX_99781319	2R	11.3371	0.93	0.07	0.07	0.12	0
AX_99861283	2R	11.3372	0.51	0.49	0.49	0.37	0.02
AX_99818985	2R	11.3374	0.26	0.74	0.26	0.31	0.01
AX_99474985	2R	11.3375	0.21	0.79	0.21	0.27	0
AX_99408199	2R	11.3433	0.35	0.65	0.35	0.35	0.01
AX_99390387	2R	11.3441	0.99	0.01	0.01	0.01	0
AX_99366280	2R	11.3441	0.04	0.96	0.04	0.07	0.01
AX_99713957	2R	11.3629	0.58	0.42	0.42	0.37	0.02
AX_99831075	2R	11.4983	0.97	0.03	0.03	0.06	0
AX_99695595	2R	11.4983	0.02	0.98	0.02	0.03	0.01
AX_99305554	2R	11.5671	0.61	0.39	0.39	0.36	0.01
AX_99865375	2R	11.5996	0.98	0.03	0.03	0.05	0
AX_99788889	2R	11.5998	0.44	0.56	0.44	0.37	0.01
AX_99583274	2R	11.5998	0.44	0.56	0.44	0.37	0.02
AX_99826868	2R	11.6002	0.44	0.56	0.44	0.37	0
AX_99489896	2R	11.6027	0.82	0.18	0.18	0.26	0.01
AX_99356995	2R	11.6077	1	0	0	0.01	0
AX_99691808	2R	11.8897	0.43	0.57	0.43	0.37	0.01
AX_99390092	2R	11.8899	0.13	0.87	0.13	0.2	0.01
AX_99287196	2R	11.8912	0.84	0.16	0.16	0.23	0.02
AX_99305732	2R	11.8914	0.09	0.91	0.09	0.15	0.01
AX_99837314	2R	11.8959	0.79	0.21	0.21	0.28	0.02
AX_99562434	2R	11.8979	0.86	0.14	0.14	0.21	0
AX_99423365	2R	11.8991	0.53	0.47	0.47	0.37	0.02
AX_99635617	2R	11.8995	0.91	0.09	0.09	0.15	0.02
AX_99828763	2R	11.9039	0.75	0.25	0.25	0.3	0
AX_99728235	2R	11.9085	0.8	0.2	0.2	0.27	0.02
AX_99572913	2R	11.9094	0.38	0.62	0.38	0.36	0
AX_99645150	2R	11.9097	0.37	0.63	0.37	0.36	0.02
AX_99340470	2R	11.9098	0.99	0.01	0.01	0.02	0
AX_99233296	2R	11.91	0.79	0.21	0.21	0.28	0
AX_99448585	2R	11.91	0.37	0.63	0.37	0.36	0.01
AX_99576678	2R	11.9101	0.63	0.37	0.37	0.36	0.01
AX_99435214	2R	11.9102	0.37	0.63	0.37	0.36	0.02
AX_99551599	2R	11.9104	0.62	0.38	0.38	0.36	0.02
AX_99732589	2R	11.9105	0.63	0.37	0.37	0.36	0.02
AX_99235035	2R	11.9106	0.63	0.37	0.37	0.36	0.01
AX_99770816	2R	11.9109	0.37	0.63	0.37	0.36	0
AX_99573851	2R	11.9111	0.36	0.64	0.36	0.35	0.01
AX_99691470	2R	11.9262	0.55	0.45	0.45	0.37	0
AX_99864775	2R	11.9299	0.12	0.88	0.12	0.19	0
AX_99793661	2R	11.9302	0.89	0.11	0.11	0.18	0
AX_99666186	2R	11.9334	0.08	0.92	0.08	0.13	0.01
AX_99507397	2R	11.9335	0.71	0.29	0.29	0.33	0.01
AX_99861072	2R	11.9362	0.97	0.03	0.03	0.05	0
AX_99476247	2R	11.9368	0.02	0.98	0.02	0.04	0.01
AX_99875991	2R	11.9406	0.06	0.94	0.06	0.11	0.01
AX_99436353	2R	11.9407	0.07	0.93	0.07	0.12	0
AX_99804199	2R	11.9408	0.08	0.92	0.08	0.14	0.03
AX_99426913	2R	11.9409	0.93	0.07	0.07	0.12	0.01
AX_99715507	2R	11.9417	0.95	0.05	0.05	0.1	0.02
AX_99238329	2R	11.9718	0.31	0.69	0.31	0.34	0.01
AX_99786287	2R	11.9915	0.93	0.07	0.07	0.12	0
AX_99551109	2R	12.0076	0.07	0.93	0.07	0.12	0
AX_99498321	2R	12.0077	0.07	0.93	0.07	0.12	0.01
AX_99715678	2R	12.0168	0.87	0.13	0.13	0.2	0.01
AX_99853433	2R	12.0872	0.27	0.73	0.27	0.32	0.03
AX_99880104	2R	12.1133	0.64	0.36	0.36	0.36	0.02
AX_99318226	2R	12.1209	0.13	0.87	0.13	0.2	0.01
AX_99578652	2R	12.1212	0.06	0.94	0.06	0.1	0.01
AX_99273359	2R	12.1213	0.94	0.06	0.06	0.1	0
AX_99780817	2R	12.1225	0.58	0.42	0.42	0.37	0.01
AX_99258160	2R	12.1231	0.06	0.94	0.06	0.11	0
AX_99460076	2R	12.1247	0.94	0.06	0.06	0.1	0.01
AX_99871503	2R	12.1292	0.06	0.94	0.06	0.11	0.02
AX_99433162	2R	12.1408	0.06	0.94	0.06	0.11	0.01
AX_99852266	2R	12.1409	0.07	0.93	0.07	0.12	0.01
AX_99707503	2R	12.1468	0.94	0.06	0.06	0.1	0
AX_99672686	2R	12.1633	0.88	0.12	0.12	0.18	0
AX_99870968	2R	12.1653	0.06	0.94	0.06	0.1	0
AX_99355980	2R	12.214	0.88	0.12	0.12	0.19	0
AX_99253855	2R	12.2222	0.93	0.07	0.07	0.12	0
AX_99531211	2R	12.2235	0.58	0.42	0.42	0.37	0
AX_99685837	2R	12.2238	0.58	0.42	0.42	0.37	0.01
AX_99596996	2R	12.2262	0.42	0.58	0.42	0.37	0.01
AX_99780786	2R	12.2416	0.88	0.12	0.12	0.19	0.01
AX_99227679	2R	12.2416	0.57	0.43	0.43	0.37	0.02
AX_99385451	2R	12.2684	0.17	0.83	0.17	0.24	0
AX_99418008	2R	12.5838	0.55	0.45	0.45	0.37	0.01
AX_99821699	2R	12.5839	0.55	0.45	0.45	0.37	0.03
AX_99702746	2R	12.5861	0.44	0.56	0.44	0.37	0.01
AX_99418543	2R	12.5877	0.45	0.55	0.45	0.37	0.03
AX_99699057	2R	12.588	0.54	0.46	0.46	0.37	0.01
AX_99528470	2R	12.5882	0.81	0.19	0.19	0.26	0.02
AX_99468546	2R	12.5882	0.81	0.19	0.19	0.26	0.02
AX_99262724	2R	12.5975	0.67	0.33	0.33	0.34	0.01
AX_99582705	2R	12.6541	0.86	0.14	0.14	0.21	0.02
AX_99405004	2R	12.7682	0.36	0.64	0.36	0.35	0.01
AX_99355157	2R	12.7683	0.16	0.84	0.16	0.24	0.01
AX_99325869	2R	12.7683	0.84	0.16	0.16	0.23	0.01
AX_99490693	2R	12.7685	0.63	0.37	0.37	0.36	0.01
AX_99526993	2R	12.7706	0.2	0.8	0.2	0.27	0
AX_99740087	2R	12.7707	0.81	0.19	0.19	0.26	0.01
AX_99587105	2R	12.771	0.8	0.2	0.2	0.27	0
AX_99832869	2R	12.9225	0.81	0.19	0.19	0.26	0
AX_99807215	2R	12.9226	0.18	0.82	0.18	0.25	0.01
AX_99231121	2R	12.923	0.08	0.92	0.08	0.14	0
AX_99525531	2R	12.923	0.07	0.93	0.07	0.12	0
AX_99765010	2R	12.9238	0.93	0.07	0.07	0.12	0
AX_99638216	2R	12.924	0.68	0.32	0.32	0.34	0.02
AX_99791893	2R	12.9244	0.07	0.93	0.07	0.12	0
AX_99407683	2R	12.9247	0.25	0.75	0.25	0.3	0.02
AX_99876620	2R	12.9266	0.93	0.07	0.07	0.12	0
AX_99361503	2R	12.9271	0.58	0.42	0.42	0.37	0.02
AX_99632813	2R	12.9282	0.93	0.07	0.07	0.12	0
AX_99451571	2R	12.9283	0.93	0.07	0.07	0.12	0
AX_99782622	2R	12.9288	0.84	0.16	0.16	0.23	0.01
AX_99719582	2R	12.9289	0.07	0.93	0.07	0.12	0
AX_99813392	2R	12.9291	0.24	0.76	0.24	0.3	0.01
AX_99612920	2R	12.9297	0.88	0.12	0.12	0.19	0.01
AX_99783626	2R	12.9302	0.87	0.13	0.13	0.2	0.02
AX_99623322	2R	12.9306	0.91	0.09	0.09	0.15	0
AX_99759924	2R	12.9308	0.93	0.07	0.07	0.12	0
AX_99500551	2R	12.9312	0.07	0.93	0.07	0.12	0
AX_99381676	2R	13.1067	0.26	0.74	0.26	0.31	0.01
AX_99306242	2R	13.1071	0.27	0.73	0.27	0.32	0
AX_99346555	2R	13.1071	0.61	0.39	0.39	0.36	0.01
AX_99490053	2R	13.1072	0.42	0.58	0.42	0.37	0.01
AX_99357434	2R	13.1073	0.74	0.26	0.26	0.31	0
AX_99481912	2R	13.1075	0.74	0.26	0.26	0.31	0.01
AX_99701113	2R	13.1123	0.34	0.66	0.34	0.35	0.02
AX_99599652	2R	13.1144	0.93	0.07	0.07	0.12	0
AX_99345628	2R	13.1186	0.3	0.7	0.3	0.33	0.02
AX_99436943	2R	13.1559	0.63	0.37	0.37	0.36	0.01
AX_99512366	2R	13.1562	0.51	0.49	0.49	0.37	0.01
AX_99870977	2R	13.1566	0.32	0.68	0.32	0.34	0.02
AX_99548634	2R	13.2631	0.71	0.29	0.29	0.33	0
AX_99576579	2R	13.2632	0.48	0.52	0.48	0.37	0.01
AX_99395565	2R	13.2634	0.49	0.51	0.49	0.37	0.01
AX_99670554	2R	13.2634	0.31	0.69	0.31	0.34	0.01
AX_99312679	2R	13.2654	0.32	0.68	0.32	0.34	0.01
AX_99488625	2R	13.2737	0.59	0.41	0.41	0.37	0.01
AX_99790225	2R	13.2794	0.56	0.44	0.44	0.37	0.01
AX_99461269	2R	13.2804	0.51	0.49	0.49	0.37	0.01
AX_99681826	2R	13.2804	0.56	0.44	0.44	0.37	0.01
AX_99595801	2R	13.5025	0.06	0.94	0.06	0.1	0.01
AX_99634605	2R	13.5041	0.54	0.46	0.46	0.37	0.01
AX_99720961	2R	13.5041	0.54	0.46	0.46	0.37	0.01
AX_99837588	2R	13.5043	0.53	0.47	0.47	0.37	0.02
AX_99601061	2R	13.5122	0.73	0.27	0.27	0.32	0.02
AX_99334008	2R	13.5509	0.67	0.33	0.33	0.35	0.01
AX_99752626	2R	13.5509	0.63	0.37	0.37	0.36	0.01
AX_99251323	2R	13.5517	0.11	0.89	0.11	0.17	0.02
AX_99726287	2R	13.5518	0.88	0.12	0.12	0.19	0.01
AX_99767743	2R	13.5824	0.98	0.02	0.02	0.04	0.01
AX_99735372	2R	13.5903	0.16	0.84	0.16	0.23	0.01
AX_99302029	2R	13.5903	0.34	0.66	0.34	0.35	0.02
AX_99530712	2R	13.5939	0.25	0.75	0.25	0.31	0.01
AX_99602825	2R	13.5941	0.36	0.64	0.36	0.35	0.01
AX_99857254	2R	13.5972	0.41	0.59	0.41	0.37	0.02
AX_99337402	2R	13.6726	0.76	0.24	0.24	0.3	0.01
AX_99692549	2R	13.7397	0.86	0.14	0.14	0.21	0.02
AX_99831584	2R	13.7397	0.47	0.53	0.47	0.37	0.01
AX_99551310	2R	13.7404	0.73	0.27	0.27	0.32	0.02
AX_99332501	2R	13.8188	0.5	0.5	0.5	0.37	0.01
AX_99469646	2R	13.8212	0.29	0.71	0.29	0.33	0.01
AX_99575411	2R	13.9436	0.66	0.34	0.34	0.35	0.02
AX_99325206	2R	13.9469	0.73	0.27	0.27	0.31	0.01
AX_99281508	2R	13.947	0.5	0.5	0.5	0.37	0.01
AX_99880583	2R	13.9471	0.32	0.68	0.32	0.34	0.01
AX_99523647	2R	13.9475	0.9	0.1	0.1	0.16	0.03
AX_99672691	2R	13.9478	0.13	0.87	0.13	0.2	0.01
AX_99845230	2R	13.9481	0.13	0.87	0.13	0.2	0
AX_99672830	2R	13.9494	0.06	0.94	0.06	0.11	0.01
AX_99855857	2R	13.9495	0.93	0.07	0.07	0.12	0.01
AX_99595599	2R	13.9513	0.91	0.09	0.09	0.15	0.02
AX_99540125	2R	13.9522	0.16	0.84	0.16	0.24	0.01
AX_99541306	2R	13.9551	0.02	0.98	0.02	0.03	0
AX_99777168	2R	13.9898	0.17	0.83	0.17	0.24	0.02
AX_99559290	2R	14.0259	0.6	0.4	0.4	0.36	0.01
AX_99783615	2R	14.0262	0.21	0.79	0.21	0.28	0.01
AX_99724211	2R	14.0368	0.26	0.74	0.26	0.31	0.02
AX_99382621	2R	14.0405	0.11	0.89	0.11	0.18	0.02
AX_99257907	2R	14.0765	0.08	0.92	0.08	0.14	0.01
AX_99806693	2R	14.2637	0.83	0.17	0.17	0.24	0
AX_99455678	2R	14.2709	0.14	0.86	0.14	0.21	0
AX_99299590	2R	14.2821	0.46	0.54	0.46	0.37	0.01
AX_99408768	2R	14.2822	0.45	0.55	0.45	0.37	0
AX_99561523	2R	14.2823	0.55	0.45	0.45	0.37	0.01
AX_99514298	2R	14.2823	0.54	0.46	0.46	0.37	0.01
AX_99808280	2R	14.2826	0.55	0.45	0.45	0.37	0.01
AX_99398241	2R	14.2826	0.47	0.53	0.47	0.37	0
AX_99306737	2R	14.284	0.45	0.55	0.45	0.37	0.01
AX_99283668	2R	14.2848	0.19	0.81	0.19	0.26	0
AX_99320274	2R	14.2857	0.55	0.45	0.45	0.37	0.01
AX_99754694	2R	14.2858	0.45	0.55	0.45	0.37	0.02
AX_99267196	2R	14.286	0.54	0.46	0.46	0.37	0.02
AX_99237764	2R	14.2861	0.43	0.57	0.43	0.37	0.01
AX_99450152	2R	14.2863	0.56	0.44	0.44	0.37	0.01
AX_99873778	2R	14.2863	0.44	0.56	0.44	0.37	0.01
AX_99382605	2R	14.2872	0.44	0.56	0.44	0.37	0.01
AX_99433471	2R	14.2873	0.03	0.97	0.03	0.05	0.01
AX_99265060	2R	14.2914	0.9	0.1	0.1	0.16	0.01
AX_99259501	2R	14.2917	0.64	0.36	0.36	0.35	0.01
AX_99690051	2R	14.2922	0.31	0.69	0.31	0.33	0
AX_99636854	2R	14.2927	0.72	0.28	0.28	0.32	0.01
AX_99657112	2R	14.2951	0.16	0.84	0.16	0.23	0
AX_99538481	2R	14.3195	0.88	0.12	0.12	0.19	0.03
AX_99605603	2R	14.3232	0.06	0.94	0.06	0.1	0.01
AX_99850301	2R	14.3235	0.7	0.3	0.3	0.33	0.02
AX_99781447	2R	14.3253	0.07	0.93	0.07	0.12	0.01
AX_99764260	2R	14.3262	0.94	0.06	0.06	0.1	0.01
AX_99542427	2R	14.3335	0.02	0.98	0.02	0.03	0.01
AX_99263556	2R	14.3336	0.03	0.97	0.03	0.05	0.01
AX_99630378	2R	14.3342	0.38	0.62	0.38	0.36	0.01
AX_99665204	2R	14.3781	0.16	0.84	0.16	0.23	0.02
AX_99293372	2R	14.3783	0.87	0.13	0.13	0.2	0
AX_99849319	2R	14.4238	0.27	0.73	0.27	0.32	0.03
AX_99486808	2R	14.4325	0.7	0.3	0.3	0.33	0
AX_99874084	2R	14.4325	0.74	0.26	0.26	0.31	0
AX_99836293	2R	14.4326	0.22	0.78	0.22	0.29	0
AX_99810944	2R	14.4329	0.18	0.82	0.18	0.25	0.01
AX_99479971	2R	14.4331	0.83	0.17	0.17	0.24	0.01
AX_99423223	2R	14.4365	0.72	0.28	0.28	0.32	0.01
AX_99352724	2R	14.4365	0.17	0.83	0.17	0.24	0.01
AX_99298542	2R	14.4367	0.19	0.81	0.19	0.26	0.01
AX_99648082	2R	14.463	0.27	0.73	0.27	0.31	0.01
AX_99386069	2R	14.4631	0.73	0.27	0.27	0.31	0.01
AX_99270585	2R	14.4631	0.73	0.27	0.27	0.32	0.01
AX_99488364	2R	14.4633	0.27	0.73	0.27	0.31	0.01
AX_99636488	2R	14.4916	0.94	0.06	0.06	0.1	0.01
AX_99451365	2R	14.4921	0.95	0.05	0.05	0.1	0.02
AX_99829488	2R	14.4921	0.07	0.93	0.07	0.12	0
AX_99500480	2R	14.5666	0.77	0.23	0.23	0.29	0.03
AX_99449974	2R	14.5717	0.04	0.96	0.04	0.08	0
AX_99638324	2R	14.5738	0.16	0.84	0.16	0.24	0.02
AX_99683019	2R	14.5801	0.57	0.43	0.43	0.37	0.01
AX_99345857	2R	14.5899	0.42	0.58	0.42	0.37	0.02
AX_99767914	2R	14.6616	0.81	0.19	0.19	0.26	0.01
AX_99364856	2R	14.6757	0.88	0.12	0.12	0.19	0.02
AX_99531556	2R	14.7082	0.12	0.88	0.12	0.19	0
AX_99540572	2R	14.736	0.88	0.12	0.12	0.18	0
AX_99760200	2R	14.8285	0.04	0.96	0.04	0.07	0.02
AX_99227522	2R	14.9593	0.93	0.07	0.07	0.13	0.02
AX_99881368	2R	14.9594	0.92	0.08	0.08	0.14	0.01
AX_99476137	2R	15.0161	0.91	0.09	0.09	0.15	0.01
AX_99636291	2R	15.0208	0.87	0.13	0.13	0.2	0
AX_99622574	2R	15.0211	0.59	0.41	0.41	0.37	0.01
AX_99768429	2R	15.0213	0.57	0.43	0.43	0.37	0.02
AX_99821414	2R	15.0232	0.59	0.41	0.41	0.37	0.01
AX_99358694	2R	15.0403	0.57	0.43	0.43	0.37	0.01
AX_99407963	2R	15.0404	0.57	0.43	0.43	0.37	0
AX_99253429	2R	15.0415	0.45	0.55	0.45	0.37	0.02
AX_99836399	2R	15.0416	0.43	0.57	0.43	0.37	0.01
AX_99818252	2R	15.043	0.89	0.11	0.11	0.18	0.01
AX_99869728	2R	15.0431	0.03	0.97	0.03	0.06	0
AX_99737974	2R	15.0454	0.07	0.93	0.07	0.13	0.02
AX_99634455	2R	15.049	0.32	0.68	0.32	0.34	0.02
AX_99256003	2R	15.0884	0.21	0.79	0.21	0.28	0.02
AX_99635232	2R	15.0885	0.15	0.85	0.15	0.22	0.02
AX_99418616	2R	15.0927	0.13	0.87	0.13	0.2	0.01
AX_99535593	2R	15.1091	0.87	0.13	0.13	0.2	0.02
AX_99370940	2R	15.1442	0.33	0.67	0.33	0.34	0.02
AX_99874879	2R	15.1487	0.86	0.14	0.14	0.21	0.02
AX_99240023	2R	15.218	0.3	0.7	0.3	0.33	0.01
AX_99836929	2R	15.2181	0.7	0.3	0.3	0.33	0.01
AX_99834282	2R	15.2181	0.7	0.3	0.3	0.33	0.03
AX_99537835	2R	15.2183	0.32	0.68	0.32	0.34	0.02
AX_99759737	2R	15.4987	0.19	0.81	0.19	0.26	0.03
AX_99437613	2R	15.4996	0.26	0.74	0.26	0.31	0.02
AX_99500786	2R	15.4997	0.26	0.74	0.26	0.31	0.02
AX_99539343	2R	15.5002	0.25	0.75	0.25	0.31	0.01
AX_99675887	2R	15.5014	0.74	0.26	0.26	0.31	0.01
AX_99796406	2R	15.5034	0.32	0.68	0.32	0.34	0.01
AX_99653367	2R	15.5043	0.43	0.57	0.43	0.37	0.01
AX_99240637	2R	15.5043	0.83	0.17	0.17	0.25	0.01
AX_99303693	2R	15.5084	0.74	0.26	0.26	0.31	0.01
AX_99557870	2R	15.5086	0.57	0.43	0.43	0.37	0.01
AX_99332072	2R	15.5091	0.38	0.62	0.38	0.36	0.01
AX_99742176	2R	15.5112	0.32	0.68	0.32	0.34	0.01
AX_99638298	2R	15.5132	0.79	0.21	0.21	0.28	0.02
AX_99299765	2R	15.5149	0.35	0.65	0.35	0.35	0.01
AX_99605076	2R	15.5159	0.6	0.4	0.4	0.36	0.02
AX_99393062	2R	15.5189	0.39	0.61	0.39	0.36	0.01
AX_99639336	2R	15.5203	0.17	0.83	0.17	0.25	0.01
AX_99359947	2R	15.5205	0.45	0.55	0.45	0.37	0.02
AX_99291274	2R	15.5225	0.19	0.81	0.19	0.26	0
AX_99558500	2R	15.5225	0.4	0.6	0.4	0.36	0.02
AX_99828708	2R	15.5236	0.66	0.34	0.34	0.35	0.01
AX_99881431	2R	15.5239	0.37	0.63	0.37	0.36	0.01
AX_99534875	2R	15.5247	0.71	0.29	0.29	0.33	0.01
AX_99657942	2R	15.5277	0.37	0.63	0.37	0.36	0
AX_99624758	2R	15.5279	0.63	0.37	0.37	0.36	0
AX_99665548	2R	15.5283	0.66	0.34	0.34	0.35	0.01
AX_99539870	2R	15.5289	0.39	0.61	0.39	0.36	0
AX_99856096	2R	15.529	0.37	0.63	0.37	0.36	0.01
AX_99330601	2R	15.5398	0.63	0.37	0.37	0.36	0.01
AX_99854523	2R	15.5945	0.98	0.02	0.02	0.03	0.01
AX_99441715	2R	15.5957	0.03	0.97	0.03	0.05	0
AX_99684699	2R	15.5962	0.03	0.97	0.03	0.05	0.01
AX_99663810	2R	15.6001	0.93	0.07	0.07	0.12	0.02
AX_99225435	2R	15.6018	0.65	0.35	0.35	0.35	0.01
AX_99848183	2R	15.6034	0.59	0.41	0.41	0.37	0.02
AX_99610375	2R	15.6035	0.34	0.66	0.34	0.35	0.01
AX_99485236	2R	15.6042	0.42	0.58	0.42	0.37	0
AX_99562286	2R	15.6181	0.68	0.32	0.32	0.34	0
AX_99416792	2R	15.619	0.68	0.32	0.32	0.34	0.01
AX_99270478	2R	15.6198	0.01	0.99	0.01	0.02	0
AX_99742590	2R	15.6202	0.31	0.69	0.31	0.33	0
AX_99296625	2R	15.6205	0.33	0.67	0.33	0.34	0
AX_99237749	2R	15.6213	0.16	0.84	0.16	0.24	0.01
AX_99519882	2R	15.6276	0.53	0.47	0.47	0.37	0.02
AX_99889341	2R	15.7635	0.19	0.81	0.19	0.26	0.01
AX_99765234	2R	15.7638	0.19	0.81	0.19	0.26	0.01
AX_99815708	2R	15.7732	0.45	0.55	0.45	0.37	0.02
AX_99862058	2R	15.7753	0.19	0.81	0.19	0.26	0
AX_99700877	2R	15.7759	0.62	0.38	0.38	0.36	0
AX_99490846	2R	15.7821	0.81	0.19	0.19	0.26	0
AX_99257222	2R	15.783	0.81	0.19	0.19	0.26	0.01
AX_99288642	2R	15.8283	0.62	0.38	0.38	0.36	0.01
AX_99787980	2R	15.8284	0.81	0.19	0.19	0.26	0.02
AX_99823647	2R	15.8581	0.11	0.89	0.11	0.18	0.02
AX_99622124	2R	15.8582	0.71	0.29	0.29	0.33	0.01
AX_99436961	2R	15.8583	0.37	0.63	0.37	0.36	0.01
AX_99516732	2R	15.8584	0.89	0.11	0.11	0.18	0.02
AX_99508751	2R	15.8617	0.19	0.81	0.19	0.26	0.01
AX_99558737	2R	15.8618	0.81	0.19	0.19	0.26	0
AX_99797436	2R	15.8618	0.8	0.2	0.2	0.27	0
AX_99297361	2R	15.8619	0.19	0.81	0.19	0.26	0.01
AX_99260451	2R	15.8623	0.81	0.19	0.19	0.26	0
AX_99440722	2R	15.893	0.79	0.21	0.21	0.28	0
AX_99638574	2R	15.9034	0.12	0.88	0.12	0.18	0
AX_99367835	2R	15.9034	0.68	0.32	0.32	0.34	0.02
AX_99694630	2R	15.9053	0.85	0.15	0.15	0.22	0
AX_99294623	2R	15.9284	0.86	0.14	0.14	0.21	0.01
AX_99629017	2R	16.0175	0.37	0.63	0.37	0.36	0.01
AX_99549381	2R	16.0187	0.42	0.58	0.42	0.37	0.02
AX_99406929	2R	16.0379	0.91	0.09	0.09	0.15	0.01
AX_99597626	2R	16.0429	0.89	0.11	0.11	0.18	0
AX_99689820	2R	16.0836	0.71	0.29	0.29	0.33	0.01
AX_99703547	2R	16.0838	0.11	0.89	0.11	0.18	0.01
AX_99499165	2R	16.087	0.89	0.11	0.11	0.18	0.01
AX_99246617	2R	16.2793	0.98	0.02	0.02	0.04	0.02
AX_99316167	2R	16.3408	0.03	0.97	0.03	0.06	0
AX_99405690	2R	16.3421	0.16	0.84	0.16	0.24	0.01
AX_99488469	2R	16.3422	0.36	0.64	0.36	0.36	0.02
AX_99782138	2R	16.3426	0.15	0.85	0.15	0.22	0.02
AX_99776883	2R	16.3432	0.66	0.34	0.34	0.35	0.01
AX_99401524	2R	16.3432	0.5	0.5	0.5	0.38	0.01
AX_99442538	2R	16.3434	0.67	0.33	0.33	0.35	0.01
AX_99573924	2R	16.3435	0.64	0.36	0.36	0.35	0
AX_99837329	2R	16.3436	0.66	0.34	0.34	0.35	0
AX_99755580	2R	16.3439	0.66	0.34	0.34	0.35	0.01
AX_99448144	2R	16.3664	0.49	0.51	0.49	0.37	0.03
AX_99705153	2R	16.3665	0.3	0.7	0.3	0.33	0.01
AX_99240198	2R	16.3671	0.49	0.51	0.49	0.37	0.01
AX_99653795	2R	16.3805	0.32	0.68	0.32	0.34	0.03
AX_99529012	2R	16.3806	0.69	0.31	0.31	0.34	0
AX_99358377	2R	16.3909	0.53	0.47	0.47	0.37	0.01
AX_99516326	2R	16.391	0.47	0.53	0.47	0.37	0.01
AX_99293571	2R	16.3994	0.1	0.9	0.1	0.16	0.02
AX_99279594	2R	16.4032	0.54	0.46	0.46	0.37	0.01
AX_99760008	2R	16.4053	0.37	0.63	0.37	0.36	0.03
AX_99224002	2R	16.4055	0.45	0.55	0.45	0.37	0.03
AX_99293684	2R	16.4059	0.66	0.34	0.34	0.35	0.01
AX_99230509	2R	16.4081	0.72	0.28	0.28	0.32	0.02
AX_99818549	2R	16.4081	0.54	0.46	0.46	0.37	0.01
AX_99711986	2R	16.4082	0.28	0.72	0.28	0.32	0.01
AX_99756210	2R	16.4085	0.28	0.72	0.28	0.32	0.01
AX_99480788	2R	16.4113	0.46	0.54	0.46	0.37	0.02
AX_99616753	2R	16.4113	0.08	0.92	0.08	0.14	0.01
AX_99782389	2R	16.4113	0.04	0.96	0.04	0.08	0.01
AX_99581996	2R	16.4115	0.54	0.46	0.46	0.37	0.01
AX_99758240	2R	16.4117	0.54	0.46	0.46	0.37	0.01
AX_99652979	2R	16.413	0.46	0.54	0.46	0.37	0.01
AX_99859088	2R	16.4132	0.53	0.47	0.47	0.37	0.02
AX_99304759	2R	16.4135	0.55	0.45	0.45	0.37	0.01
AX_99570616	2R	16.4231	0.15	0.85	0.15	0.22	0.02
AX_99690394	2R	16.4234	0.16	0.84	0.16	0.23	0.01
AX_99816970	2R	16.503	0.43	0.57	0.43	0.37	0.01
AX_99255365	2R	16.5091	0.47	0.53	0.47	0.37	0.01
AX_99346574	2R	16.5132	0.27	0.73	0.27	0.32	0.01
AX_99776438	2R	16.5593	0.56	0.44	0.44	0.37	0.01
AX_99610914	2R	16.5593	0.55	0.45	0.45	0.37	0.02
AX_99830169	2R	16.5593	0.51	0.49	0.49	0.37	0.02
AX_99838719	2R	16.5594	0.55	0.45	0.45	0.37	0
AX_99257706	2R	16.5643	0.56	0.44	0.44	0.37	0.02
AX_99580475	2R	16.5649	0.46	0.54	0.46	0.37	0.01
AX_99429204	2R	16.6864	0.82	0.18	0.18	0.25	0.01
AX_99263031	2R	16.6865	0.56	0.44	0.44	0.37	0
AX_99597468	2R	16.7033	0.09	0.91	0.09	0.15	0.02
AX_99641643	2R	16.7033	0.08	0.92	0.08	0.14	0.02
AX_99809305	2R	16.7053	0.25	0.75	0.25	0.3	0.01
AX_99813946	2R	16.708	0.35	0.65	0.35	0.35	0.02
AX_99756375	2R	16.7082	0.25	0.75	0.25	0.31	0.02
AX_99866437	2R	16.7082	0.25	0.75	0.25	0.3	0.03
AX_99695389	2R	16.7083	0.87	0.13	0.13	0.2	0.01
AX_99626712	2R	16.7083	0.9	0.1	0.1	0.16	0.02
AX_99287972	2R	16.7101	0.5	0.5	0.5	0.37	0.01
AX_99387411	2R	16.7101	0.7	0.3	0.3	0.33	0.01
AX_99513705	2R	16.7109	0.53	0.47	0.47	0.37	0.03
AX_99275034	2R	16.7111	0.15	0.85	0.15	0.22	0.01
AX_99510788	2R	16.9483	0.56	0.44	0.44	0.37	0.01
AX_99811687	2R	16.9489	0.46	0.54	0.46	0.37	0.01
AX_99452853	2R	16.9664	0.58	0.42	0.42	0.37	0
AX_99640515	2R	16.9689	0.09	0.91	0.09	0.15	0.01
AX_99685662	2R	16.969	0.45	0.55	0.45	0.37	0.03
AX_99571022	2R	16.9715	0.99	0.01	0.01	0.01	0
AX_99489222	2R	16.9725	0.83	0.17	0.17	0.24	0
AX_99818129	2R	16.9805	0.08	0.92	0.08	0.14	0.01
AX_99329396	2R	17.2791	0.92	0.08	0.08	0.13	0.01
AX_99705387	2R	17.2806	0.24	0.76	0.24	0.3	0.02
AX_99335918	2R	17.287	0.08	0.92	0.08	0.14	0.01
AX_99617098	2R	17.2881	0.34	0.66	0.34	0.35	0.02
AX_99358350	2R	17.3288	0.6	0.4	0.4	0.37	0
AX_99418521	2R	17.3301	0.77	0.23	0.23	0.29	0.01
AX_99508274	2R	17.4225	0.46	0.54	0.46	0.37	0.03
AX_99837354	2R	17.4226	0.33	0.67	0.33	0.34	0.01
AX_99782469	2R	17.4227	0.46	0.54	0.46	0.37	0.01
AX_99694535	2R	17.426	0.32	0.68	0.32	0.34	0.02
AX_99491781	2R	17.4339	0.84	0.16	0.16	0.23	0
AX_99552639	2R	17.434	0.48	0.52	0.48	0.37	0
AX_99347686	2R	17.4344	0.62	0.38	0.38	0.36	0.02
AX_99254957	2R	17.474	0.54	0.46	0.46	0.37	0.02
AX_99659684	2R	17.4746	0.53	0.47	0.47	0.37	0.02
AX_99683544	2R	17.4747	0.54	0.46	0.46	0.37	0.02
AX_99839735	2R	17.4748	0.45	0.55	0.45	0.37	0.02
AX_99445092	2R	17.505	0.99	0.01	0.01	0.01	0.01
AX_99297220	2R	17.505	0.07	0.93	0.07	0.12	0.02
AX_99329654	2R	17.5051	0.07	0.92	0.07	0.13	0
AX_99763969	2R	17.5051	0.01	0.99	0.01	0.02	0.01
AX_99836859	2R	17.506	0.01	0.99	0.01	0.02	0.02
AX_99330511	2R	17.5655	0.05	0.95	0.05	0.08	0.02
AX_99775374	2R	17.566	0.04	0.96	0.04	0.07	0
AX_99870381	2R	17.5662	0.07	0.93	0.07	0.12	0.01
AX_99837771	2R	17.5663	0.96	0.04	0.04	0.07	0.01
AX_99750981	2R	17.5664	0.96	0.04	0.04	0.07	0
AX_99598151	2R	17.5679	1	0	0	0.01	0.01
AX_99430674	2R	17.5679	0.01	0.99	0.01	0.01	0
AX_99885413	2R	17.5681	0.98	0.03	0.03	0.05	0
AX_99614138	2R	17.5704	0.36	0.64	0.36	0.35	0
AX_99600714	2R	17.5705	0.36	0.64	0.36	0.36	0
AX_99817185	2R	17.5707	0.34	0.66	0.34	0.35	0.03
AX_99886180	2R	17.5711	0.65	0.35	0.35	0.35	0.01
AX_99819704	2R	17.5717	0.91	0.09	0.09	0.15	0.01
AX_99405784	2R	17.5718	0.09	0.91	0.09	0.16	0
AX_99727879	2R	17.5729	0.68	0.32	0.32	0.34	0.01
AX_99783457	2R	17.5729	0.04	0.96	0.04	0.08	0
AX_99665300	2R	17.5734	0.91	0.09	0.09	0.15	0
AX_99627812	2R	17.5735	0.77	0.23	0.23	0.29	0
AX_99269057	2R	17.6437	0.11	0.89	0.11	0.18	0.01
AX_99250037	2R	17.6791	0.1	0.9	0.1	0.17	0.01
AX_99785236	2R	17.705	0.18	0.82	0.18	0.25	0.01
AX_99260463	2R	17.8529	0.01	0.99	0.01	0.02	0.01
AX_99224656	2R	17.8532	0.07	0.92	0.07	0.13	0
AX_99265361	2R	17.8533	0.06	0.94	0.06	0.11	0.02
AX_99265742	2R	17.8571	0.55	0.45	0.45	0.37	0.01
AX_99388358	2R	17.8587	0.5	0.5	0.5	0.37	0.02
AX_99873476	2R	17.8588	0.5	0.5	0.5	0.37	0.02
AX_99838727	2R	17.8713	0.44	0.56	0.44	0.37	0.02
AX_99746480	2R	17.8748	0.29	0.71	0.29	0.33	0.02
AX_99229874	2R	17.9043	0.28	0.72	0.28	0.32	0
AX_99420984	2R	17.9043	0.76	0.24	0.24	0.3	0.01
AX_99862610	2R	17.9043	0.75	0.25	0.25	0.3	0
AX_99276398	2R	17.9043	0.27	0.73	0.27	0.31	0.01
AX_99531659	2R	17.9044	0.3	0.7	0.3	0.33	0
AX_99392642	2R	17.9078	0.92	0.08	0.08	0.13	0.01
AX_99720537	2R	17.9087	0.5	0.5	0.5	0.37	0.03
AX_99531978	2R	17.9087	0.31	0.69	0.31	0.33	0
AX_99723236	2R	17.9311	0.05	0.95	0.05	0.09	0
AX_99339973	2R	17.9314	0.89	0.11	0.11	0.18	0.02
AX_99877974	2R	17.9319	0.94	0.06	0.06	0.1	0.01
AX_99714134	2R	18.0817	0.01	0.99	0.01	0.01	0
AX_99858846	2R	18.0847	0.3	0.7	0.3	0.33	0.01
AX_99764993	2R	18.0853	0.99	0.01	0.01	0.02	0.01
AX_99368478	2R	18.0873	0.01	0.99	0.01	0.01	0
AX_99659307	2R	18.0873	0.79	0.21	0.21	0.27	0.01
AX_99451136	2R	18.0876	0.36	0.64	0.36	0.35	0.01
AX_99720521	2R	18.088	0.34	0.66	0.34	0.35	0
AX_99631625	2R	18.0882	0.99	0.01	0.01	0.02	0
AX_99805095	2R	18.0883	0.68	0.32	0.32	0.34	0
AX_99460067	2R	18.0883	0.6	0.4	0.4	0.37	0.01
AX_99828676	2R	18.0883	0.71	0.29	0.29	0.33	0.01
AX_99722727	2R	18.0884	0.01	0.99	0.01	0.03	0.01
AX_99787569	2R	18.0885	0.3	0.7	0.3	0.33	0.01
AX_99480526	2R	18.0885	0.62	0.38	0.38	0.36	0.02
AX_99531116	2R	18.1136	0.35	0.65	0.35	0.35	0.01
AX_99423382	2R	18.1138	0.7	0.3	0.3	0.33	0.01
AX_99736439	2R	18.1161	0.31	0.69	0.31	0.34	0.01
AX_99309653	2R	18.1162	0.06	0.94	0.06	0.1	0.01
AX_99781751	2R	18.1163	0.89	0.11	0.11	0.18	0.01
AX_99867536	2R	18.1163	0.81	0.19	0.19	0.26	0
AX_99430115	2R	18.1164	0.94	0.06	0.06	0.1	0
AX_99830651	2R	18.117	0.05	0.95	0.05	0.09	0
AX_99720875	2R	18.1184	0.94	0.06	0.06	0.1	0.01
AX_99265190	2R	18.1188	0.61	0.39	0.39	0.36	0.02
AX_99581465	2R	18.1261	0.62	0.38	0.38	0.36	0.02
AX_99712395	2R	18.1344	0.98	0.02	0.02	0.04	0
AX_99404812	2R	18.199	0.02	0.98	0.02	0.04	0
AX_99426135	2R	18.2437	0.98	0.02	0.02	0.04	0
AX_99831242	2R	18.2755	0.02	0.98	0.02	0.04	0.01
AX_99539423	2R	18.3519	0.98	0.02	0.02	0.04	0.01
AX_99884089	2R	18.3522	0.02	0.98	0.02	0.04	0
AX_99479463	2R	18.3858	0.01	0.99	0.01	0.02	0.02
AX_99818791	2R	18.3886	0.04	0.96	0.04	0.08	0.01
AX_99677975	2R	18.4107	0.98	0.02	0.02	0.04	0
AX_99434490	2R	18.4136	0.95	0.05	0.05	0.09	0
AX_99366376	2R	18.4196	0.88	0.12	0.12	0.19	0.02
AX_99287922	2R	18.448	0.47	0.53	0.47	0.37	0.01
AX_99782348	2R	18.4484	0.51	0.49	0.49	0.37	0.01
AX_99521941	2R	18.4491	0.51	0.49	0.49	0.37	0.01
AX_99732748	2R	18.4495	0.57	0.43	0.43	0.37	0.02
AX_99598657	2R	18.4506	0.57	0.43	0.43	0.37	0.02
AX_99873741	2R	18.4699	0.26	0.74	0.26	0.31	0.02
AX_99527406	2R	18.4704	0.77	0.23	0.23	0.29	0.01
AX_99522482	2R	18.5215	0.2	0.8	0.2	0.27	0.02
AX_99300876	2R	18.5275	0.2	0.8	0.2	0.27	0.02
AX_99485700	2R	18.5276	0.79	0.21	0.21	0.28	0.01
AX_99364661	2R	18.5277	0.57	0.43	0.43	0.37	0.01
AX_99720660	2R	18.5277	0.57	0.43	0.43	0.37	0.02
AX_99557566	2R	18.6359	0.31	0.69	0.31	0.34	0.03
AX_99735984	2R	18.636	0.69	0.31	0.31	0.34	0.01
AX_99541844	2R	18.636	0.69	0.31	0.31	0.34	0.01
AX_99779712	2R	18.636	0.31	0.69	0.31	0.34	0.01
AX_99725901	2R	18.6433	0.03	0.98	0.03	0.05	0
AX_99316688	2R	18.645	0.03	0.98	0.03	0.05	0
AX_99688646	2R	18.645	0.99	0.01	0.01	0.01	0
AX_99701636	2R	18.645	0.01	0.99	0.01	0.01	0
AX_99411264	2R	18.6452	0.02	0.98	0.02	0.04	0
AX_99624579	2R	18.7581	0.3	0.7	0.3	0.33	0.03
AX_99528148	2R	18.7627	0.14	0.86	0.14	0.21	0.02
AX_99582424	2R	18.7627	0.14	0.86	0.14	0.21	0.02
AX_99342626	2R	18.7629	0.13	0.87	0.13	0.2	0
AX_99513514	2R	18.7631	0.87	0.13	0.13	0.2	0.01
AX_99643530	2R	18.7631	0.87	0.13	0.13	0.2	0
AX_99306664	2R	18.7646	0.14	0.86	0.14	0.21	0.03
AX_99431710	2R	18.7962	0.24	0.76	0.24	0.3	0.02
AX_99281318	2R	18.7972	0.43	0.57	0.43	0.37	0.01
AX_99496604	2R	18.798	0.4	0.6	0.4	0.36	0.01
AX_99797396	2R	18.8124	0.45	0.55	0.45	0.37	0
AX_99690700	2R	18.8127	0.36	0.64	0.36	0.35	0.03
AX_99774646	2R	18.8136	0.24	0.76	0.24	0.3	0.01
AX_99843443	2R	18.8281	0.92	0.08	0.08	0.13	0.01
AX_99387426	2R	18.8591	0.7	0.3	0.3	0.33	0.02
AX_99670485	2R	18.8684	0.18	0.82	0.18	0.25	0.01
AX_99361111	2R	18.8686	0.24	0.76	0.24	0.3	0.01
AX_99553610	2R	18.8688	0.53	0.47	0.47	0.37	0.02
AX_99788854	2R	18.869	0.84	0.16	0.16	0.23	0.02
AX_99504111	2R	19.0402	0.5	0.5	0.5	0.38	0.02
AX_99617000	2R	19.0402	0.49	0.51	0.49	0.37	0.01
AX_99259768	2R	19.0402	0.49	0.51	0.49	0.37	0.01
AX_99670571	2R	19.044	0.93	0.07	0.07	0.12	0
AX_99569820	2R	19.0443	0.22	0.78	0.22	0.28	0.01
AX_99443085	2R	19.0445	0.71	0.29	0.29	0.33	0.02
AX_99411468	2R	19.0661	0.51	0.49	0.49	0.37	0.02
AX_99790330	2R	19.1672	0.55	0.45	0.45	0.37	0.02
AX_99410723	2R	19.1745	0.51	0.49	0.49	0.37	0.02
AX_99262970	2R	19.1748	0.24	0.76	0.24	0.3	0.01
AX_99784158	2R	19.2089	0.01	0.99	0.01	0.02	0
AX_99549513	2R	19.209	0.01	0.99	0.01	0.01	0
AX_99558361	2R	19.211	0.51	0.49	0.49	0.37	0.01
AX_99884275	2R	19.215	0.81	0.19	0.19	0.26	0.01
AX_99385351	2R	19.2153	0.7	0.3	0.3	0.33	0
AX_99671157	2R	19.2153	0.18	0.82	0.18	0.26	0.01
AX_99306240	2R	19.2237	0.84	0.16	0.16	0.24	0.01
AX_99436751	2R	19.2265	0.77	0.23	0.23	0.29	0.01
AX_99280687	2R	19.2285	0.7	0.3	0.3	0.33	0.02
AX_99654938	2R	19.229	0.58	0.42	0.42	0.37	0.01
AX_99843121	2R	19.2291	0.84	0.16	0.16	0.23	0
AX_99682294	2R	19.2293	0.09	0.91	0.09	0.15	0
AX_99223831	2R	19.2293	0.91	0.09	0.09	0.15	0.01
AX_99609022	2R	19.2293	0.96	0.04	0.04	0.08	0.01
AX_99263260	2R	19.2344	0.53	0.47	0.47	0.37	0
AX_99553642	2R	19.2345	0.36	0.64	0.36	0.36	0.01
AX_99763297	2R	19.2349	0.2	0.8	0.2	0.27	0.01
AX_99306055	2R	19.2377	0.73	0.27	0.27	0.31	0.01
AX_99373283	2R	19.2466	0.52	0.48	0.48	0.37	0
AX_99800917	2R	19.2737	0.13	0.87	0.13	0.2	0
AX_99514064	2R	19.2755	0.07	0.92	0.07	0.13	0
AX_99287751	2R	19.2804	0.49	0.51	0.49	0.37	0
AX_99804552	2R	19.2813	0.37	0.63	0.37	0.36	0
AX_99702623	2R	19.282	0.31	0.69	0.31	0.34	0.01
AX_99387057	2R	19.2821	0.69	0.31	0.31	0.34	0.03
AX_99635973	2R	19.2833	0.38	0.62	0.38	0.36	0.01
AX_99445664	2R	19.2833	0.39	0.61	0.39	0.36	0
AX_99528993	2R	19.2837	0.32	0.68	0.32	0.34	0.02
AX_99390290	2R	19.284	0.33	0.67	0.33	0.35	0.01
AX_99511179	2R	19.2842	0.29	0.71	0.29	0.33	0
AX_99695154	2R	19.2842	0.4	0.6	0.4	0.36	0.03
AX_99831672	2R	19.2844	0	1	0	0.01	0
AX_99725386	2R	19.3755	0.55	0.45	0.45	0.37	0.01
AX_99811852	2R	19.3774	0.55	0.45	0.45	0.37	0.02
AX_99858512	2R	19.3776	0.08	0.92	0.08	0.14	0
AX_99744340	2R	19.3794	0.39	0.61	0.39	0.36	0.02
AX_99410619	2R	19.3801	0.47	0.53	0.47	0.37	0.01
AX_99848705	2R	19.3806	0.38	0.62	0.38	0.36	0.01
AX_99885836	2R	19.5091	0.03	0.97	0.03	0.06	0.01
AX_99225973	2R	19.5287	0.33	0.67	0.33	0.34	0.01
AX_99501905	2R	19.5346	0.51	0.49	0.49	0.37	0.03
AX_99625806	2R	19.5346	0.5	0.5	0.5	0.38	0.03
AX_99847942	2R	19.5582	0.32	0.68	0.32	0.34	0.01
AX_99450894	2R	19.6	0.74	0.26	0.26	0.31	0.01
AX_99256654	2R	19.6144	0.98	0.02	0.02	0.03	0.02
AX_99236877	2R	19.6151	0.02	0.98	0.02	0.04	0.03
AX_99699711	2R	19.6309	0.23	0.77	0.23	0.29	0.03
AX_99629789	2R	19.7486	0.01	0.99	0.01	0.02	0
AX_99541350	2R	19.7524	0.57	0.43	0.43	0.37	0.03
AX_99512840	2R	19.7527	0.76	0.24	0.24	0.3	0.02
AX_99804674	2R	19.753	0.72	0.28	0.28	0.32	0.02
AX_99540133	2R	19.753	0.12	0.88	0.12	0.19	0.03
AX_99425367	2R	19.7532	0.69	0.31	0.31	0.34	0.01
AX_99612046	2R	19.7535	0.24	0.76	0.24	0.3	0.01
AX_99683218	2R	19.7711	0.85	0.15	0.15	0.22	0.01
AX_99463198	2R	19.7712	0.91	0.09	0.09	0.15	0.01
AX_99447692	2R	19.7713	0.94	0.06	0.06	0.11	0
AX_99839644	2R	19.7913	0.02	0.98	0.02	0.04	0.02
AX_99705834	2R	19.9352	0.47	0.53	0.47	0.37	0
AX_99560572	2R	19.9355	0.53	0.47	0.47	0.37	0.01
AX_99795143	2R	19.9361	0.53	0.47	0.47	0.37	0
AX_99256478	2R	19.9368	0.83	0.17	0.17	0.25	0.01
AX_99838380	2R	19.9371	0.25	0.75	0.25	0.31	0.01
AX_99452100	2R	19.9371	0.83	0.17	0.17	0.25	0.01
AX_99701556	2R	19.9373	0.13	0.87	0.13	0.2	0
AX_99589844	2R	19.9385	0.08	0.92	0.08	0.14	0
AX_99801005	2R	19.9396	0.67	0.33	0.33	0.34	0.01
AX_99628076	2R	19.9397	1	0	0	0.01	0
AX_99539662	2R	19.9397	0.96	0.04	0.04	0.07	0
AX_99568752	2R	19.9411	0.19	0.81	0.19	0.26	0
AX_99290512	2R	19.9642	0.91	0.09	0.09	0.15	0
AX_99748797	2R	19.9794	0.45	0.55	0.45	0.37	0.02
AX_99670836	2R	19.9807	0.91	0.09	0.09	0.15	0.02
AX_99263346	2R	19.9836	0.45	0.55	0.45	0.37	0.01
AX_99320382	2R	20.0392	0.22	0.78	0.22	0.29	0.02
AX_99606577	2R	20.0553	0.36	0.64	0.36	0.35	0.02
AX_99366609	2R	20.0584	0.79	0.21	0.21	0.27	0
AX_99846934	2R	20.0594	0.49	0.51	0.49	0.37	0.01
AX_99538113	2R	20.0597	0.86	0.14	0.14	0.21	0.01
AX_99673594	2R	20.0648	0.3	0.7	0.3	0.33	0
AX_99717477	2R	20.0912	0.53	0.47	0.47	0.37	0
AX_99617393	2R	20.0913	0.48	0.52	0.48	0.37	0.01
AX_99274353	2R	20.1985	0.63	0.37	0.37	0.36	0.01
AX_99614690	2R	20.2017	0.55	0.45	0.45	0.37	0.01
AX_99454498	2R	20.2061	0.59	0.41	0.41	0.37	0.01
AX_99347981	2R	20.2069	0.41	0.59	0.41	0.37	0.01
AX_99288983	2R	20.2072	0.41	0.59	0.41	0.37	0.01
AX_99552653	2R	20.2424	0.57	0.43	0.43	0.37	0.01
AX_99469851	2R	20.2428	0.53	0.47	0.47	0.37	0.02
AX_99812354	2R	20.2432	0.76	0.24	0.24	0.3	0
AX_99731264	2R	20.247	0.69	0.31	0.31	0.34	0
AX_99432262	2R	20.2821	0.37	0.63	0.37	0.36	0.01
AX_99448692	2R	20.2822	0.64	0.36	0.36	0.36	0.01
AX_99823662	2R	20.2833	0.33	0.67	0.33	0.34	0.01
AX_99820494	2R	20.2987	0.25	0.75	0.25	0.31	0.01
AX_99424271	2R	20.3	0.17	0.83	0.17	0.24	0
AX_99649277	2R	20.4028	0.86	0.14	0.14	0.21	0.01
AX_99888372	2R	20.403	0.49	0.51	0.49	0.37	0
AX_99309136	2R	20.403	0.49	0.51	0.49	0.37	0.01
AX_99753717	2R	20.4032	0.04	0.96	0.04	0.07	0
AX_99390692	2R	20.4033	0.06	0.94	0.06	0.1	0.01
AX_99530196	2R	20.4034	0.85	0.15	0.15	0.23	0
AX_99792041	2R	20.416	0.03	0.97	0.03	0.06	0.01
AX_99475215	2R	20.4167	0.67	0.33	0.33	0.34	0.02
AX_99451763	2R	20.4738	0.14	0.86	0.14	0.21	0.01
AX_99704382	2R	20.4738	0.13	0.87	0.13	0.21	0.01
AX_99429099	2R	20.6501	0.42	0.58	0.42	0.37	0
AX_99455654	2R	20.6762	0.72	0.28	0.28	0.32	0.01
AX_99279362	2R	20.6934	0.25	0.75	0.25	0.31	0.01
AX_99351872	2R	20.7575	0.71	0.29	0.29	0.33	0
AX_99400069	2R	20.7583	0.71	0.29	0.29	0.33	0.02
AX_99692257	2R	20.7586	0.47	0.53	0.47	0.37	0.01
AX_99691169	2R	20.7927	0.56	0.44	0.44	0.37	0.03
AX_99346176	2R	20.8558	0.14	0.86	0.14	0.21	0.02
AX_99302028	2R	21.0464	0.23	0.77	0.23	0.29	0.01
AX_99304540	2R	21.1332	0.87	0.13	0.13	0.2	0.01
AX_99304375	2R	21.1335	0.61	0.39	0.39	0.36	0.02
AX_99758078	2R	21.1339	0.73	0.27	0.27	0.31	0.01
AX_99280098	2R	21.1339	0.26	0.74	0.26	0.31	0.01
AX_99450540	2R	21.134	0.56	0.44	0.44	0.37	0.01
AX_99494419	2R	21.1346	0.71	0.29	0.29	0.33	0.01
AX_99630052	2R	21.1361	0.74	0.26	0.26	0.31	0
AX_99537124	2R	21.1372	0.9	0.1	0.1	0.16	0.01
AX_99803693	2R	21.1372	0.9	0.1	0.1	0.16	0.01
AX_99722506	2R	21.1375	0.1	0.9	0.1	0.16	0.01
AX_99361494	2R	21.1375	0.1	0.9	0.1	0.16	0
AX_99558439	2R	21.1376	0.98	0.02	0.02	0.04	0.02
AX_99359311	2R	21.1377	0.1	0.9	0.1	0.16	0
AX_99226990	2R	21.1378	0.1	0.9	0.1	0.16	0
AX_99619293	2R	21.1379	0.96	0.04	0.04	0.07	0.01
AX_99483075	2R	21.1424	0.89	0.11	0.11	0.18	0.01
AX_99808700	2R	21.1424	0.89	0.11	0.11	0.18	0.01
AX_99278202	2R	21.1425	0.76	0.24	0.24	0.3	0.02
AX_99760682	2R	21.1428	0.11	0.89	0.11	0.17	0
AX_99350977	2R	21.1512	0.55	0.45	0.45	0.37	0.01
AX_99430491	2R	21.1529	0.53	0.47	0.47	0.37	0.01
AX_99689494	2R	21.2761	0.97	0.03	0.03	0.06	0
AX_99781043	2R	21.2764	0.63	0.37	0.37	0.36	0
AX_99542325	2R	21.3048	0.57	0.43	0.43	0.37	0.01
AX_99693111	2R	21.3049	0.48	0.52	0.48	0.37	0.01
AX_99303494	2R	21.3049	0.7	0.3	0.3	0.33	0
AX_99437701	2R	21.3285	0.22	0.78	0.22	0.29	0.01
AX_99419128	2R	21.3294	0.48	0.52	0.48	0.37	0
AX_99601649	2R	21.3314	0.64	0.36	0.36	0.35	0
AX_99815369	2R	21.3314	0.93	0.07	0.07	0.13	0.01
AX_99759661	2R	21.3318	0.29	0.71	0.29	0.33	0.01
AX_99260457	2R	21.3323	0.28	0.72	0.28	0.32	0.01
AX_99863046	2R	21.333	0.64	0.36	0.36	0.35	0.01
AX_99500603	2R	21.333	0.64	0.36	0.36	0.35	0.01
AX_99729904	2R	21.3336	0.86	0.14	0.14	0.22	0
AX_99862082	2R	21.3344	0.97	0.03	0.03	0.06	0.01
AX_99863782	2R	21.5958	0.84	0.16	0.16	0.23	0
AX_99785137	2R	21.5959	0.16	0.84	0.16	0.23	0
AX_99500805	2R	21.596	0.84	0.16	0.16	0.23	0
AX_99301589	2R	21.5967	0.16	0.84	0.16	0.23	0.01
AX_99378118	2R	21.5972	0.53	0.47	0.47	0.37	0.02
AX_99769574	2R	21.5989	0.84	0.16	0.16	0.23	0
AX_99403579	2R	21.5989	0.31	0.69	0.31	0.34	0.02
AX_99770772	2R	21.599	0.16	0.84	0.16	0.23	0
AX_99284892	2R	21.5992	0.16	0.84	0.16	0.23	0
AX_99409145	2R	21.6002	0.16	0.84	0.16	0.23	0
AX_99634880	2R	21.6006	0.84	0.16	0.16	0.23	0
AX_99461736	2R	21.7184	0.6	0.4	0.4	0.36	0.03
AX_99351861	2R	21.7313	0.41	0.59	0.41	0.37	0.02
AX_99335488	2R	21.7324	0.35	0.65	0.35	0.35	0.01
AX_99505018	2R	21.7325	0.35	0.65	0.35	0.35	0.01
AX_99797253	2R	21.7336	0.58	0.42	0.42	0.37	0
AX_99343829	2R	21.7339	0.52	0.48	0.48	0.37	0
AX_99548610	2R	21.734	0.3	0.7	0.3	0.33	0.01
AX_99621878	2R	21.7341	0.31	0.69	0.31	0.34	0
AX_99677644	2R	21.7341	0.99	0.01	0.01	0.01	0
AX_99497339	2R	21.7342	0.6	0.4	0.4	0.36	0.02
AX_99363391	2R	21.7349	0.87	0.13	0.13	0.2	0.01
AX_99737490	2R	21.7349	0.12	0.88	0.12	0.19	0.01
AX_99755092	2R	21.7349	0.12	0.88	0.12	0.19	0
AX_99570877	2R	21.7372	0.58	0.42	0.42	0.37	0
AX_99668308	2R	21.7385	0.31	0.69	0.31	0.34	0.01
AX_99527211	2R	21.7455	0.24	0.76	0.24	0.3	0.01
AX_99627295	2R	21.7459	0.24	0.76	0.24	0.3	0.01
AX_99867598	2R	21.7463	0.25	0.75	0.25	0.3	0.02
AX_99603195	2R	21.8097	0.7	0.3	0.3	0.33	0
AX_99847560	2R	21.8098	0.69	0.31	0.31	0.33	0
AX_99675165	2R	21.81	0.84	0.16	0.16	0.23	0
AX_99717411	2R	22.0826	0.7	0.3	0.3	0.33	0.01
AX_99633582	2R	22.0845	0.83	0.17	0.17	0.24	0.02
AX_99627075	2R	22.085	0.63	0.37	0.37	0.36	0.01
AX_99362092	2R	22.0858	0.34	0.66	0.34	0.35	0.01
AX_99332447	2R	22.118	0.5	0.5	0.5	0.38	0.02
AX_99361109	2R	22.1182	0.51	0.49	0.49	0.37	0.01
AX_99226182	2R	22.1244	0.22	0.78	0.22	0.29	0.01
AX_99689719	2R	22.1732	0.43	0.57	0.43	0.37	0.02
AX_99669314	2R	22.2042	0.63	0.37	0.37	0.36	0.01
AX_99485619	2R	22.2391	0.24	0.76	0.24	0.3	0.01
AX_99490144	2R	22.2391	0.66	0.34	0.34	0.35	0.02
AX_99308942	2R	22.2626	0.8	0.2	0.2	0.27	0.01
AX_99706934	2R	22.2632	0.76	0.24	0.24	0.3	0.02
AX_99351568	2R	22.264	0.84	0.16	0.16	0.23	0.01
AX_99420644	2R	22.2641	0.8	0.2	0.2	0.27	0.01
AX_99877040	2R	22.2643	0.31	0.69	0.31	0.34	0.02
AX_99826137	2R	22.2644	0.3	0.7	0.3	0.33	0.01
AX_99748125	2R	22.2644	0.21	0.79	0.21	0.28	0.02
AX_99607478	2R	22.2649	0.33	0.67	0.33	0.34	0.02
AX_99761763	2R	22.2651	0.82	0.18	0.18	0.25	0.02
AX_99837752	2R	22.2683	0.27	0.73	0.27	0.31	0.01
AX_99554619	2R	22.4984	0.22	0.78	0.22	0.28	0.01
AX_99394684	2R	22.5042	0.56	0.44	0.44	0.37	0
AX_99367929	2R	22.5043	0.56	0.44	0.44	0.37	0
AX_99602766	2R	22.5059	0.44	0.56	0.44	0.37	0.01
AX_99852353	2R	22.5863	0.64	0.36	0.36	0.35	0
AX_99882254	2R	22.5878	0.36	0.64	0.36	0.35	0.01
AX_99801929	2R	22.5895	0.05	0.95	0.05	0.09	0.01
AX_99693516	2R	22.5907	0.42	0.58	0.42	0.37	0.01
AX_99729270	2R	22.5909	0.75	0.25	0.25	0.3	0.01
AX_99325081	2R	22.5935	0.22	0.78	0.22	0.28	0.01
AX_99688714	2R	22.5938	0.87	0.13	0.13	0.2	0.01
AX_99246302	2R	22.5938	0.71	0.29	0.29	0.33	0
AX_99318370	2R	22.6056	0.29	0.71	0.29	0.33	0
AX_99516520	2R	22.6057	0	1	0	0.01	0
AX_99718196	2R	22.6057	0.01	0.99	0.01	0.02	0
AX_99324918	2R	22.6077	0.51	0.49	0.49	0.37	0
AX_99328168	2R	22.6097	0.7	0.3	0.3	0.33	0
AX_99300729	2R	22.6676	0.17	0.83	0.17	0.24	0.01
AX_99395316	2R	22.6677	0.17	0.83	0.17	0.24	0.01
AX_99386531	2R	22.6678	0.59	0.41	0.41	0.37	0.01
AX_99374456	2R	22.6893	0.15	0.85	0.15	0.22	0.02
AX_99559554	2R	22.6893	0.15	0.85	0.15	0.22	0.01
AX_99226033	2R	22.7254	0.26	0.74	0.26	0.31	0.01
AX_99783433	2R	22.7267	0.99	0.01	0.01	0.02	0
AX_99348790	2R	22.7269	0.8	0.2	0.2	0.27	0.01
AX_99286690	2R	22.7412	0.37	0.63	0.37	0.36	0.03
AX_99874083	2R	22.7412	0.64	0.36	0.36	0.36	0
AX_99583163	2R	22.7422	0.22	0.78	0.22	0.28	0
AX_99355807	2R	22.7426	0.21	0.79	0.21	0.28	0.01
AX_99656817	2R	22.7432	0.22	0.78	0.22	0.28	0
AX_99434634	2R	22.7473	0.55	0.45	0.45	0.37	0
AX_99236678	2R	22.7491	0.19	0.81	0.19	0.26	0
AX_99522527	2R	22.7656	0.63	0.37	0.37	0.36	0
AX_99488813	2R	22.7656	0.58	0.42	0.42	0.37	0.01
AX_99574898	2R	22.9376	0.63	0.37	0.37	0.36	0.01
AX_99782353	2R	22.941	0.64	0.36	0.36	0.35	0.02
AX_99871471	2R	23.1124	0.37	0.63	0.37	0.36	0.01
AX_99409270	2R	23.1506	0.56	0.44	0.44	0.37	0.01
AX_99863555	2R	23.1506	0.55	0.45	0.45	0.37	0.02
AX_99344635	2R	23.1767	0.45	0.55	0.45	0.37	0.01
AX_99770117	2R	23.1767	0.44	0.56	0.44	0.37	0.01
AX_99646959	2R	23.5538	0.74	0.26	0.26	0.31	0.01
AX_99532552	2R	23.5645	0.31	0.69	0.31	0.33	0.01
AX_99667417	2R	23.5659	0.74	0.26	0.26	0.31	0
AX_99664372	2R	23.566	0.24	0.76	0.24	0.3	0.01
AX_99527333	2R	23.566	0.24	0.76	0.24	0.3	0
AX_99534478	2R	23.5661	0.99	0.01	0.01	0.02	0.01
AX_99235358	2R	23.5664	0.71	0.29	0.29	0.33	0.01
AX_99400993	2R	23.6494	0.29	0.71	0.29	0.33	0.01
AX_99420017	2R	23.7367	0.62	0.38	0.38	0.36	0.01
AX_99450329	2R	23.7368	0.62	0.38	0.38	0.36	0.01
AX_99505475	2R	23.737	0.19	0.81	0.19	0.26	0.02
AX_99306215	2R	23.7372	0.39	0.61	0.39	0.36	0
AX_99289550	2R	23.7379	0.61	0.39	0.39	0.36	0
AX_99545391	2R	23.7414	0.82	0.18	0.18	0.25	0
AX_99882260	2R	23.7492	0.7	0.3	0.3	0.33	0
AX_99337619	2R	23.7494	0.3	0.7	0.3	0.33	0.01
AX_99465230	2R	23.7505	0.3	0.7	0.3	0.33	0.01
AX_99574233	2R	23.7505	0.3	0.7	0.3	0.33	0.01
AX_99231080	2R	23.7508	0.87	0.13	0.13	0.2	0.01
AX_99572590	2R	23.8358	0.42	0.58	0.42	0.37	0.02
AX_99391389	2R	23.8358	0.53	0.47	0.47	0.37	0.01
AX_99301045	2R	23.8362	0.16	0.84	0.16	0.23	0
AX_99638048	2R	23.9389	0.85	0.15	0.15	0.23	0
AX_99524931	2R	23.9922	0.42	0.58	0.42	0.37	0.01
AX_99757066	2R	23.9928	0.43	0.57	0.43	0.37	0.01
AX_99888430	2R	23.9943	0.57	0.43	0.43	0.37	0
AX_99700597	2R	23.9963	0.43	0.57	0.43	0.37	0.01
AX_99860042	2R	23.9965	0.44	0.56	0.44	0.37	0.01
AX_99640397	2R	23.9966	0.29	0.71	0.29	0.33	0
AX_99501397	2R	23.9967	0.7	0.3	0.3	0.33	0.01
AX_99840010	2R	24.0069	0.26	0.74	0.26	0.31	0
AX_99288307	2R	24.0077	0.27	0.73	0.27	0.32	0
AX_99493399	2R	24.0086	0.28	0.72	0.28	0.32	0
AX_99574427	2R	24.0134	0.43	0.57	0.43	0.37	0.02
AX_99580818	2R	24.0134	0.47	0.53	0.47	0.37	0.01
AX_99799562	2R	24.0143	0.56	0.44	0.44	0.37	0
AX_99254749	2R	24.0143	0.91	0.09	0.09	0.16	0
AX_99600663	2R	24.0145	0.56	0.44	0.44	0.37	0.01
AX_99741074	2R	24.3355	0.82	0.18	0.18	0.25	0
AX_99776920	2R	24.3367	0.33	0.67	0.33	0.34	0.01
AX_99508043	2R	24.3367	0.66	0.34	0.34	0.35	0
AX_99381097	2R	24.3368	0.34	0.66	0.34	0.35	0
AX_99328104	2R	24.575	0.6	0.4	0.4	0.36	0.01
AX_99886312	2R	24.5759	0.34	0.66	0.34	0.35	0.02
AX_99363032	2R	24.5833	0.66	0.34	0.34	0.35	0
AX_99538530	2R	24.5837	0.66	0.34	0.34	0.35	0.01
AX_99505502	2R	24.5839	0.34	0.66	0.34	0.35	0.01
AX_99340248	2R	24.584	0.6	0.4	0.4	0.37	0.01
AX_99534515	2R	24.584	0.4	0.6	0.4	0.37	0.01
AX_99674152	2R	24.6084	0.36	0.64	0.36	0.36	0.01
AX_99365081	2R	24.6084	0.08	0.92	0.08	0.14	0.01
AX_99734261	2R	24.6085	0.09	0.91	0.09	0.15	0.01
AX_99623126	2R	24.6086	0.91	0.09	0.09	0.16	0
AX_99594014	2R	24.612	0.46	0.54	0.46	0.37	0.01
AX_99245303	2R	24.6121	0.64	0.36	0.36	0.36	0
AX_99370638	2R	24.6127	0.29	0.71	0.29	0.33	0.01
AX_99601405	2R	24.6133	0.29	0.71	0.29	0.33	0.01
AX_99798519	2R	24.6133	0.71	0.29	0.29	0.33	0
AX_99567977	2R	24.6133	0.33	0.67	0.33	0.35	0.01
AX_99792084	2R	24.6134	0.33	0.67	0.33	0.35	0.01
AX_99768695	2R	24.6135	0.09	0.91	0.09	0.16	0.01
AX_99725450	2R	24.6184	0.19	0.81	0.19	0.26	0.02
AX_99460055	2R	24.6213	0.16	0.84	0.16	0.23	0.01
AX_99614634	2R	24.6236	0.09	0.91	0.09	0.15	0
AX_99808865	2R	24.6248	0.91	0.09	0.09	0.15	0.02
AX_99786482	2R	24.6262	0.85	0.15	0.15	0.23	0.01
AX_99410294	2R	24.6265	0.07	0.93	0.07	0.13	0.02
AX_99585405	2R	24.6272	0.11	0.89	0.11	0.18	0.02
AX_99555953	2R	24.6273	0.91	0.09	0.09	0.15	0.01
AX_99529653	2R	24.6278	0.91	0.09	0.09	0.15	0.02
AX_99244027	2R	24.7057	0.77	0.23	0.23	0.29	0.01
AX_99754320	2R	24.7058	0.22	0.78	0.22	0.29	0.02
AX_99882185	2R	24.713	0.38	0.62	0.38	0.36	0.02
AX_99317699	2R	24.9099	0.8	0.2	0.2	0.27	0.02
AX_99784387	2R	24.91	0.39	0.61	0.39	0.36	0.01
AX_99506977	2R	24.9252	0.43	0.57	0.43	0.37	0
AX_99246894	2R	24.9374	0.2	0.8	0.2	0.27	0.02
AX_99805779	2R	24.9375	0.32	0.68	0.32	0.34	0.01
AX_99490895	2R	25.3186	0.93	0.07	0.07	0.12	0.03
AX_99626245	2R	25.3194	0.61	0.39	0.39	0.36	0.01
AX_99860650	2R	25.3195	0.41	0.59	0.41	0.37	0.01
AX_99667707	2R	25.3199	0.19	0.81	0.19	0.26	0.03
AX_99420425	2R	25.3201	0.32	0.68	0.32	0.34	0
AX_99256636	2R	25.3278	0.2	0.8	0.2	0.27	0
AX_99416096	2R	25.3283	0.64	0.36	0.36	0.35	0.02
AX_99534789	2R	25.3673	0.66	0.34	0.34	0.35	0.01
AX_99297425	2R	25.3718	0.02	0.98	0.02	0.04	0
AX_99356652	2R	25.3778	0.14	0.86	0.14	0.22	0.02
AX_99487749	2R	25.3779	0.87	0.13	0.13	0.2	0.02
AX_99328163	2R	25.3785	0.84	0.16	0.16	0.23	0.01
AX_99401048	2R	25.3785	0.26	0.74	0.26	0.31	0.01
AX_99616180	2R	25.4466	0.85	0.15	0.15	0.23	0
AX_99817555	2R	25.447	0.62	0.38	0.38	0.36	0.01
AX_99441750	2R	25.4475	0.64	0.36	0.36	0.36	0.02
AX_99337691	2R	25.4489	0.74	0.26	0.26	0.31	0
AX_99418012	2R	25.449	0.12	0.88	0.12	0.19	0.01
AX_99277341	2R	25.4505	0.92	0.08	0.08	0.13	0
AX_99348151	2R	25.4512	0.48	0.52	0.48	0.37	0.03
AX_99724237	2R	25.4513	0.47	0.53	0.47	0.37	0.02
AX_99649317	2R	25.5008	0.84	0.16	0.16	0.23	0
AX_99634120	2R	25.501	0.97	0.03	0.03	0.06	0.02
AX_99352473	2R	25.5017	0.75	0.25	0.25	0.3	0.01
AX_99277419	2R	25.5027	0.74	0.26	0.26	0.31	0.02
AX_99382602	2R	25.5121	0.63	0.37	0.37	0.36	0.02
AX_99666356	2R	25.5121	0.34	0.66	0.34	0.35	0
AX_99635343	2R	25.5124	0.66	0.34	0.34	0.35	0.01
AX_99513590	2R	25.5125	0.84	0.16	0.16	0.23	0.02
AX_99234858	2R	25.5176	0.44	0.56	0.44	0.37	0
AX_99733248	2R	25.5178	0.75	0.25	0.25	0.3	0.01
AX_99565493	2R	25.5179	0.3	0.7	0.3	0.33	0
AX_99755304	2R	25.5179	0.69	0.31	0.31	0.33	0
AX_99816349	2R	25.518	0.61	0.39	0.39	0.36	0
AX_99412724	2R	25.5183	0.62	0.38	0.38	0.36	0
AX_99828379	2R	25.5183	0.39	0.61	0.39	0.36	0
AX_99488524	2R	25.7235	0.78	0.22	0.22	0.28	0
AX_99852741	2R	25.7238	0.78	0.22	0.22	0.29	0
AX_99711119	2R	25.7242	0.21	0.79	0.21	0.28	0.03
AX_99617139	2R	25.7245	0.07	0.93	0.07	0.12	0
AX_99275104	2R	25.7245	0.64	0.36	0.36	0.35	0
AX_99422410	2R	25.7247	0.65	0.35	0.35	0.35	0.01
AX_99703679	2R	25.7249	0.13	0.87	0.13	0.21	0.01
AX_99651509	2R	25.7249	0.13	0.87	0.13	0.2	0.01
AX_99328079	2R	25.7251	0.65	0.35	0.35	0.35	0.01
AX_99641237	2R	25.7251	0.66	0.34	0.34	0.35	0.02
AX_99358943	2R	25.7255	0.72	0.28	0.28	0.32	0
AX_99852956	2R	25.7288	0.51	0.49	0.49	0.37	0
AX_99581629	2R	25.7294	0.42	0.58	0.42	0.37	0.01
AX_99537666	2R	25.7304	0.45	0.55	0.45	0.37	0
AX_99577430	2R	25.7306	0.42	0.58	0.42	0.37	0
AX_99714257	2R	25.7314	0.66	0.34	0.34	0.35	0.01
AX_99744122	2R	25.7708	0.01	0.99	0.01	0.03	0
AX_99311833	2R	25.7714	0.76	0.24	0.24	0.3	0
AX_99357234	2R	25.7714	0.24	0.76	0.24	0.3	0
AX_99879639	2R	25.7714	0.24	0.76	0.24	0.3	0.01
AX_99799628	2R	25.7717	0.94	0.06	0.06	0.11	0.02
AX_99509630	2R	25.7721	0.71	0.29	0.29	0.33	0
AX_99323216	2R	25.7752	0.08	0.92	0.08	0.14	0
AX_99428944	2R	25.7753	0.49	0.51	0.49	0.37	0.01
AX_99339189	2R	25.7766	0.81	0.19	0.19	0.26	0.01
AX_99609817	2R	25.7794	0.74	0.26	0.26	0.31	0
AX_99583406	2R	25.8113	0.05	0.95	0.05	0.09	0.01
AX_99257441	2R	25.8119	0.21	0.79	0.21	0.27	0.02
AX_99699323	2R	25.8834	0.4	0.6	0.4	0.37	0.01
AX_99411791	2R	25.8905	0.99	0.01	0.01	0.01	0
AX_99391792	2R	25.8905	0.44	0.56	0.44	0.37	0.01
AX_99811535	2R	25.8916	0.56	0.44	0.44	0.37	0
AX_99747963	2R	25.8917	0.55	0.45	0.45	0.37	0
AX_99845447	2R	25.8927	0.44	0.56	0.44	0.37	0.01
AX_99437994	2R	25.8927	0.22	0.78	0.22	0.28	0
AX_99268831	2R	25.8928	0.56	0.44	0.44	0.37	0
AX_99566493	2R	25.893	0.55	0.45	0.45	0.37	0
AX_99623287	2R	25.893	0.56	0.44	0.44	0.37	0
AX_99813989	2R	25.8992	0.47	0.53	0.47	0.37	0.01
AX_99677195	2R	25.9011	0.66	0.34	0.34	0.35	0.01
AX_99823498	2R	25.9016	0.05	0.95	0.05	0.09	0
AX_99723121	2R	25.9018	0.76	0.24	0.24	0.3	0
AX_99539912	2R	25.9023	0.76	0.24	0.24	0.3	0
AX_99766963	2R	25.9071	0.01	0.99	0.01	0.01	0
AX_99392998	2R	25.9082	0.31	0.69	0.31	0.34	0.01
AX_99372474	2R	25.9495	0.86	0.14	0.14	0.21	0.01
AX_99392645	2R	25.9498	0.86	0.14	0.14	0.21	0.01
AX_99849977	2R	25.9542	0.07	0.92	0.07	0.13	0
AX_99431500	2R	25.9913	0	1	0	0.01	0
AX_99463094	2R	25.9923	0.63	0.37	0.37	0.36	0.02
AX_99296348	2R	25.9955	0.63	0.37	0.37	0.36	0.01
AX_99849125	2R	25.9955	0.64	0.36	0.36	0.35	0.01
AX_99589131	2R	25.9956	0.78	0.22	0.22	0.29	0
AX_99461757	2R	25.9957	0.22	0.78	0.22	0.29	0.01
AX_99411160	2R	25.9975	0.93	0.07	0.07	0.13	0.01
AX_99710591	2R	25.9976	0.58	0.42	0.42	0.37	0.01
AX_99408867	2R	25.9979	0.21	0.79	0.21	0.28	0.01
AX_99836663	2R	25.998	0.78	0.22	0.22	0.28	0
AX_99713070	2R	25.9986	0.78	0.22	0.22	0.28	0.01
AX_99845158	2R	25.9991	0.11	0.89	0.11	0.18	0.01
AX_99296866	2R	25.9992	0.32	0.68	0.32	0.34	0.01
AX_99542225	2R	25.9993	0.11	0.89	0.11	0.18	0.01
AX_99290104	2R	25.9997	0.11	0.89	0.11	0.18	0
AX_99683943	2R	26	0.98	0.02	0.02	0.03	0
AX_99448363	2R	26.0227	0.12	0.88	0.12	0.19	0.01
AX_99866314	2R	26.0228	0.18	0.82	0.18	0.25	0.01
AX_99340953	2R	26.0235	0.17	0.83	0.17	0.24	0.01
AX_99382840	2R	26.0235	0.65	0.35	0.35	0.35	0.01
AX_99837904	2R	26.0237	0.17	0.83	0.17	0.24	0.01
AX_99859622	2R	26.0239	0.56	0.44	0.44	0.37	0.01
AX_99553444	2R	26.1196	0.4	0.6	0.4	0.37	0.02
AX_99519148	2R	26.1197	0.59	0.41	0.41	0.37	0.01
AX_99293928	2R	26.1261	0.43	0.57	0.43	0.37	0.01
AX_99304994	2R	26.1481	0.99	0.01	0.01	0.02	0.01
AX_99553109	2R	26.1484	0.56	0.44	0.44	0.37	0.03
AX_99782927	2R	26.1497	0.99	0.01	0.01	0.01	0
AX_99277936	2R	26.1502	0.98	0.02	0.02	0.03	0
AX_99583194	2R	26.1833	0.89	0.11	0.11	0.17	0.02
AX_99498354	2R	26.3192	0.28	0.72	0.28	0.32	0.02
AX_99364253	2R	26.3899	0.42	0.58	0.42	0.37	0.01
AX_99423320	2R	26.3983	0.29	0.71	0.29	0.33	0.03
AX_99644715	2R	26.4963	0.22	0.78	0.22	0.28	0.01
AX_99294265	2R	26.515	0.79	0.21	0.21	0.28	0.01
AX_99531646	2R	26.515	0.77	0.23	0.23	0.29	0.02
AX_99467894	2R	26.5167	0.21	0.79	0.21	0.28	0
AX_99242082	2R	26.5337	0.99	0.01	0.01	0.02	0.01
AX_99746228	2R	26.534	0.99	0.01	0.01	0.02	0
AX_99379855	2R	26.5342	0.02	0.98	0.02	0.03	0.01
AX_99474106	2R	26.5343	0.8	0.2	0.2	0.27	0.03
AX_99753168	2R	26.5344	0.36	0.64	0.36	0.35	0.01
AX_99347008	2R	26.5345	0.02	0.98	0.02	0.04	0
AX_99351249	2R	26.5352	0.02	0.98	0.02	0.04	0
AX_99886364	2R	26.5353	0.63	0.37	0.37	0.36	0.02
AX_99391156	2R	26.5398	0.98	0.02	0.02	0.03	0.01
AX_99863876	2R	26.5398	0.02	0.98	0.02	0.04	0
AX_99858799	2R	26.5399	0.98	0.02	0.02	0.04	0
AX_99570273	2R	26.54	0.01	0.99	0.01	0.02	0
AX_99317909	2R	26.541	0.02	0.98	0.02	0.04	0.01
AX_99782765	2R	26.5411	0.02	0.98	0.02	0.03	0.02
AX_99875267	2R	26.5414	0.77	0.23	0.23	0.29	0.01
AX_99719671	2R	26.5427	0.21	0.79	0.21	0.28	0.01
AX_99392814	2R	26.5622	0.5	0.5	0.5	0.37	0.03
AX_99664514	2R	26.5623	0.06	0.94	0.06	0.11	0.01
AX_99531431	2R	26.5729	0.23	0.77	0.23	0.29	0.01
AX_99264472	2R	26.5961	0.61	0.39	0.39	0.36	0.01
AX_99392207	2R	26.5965	0.59	0.41	0.41	0.37	0
AX_99508819	2R	26.6481	0.36	0.64	0.36	0.36	0
AX_99651079	2R	26.65	0.54	0.46	0.46	0.37	0.01
AX_99803934	2R	26.7093	0.78	0.22	0.22	0.28	0
AX_99313728	2R	26.7265	0.74	0.26	0.26	0.31	0.02
AX_99707968	2R	26.736	0.42	0.58	0.42	0.37	0.01
AX_99844481	2R	26.7421	0.36	0.64	0.36	0.35	0.02
AX_99308888	2R	26.7853	0.79	0.21	0.21	0.28	0
AX_99693138	2R	26.7863	0.57	0.43	0.43	0.37	0
AX_99606636	2R	26.7899	0.79	0.21	0.21	0.28	0.01
AX_99487407	2R	26.7902	0.21	0.79	0.21	0.27	0.01
AX_99690746	2R	26.9289	0.3	0.7	0.3	0.33	0.02
AX_99541975	2R	26.9292	0.33	0.67	0.33	0.34	0.01
AX_99681304	2R	26.9293	0.8	0.2	0.2	0.27	0.01
AX_99694162	2R	26.9296	0.35	0.65	0.35	0.35	0.01
AX_99863182	2R	26.9296	0.2	0.8	0.2	0.27	0.01
AX_99254172	2R	27.0563	0.35	0.65	0.35	0.35	0.02
AX_99656786	2R	27.0577	0.35	0.65	0.35	0.35	0.01
AX_99284631	2R	27.0598	0.5	0.5	0.5	0.37	0.01
AX_99832210	2R	27.0599	0.16	0.84	0.16	0.23	0.03
AX_99679816	2R	27.0614	0.36	0.64	0.36	0.35	0
AX_99582008	2R	27.0618	0.74	0.26	0.26	0.31	0.01
AX_99765312	2R	27.0621	0.64	0.36	0.36	0.35	0.02
AX_99736881	2R	27.0624	0.91	0.09	0.09	0.15	0.01
AX_99584496	2R	27.0663	0	1	0	0.01	0
AX_99341578	2R	27.067	0.92	0.08	0.08	0.14	0.03
AX_99249020	2R	27.195	0.16	0.84	0.16	0.24	0.02
AX_99446059	2R	27.1953	0.22	0.78	0.22	0.28	0.01
AX_99725491	2R	27.2096	0.09	0.91	0.09	0.15	0.02
AX_99686861	2R	27.2131	0.84	0.16	0.16	0.23	0.01
AX_99548619	2R	27.2133	0.84	0.16	0.16	0.23	0.03
AX_99251840	2R	27.2133	0.91	0.09	0.09	0.15	0
AX_99526467	2R	27.2135	0.83	0.17	0.17	0.25	0.01
AX_99308246	2R	27.2135	0.09	0.91	0.09	0.16	0
AX_99497128	2R	27.2987	0.05	0.95	0.05	0.1	0.03
AX_99361599	2R	27.3562	0.1	0.9	0.1	0.16	0.01
AX_99401758	2R	27.3578	0.96	0.04	0.04	0.08	0.03
AX_99383487	2R	27.3578	0.94	0.06	0.06	0.1	0
AX_99277452	2R	27.3579	0.1	0.9	0.1	0.16	0.01
AX_99788474	2R	27.362	0.12	0.88	0.12	0.18	0.01
AX_99624559	2R	27.3642	0.99	0.01	0.01	0.02	0.01
AX_99526327	2R	27.3642	0.01	0.99	0.01	0.03	0.01
AX_99551864	2R	27.3644	0.27	0.73	0.27	0.32	0.01
AX_99675809	2R	27.3646	0.96	0.04	0.04	0.08	0
AX_99447102	2R	27.3647	0.15	0.85	0.15	0.22	0
AX_99342917	2R	27.365	0.27	0.73	0.27	0.32	0
AX_99501448	2R	27.3651	0.96	0.04	0.04	0.08	0
AX_99682866	2R	27.3652	0.1	0.9	0.1	0.17	0.02
AX_99804096	2R	27.3664	0.91	0.09	0.09	0.15	0.01
AX_99845409	2R	27.3678	0.7	0.3	0.3	0.33	0.01
AX_99428186	2R	27.3691	0.06	0.94	0.06	0.1	0.02
AX_99768443	2R	27.3692	0.03	0.97	0.03	0.05	0
AX_99517714	2R	27.3695	0.8	0.2	0.2	0.27	0.01
AX_99484914	2R	27.3699	0.97	0.03	0.03	0.05	0
AX_99294124	2R	27.3808	0.56	0.44	0.44	0.37	0.01
AX_99304137	2R	27.3808	0.16	0.84	0.16	0.23	0.01
AX_99614926	2R	27.3885	0.67	0.33	0.33	0.35	0.01
AX_99716497	2R	27.3899	0.11	0.89	0.11	0.18	0.01
AX_99442362	2R	27.3903	0.9	0.1	0.1	0.17	0.01
AX_99871498	2R	27.3903	0.9	0.1	0.1	0.17	0.02
AX_99600709	2R	27.4096	0.02	0.98	0.02	0.03	0.02
AX_99302019	2R	27.4302	0.99	0.01	0.01	0.03	0.01
AX_99802303	2R	27.4313	0.99	0.01	0.01	0.03	0
AX_99288875	2R	27.4342	0.01	0.99	0.01	0.03	0
AX_99448643	2R	27.4375	0.06	0.94	0.06	0.1	0
AX_99303063	2R	27.4384	0.05	0.95	0.05	0.1	0.01
AX_99584968	2R	27.4599	0.3	0.7	0.3	0.33	0.02
AX_99642740	2R	27.4663	0.74	0.26	0.26	0.31	0.01
AX_99388864	2R	27.4664	0.51	0.49	0.49	0.37	0.02
AX_99828283	2R	27.4664	1	0	0	0.01	0
AX_99771274	2R	27.4671	0.68	0.32	0.32	0.34	0.01
AX_99765589	2R	27.4705	0.62	0.38	0.38	0.36	0.01
AX_99870530	2R	27.4727	0.56	0.44	0.44	0.37	0
AX_99570449	2R	27.4727	0.4	0.6	0.4	0.36	0.01
AX_99590798	2R	27.473	0.31	0.69	0.31	0.34	0.01
AX_99460373	2R	27.4867	0.18	0.82	0.18	0.25	0.02
AX_99305994	2R	27.5855	0.24	0.76	0.24	0.3	0.03
AX_99587876	2R	27.6455	0.72	0.28	0.28	0.32	0.01
AX_99855286	2R	27.6508	0.64	0.36	0.36	0.35	0.01
AX_99656395	2R	27.6524	0.6	0.4	0.4	0.36	0.01
AX_99620775	2R	27.6535	0.6	0.4	0.4	0.36	0.03
AX_99532767	2R	27.6537	0.41	0.59	0.41	0.37	0.01
AX_99674373	2R	27.6847	0.69	0.31	0.31	0.34	0.01
AX_99487400	2R	27.6848	0.03	0.97	0.03	0.05	0.01
AX_99234066	2R	27.6862	0.05	0.95	0.05	0.09	0
AX_99623367	2R	27.6865	0.14	0.86	0.14	0.21	0
AX_99775558	2R	27.6872	0.87	0.13	0.13	0.21	0.01
AX_99326255	2R	27.7125	0.17	0.83	0.17	0.24	0.01
AX_99857676	2R	27.7136	0.07	0.92	0.07	0.13	0
AX_99872937	2R	27.7207	0.42	0.58	0.42	0.37	0.01
AX_99318945	2R	27.7252	0.73	0.27	0.27	0.31	0.02
AX_99490840	2R	27.7294	0.25	0.75	0.25	0.3	0.01
AX_99482159	2R	27.7955	0.04	0.96	0.04	0.07	0.02
AX_99650385	2R	27.8131	0.99	0.01	0.01	0.02	0
AX_99881990	2R	27.8925	0.51	0.49	0.49	0.37	0.01
AX_99473729	2R	27.9088	0.74	0.26	0.26	0.31	0
AX_99381088	2R	27.91	0.3	0.7	0.3	0.33	0.01
AX_99647488	2R	27.911	0.59	0.41	0.41	0.37	0.01
AX_99652926	2R	27.9113	0.46	0.54	0.46	0.37	0
AX_99589475	2R	27.9115	0.96	0.04	0.04	0.07	0
AX_99238088	2R	28.0117	0.54	0.46	0.46	0.37	0
AX_99283168	2R	28.0124	0.55	0.45	0.45	0.37	0.01
AX_99494386	2R	28.0126	0.11	0.89	0.11	0.17	0
AX_99470780	2R	28.0128	0.1	0.9	0.1	0.17	0
AX_99383307	2R	28.0141	0.9	0.1	0.1	0.16	0
AX_99350276	2R	28.0201	0.49	0.51	0.49	0.37	0.01
AX_99391320	2R	28.0204	0.69	0.31	0.31	0.33	0
AX_99425744	2R	28.0204	0.31	0.69	0.31	0.34	0.01
AX_99714498	2R	28.0209	0.21	0.79	0.21	0.27	0
AX_99239424	2R	28.021	0.7	0.3	0.3	0.33	0.01
AX_99475469	2R	28.0216	0.41	0.59	0.41	0.37	0
AX_99688829	2R	28.0356	0.87	0.13	0.13	0.2	0.02
AX_99640518	2R	28.6123	0.28	0.72	0.28	0.32	0.01
AX_99831196	2R	28.623	0.87	0.13	0.13	0.21	0.01
AX_99677727	2R	28.6287	0.4	0.6	0.4	0.36	0.02
AX_99688884	2R	28.6309	0.35	0.65	0.35	0.35	0.03
AX_99555575	2R	29.1239	0.82	0.18	0.18	0.25	0.01
AX_99529850	2R	29.2865	0.75	0.25	0.25	0.3	0
AX_99308859	2R	29.2884	0.24	0.76	0.24	0.3	0.01
AX_99251966	2R	29.2886	0.75	0.25	0.25	0.3	0
AX_99883985	2R	29.4033	0.6	0.4	0.4	0.36	0.01
AX_99234610	2R	29.8199	0.81	0.19	0.19	0.26	0
AX_99735022	2R	29.8238	0.25	0.75	0.25	0.31	0.02
AX_99253057	2R	29.8238	0.1	0.9	0.1	0.16	0
AX_99424732	2R	29.8238	0.09	0.91	0.09	0.15	0.01
AX_99739086	2R	29.8239	0.1	0.9	0.1	0.16	0
AX_99784074	2R	29.8239	0.9	0.1	0.1	0.16	0
AX_99362533	2R	29.8334	0.46	0.54	0.46	0.37	0.01
AX_99440210	2R	29.8353	0.2	0.8	0.2	0.27	0.01
AX_99605897	2R	29.8354	0.63	0.37	0.37	0.36	0
AX_99679502	2R	29.836	0.77	0.23	0.23	0.29	0.02
AX_99864585	2R	29.8361	0.57	0.43	0.43	0.37	0.03
AX_99675647	2R	29.8364	0.53	0.47	0.47	0.37	0.01
AX_99236025	2R	29.8375	0.91	0.09	0.09	0.15	0.01
AX_99414836	2R	29.8376	0.07	0.93	0.07	0.12	0
AX_99363308	2R	29.8378	0.93	0.07	0.07	0.12	0.01
AX_99649962	2R	29.8382	0.96	0.04	0.04	0.08	0
AX_99831915	2R	29.8564	0.96	0.04	0.04	0.08	0.01
AX_99284243	2R	29.8564	0.04	0.96	0.04	0.08	0.01
AX_99396921	2R	29.8947	0.96	0.04	0.04	0.08	0.01
AX_99489110	2R	29.8949	0.96	0.04	0.04	0.08	0
AX_99558499	2R	29.9034	0.31	0.69	0.31	0.34	0.01
AX_99521425	2R	29.9131	0.98	0.02	0.02	0.04	0.02
AX_99780304	2R	29.957	0.98	0.02	0.02	0.04	0
AX_99368233	2R	29.9589	0.93	0.07	0.07	0.12	0
AX_99824063	2R	29.9591	0.07	0.93	0.07	0.12	0
AX_99866100	2R	29.9628	0.54	0.46	0.46	0.37	0.01
AX_99647243	2R	29.963	0.59	0.41	0.41	0.37	0.01
AX_99649887	2R	30.0397	0.21	0.79	0.21	0.28	0.01
AX_99316717	2R	30.2588	0.83	0.17	0.17	0.24	0.03
AX_99867998	2R	30.2985	0.84	0.16	0.16	0.23	0.02
AX_99759111	2R	30.2986	0.98	0.02	0.02	0.04	0
AX_99647280	2R	30.3013	0.35	0.65	0.35	0.35	0.01
AX_99610614	2R	30.302	0.4	0.6	0.4	0.37	0.02
AX_99495730	2R	30.3026	0.72	0.28	0.28	0.32	0
AX_99322214	2R	30.3339	0.39	0.61	0.39	0.36	0
AX_99311797	2R	30.334	0.61	0.39	0.39	0.36	0.01
AX_99297043	2R	30.3342	0.66	0.34	0.34	0.35	0.01
AX_99461059	2R	30.3344	0.39	0.61	0.39	0.36	0
AX_99476127	2R	30.3344	0.61	0.39	0.39	0.36	0
AX_99742674	2R	30.3344	0.4	0.6	0.4	0.37	0.02
AX_99389795	2R	30.3346	0.66	0.34	0.34	0.35	0.01
AX_99675657	2R	30.3348	0.35	0.65	0.35	0.35	0.01
AX_99723062	2R	30.3352	0.66	0.34	0.34	0.35	0.01
AX_99730713	2R	30.3358	0.61	0.39	0.39	0.36	0.02
AX_99593567	2R	30.3365	0.04	0.96	0.04	0.08	0
AX_99468959	2R	30.3366	0.96	0.04	0.04	0.08	0
AX_99556411	2R	30.3564	0.98	0.02	0.02	0.04	0.01
AX_99604028	2R	30.3575	0.02	0.98	0.02	0.04	0.01
AX_99308494	2R	30.4555	0.44	0.56	0.44	0.37	0.02
AX_99237941	2R	30.4556	0.09	0.91	0.09	0.15	0
AX_99594650	2R	30.5243	0.02	0.98	0.02	0.04	0.01
AX_99587173	2R	30.5406	0.98	0.03	0.03	0.05	0
AX_99542053	2R	30.5408	0.02	0.98	0.02	0.04	0
AX_99574664	2R	30.5561	0.14	0.86	0.14	0.21	0
AX_99676557	2R	30.5563	0.93	0.07	0.07	0.12	0
AX_99598333	2R	30.5563	0.93	0.07	0.07	0.12	0.01
AX_99680196	2R	30.5566	0.94	0.06	0.06	0.11	0.01
AX_99701151	2R	30.5568	0.64	0.36	0.36	0.35	0.01
AX_99255151	2R	30.5569	0.58	0.42	0.42	0.37	0
AX_99871166	2R	30.5604	0.36	0.64	0.36	0.35	0.02
AX_99453717	2R	30.5608	0.57	0.43	0.43	0.37	0.01
AX_99358325	2R	30.5713	0.92	0.08	0.08	0.14	0.01
AX_99436022	2R	30.6027	0.38	0.62	0.38	0.36	0.01
AX_99407168	2R	30.6042	0.95	0.05	0.05	0.09	0.03
AX_99307214	2R	30.6043	0.62	0.38	0.38	0.36	0.02
AX_99593791	2R	30.6112	0.96	0.04	0.04	0.08	0
AX_99285714	2R	30.6134	0.67	0.33	0.33	0.35	0.01
AX_99423058	2R	30.6171	0.23	0.77	0.23	0.29	0.02
AX_99689788	2R	30.7301	0.65	0.35	0.35	0.35	0.03
AX_99624924	2R	30.7565	0.72	0.28	0.28	0.32	0
AX_99612262	2R	30.7573	0.22	0.78	0.22	0.29	0.01
AX_99745248	2R	30.8043	0.22	0.78	0.22	0.29	0
AX_99501762	2R	30.8046	0.78	0.22	0.22	0.28	0.01
AX_99443742	2R	30.8048	0.94	0.06	0.06	0.11	0
AX_99536570	2R	30.8048	0.93	0.07	0.07	0.13	0
AX_99383997	2R	30.8051	0.36	0.64	0.36	0.36	0.01
AX_99250178	2R	30.8055	0.57	0.43	0.43	0.37	0.02
AX_99785598	2R	30.8072	0.36	0.64	0.36	0.35	0.01
AX_99552578	2R	30.8086	0.64	0.36	0.36	0.36	0.02
AX_99880907	2R	30.8086	0.63	0.37	0.37	0.36	0.01
AX_99714139	2R	30.8087	0.63	0.37	0.37	0.36	0.01
AX_99605162	2R	30.8087	0.34	0.66	0.34	0.35	0.02
AX_99341425	2R	30.9143	0.13	0.87	0.13	0.2	0.01
AX_99578695	2R	30.9591	0.85	0.15	0.15	0.23	0.01
AX_99591924	2R	31.0403	0.76	0.24	0.24	0.3	0
AX_99752950	2R	31.0404	0.29	0.71	0.29	0.33	0
AX_99250994	2R	31.052	0.46	0.54	0.46	0.37	0.02
AX_99264235	2R	31.0607	0.59	0.41	0.41	0.37	0.01
AX_99290135	2R	31.1215	0.53	0.47	0.47	0.37	0.02
AX_99713475	2R	31.1295	0.11	0.89	0.11	0.18	0
AX_99636659	2R	31.133	0.24	0.76	0.24	0.3	0.01
AX_99471551	2R	31.1331	0.77	0.23	0.23	0.29	0.01
AX_99375180	2R	31.1335	0.77	0.23	0.23	0.29	0.01
AX_99275059	2R	31.1508	0.55	0.45	0.45	0.37	0.01
AX_99555218	2R	31.1537	0.6	0.4	0.4	0.37	0.02
AX_99487920	2R	31.2464	0.03	0.97	0.03	0.05	0
AX_99460809	2R	31.2469	0.55	0.45	0.45	0.37	0.01
AX_99715170	2R	31.2593	0.79	0.21	0.21	0.28	0.01
AX_99852459	2R	31.2653	0.99	0.01	0.01	0.02	0
AX_99605632	2R	31.2677	0.92	0.08	0.08	0.13	0.01
AX_99679936	2R	31.2679	0.07	0.93	0.07	0.12	0
AX_99401201	2R	31.2682	0.46	0.54	0.46	0.37	0.01
AX_99256239	2R	31.2686	0.64	0.36	0.36	0.35	0.01
AX_99538932	2R	31.269	0.02	0.98	0.02	0.03	0
AX_99720516	2R	31.2693	0.03	0.97	0.03	0.06	0.01
AX_99413036	2R	31.2698	0.24	0.76	0.24	0.3	0.01
AX_99465117	2R	31.2698	0.54	0.46	0.46	0.37	0.02
AX_99617840	2R	31.27	0.42	0.58	0.42	0.37	0
AX_99567499	2R	31.2709	0.27	0.73	0.27	0.32	0.01
AX_99576468	2R	31.2716	0.33	0.67	0.33	0.34	0.01
AX_99794713	2R	31.2985	0.18	0.82	0.18	0.25	0.03
AX_99666586	2R	31.2988	0.56	0.44	0.44	0.37	0.02
AX_99321492	2R	31.3002	0.42	0.58	0.42	0.37	0.03
AX_99538061	2R	31.3012	0.85	0.15	0.15	0.23	0.02
AX_99312685	2R	31.3029	0.81	0.19	0.19	0.26	0.03
AX_99696053	2R	31.3029	0.19	0.81	0.19	0.26	0.02
AX_99694908	2R	31.3034	0.85	0.15	0.15	0.23	0.03
AX_99655139	2R	31.3305	0.3	0.7	0.3	0.33	0.02
AX_99531915	2R	31.3346	0.72	0.28	0.28	0.32	0.02
AX_99657306	2R	31.335	0.85	0.15	0.15	0.22	0.02
AX_99417176	2R	31.3357	0.13	0.87	0.13	0.2	0.02
AX_99351048	2R	31.3645	0.29	0.71	0.29	0.33	0.03
AX_99337414	2R	31.4993	0.72	0.28	0.28	0.32	0.01
AX_99444703	2R	31.5114	0.13	0.87	0.13	0.2	0
AX_99394155	2R	31.5114	0.88	0.12	0.12	0.19	0.03
AX_99595332	2R	31.5126	0.84	0.16	0.16	0.23	0.02
AX_99521250	2R	31.5133	0.83	0.17	0.17	0.24	0
AX_99716327	2R	31.5166	0.16	0.84	0.16	0.24	0.01
AX_99804936	2R	31.5201	0.82	0.18	0.18	0.25	0.02
AX_99798662	2R	31.5349	0.71	0.29	0.29	0.33	0.03
AX_99779648	2R	31.5612	0.74	0.26	0.26	0.31	0.03
AX_99245635	2R	31.5615	0.49	0.51	0.49	0.37	0
AX_99807007	2R	31.5615	0.49	0.51	0.49	0.37	0
AX_99326103	2R	31.5643	0.65	0.35	0.35	0.35	0
AX_99338777	2R	31.5647	0.64	0.36	0.36	0.35	0.01
AX_99535149	2R	31.5679	0.63	0.37	0.37	0.36	0
AX_99752543	2R	31.568	0.62	0.38	0.38	0.36	0.01
AX_99643375	2R	31.569	0.62	0.38	0.38	0.36	0
AX_99604856	2R	31.5691	0.63	0.37	0.37	0.36	0
AX_99863559	2R	31.5691	0.38	0.62	0.38	0.36	0
AX_99713125	2R	31.5693	0.61	0.39	0.39	0.36	0
AX_99312500	2R	31.6512	0.5	0.5	0.5	0.37	0.01
AX_99378435	2R	31.653	0.74	0.26	0.26	0.31	0.01
AX_99769451	2R	31.6531	0.73	0.27	0.27	0.32	0.02
AX_99318116	2R	31.6532	0.75	0.25	0.25	0.3	0.01
AX_99380745	2R	31.7721	0.49	0.51	0.49	0.37	0.02
AX_99320565	2R	31.8551	0.21	0.79	0.21	0.27	0.01
AX_99770493	2R	31.8669	0.4	0.6	0.4	0.37	0.03
AX_99753730	2R	31.8894	0.14	0.86	0.14	0.21	0.01
AX_99637897	2R	31.8895	0.56	0.44	0.44	0.37	0.02
AX_99732595	2R	31.9013	0.13	0.87	0.13	0.2	0.01
AX_99572139	2R	31.9069	0.87	0.13	0.13	0.2	0
AX_99817561	2R	31.9072	0.87	0.13	0.13	0.2	0
AX_99510605	2R	31.9073	0.87	0.13	0.13	0.2	0
AX_99423714	2R	31.9275	0.26	0.74	0.26	0.31	0.02
AX_99399785	2R	32.0162	0.82	0.18	0.18	0.25	0.02
AX_99808208	2R	32.0204	0.97	0.03	0.03	0.06	0
AX_99341495	2R	32.0757	0.14	0.86	0.14	0.22	0.02
AX_99443893	2R	32.1734	0.77	0.23	0.23	0.29	0.01
AX_99732363	2R	32.174	0.12	0.88	0.12	0.19	0
AX_99544615	2R	32.1743	0.75	0.25	0.25	0.31	0
AX_99419839	2R	32.1806	0.12	0.88	0.12	0.19	0.02
AX_99631485	2R	32.2065	0.76	0.24	0.24	0.3	0
AX_99654253	2R	32.2273	0.6	0.4	0.4	0.36	0.01
AX_99248350	2R	32.2275	0.88	0.12	0.12	0.19	0
AX_99352386	2R	32.2275	0.24	0.76	0.24	0.3	0
AX_99783445	2R	32.2278	0.72	0.28	0.28	0.32	0.01
AX_99869160	2R	32.2279	0.76	0.24	0.24	0.3	0.01
AX_99356112	2R	32.2279	0.76	0.24	0.24	0.3	0.01
AX_99302752	2R	32.2279	0.76	0.24	0.24	0.3	0.02
AX_99467134	2R	32.2281	0.02	0.98	0.02	0.04	0.01
AX_99299915	2R	32.2284	0.96	0.04	0.04	0.08	0.01
AX_99789417	2R	32.2311	0.37	0.63	0.37	0.36	0.02
AX_99417862	2R	32.2311	0.63	0.37	0.37	0.36	0.01
AX_99226739	2R	32.2318	0.97	0.03	0.03	0.05	0.02
AX_99620604	2R	32.2318	0.96	0.04	0.04	0.07	0.01
AX_99413396	2R	32.232	0.04	0.96	0.04	0.07	0.01
AX_99554327	2R	32.233	0.39	0.61	0.39	0.36	0.02
AX_99729646	2R	32.2345	0.97	0.03	0.03	0.06	0.01
AX_99361419	2R	32.2348	0.61	0.39	0.39	0.36	0.01
AX_99487534	2R	32.2351	0.4	0.6	0.4	0.36	0
AX_99554685	2R	32.2351	0.36	0.64	0.36	0.36	0.02
AX_99372642	2R	32.2353	0.63	0.37	0.37	0.36	0.01
AX_99315231	2R	32.2355	0.15	0.85	0.15	0.23	0.01
AX_99754449	2R	32.2356	0.15	0.85	0.15	0.22	0.02
AX_99444480	2R	32.2368	0.97	0.03	0.03	0.06	0
AX_99346726	2R	32.2371	0.73	0.27	0.27	0.32	0.01
AX_99336071	2R	32.2374	0.48	0.52	0.48	0.37	0.01
AX_99663949	2R	32.3458	0.98	0.02	0.02	0.04	0
AX_99848225	2R	32.5565	0.48	0.52	0.48	0.37	0.01
AX_99759720	2R	32.5648	0.02	0.98	0.02	0.04	0
AX_99636392	2R	32.611	0.02	0.98	0.02	0.04	0.01
AX_99419973	2R	32.6953	0.73	0.27	0.27	0.32	0.02
AX_99835383	2R	32.7056	0.83	0.17	0.17	0.24	0.01
AX_99733608	2R	32.7072	0.48	0.52	0.48	0.37	0
AX_99517537	2R	32.7237	0.48	0.52	0.48	0.37	0.01
AX_99400138	2R	32.7238	0.49	0.51	0.49	0.37	0.02
AX_99665177	2R	32.7238	0.53	0.47	0.47	0.37	0.01
AX_99572892	2R	32.7238	0.49	0.51	0.49	0.37	0.01
AX_99817863	2R	32.7335	0.52	0.48	0.48	0.37	0.01
AX_99833937	2R	32.7392	0.26	0.74	0.26	0.31	0.01
AX_99783342	2R	32.8008	0.98	0.02	0.02	0.04	0
AX_99847306	2R	32.801	0.3	0.7	0.3	0.33	0.02
AX_99863017	2R	32.8013	0.3	0.7	0.3	0.33	0.02
AX_99644508	2R	32.8016	0.69	0.31	0.31	0.34	0.02
AX_99226081	2R	32.8016	0.99	0.01	0.01	0.03	0.01
AX_99776754	2R	32.8061	0.53	0.47	0.47	0.37	0.02
AX_99243394	2R	32.8064	0.48	0.52	0.48	0.37	0.01
AX_99441357	2R	32.8967	0.51	0.49	0.49	0.37	0.01
AX_99515836	2R	32.8996	0.25	0.75	0.25	0.31	0.01
AX_99380569	2R	32.8998	0.28	0.72	0.28	0.32	0.01
AX_99881743	2R	32.8998	0.78	0.22	0.22	0.28	0.01
AX_99272976	2R	32.8999	0.05	0.95	0.05	0.09	0.01
AX_99876392	2R	32.8999	0.2	0.8	0.2	0.27	0.01
AX_99380764	2R	32.9	0.81	0.19	0.19	0.26	0.01
AX_99339958	2R	32.9004	0.03	0.97	0.03	0.05	0
AX_99844286	2R	32.9004	0.2	0.8	0.2	0.27	0
AX_99848591	2R	32.9005	0.02	0.98	0.02	0.03	0
AX_99790596	2R	32.9008	0.08	0.92	0.08	0.13	0
AX_99598768	2R	32.901	0.01	0.99	0.01	0.02	0
AX_99561467	2R	32.9019	0.02	0.98	0.02	0.03	0
AX_99439469	2R	32.902	0.02	0.98	0.02	0.03	0
AX_99552486	2R	32.9526	0.28	0.72	0.28	0.32	0.01
AX_99335186	2R	32.9527	0.69	0.31	0.31	0.34	0.01
AX_99678231	2R	32.9528	0.71	0.29	0.29	0.33	0.01
AX_99618152	2R	32.9529	0.28	0.72	0.28	0.32	0
AX_99469121	2R	32.9531	0.69	0.31	0.31	0.34	0.01
AX_99818515	2R	32.9538	0.7	0.3	0.3	0.33	0.01
[truncated: 31,702 more rows]

## Sheet: 3R
Supplementary table S1: Characteristics of 31493 informative 600K SNP markers on 3R chromosome in Nordic Seed hybrid rye (Secale cereale L.) elite breeding germplasm (n=180)
			snpReady
			p	q	MAF	PIC	Miss
Marker ID	Chromosome	Position (Mbp)	0.502424	0.497591	0.211149	0.237744	0.00792938
AX_99700353	3R	0.079277	0.5	0.5	0.5	0.38	0
AX_99643111	3R	0.081494	0.51	0.49	0.49	0.37	0.01
AX_99237474	3R	0.08185	0.84	0.16	0.16	0.23	0.01
AX_99396583	3R	0.081931	0.52	0.48	0.48	0.37	0
AX_99765622	3R	0.084257	0.83	0.17	0.17	0.24	0.02
AX_99440570	3R	0.08598	0.18	0.82	0.18	0.25	0.01
AX_99816701	3R	0.086266	0.53	0.47	0.47	0.37	0.02
AX_99831777	3R	0.086293	0.46	0.54	0.46	0.37	0
AX_99587046	3R	0.103066	0.82	0.18	0.18	0.25	0.02
AX_99711056	3R	0.103594	0.87	0.13	0.13	0.2	0
AX_99662706	3R	0.103885	0.91	0.09	0.09	0.15	0
AX_99765218	3R	0.104191	0.2	0.8	0.2	0.27	0.01
AX_99347550	3R	0.104217	0.14	0.86	0.14	0.21	0.01
AX_99725433	3R	0.104891	0.07	0.93	0.07	0.12	0
AX_99322976	3R	0.105398	0.84	0.16	0.16	0.23	0.01
AX_99493561	3R	0.105754	0.09	0.91	0.09	0.15	0
AX_99311608	3R	0.106015	0.28	0.72	0.28	0.32	0.02
AX_99755965	3R	0.106659	0.22	0.78	0.22	0.29	0.01
AX_99352276	3R	0.154384	0.77	0.23	0.23	0.29	0.01
AX_99703869	3R	0.171029	0.1	0.9	0.1	0.16	0.02
AX_99545489	3R	0.17148	0.91	0.09	0.09	0.16	0
AX_99755543	3R	0.17276	0.28	0.72	0.28	0.32	0.01
AX_99652129	3R	0.173099	0.96	0.04	0.04	0.08	0
AX_99615136	3R	0.227508	0.06	0.94	0.06	0.11	0
AX_99864372	3R	0.231636	0.96	0.04	0.04	0.08	0
AX_99708882	3R	0.232241	0.91	0.09	0.09	0.15	0
AX_99375467	3R	0.232649	0.92	0.08	0.08	0.14	0.01
AX_99817924	3R	0.232784	0.09	0.91	0.09	0.15	0.01
AX_99370028	3R	0.242845	0.94	0.06	0.06	0.1	0.02
AX_99782947	3R	0.260944	0.11	0.89	0.11	0.17	0.01
AX_99735460	3R	0.267437	0.11	0.89	0.11	0.18	0.01
AX_99681799	3R	0.641246	0.98	0.02	0.02	0.04	0.02
AX_99327435	3R	0.647689	0.89	0.11	0.11	0.18	0.01
AX_99407346	3R	0.818537	0.23	0.77	0.23	0.29	0.01
AX_99828345	3R	0.875748	0.12	0.88	0.12	0.18	0
AX_99266654	3R	0.877234	0.88	0.12	0.12	0.19	0.01
AX_99316645	3R	0.891232	0.37	0.63	0.37	0.36	0.01
AX_99306628	3R	0.891382	0.26	0.74	0.26	0.31	0.01
AX_99456098	3R	0.891457	0.71	0.29	0.29	0.33	0.01
AX_99297898	3R	0.892674	0.71	0.29	0.29	0.33	0.01
AX_99783668	3R	0.892926	0.27	0.73	0.27	0.31	0
AX_99751193	3R	0.893825	0.69	0.31	0.31	0.34	0
AX_99875303	3R	0.90386	0.86	0.14	0.14	0.21	0.01
AX_99291139	3R	0.904222	0.46	0.54	0.46	0.37	0.01
AX_99501050	3R	0.904251	0.61	0.39	0.39	0.36	0.01
AX_99857104	3R	0.904783	0.44	0.56	0.44	0.37	0.01
AX_99798736	3R	0.91655	0.39	0.61	0.39	0.36	0.01
AX_99763359	3R	0.916638	0.04	0.96	0.04	0.08	0.01
AX_99765964	3R	0.924626	0.44	0.56	0.44	0.37	0.01
AX_99241376	3R	0.924853	0.05	0.95	0.05	0.09	0
AX_99322929	3R	0.97799	0.45	0.55	0.45	0.37	0
AX_99866486	3R	0.978116	0.43	0.57	0.43	0.37	0
AX_99812021	3R	0.978732	0.93	0.07	0.07	0.12	0
AX_99482402	3R	0.978779	0.49	0.51	0.49	0.37	0.01
AX_99475476	3R	0.978844	0.46	0.54	0.46	0.37	0.01
AX_99263768	3R	0.978871	0.59	0.41	0.41	0.37	0.01
AX_99268569	3R	1.00293	0.24	0.76	0.24	0.3	0
AX_99436740	3R	1.00299	0.81	0.19	0.19	0.26	0.01
AX_99599254	3R	1.00299	0.49	0.51	0.49	0.37	0.01
AX_99889250	3R	1.00416	0.51	0.49	0.49	0.37	0.01
AX_99406933	3R	1.0046	0.51	0.49	0.49	0.37	0
AX_99372200	3R	1.0047	0.42	0.58	0.42	0.37	0.01
AX_99497200	3R	1.0146	0.76	0.24	0.24	0.3	0.01
AX_99884372	3R	1.01504	0.47	0.53	0.47	0.37	0.02
AX_99341494	3R	1.05632	0.19	0.81	0.19	0.26	0.01
AX_99877425	3R	1.05825	0.2	0.8	0.2	0.27	0.01
AX_99642128	3R	1.06047	0.53	0.47	0.47	0.37	0.01
AX_99491167	3R	1.06087	0.96	0.04	0.04	0.07	0
AX_99808690	3R	1.06171	0.04	0.96	0.04	0.08	0.03
AX_99534198	3R	1.08424	0.58	0.42	0.42	0.37	0.02
AX_99404427	3R	1.08495	0	1	0	0.01	0
AX_99247364	3R	1.08565	0.42	0.58	0.42	0.37	0.01
AX_99365438	3R	1.0936	0.25	0.75	0.25	0.3	0.01
AX_99882559	3R	1.09496	0.01	0.99	0.01	0.01	0.01
AX_99471116	3R	1.11107	0.58	0.42	0.42	0.37	0.02
AX_99443956	3R	1.11173	0.93	0.07	0.07	0.12	0
AX_99751618	3R	1.12801	0	1	0	0.01	0
AX_99649072	3R	1.16625	1	0	0	0.01	0
AX_99800612	3R	1.84668	0.01	0.99	0.01	0.02	0
AX_99318623	3R	1.85066	1	0	0	0.01	0.02
AX_99590153	3R	1.85584	0.39	0.61	0.39	0.36	0.01
AX_99613776	3R	1.8565	0.89	0.11	0.11	0.18	0
AX_99847221	3R	1.85945	0.99	0.01	0.01	0.02	0.01
AX_99224257	3R	1.87449	0.03	0.97	0.03	0.06	0.01
AX_99629673	3R	1.87465	0.98	0.02	0.02	0.04	0
AX_99506522	3R	1.87514	0.49	0.51	0.49	0.37	0.02
AX_99493768	3R	1.8752	0.96	0.04	0.04	0.08	0.01
AX_99561413	3R	1.89061	0.57	0.43	0.43	0.37	0.01
AX_99801419	3R	1.89416	0.28	0.72	0.28	0.32	0.01
AX_99304204	3R	1.89444	0.76	0.24	0.24	0.3	0.01
AX_99680519	3R	1.89454	0.04	0.96	0.04	0.08	0
AX_99263213	3R	2.00042	0.23	0.77	0.23	0.29	0.01
AX_99501196	3R	2.06884	0.18	0.82	0.18	0.25	0
AX_99670755	3R	2.07606	0.29	0.71	0.29	0.32	0.03
AX_99497951	3R	2.07867	0.7	0.3	0.3	0.33	0.03
AX_99718649	3R	2.08038	0.73	0.27	0.27	0.32	0.02
AX_99614263	3R	2.08143	0.95	0.05	0.05	0.1	0.01
AX_99785092	3R	2.10396	0.52	0.48	0.48	0.37	0.02
AX_99607175	3R	2.10405	0.53	0.47	0.47	0.37	0
AX_99520504	3R	2.10406	0.51	0.49	0.49	0.37	0.02
AX_99782722	3R	2.10456	0.95	0.05	0.05	0.09	0
AX_99275395	3R	2.11607	0.99	0.01	0.01	0.02	0
AX_99240685	3R	2.1353	0.21	0.79	0.21	0.28	0.02
AX_99638541	3R	2.1431	0.97	0.03	0.03	0.05	0
AX_99312320	3R	2.14399	0.27	0.73	0.27	0.32	0.03
AX_99672967	3R	2.14721	0.45	0.55	0.45	0.37	0.01
AX_99412269	3R	2.14733	0.43	0.57	0.43	0.37	0.01
AX_99311591	3R	2.2199	0.96	0.04	0.04	0.07	0
AX_99347820	3R	2.22398	0.06	0.94	0.06	0.11	0.03
AX_99499307	3R	2.26322	0.97	0.03	0.03	0.06	0
AX_99741654	3R	2.26345	0.97	0.03	0.03	0.06	0
AX_99521802	3R	2.26764	0.97	0.03	0.03	0.05	0.02
AX_99317730	3R	2.26805	0.58	0.42	0.42	0.37	0.01
AX_99260719	3R	2.2708	0.04	0.96	0.04	0.07	0
AX_99581775	3R	2.27102	0.02	0.98	0.02	0.04	0
AX_99585903	3R	2.28667	0.06	0.94	0.06	0.1	0
AX_99559124	3R	2.28675	0.35	0.65	0.35	0.35	0.02
AX_99466821	3R	2.29261	0.57	0.43	0.43	0.37	0.02
AX_99302903	3R	2.29765	0.34	0.66	0.34	0.35	0.03
AX_99460050	3R	2.30581	0.12	0.88	0.12	0.19	0.01
AX_99555699	3R	2.30622	0.93	0.07	0.07	0.13	0.02
AX_99832889	3R	2.34362	0.18	0.82	0.18	0.25	0
AX_99432068	3R	2.34516	0.12	0.88	0.12	0.19	0
AX_99859567	3R	2.37503	0.85	0.15	0.15	0.22	0.01
AX_99395767	3R	2.4655	0.48	0.52	0.48	0.37	0.02
AX_99355607	3R	2.46612	0.52	0.48	0.48	0.37	0.02
AX_99582500	3R	2.46826	0.8	0.2	0.2	0.27	0.02
AX_99479787	3R	2.46864	0.09	0.91	0.09	0.16	0
AX_99422418	3R	2.46868	0.17	0.83	0.17	0.24	0.01
AX_99584611	3R	2.46871	0.17	0.83	0.17	0.24	0
AX_99612223	3R	2.46929	0.5	0.5	0.5	0.37	0.01
AX_99677445	3R	2.4694	0.03	0.97	0.03	0.06	0
AX_99845839	3R	2.46979	0.35	0.65	0.35	0.35	0.01
AX_99445732	3R	2.47003	0.88	0.12	0.12	0.19	0
AX_99776502	3R	2.47012	0.47	0.53	0.47	0.37	0.01
AX_99701791	3R	2.47026	0.51	0.49	0.49	0.37	0.01
AX_99452144	3R	2.47032	0.87	0.13	0.13	0.2	0
AX_99430680	3R	2.47036	0.12	0.88	0.12	0.19	0
AX_99806316	3R	2.4706	0.11	0.89	0.11	0.18	0.01
AX_99856931	3R	2.47128	0.89	0.11	0.11	0.18	0.01
AX_99759659	3R	2.47135	0.94	0.06	0.06	0.11	0.01
AX_99874862	3R	2.56534	0.98	0.02	0.02	0.04	0.03
AX_99243927	3R	2.56602	0.82	0.18	0.18	0.25	0
AX_99360619	3R	2.57509	0.02	0.98	0.02	0.04	0.01
AX_99426130	3R	2.57513	0.86	0.14	0.14	0.21	0.03
AX_99715671	3R	2.57534	0.94	0.06	0.06	0.1	0
AX_99773435	3R	2.57538	0.95	0.05	0.05	0.09	0
AX_99880454	3R	2.57549	0.03	0.97	0.03	0.06	0.01
AX_99540092	3R	2.57559	0.95	0.05	0.05	0.09	0.01
AX_99829845	3R	2.57564	0.06	0.94	0.06	0.1	0
AX_99656800	3R	2.57565	0.94	0.06	0.06	0.1	0
AX_99279437	3R	2.58202	0.99	0.01	0.01	0.01	0.02
AX_99519821	3R	2.77729	0.01	0.99	0.01	0.03	0
AX_99318089	3R	2.77977	0.99	0.01	0.01	0.03	0
AX_99563419	3R	2.89092	0.04	0.96	0.04	0.07	0.03
AX_99473740	3R	2.94058	0.99	0.01	0.01	0.02	0.01
AX_99243402	3R	2.94684	0.57	0.43	0.43	0.37	0.03
AX_99307173	3R	2.9478	0.99	0.01	0.01	0.01	0
AX_99712953	3R	2.99308	0.04	0.96	0.04	0.08	0.01
AX_99640864	3R	2.9935	0.11	0.89	0.11	0.17	0
AX_99570971	3R	2.99846	0.86	0.14	0.14	0.21	0.01
AX_99757463	3R	3.0185	0.49	0.51	0.49	0.37	0.01
AX_99789654	3R	3.03943	0.35	0.65	0.35	0.35	0.03
AX_99439131	3R	3.03982	0.05	0.95	0.05	0.09	0
AX_99350469	3R	3.03991	0.88	0.12	0.12	0.19	0
AX_99669105	3R	3.04081	0.99	0.01	0.01	0.02	0
AX_99616491	3R	3.04096	0.97	0.03	0.03	0.06	0
AX_99386632	3R	3.04122	0.02	0.98	0.02	0.04	0
AX_99302735	3R	3.04314	0.99	0.01	0.01	0.02	0
AX_99707284	3R	3.0432	0.04	0.96	0.04	0.07	0.01
AX_99356059	3R	3.04404	0.59	0.41	0.41	0.37	0.02
AX_99577738	3R	3.04503	0.4	0.6	0.4	0.36	0
AX_99699671	3R	3.04522	0.8	0.2	0.2	0.27	0.01
AX_99435766	3R	3.04716	0.34	0.66	0.34	0.35	0.01
AX_99670843	3R	3.04737	0.88	0.12	0.12	0.19	0
AX_99644105	3R	3.04797	0.95	0.05	0.05	0.09	0
AX_99549384	3R	3.04801	0.06	0.94	0.06	0.11	0
AX_99774420	3R	3.05007	0.62	0.38	0.38	0.36	0.02
AX_99512290	3R	3.05022	0.59	0.41	0.41	0.37	0
AX_99376566	3R	3.05072	0.95	0.05	0.05	0.09	0
AX_99288489	3R	3.05078	0.95	0.05	0.05	0.09	0
AX_99553345	3R	3.05079	0.02	0.98	0.02	0.03	0
AX_99692832	3R	3.09343	0.61	0.39	0.39	0.36	0.02
AX_99341475	3R	3.0951	0.9	0.1	0.1	0.16	0.03
AX_99265078	3R	3.14053	0.02	0.98	0.02	0.04	0.01
AX_99571992	3R	3.15407	0.09	0.91	0.09	0.15	0.01
AX_99508913	3R	3.1541	0.02	0.98	0.02	0.04	0.01
AX_99665860	3R	3.15429	0.57	0.43	0.43	0.37	0.01
AX_99701633	3R	3.15511	0.65	0.35	0.35	0.35	0.02
AX_99864438	3R	3.206	0.58	0.42	0.42	0.37	0.02
AX_99571298	3R	3.20606	0.66	0.34	0.34	0.35	0.02
AX_99516102	3R	3.20613	0.66	0.34	0.34	0.35	0.02
AX_99523501	3R	3.20623	0.65	0.35	0.35	0.35	0.01
AX_99467440	3R	3.20654	0.93	0.07	0.07	0.12	0.01
AX_99796697	3R	3.20658	0.35	0.65	0.35	0.35	0.01
AX_99537837	3R	3.21083	0.64	0.36	0.36	0.36	0.02
AX_99267911	3R	3.21086	0.34	0.66	0.34	0.35	0.02
AX_99717966	3R	3.22349	0.98	0.02	0.02	0.04	0.01
AX_99573421	3R	3.23262	0.03	0.97	0.03	0.06	0
AX_99663678	3R	3.23272	0.8	0.2	0.2	0.27	0.01
AX_99663023	3R	3.233	0.17	0.83	0.17	0.25	0.01
AX_99745672	3R	3.23309	0.35	0.65	0.35	0.35	0
AX_99266850	3R	3.23363	0.66	0.34	0.34	0.35	0
AX_99615366	3R	3.23387	0.4	0.6	0.4	0.36	0
AX_99390759	3R	3.23388	0.51	0.49	0.49	0.37	0.01
AX_99538659	3R	3.23397	0.36	0.64	0.36	0.35	0
AX_99682810	3R	3.24103	0.34	0.66	0.34	0.35	0.01
AX_99247159	3R	3.24153	0.04	0.96	0.04	0.08	0
AX_99417831	3R	3.26183	0.82	0.18	0.18	0.25	0
AX_99470548	3R	3.2729	0.02	0.98	0.02	0.04	0.01
AX_99230063	3R	3.28547	0.91	0.09	0.09	0.15	0.02
AX_99781015	3R	3.28576	0.9	0.1	0.1	0.17	0.02
AX_99275128	3R	3.28914	0.41	0.59	0.41	0.37	0
AX_99393347	3R	3.29042	0.01	0.99	0.01	0.01	0
AX_99469226	3R	3.29045	0.09	0.91	0.09	0.15	0
AX_99567915	3R	3.29089	0.59	0.41	0.41	0.37	0
AX_99418231	3R	3.29092	0.05	0.95	0.05	0.09	0.01
AX_99596791	3R	3.29607	0.69	0.31	0.31	0.33	0.01
AX_99581729	3R	3.3204	0.55	0.45	0.45	0.37	0.02
AX_99364334	3R	3.36946	0.06	0.94	0.06	0.1	0
AX_99556567	3R	3.3822	0.03	0.97	0.03	0.06	0.02
AX_99606454	3R	3.38235	0.05	0.95	0.05	0.09	0.01
AX_99283601	3R	3.38244	0.41	0.59	0.41	0.37	0.01
AX_99468628	3R	3.38246	0.46	0.54	0.46	0.37	0
AX_99318674	3R	3.38947	0.12	0.88	0.12	0.19	0.01
AX_99399927	3R	3.38999	0.46	0.54	0.46	0.37	0.02
AX_99745346	3R	3.39006	0.57	0.43	0.43	0.37	0.01
AX_99561894	3R	3.3998	0.29	0.71	0.29	0.33	0.01
AX_99422813	3R	3.45052	0.32	0.68	0.32	0.34	0.01
AX_99458556	3R	3.46649	0.53	0.47	0.47	0.37	0.02
AX_99259058	3R	3.46712	0.18	0.82	0.18	0.25	0
AX_99770824	3R	3.48623	0.03	0.97	0.03	0.06	0.01
AX_99742634	3R	3.84675	0.2	0.8	0.2	0.27	0.01
AX_99791495	3R	3.85007	0.93	0.07	0.07	0.12	0
AX_99242317	3R	3.8707	0.04	0.96	0.04	0.07	0.01
AX_99622840	3R	3.89645	0.53	0.47	0.47	0.37	0.03
AX_99311200	3R	3.89784	0.04	0.96	0.04	0.07	0.01
AX_99638605	3R	3.92723	0.51	0.49	0.49	0.37	0.01
AX_99554944	3R	4.12452	0.63	0.37	0.37	0.36	0.01
AX_99611391	3R	4.1268	0.7	0.3	0.3	0.33	0.01
AX_99687405	3R	4.42516	1	0	0	0.01	0
AX_99581209	3R	4.42516	0	1	0	0.01	0
AX_99239685	3R	4.51953	0.69	0.31	0.31	0.34	0.01
AX_99699311	3R	4.51956	0.31	0.69	0.31	0.33	0.02
AX_99858381	3R	4.5217	0.25	0.75	0.25	0.3	0.02
AX_99434143	3R	4.52278	0.23	0.77	0.23	0.29	0.02
AX_99753286	3R	4.52695	0.99	0.01	0.01	0.02	0
AX_99608449	3R	4.53041	0.45	0.55	0.45	0.37	0.02
AX_99253406	3R	4.59307	0.98	0.03	0.03	0.05	0
AX_99604541	3R	4.59357	0.81	0.19	0.19	0.26	0.01
AX_99697716	3R	4.59386	0.7	0.3	0.3	0.33	0.01
AX_99298017	3R	4.59389	0.94	0.06	0.06	0.1	0
AX_99864986	3R	4.59393	0.43	0.57	0.43	0.37	0
AX_99618794	3R	4.59393	0.43	0.57	0.43	0.37	0.01
AX_99867904	3R	4.59508	0.7	0.3	0.3	0.33	0.01
AX_99536657	3R	4.59542	0.96	0.04	0.04	0.08	0
AX_99546091	3R	4.59837	0.04	0.96	0.04	0.07	0
AX_99509861	3R	4.59884	0.35	0.65	0.35	0.35	0
AX_99439986	3R	4.60205	0.78	0.22	0.22	0.29	0
AX_99309638	3R	4.60266	0.39	0.61	0.39	0.36	0.01
AX_99336203	3R	4.60282	0.36	0.64	0.36	0.35	0.01
AX_99566201	3R	4.60291	0.35	0.65	0.35	0.35	0.01
AX_99300520	3R	4.60294	0.64	0.36	0.36	0.35	0.01
AX_99683396	3R	4.60429	0.17	0.83	0.17	0.24	0.03
AX_99599069	3R	4.60439	0.97	0.03	0.03	0.05	0.02
AX_99668389	3R	4.69757	0.01	0.99	0.01	0.02	0
AX_99291660	3R	4.72122	0.01	0.99	0.01	0.02	0
AX_99770278	3R	4.76544	1	0	0	0.01	0
AX_99453824	3R	4.78443	0.59	0.41	0.41	0.37	0.01
AX_99676676	3R	4.78445	0.58	0.42	0.42	0.37	0.01
AX_99268136	3R	4.78513	0.56	0.44	0.44	0.37	0.01
AX_99756733	3R	4.78566	0.01	0.99	0.01	0.01	0
AX_99458426	3R	4.78635	0.97	0.03	0.03	0.06	0.01
AX_99575451	3R	4.80363	0.39	0.61	0.39	0.36	0.02
AX_99340854	3R	4.82164	0.98	0.02	0.02	0.04	0
AX_99598410	3R	4.82166	0.96	0.04	0.04	0.07	0
AX_99433616	3R	4.82173	0.56	0.44	0.44	0.37	0
AX_99500743	3R	4.82179	0.81	0.19	0.19	0.26	0.03
AX_99868172	3R	4.82179	0.68	0.32	0.32	0.34	0.01
AX_99417644	3R	4.82323	0.93	0.07	0.07	0.12	0
AX_99756599	3R	4.82338	0.07	0.93	0.07	0.13	0
AX_99525242	3R	4.93383	0.35	0.65	0.35	0.35	0.01
AX_99663967	3R	4.93884	0.97	0.03	0.03	0.06	0.01
AX_99679355	3R	4.9483	0.45	0.55	0.45	0.37	0
AX_99745627	3R	4.94832	0.42	0.58	0.42	0.37	0.01
AX_99815525	3R	4.94836	0.57	0.43	0.43	0.37	0.01
AX_99467901	3R	4.95079	0.51	0.49	0.49	0.37	0
AX_99853331	3R	4.95411	0.03	0.97	0.03	0.06	0
AX_99268509	3R	4.95411	0.97	0.03	0.03	0.06	0
AX_99465209	3R	4.96256	0.94	0.06	0.06	0.11	0.01
AX_99721985	3R	4.97028	0.01	0.99	0.01	0.02	0.03
AX_99314626	3R	4.97303	0.97	0.03	0.03	0.06	0.01
AX_99825872	3R	4.97968	0.09	0.91	0.09	0.15	0
AX_99408536	3R	5.00659	0.89	0.11	0.11	0.18	0
AX_99527687	3R	5.04523	0.06	0.94	0.06	0.11	0.01
AX_99294622	3R	5.04828	0.85	0.15	0.15	0.22	0.01
AX_99690698	3R	5.05336	0.14	0.86	0.14	0.21	0.02
AX_99571731	3R	5.05392	0.85	0.15	0.15	0.22	0.01
AX_99525807	3R	5.05728	0.05	0.95	0.05	0.1	0.02
AX_99569464	3R	5.0709	0.96	0.04	0.04	0.08	0.01
AX_99270123	3R	5.07099	0.89	0.11	0.11	0.18	0
AX_99452349	3R	5.0711	0.97	0.03	0.03	0.05	0
AX_99466660	3R	5.07118	0.58	0.42	0.42	0.37	0.01
AX_99734870	3R	5.0713	0.79	0.21	0.21	0.28	0.01
AX_99377603	3R	5.07148	0.53	0.47	0.47	0.37	0.01
AX_99279084	3R	5.07162	0.66	0.34	0.34	0.35	0
AX_99667674	3R	5.07223	0.65	0.35	0.35	0.35	0.01
AX_99717167	3R	5.07415	0.11	0.89	0.11	0.18	0.01
AX_99887115	3R	5.08319	0.95	0.05	0.05	0.1	0.01
AX_99708653	3R	5.08415	0.56	0.44	0.44	0.37	0.01
AX_99502394	3R	5.08537	0.09	0.91	0.09	0.14	0.03
AX_99368086	3R	5.08683	0.54	0.46	0.46	0.37	0.01
AX_99435078	3R	5.17137	0.81	0.19	0.19	0.26	0.02
AX_99247713	3R	5.19141	0.54	0.46	0.46	0.37	0.01
AX_99694153	3R	5.19177	0.21	0.79	0.21	0.27	0.02
AX_99398829	3R	5.22995	0.38	0.62	0.38	0.36	0.01
AX_99810445	3R	5.23039	0.44	0.56	0.44	0.37	0.01
AX_99260321	3R	5.28901	0.19	0.81	0.19	0.26	0
AX_99301256	3R	5.29116	0.8	0.2	0.2	0.27	0.01
AX_99788360	3R	5.30885	0.59	0.41	0.41	0.37	0
AX_99532223	3R	5.32833	0.67	0.33	0.33	0.35	0.01
AX_99821753	3R	5.32834	0.44	0.56	0.44	0.37	0.01
AX_99784791	3R	5.32836	0.46	0.54	0.46	0.37	0.01
AX_99433108	3R	5.32839	0.46	0.54	0.46	0.37	0.01
AX_99749439	3R	5.32845	0.59	0.41	0.41	0.37	0.01
AX_99572196	3R	5.32869	0.41	0.59	0.41	0.37	0.01
AX_99783782	3R	5.3288	0.47	0.53	0.47	0.37	0
AX_99595516	3R	5.32885	0.55	0.45	0.45	0.37	0
AX_99803310	3R	5.32901	0.55	0.45	0.45	0.37	0
AX_99854280	3R	5.32912	0.6	0.4	0.4	0.36	0
AX_99728329	3R	5.32934	0.55	0.45	0.45	0.37	0
AX_99812618	3R	5.32945	0.55	0.45	0.45	0.37	0
AX_99885785	3R	5.32984	0.39	0.61	0.39	0.36	0.02
AX_99660998	3R	5.38189	0.02	0.98	0.02	0.03	0
AX_99596444	3R	5.38227	0.74	0.26	0.26	0.31	0.01
AX_99408825	3R	5.38238	0	1	0	0.01	0.01
AX_99650527	3R	5.3824	0.77	0.23	0.23	0.29	0.01
AX_99874307	3R	5.39182	0.9	0.1	0.1	0.17	0.02
AX_99712362	3R	5.39183	0.07	0.93	0.07	0.12	0.01
AX_99646386	3R	5.3923	0.51	0.49	0.49	0.37	0.02
AX_99297465	3R	5.39233	0.47	0.53	0.47	0.37	0.01
AX_99883950	3R	5.40419	0.47	0.53	0.47	0.37	0.01
AX_99294614	3R	5.40441	0.38	0.62	0.38	0.36	0
AX_99788870	3R	5.40465	0.59	0.41	0.41	0.37	0.02
AX_99684958	3R	5.40475	0.12	0.88	0.12	0.19	0
AX_99484489	3R	5.40558	0.73	0.27	0.27	0.32	0.02
AX_99316281	3R	5.41021	0.86	0.14	0.14	0.21	0.01
AX_99705952	3R	5.41056	0.39	0.61	0.39	0.36	0.01
AX_99802073	3R	5.41428	0.61	0.39	0.39	0.36	0.01
AX_99322261	3R	5.41434	0.3	0.7	0.3	0.33	0.01
AX_99855697	3R	5.41666	0.01	0.99	0.01	0.02	0.01
AX_99246483	3R	5.41733	0.04	0.96	0.04	0.07	0
AX_99474871	3R	5.44157	0.82	0.18	0.18	0.25	0.01
AX_99455448	3R	5.44186	0.22	0.78	0.22	0.29	0.02
AX_99541907	3R	5.44211	0.19	0.81	0.19	0.26	0
AX_99657036	3R	5.45823	0.63	0.37	0.37	0.36	0.01
AX_99356337	3R	5.49142	0.04	0.96	0.04	0.08	0
AX_99419226	3R	5.56131	0.26	0.74	0.26	0.31	0.01
AX_99706261	3R	5.66237	0.02	0.98	0.02	0.04	0.01
AX_99310108	3R	5.66248	0.06	0.94	0.06	0.1	0
AX_99749927	3R	5.66573	0.1	0.9	0.1	0.17	0.01
AX_99844249	3R	5.66724	0.52	0.48	0.48	0.37	0
AX_99734026	3R	5.66727	0.04	0.96	0.04	0.07	0
AX_99648705	3R	5.6673	0.6	0.4	0.4	0.37	0
AX_99566168	3R	5.66787	0.03	0.97	0.03	0.06	0
AX_99343462	3R	5.66814	0.98	0.02	0.02	0.03	0.01
AX_99685171	3R	5.66838	0.05	0.95	0.05	0.09	0
AX_99886274	3R	5.66866	0.09	0.91	0.09	0.16	0.01
AX_99770678	3R	5.66881	0.03	0.97	0.03	0.05	0.01
AX_99605798	3R	5.67114	0.44	0.56	0.44	0.37	0.02
AX_99619041	3R	5.67311	0.66	0.34	0.34	0.35	0.01
AX_99639086	3R	5.67314	0.05	0.95	0.05	0.09	0
AX_99227491	3R	5.67331	0.95	0.05	0.05	0.09	0
AX_99618917	3R	5.67391	0.64	0.36	0.36	0.35	0.01
AX_99590829	3R	5.67478	0.64	0.36	0.36	0.35	0.01
AX_99295600	3R	5.71643	0.9	0.1	0.1	0.17	0.02
AX_99392461	3R	5.71655	0.92	0.08	0.08	0.14	0.01
AX_99376419	3R	5.71963	0.1	0.9	0.1	0.16	0
AX_99374309	3R	5.72038	0.9	0.1	0.1	0.16	0
AX_99861005	3R	5.72041	0.89	0.11	0.11	0.18	0.01
AX_99696437	3R	5.72067	0.97	0.03	0.03	0.05	0
AX_99315183	3R	5.72147	0.98	0.02	0.02	0.03	0
AX_99427807	3R	5.72213	0.98	0.02	0.02	0.03	0
AX_99696932	3R	5.72217	0.1	0.9	0.1	0.16	0.01
AX_99506299	3R	5.76436	0.33	0.67	0.33	0.35	0.02
AX_99678463	3R	5.76468	0.18	0.82	0.18	0.25	0.01
AX_99286116	3R	5.7649	0.18	0.82	0.18	0.25	0.03
AX_99680842	3R	5.76537	0.83	0.17	0.17	0.25	0.01
AX_99534327	3R	5.76636	0.19	0.81	0.19	0.26	0.01
AX_99317228	3R	5.78601	0.16	0.84	0.16	0.23	0
AX_99592601	3R	5.78606	0.89	0.11	0.11	0.17	0.01
AX_99479492	3R	5.78682	0.85	0.15	0.15	0.22	0.01
AX_99745633	3R	5.78695	0.84	0.16	0.16	0.23	0.01
AX_99862848	3R	5.85094	0.56	0.44	0.44	0.37	0.01
AX_99250887	3R	5.85106	0.05	0.95	0.05	0.09	0
AX_99331458	3R	5.8513	0.98	0.02	0.02	0.04	0
AX_99880356	3R	5.85143	0.02	0.98	0.02	0.04	0
AX_99871933	3R	5.85338	0.86	0.14	0.14	0.22	0
AX_99376154	3R	5.85425	0.44	0.56	0.44	0.37	0.01
AX_99808342	3R	5.91235	0.41	0.59	0.41	0.37	0
AX_99688974	3R	5.91593	0.35	0.65	0.35	0.35	0.01
AX_99646924	3R	5.91608	0.64	0.36	0.36	0.35	0
AX_99555975	3R	5.91673	0.44	0.56	0.44	0.37	0.01
AX_99636212	3R	5.91702	0.01	0.99	0.01	0.01	0
AX_99885351	3R	5.91705	0.53	0.47	0.47	0.37	0.01
AX_99665763	3R	5.91725	0.46	0.54	0.46	0.37	0.01
AX_99856917	3R	5.9176	0.78	0.22	0.22	0.28	0.01
AX_99462200	3R	5.91766	0.35	0.65	0.35	0.35	0
AX_99579829	3R	5.92324	0.21	0.79	0.21	0.28	0
AX_99831445	3R	5.92738	0.29	0.71	0.29	0.33	0.01
AX_99540793	3R	5.92846	0.65	0.35	0.35	0.35	0
AX_99359103	3R	5.93047	0.81	0.19	0.19	0.26	0
AX_99657499	3R	5.93064	0.05	0.95	0.05	0.09	0
AX_99442665	3R	5.9308	0.07	0.93	0.07	0.13	0.01
AX_99358135	3R	5.93081	0.03	0.97	0.03	0.05	0
AX_99772697	3R	5.93118	0.97	0.03	0.03	0.06	0.01
AX_99653790	3R	5.93147	0.16	0.84	0.16	0.23	0
AX_99816644	3R	5.93172	0.15	0.85	0.15	0.23	0.01
AX_99773250	3R	5.93175	0.03	0.97	0.03	0.06	0
AX_99855452	3R	5.93247	0.57	0.43	0.43	0.37	0.01
AX_99654339	3R	5.9326	0.65	0.35	0.35	0.35	0.01
AX_99652820	3R	5.93356	0.92	0.08	0.08	0.14	0
AX_99393080	3R	5.93358	0.95	0.05	0.05	0.09	0
AX_99504851	3R	5.93387	0.89	0.11	0.11	0.17	0
AX_99547918	3R	5.93394	0.47	0.53	0.47	0.37	0.01
AX_99261155	3R	5.93418	0.64	0.36	0.36	0.35	0.01
AX_99425191	3R	5.93425	0.93	0.07	0.07	0.13	0
AX_99507953	3R	5.93456	0.66	0.34	0.34	0.35	0
AX_99725594	3R	5.93472	0.17	0.83	0.17	0.24	0
AX_99560578	3R	5.9352	0.05	0.95	0.05	0.09	0
AX_99332042	3R	5.98513	0.62	0.38	0.38	0.36	0
AX_99641580	3R	5.9858	1	0	0	0.01	0
AX_99791190	3R	5.98622	0.17	0.82	0.17	0.25	0
AX_99256967	3R	5.98663	0.65	0.35	0.35	0.35	0
AX_99266953	3R	5.99492	0.86	0.14	0.14	0.21	0
AX_99880645	3R	5.99528	0.61	0.39	0.39	0.36	0.01
AX_99427429	3R	5.99558	0.07	0.93	0.07	0.12	0
AX_99548379	3R	5.99626	0.53	0.47	0.47	0.37	0.01
AX_99677181	3R	6.00433	0.4	0.6	0.4	0.36	0.01
AX_99524116	3R	6.00454	0.95	0.05	0.05	0.09	0
AX_99247215	3R	6.00486	0.01	0.99	0.01	0.02	0
AX_99666627	3R	6.00492	0.39	0.61	0.39	0.36	0
AX_99718895	3R	6.00935	0.98	0.02	0.02	0.04	0
AX_99602839	3R	6.02461	0.2	0.8	0.2	0.27	0.01
AX_99484568	3R	6.02504	0.17	0.83	0.17	0.24	0.01
AX_99295087	3R	6.02967	0.33	0.67	0.33	0.34	0.02
AX_99547639	3R	6.04153	0.53	0.47	0.47	0.37	0.01
AX_99350284	3R	6.06749	0.78	0.22	0.22	0.28	0.01
AX_99376613	3R	6.12705	0.12	0.88	0.12	0.18	0.02
AX_99727802	3R	6.12712	0.31	0.69	0.31	0.33	0.01
AX_99398430	3R	6.1546	0.42	0.58	0.42	0.37	0.02
AX_99223393	3R	6.18998	0.22	0.78	0.22	0.28	0.01
AX_99377403	3R	6.26823	0.84	0.16	0.16	0.24	0.02
AX_99229794	3R	6.27607	0.84	0.16	0.16	0.23	0
AX_99544057	3R	6.27624	0.03	0.97	0.03	0.06	0
AX_99823927	3R	6.28661	0.78	0.22	0.22	0.29	0.01
AX_99455107	3R	6.31069	0.16	0.84	0.16	0.23	0
AX_99566303	3R	6.36097	0.84	0.16	0.16	0.23	0
AX_99336023	3R	6.36097	0.54	0.46	0.46	0.37	0.01
AX_99284405	3R	6.36138	0.16	0.84	0.16	0.23	0
AX_99333391	3R	6.53548	0.74	0.26	0.26	0.31	0.01
AX_99308747	3R	6.54241	0.56	0.44	0.44	0.37	0.01
AX_99492489	3R	6.54298	0.84	0.16	0.16	0.23	0
AX_99240142	3R	6.69777	0.82	0.18	0.18	0.26	0.01
AX_99323459	3R	7.04193	0.57	0.43	0.43	0.37	0.01
AX_99784806	3R	7.05858	0.04	0.96	0.04	0.08	0
AX_99223697	3R	7.06205	0.05	0.95	0.05	0.09	0
AX_99260855	3R	7.06216	0.05	0.95	0.05	0.09	0
AX_99546623	3R	7.06468	0.56	0.44	0.44	0.37	0.01
AX_99261370	3R	7.06506	0.1	0.9	0.1	0.16	0
AX_99268177	3R	7.06552	0.9	0.1	0.1	0.16	0.01
AX_99297226	3R	7.06581	0.07	0.93	0.07	0.12	0
AX_99692480	3R	7.06663	0.56	0.44	0.44	0.37	0.01
AX_99547970	3R	7.06716	0.92	0.08	0.08	0.14	0
AX_99581556	3R	7.07723	0.96	0.04	0.04	0.08	0.01
AX_99289314	3R	7.08797	0.61	0.39	0.39	0.36	0
AX_99480805	3R	7.08803	0.45	0.55	0.45	0.37	0.01
AX_99377401	3R	7.08935	0.35	0.65	0.35	0.35	0.01
AX_99487319	3R	7.08995	0.1	0.9	0.1	0.17	0.03
AX_99642760	3R	7.08997	0.11	0.89	0.11	0.18	0.01
AX_99687193	3R	7.09526	0.94	0.06	0.06	0.11	0.02
AX_99583336	3R	7.11437	0.09	0.91	0.09	0.15	0
AX_99488965	3R	7.117	0.77	0.23	0.23	0.29	0.01
AX_99582192	3R	7.11705	0.93	0.07	0.07	0.12	0.01
AX_99599411	3R	7.11746	0.86	0.14	0.14	0.22	0.02
AX_99438250	3R	7.12941	0.98	0.02	0.02	0.04	0.01
AX_99704442	3R	7.13636	0.96	0.04	0.04	0.08	0.01
AX_99573658	3R	7.13755	0.84	0.16	0.16	0.24	0.01
AX_99606173	3R	7.14095	0.96	0.04	0.04	0.07	0.02
AX_99496538	3R	7.14101	0.06	0.94	0.06	0.11	0
AX_99587250	3R	7.14453	0.95	0.05	0.05	0.09	0.01
AX_99419613	3R	7.14496	0.07	0.93	0.07	0.12	0.01
AX_99724550	3R	7.15897	0.98	0.02	0.02	0.03	0.01
AX_99275172	3R	7.23647	0.04	0.96	0.04	0.08	0
AX_99531587	3R	7.26712	0.87	0.13	0.13	0.2	0
AX_99393254	3R	7.26733	0	1	0	0.01	0
AX_99504070	3R	7.26801	0.45	0.55	0.45	0.37	0.01
AX_99766623	3R	7.28959	0.32	0.68	0.32	0.34	0.02
AX_99541066	3R	7.3551	0.58	0.42	0.42	0.37	0
AX_99581250	3R	7.35532	0.48	0.52	0.48	0.37	0.02
AX_99819323	3R	7.35548	0.95	0.05	0.05	0.09	0.01
AX_99633085	3R	7.35551	0.98	0.02	0.02	0.03	0
AX_99801716	3R	7.3572	0.36	0.64	0.36	0.35	0.02
AX_99376732	3R	7.37062	0.85	0.15	0.15	0.22	0.02
AX_99225141	3R	7.3914	0.94	0.06	0.06	0.11	0.01
AX_99397976	3R	7.39276	0.68	0.32	0.32	0.34	0.01
AX_99840583	3R	7.39524	0.72	0.28	0.28	0.32	0.01
AX_99868420	3R	7.39888	0.72	0.28	0.28	0.32	0
AX_99513876	3R	7.39892	0.79	0.21	0.21	0.28	0
AX_99595074	3R	7.39913	0.05	0.95	0.05	0.09	0
AX_99567426	3R	7.39928	0.06	0.94	0.06	0.1	0
AX_99491622	3R	7.39935	0.2	0.8	0.2	0.27	0.02
AX_99522908	3R	7.39953	0.98	0.02	0.02	0.03	0.01
AX_99641015	3R	7.39967	0.04	0.96	0.04	0.08	0.01
AX_99847267	3R	7.39982	0.75	0.25	0.25	0.3	0.01
AX_99596263	3R	7.40043	0.3	0.7	0.3	0.33	0
AX_99463637	3R	7.40046	0.1	0.9	0.1	0.16	0
AX_99283974	3R	7.40608	0.93	0.07	0.07	0.12	0.01
AX_99785804	3R	7.40615	0.75	0.25	0.25	0.31	0.01
AX_99791341	3R	7.40721	0.47	0.53	0.47	0.37	0
AX_99427458	3R	7.40782	0.26	0.74	0.26	0.31	0
AX_99757776	3R	7.40789	0.46	0.54	0.46	0.37	0.01
AX_99375938	3R	7.40815	0.93	0.07	0.07	0.12	0
AX_99641451	3R	7.40848	0.48	0.52	0.48	0.37	0.01
AX_99368811	3R	7.40935	0.07	0.93	0.07	0.12	0
AX_99810717	3R	7.40964	0.54	0.46	0.46	0.37	0
AX_99826031	3R	7.40986	0.47	0.53	0.47	0.37	0.01
AX_99527107	3R	7.41003	0.53	0.47	0.47	0.37	0
AX_99345178	3R	7.41133	0.53	0.47	0.47	0.37	0
AX_99456506	3R	7.41144	0.47	0.53	0.47	0.37	0.01
AX_99223572	3R	7.41164	0.53	0.47	0.47	0.37	0.01
AX_99467119	3R	7.41177	0.47	0.53	0.47	0.37	0
AX_99718643	3R	7.41191	0.53	0.47	0.47	0.37	0
AX_99688965	3R	7.41301	0.54	0.46	0.46	0.37	0
AX_99685213	3R	7.41647	0.24	0.76	0.24	0.3	0
AX_99628039	3R	7.41733	0.47	0.53	0.47	0.37	0.01
AX_99789859	3R	7.4335	0.24	0.76	0.24	0.3	0.01
AX_99489035	3R	7.44411	0.4	0.6	0.4	0.36	0.01
AX_99336013	3R	7.46035	0.45	0.55	0.45	0.37	0.02
AX_99752023	3R	7.4629	0.01	0.99	0.01	0.01	0
AX_99882076	3R	7.46314	0.3	0.7	0.3	0.33	0.01
AX_99818238	3R	7.4884	0.51	0.49	0.49	0.37	0
AX_99552437	3R	7.50944	0.77	0.23	0.23	0.29	0
AX_99546886	3R	7.51729	0.15	0.85	0.15	0.22	0
AX_99549681	3R	7.5174	0.76	0.24	0.24	0.3	0
AX_99552327	3R	7.52796	0.26	0.74	0.26	0.31	0.01
AX_99407987	3R	7.76223	0.5	0.5	0.5	0.37	0
AX_99831988	3R	7.91821	0.77	0.23	0.23	0.29	0.02
AX_99304640	3R	7.96954	0.77	0.23	0.23	0.29	0.02
AX_99834377	3R	7.96965	0.77	0.23	0.23	0.29	0.02
AX_99230521	3R	7.96981	0.22	0.78	0.22	0.29	0.03
AX_99464450	3R	7.97056	0.23	0.77	0.23	0.29	0.01
AX_99497534	3R	8.01326	0.18	0.82	0.18	0.25	0
AX_99294906	3R	8.04056	0.97	0.03	0.03	0.06	0.02
AX_99283577	3R	8.04197	0.73	0.27	0.27	0.32	0
AX_99600815	3R	8.20423	0.81	0.19	0.19	0.26	0
AX_99783454	3R	8.22822	0.06	0.94	0.06	0.1	0
AX_99847424	3R	8.22823	0.52	0.48	0.48	0.37	0.01
AX_99630972	3R	8.22901	0.28	0.72	0.28	0.32	0.01
AX_99801096	3R	8.22904	1	0	0	0.01	0.01
AX_99675226	3R	8.23018	0.37	0.63	0.37	0.36	0
AX_99803895	3R	8.23145	0.93	0.07	0.07	0.12	0
AX_99575278	3R	8.23368	0.21	0.79	0.21	0.28	0
AX_99391575	3R	8.23368	0.26	0.74	0.26	0.31	0.01
AX_99802443	3R	8.2337	0.52	0.48	0.48	0.37	0.02
AX_99369436	3R	8.23595	0.33	0.67	0.33	0.34	0.01
AX_99362022	3R	8.25662	0.24	0.76	0.24	0.3	0.01
AX_99240645	3R	8.2579	0.71	0.29	0.29	0.33	0.01
AX_99782916	3R	8.25813	0.52	0.48	0.48	0.37	0
AX_99855504	3R	8.2588	0.77	0.23	0.23	0.29	0.02
AX_99612780	3R	8.2588	0.24	0.76	0.24	0.3	0.02
AX_99883962	3R	8.30213	0.43	0.57	0.43	0.37	0.01
AX_99478281	3R	8.30258	0.65	0.35	0.35	0.35	0
AX_99615033	3R	8.31185	0.6	0.4	0.4	0.37	0.01
AX_99824349	3R	8.3119	0.72	0.28	0.28	0.32	0.03
AX_99314692	3R	8.33785	0.7	0.3	0.3	0.33	0.03
AX_99702360	3R	8.3762	0.75	0.25	0.25	0.3	0.01
AX_99714532	3R	8.38753	0.75	0.25	0.25	0.31	0.02
AX_99675742	3R	8.39123	0.4	0.6	0.4	0.37	0.01
AX_99618378	3R	8.41514	0.03	0.97	0.03	0.05	0.03
AX_99732784	3R	8.43658	0.93	0.07	0.07	0.12	0
AX_99492161	3R	8.49824	0.99	0.01	0.01	0.02	0.01
AX_99453140	3R	8.49827	0.12	0.88	0.12	0.19	0
AX_99332552	3R	8.49979	0.96	0.04	0.04	0.07	0.01
AX_99678758	3R	8.50017	0.73	0.27	0.27	0.32	0
AX_99605115	3R	8.50264	0.81	0.19	0.19	0.26	0
AX_99758640	3R	8.50273	0.89	0.11	0.11	0.18	0.01
AX_99525632	3R	8.55134	0.35	0.65	0.35	0.35	0
AX_99845682	3R	8.58946	0.13	0.87	0.13	0.2	0.02
AX_99683764	3R	8.58966	0.11	0.89	0.11	0.18	0.01
AX_99681565	3R	8.59599	0.16	0.84	0.16	0.23	0
AX_99820743	3R	8.60368	0.84	0.16	0.16	0.23	0.01
AX_99332229	3R	8.60392	0.71	0.29	0.29	0.33	0.01
AX_99673563	3R	8.60708	0.3	0.7	0.3	0.33	0.01
AX_99887409	3R	8.62101	0.63	0.37	0.37	0.36	0.01
AX_99752417	3R	8.62108	0.47	0.53	0.47	0.37	0
AX_99274872	3R	8.62167	0.93	0.07	0.07	0.12	0
AX_99427793	3R	8.62171	0.41	0.59	0.41	0.37	0
AX_99464734	3R	8.62286	0.47	0.53	0.47	0.37	0.01
AX_99271260	3R	8.62334	0.31	0.69	0.31	0.34	0.01
AX_99414048	3R	8.62436	0.48	0.52	0.48	0.37	0
AX_99598641	3R	8.62449	0.47	0.53	0.47	0.37	0.01
AX_99713075	3R	8.62456	0.93	0.07	0.07	0.12	0.01
AX_99678671	3R	8.6246	0.6	0.4	0.4	0.36	0
AX_99844876	3R	8.62615	0.85	0.15	0.15	0.23	0.01
AX_99783861	3R	8.62626	0.53	0.47	0.47	0.37	0
AX_99802655	3R	8.62644	0.61	0.39	0.39	0.36	0.01
AX_99670906	3R	8.75014	0.3	0.7	0.3	0.33	0.01
AX_99366204	3R	8.75337	0.58	0.42	0.42	0.37	0.01
AX_99811824	3R	8.75421	0.42	0.58	0.42	0.37	0.01
AX_99331495	3R	8.75437	0.07	0.93	0.07	0.13	0
AX_99233480	3R	8.75527	0.07	0.93	0.07	0.12	0.01
AX_99486901	3R	8.75542	0.66	0.34	0.34	0.35	0.01
AX_99395347	3R	8.75545	0.65	0.35	0.35	0.35	0.01
AX_99612434	3R	8.75556	0.42	0.58	0.42	0.37	0.02
AX_99474033	3R	8.75624	0.42	0.58	0.42	0.37	0.01
AX_99867627	3R	8.75668	0.58	0.42	0.42	0.37	0
AX_99607445	3R	8.78931	0.8	0.2	0.2	0.27	0.01
AX_99622929	3R	8.78945	0.81	0.19	0.19	0.26	0.02
AX_99557329	3R	8.81067	0.34	0.66	0.34	0.35	0
AX_99815251	3R	8.8279	0.91	0.09	0.09	0.15	0.01
AX_99810316	3R	8.82807	0.7	0.3	0.3	0.33	0.01
AX_99773906	3R	8.82812	0.3	0.7	0.3	0.33	0.01
AX_99661356	3R	8.83707	0.65	0.35	0.35	0.35	0.01
AX_99470836	3R	8.875	0.03	0.97	0.03	0.05	0
AX_99883333	3R	8.89149	0.37	0.63	0.37	0.36	0.01
AX_99341800	3R	8.89378	0.44	0.56	0.44	0.37	0.01
AX_99498706	3R	8.89382	0.59	0.41	0.41	0.37	0.01
AX_99338174	3R	8.89454	0.57	0.43	0.43	0.37	0.01
AX_99240757	3R	8.92077	0.5	0.5	0.5	0.37	0.02
AX_99353403	3R	8.92524	0.68	0.32	0.32	0.34	0.02
AX_99828999	3R	8.92615	0.17	0.83	0.17	0.25	0.01
AX_99768644	3R	8.92722	0.2	0.8	0.2	0.27	0.01
AX_99573125	3R	8.93037	0.66	0.34	0.34	0.35	0.02
AX_99334408	3R	8.93049	0.68	0.32	0.32	0.34	0.01
AX_99536149	3R	8.93068	0.09	0.91	0.09	0.15	0
AX_99513385	3R	8.95153	0.76	0.24	0.24	0.3	0.01
AX_99315589	3R	8.96039	0.8	0.2	0.2	0.27	0
AX_99644363	3R	9.01998	0.21	0.79	0.21	0.28	0.03
AX_99536738	3R	9.02334	0.19	0.81	0.19	0.26	0
AX_99305215	3R	9.0262	0.21	0.79	0.21	0.28	0.02
AX_99879756	3R	9.02771	0.19	0.81	0.19	0.26	0.02
AX_99586759	3R	9.1558	0.58	0.42	0.42	0.37	0.01
AX_99571252	3R	9.20679	0.72	0.28	0.28	0.32	0.01
AX_99249217	3R	9.21481	0.71	0.29	0.29	0.33	0.03
AX_99288529	3R	9.33173	0.8	0.2	0.2	0.27	0
AX_99568490	3R	9.3523	0.68	0.32	0.32	0.34	0.03
AX_99519726	3R	9.35555	0.42	0.58	0.42	0.37	0.02
AX_99772650	3R	9.38977	0.31	0.69	0.31	0.33	0.01
AX_99466792	3R	9.38996	0.7	0.3	0.3	0.33	0.02
AX_99563807	3R	9.40897	0.86	0.14	0.14	0.21	0.02
AX_99443611	3R	9.46743	0.64	0.36	0.36	0.35	0.01
AX_99277973	3R	9.46767	0.82	0.18	0.18	0.25	0.01
AX_99757400	3R	9.49247	0.01	0.99	0.01	0.02	0
AX_99607409	3R	9.49249	0.83	0.17	0.17	0.25	0.01
AX_99576351	3R	9.49257	0.99	0.01	0.01	0.02	0
AX_99400695	3R	9.62689	0.43	0.57	0.43	0.37	0.03
AX_99337685	3R	9.62905	0.04	0.96	0.04	0.07	0.02
AX_99657262	3R	9.66757	0.16	0.84	0.16	0.23	0.01
AX_99712598	3R	9.6833	0.53	0.47	0.47	0.37	0.02
AX_99433333	3R	9.68334	0.61	0.39	0.39	0.36	0.01
AX_99636345	3R	9.69218	0.5	0.5	0.5	0.37	0.01
AX_99419762	3R	9.69223	0.26	0.74	0.26	0.31	0.01
AX_99774619	3R	9.6923	0.54	0.46	0.46	0.37	0.01
AX_99263553	3R	9.69233	0.24	0.76	0.24	0.3	0
AX_99867894	3R	9.69379	0.76	0.24	0.24	0.3	0.02
AX_99646932	3R	9.69397	0.82	0.18	0.18	0.26	0.01
AX_99746485	3R	9.69414	0.81	0.19	0.19	0.26	0
AX_99499389	3R	9.71755	0.77	0.23	0.23	0.29	0.02
AX_99225119	3R	9.72013	0.27	0.73	0.27	0.32	0.01
AX_99352124	3R	9.72538	0.22	0.78	0.22	0.29	0.01
AX_99433274	3R	9.86575	0.59	0.41	0.41	0.37	0.02
AX_99839120	3R	9.86598	0.62	0.38	0.38	0.36	0.02
AX_99807633	3R	9.90962	0.36	0.64	0.36	0.35	0
AX_99478401	3R	9.90966	0.63	0.37	0.37	0.36	0.02
AX_99529995	3R	9.91864	0.65	0.35	0.35	0.35	0.01
AX_99614279	3R	9.94625	0.62	0.38	0.38	0.36	0
AX_99803556	3R	9.94695	0.39	0.61	0.39	0.36	0
AX_99732837	3R	9.94874	0.07	0.93	0.07	0.12	0
AX_99754984	3R	9.94905	0.93	0.07	0.07	0.12	0.01
AX_99427290	3R	9.94922	0.93	0.07	0.07	0.12	0.01
AX_99694648	3R	9.94971	0.31	0.69	0.31	0.34	0.01
AX_99300446	3R	9.95036	0.93	0.07	0.07	0.12	0
AX_99531953	3R	9.9512	0.62	0.38	0.38	0.36	0
AX_99246115	3R	9.95181	0.07	0.93	0.07	0.12	0
AX_99824894	3R	9.95184	0.41	0.59	0.41	0.37	0
AX_99255344	3R	9.95202	0.59	0.41	0.41	0.37	0
AX_99589839	3R	9.95294	0.09	0.91	0.09	0.15	0
AX_99334526	3R	9.95299	0.88	0.12	0.12	0.19	0
AX_99647832	3R	9.95307	0.09	0.91	0.09	0.15	0.01
AX_99736656	3R	9.95382	0.6	0.4	0.4	0.36	0.01
AX_99780105	3R	9.98209	0.73	0.27	0.27	0.32	0.02
AX_99846176	3R	9.98313	0.75	0.25	0.25	0.3	0.02
AX_99561050	3R	9.99084	0.22	0.78	0.22	0.28	0.01
AX_99649493	3R	10.0162	0.22	0.78	0.22	0.29	0.02
AX_99392231	3R	10.0217	0.68	0.32	0.32	0.34	0.02
AX_99500581	3R	10.0219	0.24	0.76	0.24	0.3	0.01
AX_99738972	3R	10.024	0.56	0.44	0.44	0.37	0
AX_99603111	3R	10.0264	0.57	0.43	0.43	0.37	0.01
AX_99488820	3R	10.0824	0.56	0.44	0.44	0.37	0.01
AX_99274973	3R	10.0829	0.18	0.82	0.18	0.25	0.01
AX_99600885	3R	10.0849	0.78	0.22	0.22	0.28	0
AX_99802833	3R	10.0866	0.57	0.43	0.43	0.37	0.01
AX_99491511	3R	10.0876	0.22	0.78	0.22	0.28	0.01
AX_99831735	3R	10.0949	0.82	0.18	0.18	0.25	0.01
AX_99639893	3R	10.0994	0.56	0.44	0.44	0.37	0
AX_99391414	3R	10.1004	0.56	0.44	0.44	0.37	0.01
AX_99392385	3R	10.1043	0.35	0.65	0.35	0.35	0.02
AX_99465334	3R	10.267	0.53	0.47	0.47	0.37	0.03
AX_99397321	3R	10.2682	0.23	0.77	0.23	0.29	0.01
AX_99501243	3R	10.2706	0.54	0.46	0.46	0.37	0.02
AX_99423605	3R	10.2773	0.48	0.52	0.48	0.37	0
AX_99358616	3R	10.3382	0.02	0.98	0.02	0.04	0.01
AX_99563400	3R	10.4233	0.47	0.53	0.47	0.37	0.01
AX_99604280	3R	10.4275	0.46	0.54	0.46	0.37	0.01
AX_99366277	3R	10.4304	0.55	0.45	0.45	0.37	0.01
AX_99500036	3R	10.4372	0.82	0.18	0.18	0.25	0.02
AX_99264461	3R	10.4483	0.5	0.5	0.5	0.37	0.01
AX_99628787	3R	10.4492	0.02	0.98	0.02	0.04	0
AX_99436455	3R	10.4496	0.46	0.54	0.46	0.37	0.01
AX_99550088	3R	10.4514	0.88	0.12	0.12	0.19	0.01
AX_99658746	3R	10.5047	0.82	0.18	0.18	0.26	0.02
AX_99559957	3R	10.5489	0.36	0.64	0.36	0.36	0
AX_99310726	3R	10.5542	0.48	0.52	0.48	0.37	0.02
AX_99409763	3R	10.56	0.7	0.3	0.3	0.33	0.02
AX_99710999	3R	10.5601	0.23	0.77	0.23	0.29	0.03
AX_99598232	3R	10.5766	0.98	0.02	0.02	0.04	0.01
AX_99368360	3R	10.5767	0.39	0.61	0.39	0.36	0.02
AX_99406791	3R	10.5833	0.47	0.53	0.47	0.37	0.02
AX_99540855	3R	10.5833	0.99	0.01	0.01	0.02	0
AX_99869488	3R	10.5839	0.54	0.46	0.46	0.37	0.03
AX_99865880	3R	10.5839	0.98	0.02	0.02	0.03	0
AX_99339448	3R	10.5876	0.57	0.43	0.43	0.37	0.02
AX_99418841	3R	10.6435	0.65	0.35	0.35	0.35	0.03
AX_99529266	3R	10.6548	0.81	0.19	0.19	0.26	0.02
AX_99754414	3R	10.6635	0.24	0.76	0.24	0.3	0.02
AX_99623734	3R	10.6774	0.96	0.04	0.04	0.07	0.01
AX_99224990	3R	10.6774	0.05	0.95	0.05	0.1	0.03
AX_99682022	3R	10.6802	0.96	0.04	0.04	0.08	0
AX_99875787	3R	10.6802	0.02	0.98	0.02	0.04	0.01
AX_99871558	3R	10.6823	0.94	0.06	0.06	0.1	0.01
AX_99887962	3R	10.6823	0.4	0.6	0.4	0.36	0.02
AX_99565233	3R	10.6983	0.62	0.38	0.38	0.36	0.02
AX_99285905	3R	10.7072	0.89	0.11	0.11	0.18	0.02
AX_99272333	3R	10.7072	0.96	0.04	0.04	0.07	0
AX_99668302	3R	10.721	0.34	0.66	0.34	0.35	0.02
AX_99322648	3R	10.7246	0.84	0.16	0.16	0.23	0.03
AX_99410461	3R	10.7375	0.65	0.35	0.35	0.35	0
AX_99497840	3R	10.7923	0.65	0.35	0.35	0.35	0.01
AX_99817702	3R	10.8025	0.18	0.82	0.18	0.25	0.01
AX_99797947	3R	10.8394	0.19	0.81	0.19	0.26	0.01
AX_99304322	3R	10.8398	0.65	0.35	0.35	0.35	0.01
AX_99416404	3R	10.9181	0.22	0.78	0.22	0.28	0.01
AX_99611698	3R	10.9187	0.99	0.01	0.01	0.01	0.01
AX_99761611	3R	10.9189	0.43	0.57	0.43	0.37	0
AX_99628876	3R	10.9256	0.41	0.59	0.41	0.37	0.02
AX_99887432	3R	10.9256	0.35	0.65	0.35	0.35	0.01
AX_99616094	3R	10.9327	0.11	0.89	0.11	0.18	0
AX_99340072	3R	10.9329	0.03	0.97	0.03	0.06	0
AX_99469062	3R	10.9333	0.63	0.37	0.37	0.36	0
AX_99538958	3R	10.9334	0.38	0.62	0.38	0.36	0
AX_99465088	3R	10.9336	0.33	0.67	0.33	0.35	0.01
AX_99284388	3R	10.9368	0.98	0.02	0.02	0.04	0.01
AX_99870986	3R	11.0904	0.04	0.96	0.04	0.08	0
AX_99756805	3R	11.0995	0.95	0.05	0.05	0.09	0.01
AX_99860620	3R	11.1237	0.76	0.24	0.24	0.3	0.02
AX_99753883	3R	11.1288	0.84	0.16	0.16	0.23	0.01
AX_99614829	3R	11.1297	0.93	0.07	0.07	0.12	0
AX_99490550	3R	11.1299	0.06	0.94	0.06	0.1	0
AX_99261052	3R	11.1302	0.9	0.1	0.1	0.16	0
AX_99743716	3R	11.1306	0.66	0.34	0.34	0.35	0
AX_99839216	3R	11.131	0.85	0.15	0.15	0.23	0.01
AX_99477838	3R	11.1356	0.68	0.32	0.32	0.34	0.01
AX_99785326	3R	11.1356	0.37	0.63	0.37	0.36	0.01
AX_99411649	3R	11.1491	0.56	0.44	0.44	0.37	0.03
AX_99301069	3R	11.153	0.67	0.33	0.33	0.34	0
AX_99518790	3R	11.153	0.68	0.32	0.32	0.34	0
AX_99283173	3R	11.1533	0.97	0.03	0.03	0.06	0
AX_99733360	3R	11.1538	0.96	0.04	0.04	0.07	0.01
AX_99341943	3R	11.1541	0.04	0.96	0.04	0.08	0
AX_99789926	3R	11.1542	0.9	0.1	0.1	0.16	0
AX_99285076	3R	11.1661	0.06	0.94	0.06	0.11	0
AX_99339337	3R	11.1666	0.28	0.72	0.28	0.32	0
AX_99470778	3R	11.1669	0.85	0.15	0.15	0.23	0.01
AX_99740312	3R	11.1679	0.4	0.6	0.4	0.36	0.01
AX_99250479	3R	11.1698	0.06	0.94	0.06	0.1	0.01
AX_99849386	3R	11.1744	0.69	0.31	0.31	0.34	0.03
AX_99680806	3R	11.1764	0.68	0.32	0.32	0.34	0.01
AX_99276863	3R	11.1765	0.92	0.08	0.08	0.14	0.01
AX_99495970	3R	11.1827	0.2	0.8	0.2	0.27	0.01
AX_99884029	3R	11.1829	0.98	0.02	0.02	0.03	0.01
AX_99806876	3R	11.184	0.52	0.48	0.48	0.37	0.01
AX_99289914	3R	11.1856	0.01	0.99	0.01	0.03	0.01
AX_99495019	3R	11.1856	0.04	0.96	0.04	0.07	0.01
AX_99728775	3R	11.1858	0.29	0.71	0.29	0.33	0.02
AX_99533739	3R	11.2146	0.02	0.98	0.02	0.04	0.01
AX_99783629	3R	11.2147	0.01	0.99	0.01	0.02	0.02
AX_99618800	3R	11.2153	0.03	0.97	0.03	0.05	0.01
AX_99295515	3R	11.2174	0.04	0.96	0.04	0.07	0.01
AX_99312615	3R	11.2181	0.38	0.62	0.38	0.36	0.02
AX_99313284	3R	11.226	0.7	0.3	0.3	0.33	0
AX_99289855	3R	11.2372	0.01	0.99	0.01	0.02	0
AX_99841520	3R	11.2413	0.3	0.7	0.3	0.33	0.01
AX_99745249	3R	11.2426	0.91	0.09	0.09	0.15	0
AX_99377273	3R	11.3071	0.75	0.25	0.25	0.3	0.01
AX_99473002	3R	11.3879	0.52	0.48	0.48	0.37	0.03
AX_99550087	3R	11.388	0.35	0.65	0.35	0.35	0.01
AX_99300599	3R	11.3881	0.49	0.51	0.49	0.37	0.01
AX_99541344	3R	11.3881	0.92	0.08	0.08	0.14	0
AX_99794421	3R	11.3881	0.77	0.23	0.23	0.29	0
AX_99761340	3R	11.3884	0.76	0.24	0.24	0.3	0
AX_99849187	3R	11.3899	0.19	0.81	0.19	0.26	0.02
AX_99298187	3R	11.3901	0.08	0.92	0.08	0.14	0
AX_99460858	3R	11.3904	0.71	0.29	0.29	0.33	0
AX_99845821	3R	11.3904	0.71	0.29	0.29	0.33	0.01
AX_99377275	3R	11.392	0.58	0.42	0.42	0.37	0.01
AX_99858268	3R	11.3969	0.47	0.53	0.47	0.37	0.01
AX_99583875	3R	11.397	0.47	0.53	0.47	0.37	0
AX_99615474	3R	11.3971	0.53	0.47	0.47	0.37	0.01
AX_99599107	3R	11.3972	0.48	0.52	0.48	0.37	0.01
AX_99743936	3R	11.4094	0.85	0.15	0.15	0.22	0.01
AX_99714289	3R	11.4145	0.69	0.31	0.31	0.34	0
AX_99842666	3R	11.4148	0.58	0.42	0.42	0.37	0.01
AX_99768124	3R	11.4148	0.05	0.95	0.05	0.09	0.01
AX_99724689	3R	11.4153	0.57	0.43	0.43	0.37	0.01
AX_99257229	3R	11.4305	0.39	0.61	0.39	0.36	0.01
AX_99419576	3R	11.4346	0.42	0.58	0.42	0.37	0.02
AX_99362429	3R	11.4346	0.74	0.26	0.26	0.31	0
AX_99377435	3R	11.4732	0.9	0.1	0.1	0.16	0
AX_99294771	3R	11.4732	0.95	0.05	0.05	0.09	0
AX_99333766	3R	11.4742	0.35	0.65	0.35	0.35	0.01
AX_99339286	3R	11.4742	0.36	0.64	0.36	0.36	0.02
AX_99391345	3R	11.4843	0.94	0.06	0.06	0.11	0
AX_99403871	3R	11.4855	0.33	0.67	0.33	0.34	0
AX_99714637	3R	11.4863	0.36	0.64	0.36	0.35	0.01
AX_99525543	3R	11.4934	0.24	0.76	0.24	0.3	0.01
AX_99530867	3R	11.4967	0.52	0.48	0.48	0.37	0.02
AX_99283714	3R	11.4968	0.59	0.41	0.41	0.37	0.01
AX_99600112	3R	11.4973	0.07	0.93	0.07	0.12	0
AX_99646879	3R	11.4988	0.3	0.7	0.3	0.33	0.02
AX_99614567	3R	11.4988	0.02	0.98	0.02	0.03	0
AX_99779404	3R	11.5006	0.98	0.02	0.02	0.03	0
AX_99868148	3R	11.5008	0.83	0.17	0.17	0.24	0.01
AX_99300163	3R	11.5587	0.89	0.11	0.11	0.17	0
AX_99722523	3R	11.5947	0.19	0.81	0.19	0.26	0.01
AX_99802117	3R	11.6062	0.88	0.12	0.12	0.19	0.02
AX_99277023	3R	11.7604	0.26	0.74	0.26	0.31	0.01
AX_99710527	3R	11.7604	0.01	0.99	0.01	0.02	0
AX_99483259	3R	11.7607	0.31	0.69	0.31	0.33	0
AX_99494418	3R	11.7607	0.3	0.7	0.3	0.33	0.01
AX_99470393	3R	11.7777	0.99	0.01	0.01	0.02	0
AX_99361245	3R	11.7894	0.97	0.03	0.03	0.06	0
AX_99456054	3R	11.954	0.63	0.37	0.37	0.36	0.01
AX_99755252	3R	11.9592	0.03	0.97	0.03	0.06	0
AX_99323618	3R	11.9594	0.98	0.02	0.02	0.04	0.01
AX_99603908	3R	11.9623	0.75	0.25	0.25	0.31	0
AX_99412601	3R	11.9721	0.97	0.03	0.03	0.06	0
AX_99886458	3R	11.9954	0.63	0.37	0.37	0.36	0.01
AX_99372614	3R	11.9958	0.37	0.63	0.37	0.36	0.01
AX_99532035	3R	12.0096	0.61	0.39	0.39	0.36	0.02
AX_99661517	3R	12.0125	0.09	0.91	0.09	0.15	0.02
AX_99477226	3R	12.0246	0.29	0.71	0.29	0.33	0.01
AX_99510965	3R	12.0257	0.38	0.62	0.38	0.36	0.01
AX_99385790	3R	12.0558	0.84	0.16	0.16	0.24	0.01
AX_99713063	3R	12.1661	0.71	0.29	0.29	0.33	0
AX_99351616	3R	12.2267	0.36	0.64	0.36	0.35	0.03
AX_99870031	3R	12.2446	0.62	0.38	0.38	0.36	0.01
AX_99782631	3R	12.2453	0.34	0.66	0.34	0.35	0.01
AX_99407956	3R	12.2453	0.7	0.3	0.3	0.33	0
AX_99240678	3R	12.2461	0.35	0.65	0.35	0.35	0
AX_99558642	3R	12.2506	0.3	0.7	0.3	0.33	0.01
AX_99809062	3R	12.2538	0.28	0.72	0.28	0.32	0.01
AX_99645091	3R	12.3485	0.18	0.82	0.18	0.25	0.02
AX_99830096	3R	12.3509	0.74	0.26	0.26	0.31	0.02
AX_99547229	3R	12.351	0.63	0.37	0.37	0.36	0.02
AX_99673949	3R	12.37	0.03	0.98	0.03	0.05	0
AX_99856593	3R	12.3709	0.87	0.13	0.13	0.2	0
AX_99746678	3R	12.8178	0.01	0.99	0.01	0.01	0
AX_99819867	3R	12.8269	0.01	0.99	0.01	0.01	0
AX_99758934	3R	12.8333	0.99	0.01	0.01	0.01	0
AX_99730905	3R	12.8353	0.01	0.99	0.01	0.01	0
AX_99371693	3R	12.8372	0.75	0.25	0.25	0.31	0.01
AX_99847107	3R	12.8469	0.39	0.61	0.39	0.36	0.02
AX_99246425	3R	12.847	0.47	0.53	0.47	0.37	0.01
AX_99663290	3R	12.873	0.3	0.7	0.3	0.33	0.01
AX_99611557	3R	12.9108	0.01	0.99	0.01	0.01	0
AX_99334692	3R	12.9565	0.42	0.58	0.42	0.37	0.02
AX_99738491	3R	12.9626	0.25	0.75	0.25	0.3	0.01
AX_99541957	3R	12.9661	0.03	0.97	0.03	0.06	0.03
AX_99815429	3R	13.0333	0.98	0.02	0.02	0.04	0
AX_99485365	3R	13.145	1	0	0	0.01	0.02
AX_99819279	3R	13.1453	0.99	0.01	0.01	0.02	0
AX_99344334	3R	13.1456	0.99	0.01	0.01	0.02	0
AX_99329486	3R	13.1512	0.25	0.75	0.25	0.3	0.01
AX_99323466	3R	13.1513	0.32	0.68	0.32	0.34	0.01
AX_99878851	3R	13.1514	0.84	0.16	0.16	0.24	0.01
AX_99777542	3R	13.152	0.46	0.54	0.46	0.37	0
AX_99274180	3R	13.152	0.88	0.12	0.12	0.19	0.01
AX_99651100	3R	13.1765	0.58	0.42	0.42	0.37	0.02
AX_99223188	3R	13.1767	0.31	0.69	0.31	0.33	0.01
AX_99575571	3R	13.1769	0.73	0.27	0.27	0.31	0.01
AX_99850960	3R	13.1769	0.45	0.55	0.45	0.37	0.01
AX_99379895	3R	13.1772	0.71	0.29	0.29	0.32	0.02
AX_99791011	3R	13.1782	0.41	0.59	0.41	0.37	0
AX_99499537	3R	13.2032	0	1	0	0.01	0
AX_99490212	3R	13.2433	0.18	0.82	0.18	0.25	0.03
AX_99851801	3R	13.2692	0.01	0.99	0.01	0.01	0
AX_99239472	3R	13.2694	0.27	0.73	0.27	0.31	0.01
AX_99616324	3R	13.2755	0.91	0.09	0.09	0.15	0.01
AX_99225680	3R	13.2758	0.54	0.46	0.46	0.37	0
AX_99814575	3R	13.2758	0.61	0.39	0.39	0.36	0.01
AX_99515020	3R	13.2762	0.57	0.43	0.43	0.37	0.01
AX_99617964	3R	13.2773	0.47	0.53	0.47	0.37	0
AX_99539373	3R	13.2775	0.58	0.42	0.42	0.37	0.01
AX_99368706	3R	13.2777	0.39	0.61	0.39	0.36	0
AX_99858382	3R	13.2778	0.61	0.39	0.39	0.36	0
AX_99760810	3R	13.2779	0.56	0.44	0.44	0.37	0
AX_99479314	3R	13.3504	0.97	0.03	0.03	0.06	0
AX_99577573	3R	13.4478	0.41	0.59	0.41	0.37	0.02
AX_99282426	3R	13.4484	0.76	0.24	0.24	0.3	0.01
AX_99755583	3R	13.4785	0.17	0.83	0.17	0.25	0.01
AX_99716328	3R	13.4904	0.33	0.67	0.33	0.34	0.02
AX_99641184	3R	13.4909	0.36	0.64	0.36	0.35	0.02
AX_99509868	3R	13.491	0.65	0.35	0.35	0.35	0.02
AX_99443954	3R	13.5478	0.04	0.96	0.04	0.07	0
AX_99232265	3R	13.5478	0.99	0.01	0.01	0.02	0
AX_99462134	3R	13.8169	0.01	0.99	0.01	0.02	0.01
AX_99754794	3R	13.8919	0.01	0.99	0.01	0.02	0
AX_99713776	3R	14.0222	0.01	0.99	0.01	0.02	0
AX_99457268	3R	14.0398	0.31	0.69	0.31	0.34	0.01
AX_99342274	3R	14.0741	0.3	0.7	0.3	0.33	0.03
AX_99450401	3R	14.1552	0.31	0.69	0.31	0.34	0.01
AX_99230154	3R	14.1611	0.57	0.43	0.43	0.37	0
AX_99604915	3R	14.1616	0.7	0.3	0.3	0.33	0.01
AX_99485125	3R	14.1616	0.7	0.3	0.3	0.33	0.02
AX_99611562	3R	14.1646	0.01	0.99	0.01	0.01	0
AX_99708867	3R	14.1647	0.35	0.65	0.35	0.35	0.02
AX_99384932	3R	14.1651	0.99	0.01	0.01	0.01	0.01
AX_99727733	3R	14.1677	0.97	0.03	0.03	0.06	0.01
AX_99540920	3R	14.1687	0.39	0.61	0.39	0.36	0
AX_99745708	3R	14.2711	0.02	0.98	0.02	0.04	0
AX_99448530	3R	14.2847	0.77	0.23	0.23	0.29	0.01
AX_99542247	3R	14.3663	0.78	0.22	0.22	0.29	0
AX_99798673	3R	14.3664	0.02	0.98	0.02	0.04	0
AX_99389710	3R	14.3795	0.77	0.23	0.23	0.29	0.02
AX_99523550	3R	14.3804	0.98	0.02	0.02	0.03	0
AX_99828855	3R	14.4215	0.24	0.76	0.24	0.3	0.01
AX_99634172	3R	14.5136	0.44	0.56	0.44	0.37	0.01
AX_99699445	3R	14.5218	0.79	0.21	0.21	0.28	0.02
AX_99283406	3R	14.7571	0.08	0.92	0.08	0.13	0.01
AX_99378592	3R	14.7571	0.62	0.38	0.38	0.36	0.01
AX_99766992	3R	14.7572	0.89	0.11	0.11	0.17	0
AX_99242335	3R	14.7572	0.57	0.43	0.43	0.37	0.01
AX_99826322	3R	14.7576	0.02	0.98	0.02	0.03	0.01
AX_99753242	3R	14.7578	0.64	0.36	0.36	0.36	0.01
AX_99875159	3R	14.7578	0.04	0.96	0.04	0.08	0
AX_99830511	3R	14.758	0.28	0.72	0.28	0.32	0.01
AX_99779156	3R	14.7596	0.14	0.86	0.14	0.21	0.01
AX_99299436	3R	14.7612	0.99	0.01	0.01	0.01	0
AX_99369764	3R	14.7621	0.51	0.49	0.49	0.37	0.03
AX_99846375	3R	14.7634	0	1	0	0.01	0
AX_99558526	3R	14.7635	0.97	0.03	0.03	0.06	0
AX_99314155	3R	14.7636	0.17	0.83	0.17	0.24	0.01
AX_99860073	3R	14.7636	0.44	0.56	0.44	0.37	0.01
AX_99447203	3R	14.7655	0.64	0.36	0.36	0.35	0.01
AX_99363802	3R	15.109	0.35	0.65	0.35	0.35	0.03
AX_99790313	3R	15.1904	0.12	0.88	0.12	0.19	0.01
AX_99606828	3R	15.1919	0.99	0.01	0.01	0.01	0
AX_99451147	3R	15.1994	1	0	0	0.01	0.01
AX_99275221	3R	15.2844	0.47	0.53	0.47	0.37	0.02
AX_99875317	3R	15.3035	0.8	0.2	0.2	0.27	0.02
AX_99747950	3R	15.3148	0.55	0.45	0.45	0.37	0.02
AX_99404581	3R	15.3258	0.97	0.03	0.03	0.06	0.01
AX_99708619	3R	15.326	0.77	0.23	0.23	0.29	0.02
AX_99802286	3R	15.3358	0.18	0.82	0.18	0.25	0.02
AX_99792812	3R	15.337	0.35	0.65	0.35	0.35	0.01
AX_99773671	3R	15.3371	0.45	0.55	0.45	0.37	0.03
AX_99362018	3R	15.3374	0.67	0.33	0.33	0.35	0.02
AX_99474755	3R	15.3521	0.44	0.56	0.44	0.37	0.02
AX_99733261	3R	15.355	0.85	0.15	0.15	0.22	0.01
AX_99561761	3R	15.3551	0.43	0.57	0.43	0.37	0.02
AX_99297774	3R	15.3654	0.38	0.62	0.38	0.36	0.02
AX_99626452	3R	15.3657	0.04	0.96	0.04	0.07	0
AX_99552880	3R	15.3752	0.49	0.51	0.49	0.37	0.01
AX_99667888	3R	15.3753	0.79	0.21	0.21	0.27	0.01
AX_99527992	3R	15.383	0.45	0.55	0.45	0.37	0.03
AX_99659168	3R	15.4019	0.49	0.51	0.49	0.37	0.02
AX_99392936	3R	15.404	0.99	0.01	0.01	0.02	0
AX_99446619	3R	15.4893	0.19	0.81	0.19	0.26	0
AX_99859571	3R	15.4893	0.72	0.28	0.28	0.32	0.02
AX_99471750	3R	15.4968	0.45	0.55	0.45	0.37	0.01
AX_99858994	3R	15.506	0.69	0.31	0.31	0.34	0.01
AX_99590162	3R	15.5812	0.66	0.34	0.34	0.35	0.01
AX_99831268	3R	15.7792	0.93	0.07	0.07	0.13	0.02
AX_99724559	3R	15.7793	0.91	0.09	0.09	0.15	0.01
AX_99834300	3R	15.7809	0.93	0.07	0.07	0.12	0.01
AX_99468538	3R	15.7813	0.93	0.07	0.07	0.12	0
AX_99394812	3R	15.7813	0.95	0.05	0.05	0.09	0
AX_99778266	3R	15.782	0.93	0.07	0.07	0.12	0
AX_99638016	3R	15.7822	0.42	0.58	0.42	0.37	0.01
AX_99467170	3R	15.783	0.42	0.58	0.42	0.37	0.01
AX_99624691	3R	15.7836	0.45	0.55	0.45	0.37	0
AX_99560962	3R	15.7837	0.6	0.4	0.4	0.36	0.02
AX_99385689	3R	15.7852	0.99	0.01	0.01	0.03	0
AX_99291207	3R	15.7889	0.9	0.1	0.1	0.17	0.02
AX_99845761	3R	15.7891	0.99	0.01	0.01	0.02	0
AX_99626200	3R	15.7892	0.96	0.04	0.04	0.07	0.02
AX_99650154	3R	15.7893	0.99	0.01	0.01	0.01	0
AX_99273700	3R	15.7894	0.07	0.93	0.07	0.12	0
AX_99777226	3R	15.7896	0.84	0.16	0.16	0.23	0
AX_99866375	3R	15.793	0.93	0.07	0.07	0.13	0
AX_99411744	3R	15.8168	0.87	0.13	0.13	0.2	0
AX_99847650	3R	15.8174	0.93	0.07	0.07	0.13	0.03
AX_99484112	3R	15.8176	0.78	0.22	0.22	0.29	0.01
AX_99327364	3R	15.8265	0.06	0.94	0.06	0.11	0.01
AX_99697894	3R	15.864	0.45	0.55	0.45	0.37	0.02
AX_99254049	3R	15.9961	0.17	0.83	0.17	0.24	0.01
AX_99425460	3R	16.0076	0.82	0.18	0.18	0.25	0.01
AX_99319045	3R	16.0112	0.16	0.84	0.16	0.23	0.01
AX_99410606	3R	16.0477	0.16	0.84	0.16	0.23	0
AX_99317369	3R	16.0494	0.84	0.16	0.16	0.23	0.02
AX_99674254	3R	16.0503	0.68	0.32	0.32	0.34	0
AX_99333023	3R	16.0541	0.31	0.69	0.31	0.34	0.01
AX_99544473	3R	16.1522	0.09	0.91	0.09	0.15	0.01
AX_99419358	3R	16.1556	0.16	0.84	0.16	0.23	0.01
AX_99778110	3R	16.2568	0.36	0.64	0.36	0.35	0.02
AX_99334846	3R	16.2572	0.51	0.49	0.49	0.37	0.03
AX_99492486	3R	16.2627	0.99	0.01	0.01	0.01	0.01
AX_99619644	3R	16.2662	0.94	0.06	0.06	0.11	0.01
AX_99718537	3R	16.2858	0.8	0.2	0.2	0.27	0.01
AX_99585719	3R	16.3126	0.58	0.42	0.42	0.37	0.01
AX_99859755	3R	16.3131	0.84	0.16	0.16	0.24	0.01
AX_99314089	3R	16.3161	0.86	0.14	0.14	0.21	0
AX_99719012	3R	16.3163	0.64	0.36	0.36	0.36	0.01
AX_99345989	3R	16.3197	0.46	0.54	0.46	0.37	0.01
AX_99314359	3R	16.3434	0.21	0.79	0.21	0.27	0.02
AX_99238148	3R	16.3441	0.84	0.16	0.16	0.24	0.02
AX_99419562	3R	16.3499	0.86	0.14	0.14	0.21	0.01
AX_99366918	3R	16.3511	0.89	0.11	0.11	0.18	0.01
AX_99781181	3R	16.3544	0.19	0.81	0.19	0.26	0.01
AX_99416233	3R	16.383	0.23	0.77	0.23	0.29	0.03
AX_99451460	3R	16.3936	0.77	0.23	0.23	0.29	0.01
AX_99241241	3R	16.4112	0.58	0.42	0.42	0.37	0.02
AX_99484986	3R	16.4119	0.54	0.46	0.46	0.37	0.01
AX_99613896	3R	16.4121	0.04	0.96	0.04	0.07	0
AX_99730893	3R	16.415	0.71	0.29	0.29	0.33	0.01
AX_99290555	3R	16.4152	0.04	0.96	0.04	0.08	0.03
AX_99705314	3R	16.4153	0.64	0.36	0.36	0.35	0.01
AX_99736091	3R	16.4156	0.68	0.32	0.32	0.34	0
AX_99253498	3R	16.4162	0.31	0.69	0.31	0.34	0.01
AX_99779062	3R	16.4166	0.33	0.67	0.33	0.35	0.01
AX_99564356	3R	16.4169	0.07	0.93	0.07	0.13	0
AX_99651399	3R	16.4173	0.93	0.07	0.07	0.13	0
AX_99412870	3R	16.4181	0.31	0.69	0.31	0.34	0.02
AX_99525413	3R	16.4184	0.72	0.28	0.28	0.32	0.02
AX_99683837	3R	16.4341	0.67	0.33	0.33	0.34	0.02
AX_99827647	3R	16.4585	0.84	0.16	0.16	0.23	0.03
AX_99283454	3R	16.5326	0.84	0.16	0.16	0.24	0.01
AX_99889106	3R	16.5327	0.84	0.16	0.16	0.23	0
AX_99480190	3R	16.5327	0.84	0.16	0.16	0.23	0
AX_99811140	3R	16.6021	0.14	0.86	0.14	0.21	0
AX_99431362	3R	16.7203	0.43	0.57	0.43	0.37	0.01
AX_99708850	3R	16.7469	0.86	0.14	0.14	0.21	0.01
AX_99699592	3R	16.7559	0.15	0.85	0.15	0.22	0
AX_99403205	3R	16.7561	0.14	0.86	0.14	0.22	0
AX_99330996	3R	16.8086	0.44	0.56	0.44	0.37	0.01
AX_99825409	3R	16.903	0.09	0.91	0.09	0.15	0.02
AX_99530457	3R	16.9033	0.6	0.4	0.4	0.36	0.02
AX_99529914	3R	16.9739	0.99	0.01	0.01	0.01	0
AX_99813638	3R	17.0177	0.58	0.42	0.42	0.37	0.02
AX_99799327	3R	17.0775	0.11	0.89	0.11	0.18	0.01
AX_99400230	3R	17.2013	0.5	0.5	0.5	0.37	0.01
AX_99403151	3R	17.2372	0.59	0.41	0.41	0.37	0.01
AX_99614323	3R	17.2386	0.57	0.43	0.43	0.37	0.02
AX_99693675	3R	17.2475	0.72	0.28	0.28	0.32	0.01
AX_99730101	3R	17.334	0.17	0.83	0.17	0.24	0.01
AX_99743249	3R	17.3887	0.85	0.15	0.15	0.23	0.01
AX_99608657	3R	17.3888	0.05	0.95	0.05	0.1	0.01
AX_99644590	3R	17.3923	0.14	0.86	0.14	0.22	0.02
AX_99319071	3R	17.4115	0.27	0.73	0.27	0.31	0.01
AX_99356749	3R	17.4358	0.54	0.46	0.46	0.37	0.02
AX_99304237	3R	17.4494	0.71	0.29	0.29	0.33	0
AX_99438925	3R	17.4554	0.03	0.97	0.03	0.05	0
AX_99406669	3R	17.464	0.12	0.88	0.12	0.19	0
AX_99262847	3R	17.4642	0.12	0.88	0.12	0.19	0.01
AX_99390261	3R	17.6905	0.43	0.57	0.43	0.37	0.02
AX_99378537	3R	17.7882	0.64	0.36	0.36	0.35	0.01
AX_99261493	3R	17.7894	0.57	0.43	0.43	0.37	0
AX_99418263	3R	17.7895	0.25	0.75	0.25	0.3	0.02
AX_99748270	3R	17.8061	0.76	0.24	0.24	0.3	0.02
AX_99617355	3R	17.8064	0.61	0.39	0.39	0.36	0.02
AX_99625577	3R	17.8064	0.38	0.62	0.38	0.36	0
AX_99635153	3R	17.8544	0.99	0.01	0.01	0.03	0
AX_99646429	3R	17.8673	0.04	0.96	0.04	0.08	0.02
AX_99516616	3R	17.9309	0.25	0.75	0.25	0.31	0.01
AX_99779418	3R	17.9309	0.54	0.46	0.46	0.37	0
AX_99585187	3R	18.0031	0.2	0.8	0.2	0.27	0.01
AX_99810293	3R	18.06	0.89	0.11	0.11	0.18	0.01
AX_99717573	3R	18.1268	0.12	0.88	0.12	0.19	0.01
AX_99603962	3R	18.2128	0.58	0.42	0.42	0.37	0.02
AX_99329181	3R	18.2731	0.72	0.28	0.28	0.32	0.03
AX_99459559	3R	18.3206	0.49	0.51	0.49	0.37	0.03
AX_99687724	3R	18.3223	0.22	0.78	0.22	0.28	0.01
AX_99239585	3R	18.5115	0.78	0.22	0.22	0.29	0.02
AX_99414345	3R	18.5123	0.26	0.74	0.26	0.31	0.03
AX_99239437	3R	18.5161	0.99	0.01	0.01	0.02	0
AX_99515282	3R	18.6017	0.11	0.89	0.11	0.17	0
AX_99540808	3R	18.6647	0.99	0.01	0.01	0.02	0
AX_99470109	3R	18.6806	0.88	0.12	0.12	0.19	0.01
AX_99455429	3R	18.6845	0	1	0	0.01	0.01
AX_99545602	3R	18.7804	0.01	0.99	0.01	0.03	0
AX_99787524	3R	18.7887	0	1	0	0.01	0.01
AX_99548266	3R	18.8044	0.01	0.99	0.01	0.01	0.02
AX_99630362	3R	18.828	0.04	0.96	0.04	0.08	0.02
AX_99639098	3R	19.0359	0.01	0.99	0.01	0.02	0
AX_99714517	3R	19.0401	0.66	0.34	0.34	0.35	0.02
AX_99748833	3R	19.0401	0.35	0.65	0.35	0.35	0.02
AX_99767115	3R	19.0446	0.96	0.04	0.04	0.07	0.01
AX_99285739	3R	19.0496	0.02	0.98	0.02	0.04	0.01
AX_99575521	3R	19.0498	0.98	0.02	0.02	0.04	0
AX_99341538	3R	19.0511	0.05	0.95	0.05	0.09	0
AX_99293863	3R	19.0581	0.02	0.98	0.02	0.04	0
AX_99634346	3R	19.0581	0.96	0.04	0.04	0.08	0
AX_99850630	3R	19.0582	0.04	0.96	0.04	0.08	0
AX_99788116	3R	19.1559	0.17	0.83	0.17	0.24	0
AX_99670465	3R	19.1565	0.03	0.97	0.03	0.05	0.01
AX_99372714	3R	19.1677	0.05	0.95	0.05	0.08	0.02
AX_99539420	3R	19.1688	0.2	0.8	0.2	0.27	0.01
AX_99648239	3R	19.1696	0.97	0.03	0.03	0.05	0.01
AX_99814621	3R	19.3346	0.96	0.04	0.04	0.08	0.01
AX_99861128	3R	19.3459	0	1	0	0.01	0
AX_99365250	3R	19.4022	0.88	0.12	0.12	0.19	0
AX_99503115	3R	19.4022	0.03	0.97	0.03	0.05	0.01
AX_99590047	3R	19.4023	0.13	0.87	0.13	0.2	0.02
AX_99701857	3R	19.6035	0.95	0.05	0.05	0.09	0
AX_99748279	3R	19.6064	0.9	0.1	0.1	0.17	0
AX_99582051	3R	19.7137	0.05	0.95	0.05	0.09	0.01
AX_99605448	3R	19.7859	0.94	0.06	0.06	0.1	0.03
AX_99638212	3R	19.8748	0.05	0.95	0.05	0.09	0.01
AX_99471619	3R	19.8809	0.1	0.9	0.1	0.17	0
AX_99884115	3R	19.8858	0.95	0.05	0.05	0.09	0
AX_99518710	3R	19.9273	0.21	0.79	0.21	0.28	0.02
AX_99756424	3R	19.9361	0.21	0.79	0.21	0.27	0
AX_99384296	3R	19.9502	0.05	0.95	0.05	0.09	0
AX_99882882	3R	20.0231	0.04	0.96	0.04	0.08	0
AX_99239293	3R	20.0244	0.63	0.37	0.37	0.36	0
AX_99272002	3R	20.0248	0.63	0.37	0.37	0.36	0.01
AX_99301987	3R	20.0366	0.05	0.95	0.05	0.08	0.02
AX_99569851	3R	20.0369	0.36	0.64	0.36	0.35	0
AX_99811661	3R	20.0486	0.95	0.05	0.05	0.09	0.01
AX_99807252	3R	20.0569	0.08	0.92	0.08	0.14	0
AX_99460428	3R	20.0577	0.21	0.79	0.21	0.27	0.01
AX_99404387	3R	20.0871	0.15	0.85	0.15	0.23	0.01
AX_99228828	3R	20.0881	0.97	0.03	0.03	0.06	0.02
AX_99509749	3R	20.1366	0.94	0.06	0.06	0.11	0.01
AX_99581880	3R	20.2012	0.09	0.91	0.09	0.16	0.02
AX_99881160	3R	20.2137	0.37	0.63	0.37	0.36	0.03
AX_99887697	3R	20.2161	0.82	0.18	0.18	0.25	0.03
AX_99715000	3R	20.377	0.71	0.29	0.29	0.33	0.01
AX_99569040	3R	20.377	0.69	0.31	0.31	0.34	0.02
AX_99399463	3R	20.4019	0.98	0.02	0.02	0.04	0
AX_99575406	3R	20.4019	0.79	0.21	0.21	0.28	0.01
AX_99399560	3R	20.4151	0.37	0.63	0.37	0.36	0.01
AX_99789881	3R	20.4241	0.55	0.45	0.45	0.37	0.01
AX_99884267	3R	20.4257	0.19	0.81	0.19	0.26	0
AX_99620433	3R	20.4267	0.53	0.47	0.47	0.37	0.01
AX_99583061	3R	20.4268	0.56	0.44	0.44	0.37	0.01
AX_99457255	3R	20.5559	0.78	0.22	0.22	0.28	0.01
AX_99480478	3R	20.7196	0	1	0	0.01	0
AX_99708976	3R	20.7197	1	0	0	0.01	0
AX_99330471	3R	20.7662	0.83	0.17	0.17	0.24	0
AX_99693899	3R	20.769	0.02	0.98	0.02	0.04	0
AX_99843232	3R	20.7691	0.35	0.65	0.35	0.35	0.01
AX_99396484	3R	20.7691	0.01	0.99	0.01	0.02	0
AX_99237018	3R	20.7696	0.96	0.04	0.04	0.07	0.01
AX_99457623	3R	20.7866	0.27	0.73	0.27	0.32	0.01
AX_99520711	3R	20.7875	0.66	0.34	0.34	0.35	0
AX_99637249	3R	20.7903	0.06	0.94	0.06	0.11	0.01
AX_99504770	3R	20.7962	0.65	0.35	0.35	0.35	0.01
AX_99376854	3R	20.7997	0.03	0.97	0.03	0.06	0
AX_99247265	3R	20.8749	0.59	0.41	0.41	0.37	0
AX_99869320	3R	20.8751	0.33	0.67	0.33	0.34	0.01
AX_99358396	3R	20.8771	0.68	0.32	0.32	0.34	0.02
AX_99820343	3R	20.8777	0.42	0.58	0.42	0.37	0.02
AX_99545529	3R	20.8777	0.34	0.66	0.34	0.35	0.01
AX_99530522	3R	20.8778	0.31	0.69	0.31	0.34	0
AX_99493662	3R	20.8779	0.99	0.01	0.01	0.02	0
AX_99381318	3R	20.8822	0.63	0.37	0.37	0.36	0.01
AX_99736823	3R	20.8838	0.7	0.3	0.3	0.33	0.01
AX_99829829	3R	20.8849	0.98	0.02	0.02	0.03	0
AX_99343245	3R	20.8857	0.3	0.7	0.3	0.33	0.01
AX_99293023	3R	20.8872	0.99	0.01	0.01	0.02	0
AX_99503899	3R	20.8872	0.86	0.14	0.14	0.22	0
AX_99636158	3R	20.888	0.72	0.28	0.28	0.32	0.01
AX_99704610	3R	20.8903	0.6	0.4	0.4	0.36	0
AX_99598072	3R	20.8909	0.11	0.89	0.11	0.17	0
AX_99242174	3R	20.8909	0.89	0.11	0.11	0.17	0
AX_99749095	3R	20.8921	0.64	0.36	0.36	0.35	0
AX_99840439	3R	20.8924	0.14	0.86	0.14	0.21	0
AX_99452300	3R	20.8925	0.86	0.14	0.14	0.21	0.01
AX_99551234	3R	20.8925	0.14	0.86	0.14	0.21	0
AX_99464217	3R	20.8926	1	0	0	0.01	0
AX_99280413	3R	20.8938	0.96	0.04	0.04	0.07	0.01
AX_99325088	3R	20.8961	0.57	0.43	0.43	0.37	0.02
AX_99332551	3R	20.9114	0.96	0.04	0.04	0.07	0
AX_99285477	3R	20.9124	0.86	0.14	0.14	0.21	0
AX_99588584	3R	20.9128	0.03	0.98	0.03	0.05	0
AX_99703867	3R	20.9134	0.97	0.03	0.03	0.06	0
AX_99567314	3R	20.927	0.81	0.19	0.19	0.26	0
AX_99499962	3R	21.0077	0.31	0.69	0.31	0.34	0
AX_99743604	3R	21.0359	0.16	0.84	0.16	0.23	0
AX_99222665	3R	21.0838	0.7	0.3	0.3	0.33	0.01
AX_99355561	3R	21.085	0.03	0.97	0.03	0.05	0.01
AX_99229656	3R	21.0864	0.8	0.2	0.2	0.27	0.03
AX_99734586	3R	21.1235	0.45	0.55	0.45	0.37	0.02
AX_99642280	3R	21.1393	0.01	0.99	0.01	0.01	0.01
AX_99465621	3R	21.1469	0.17	0.83	0.17	0.24	0
AX_99568926	3R	21.147	0.59	0.41	0.41	0.37	0.01
AX_99759951	3R	21.1471	0.36	0.64	0.36	0.35	0
AX_99523608	3R	21.1641	0.4	0.6	0.4	0.36	0.02
AX_99291672	3R	21.1642	0.44	0.56	0.44	0.37	0.01
AX_99238527	3R	21.1644	0.7	0.3	0.3	0.33	0.01
AX_99633800	3R	21.1644	0.89	0.11	0.11	0.18	0
AX_99811825	3R	21.1644	0.29	0.71	0.29	0.33	0
AX_99536918	3R	21.1645	0.56	0.44	0.44	0.37	0.02
AX_99713114	3R	21.1646	0.42	0.58	0.42	0.37	0
AX_99251310	3R	21.2658	0.39	0.61	0.39	0.36	0.03
AX_99848818	3R	21.2658	0.41	0.59	0.41	0.37	0.01
AX_99474006	3R	21.2658	0.72	0.28	0.28	0.32	0.01
AX_99451616	3R	21.2664	0.12	0.88	0.12	0.19	0.01
AX_99299280	3R	21.2666	0.12	0.88	0.12	0.19	0.01
AX_99572109	3R	21.3335	0.21	0.79	0.21	0.27	0
AX_99356256	3R	21.3336	0.53	0.47	0.47	0.37	0.02
AX_99716975	3R	21.3338	0.14	0.86	0.14	0.21	0.01
AX_99441646	3R	21.3338	0.86	0.14	0.14	0.21	0.02
AX_99576127	3R	22.188	0.37	0.63	0.37	0.36	0
AX_99554953	3R	22.1887	0.36	0.64	0.36	0.35	0.01
AX_99295915	3R	22.1887	0.35	0.65	0.35	0.35	0.03
AX_99351706	3R	22.1888	0.63	0.37	0.37	0.36	0.01
AX_99409725	3R	22.1953	0.35	0.65	0.35	0.35	0.03
AX_99727287	3R	22.2175	0.92	0.07	0.07	0.13	0
AX_99246420	3R	22.2185	0.34	0.66	0.34	0.35	0.02
AX_99559222	3R	22.2244	0.36	0.64	0.36	0.36	0.02
AX_99786928	3R	22.237	0.99	0.01	0.01	0.02	0.01
AX_99592067	3R	22.2397	0.69	0.31	0.31	0.34	0.01
AX_99700648	3R	22.3035	0.58	0.42	0.42	0.37	0
AX_99660388	3R	22.304	0.58	0.42	0.42	0.37	0.01
AX_99282183	3R	22.3054	0	1	0	0.01	0
AX_99775851	3R	22.3057	0.15	0.85	0.15	0.22	0
AX_99421568	3R	22.4799	0.59	0.41	0.41	0.37	0
AX_99677261	3R	22.4812	0.85	0.15	0.15	0.23	0.01
AX_99662357	3R	22.4813	0.01	0.99	0.01	0.01	0.01
AX_99537510	3R	22.4813	0.42	0.58	0.42	0.37	0
AX_99465561	3R	22.4819	0.3	0.7	0.3	0.33	0.01
AX_99564279	3R	22.4932	0.3	0.7	0.3	0.33	0.01
AX_99810115	3R	22.4934	0.13	0.87	0.13	0.21	0.01
AX_99792457	3R	22.4935	0.39	0.61	0.39	0.36	0.01
AX_99868127	3R	22.4935	0.93	0.07	0.07	0.12	0.01
AX_99623647	3R	22.4945	0.41	0.59	0.41	0.37	0.01
AX_99748684	3R	22.4946	0.42	0.58	0.42	0.37	0.01
AX_99728024	3R	22.4947	0.33	0.67	0.33	0.35	0.02
AX_99357287	3R	22.4952	0.08	0.92	0.08	0.13	0.01
AX_99388937	3R	22.4953	0.64	0.36	0.36	0.36	0
AX_99810268	3R	22.499	0.01	0.99	0.01	0.03	0
AX_99225552	3R	22.5123	0.96	0.04	0.04	0.08	0.01
AX_99593275	3R	22.5123	0.09	0.91	0.09	0.15	0.01
AX_99836840	3R	22.5388	0.41	0.59	0.41	0.37	0.01
AX_99753007	3R	22.5397	0.57	0.43	0.43	0.37	0.02
AX_99316038	3R	22.5399	0.38	0.62	0.38	0.36	0.01
AX_99454137	3R	22.5401	0.02	0.98	0.02	0.03	0.01
AX_99603911	3R	22.5401	0.35	0.65	0.35	0.35	0.01
AX_99417000	3R	22.5402	0.98	0.02	0.02	0.04	0
AX_99250208	3R	22.5403	0.35	0.65	0.35	0.35	0
AX_99418750	3R	22.5407	0.88	0.12	0.12	0.19	0
AX_99501867	3R	22.5963	0.57	0.43	0.43	0.37	0
AX_99735077	3R	22.5972	0.01	0.99	0.01	0.02	0
AX_99756260	3R	22.5972	0.99	0.01	0.01	0.02	0
AX_99338697	3R	22.7178	0.05	0.95	0.05	0.09	0.03
AX_99701956	3R	22.7179	0.99	0.01	0.01	0.01	0.01
AX_99582479	3R	22.7183	0.01	0.99	0.01	0.02	0
AX_99665697	3R	22.8268	0.99	0.01	0.01	0.02	0
AX_99364102	3R	22.9829	0.01	0.99	0.01	0.02	0
AX_99284991	3R	22.9829	0.8	0.2	0.2	0.27	0.02
AX_99599493	3R	23.0256	0.01	0.99	0.01	0.02	0
AX_99681126	3R	23.034	0.29	0.71	0.29	0.33	0
AX_99518871	3R	23.0927	0.99	0.01	0.01	0.02	0.01
AX_99315570	3R	23.0927	0.01	0.99	0.01	0.02	0
AX_99858976	3R	23.3219	0.99	0.01	0.01	0.02	0.01
AX_99886961	3R	23.3437	0.98	0.02	0.02	0.04	0
AX_99392966	3R	23.3443	0.98	0.02	0.02	0.04	0
AX_99380957	3R	23.3444	0.59	0.41	0.41	0.37	0.01
AX_99682133	3R	23.3447	0.98	0.02	0.02	0.04	0
AX_99489169	3R	23.3448	0.71	0.29	0.29	0.33	0.01
AX_99799563	3R	23.3449	0.98	0.02	0.02	0.04	0
AX_99484866	3R	23.345	0.02	0.98	0.02	0.04	0
AX_99273534	3R	23.3452	0.29	0.71	0.29	0.33	0
AX_99254657	3R	23.3466	0.58	0.42	0.42	0.37	0.02
AX_99610157	3R	23.3472	0.14	0.86	0.14	0.22	0
AX_99280037	3R	23.355	0.01	0.99	0.01	0.02	0.01
AX_99321027	3R	23.3569	0.03	0.97	0.03	0.06	0.02
AX_99750258	3R	23.4239	0.99	0.01	0.01	0.02	0.01
AX_99614789	3R	23.7199	0.01	0.99	0.01	0.02	0
AX_99844899	3R	23.7212	1	0	0	0.01	0.01
AX_99367470	3R	23.8618	0.01	0.99	0.01	0.02	0.01
AX_99594553	3R	23.9738	0.01	0.99	0.01	0.02	0
AX_99429252	3R	24.0122	0.14	0.86	0.14	0.21	0.01
AX_99705079	3R	24.0187	0.41	0.59	0.41	0.37	0.02
AX_99262244	3R	24.0213	0.01	0.99	0.01	0.02	0
AX_99761131	3R	24.0672	0.29	0.71	0.29	0.33	0
AX_99305232	3R	24.0915	0	1	0	0.01	0
AX_99328346	3R	24.0916	0.01	0.99	0.01	0.02	0
AX_99610563	3R	24.0964	0	1	0	0.01	0.02
AX_99857096	3R	24.0974	0.99	0.01	0.01	0.02	0.01
AX_99861682	3R	24.1205	0.11	0.89	0.11	0.18	0
AX_99877921	3R	24.1226	0.88	0.12	0.12	0.19	0.01
AX_99444935	3R	24.1435	0.82	0.18	0.18	0.25	0.01
AX_99653257	3R	24.1441	0.11	0.89	0.11	0.18	0.01
AX_99708328	3R	24.167	0.12	0.88	0.12	0.19	0
AX_99449852	3R	24.2008	0.01	0.99	0.01	0.01	0.01
AX_99708558	3R	24.278	0	1	0	0.01	0
AX_99275111	3R	24.2835	0	1	0	0.01	0
AX_99714841	3R	24.3	0.89	0.11	0.11	0.17	0
AX_99258050	3R	24.3007	0.86	0.14	0.14	0.21	0.01
AX_99787900	3R	24.3009	0.89	0.11	0.11	0.17	0
AX_99615052	3R	24.3084	0.02	0.98	0.02	0.03	0.01
AX_99714797	3R	24.3153	0.01	0.99	0.01	0.01	0
AX_99664505	3R	24.3155	0.45	0.55	0.45	0.37	0.01
AX_99506239	3R	24.3156	0	1	0	0.01	0
AX_99782993	3R	24.3156	0.99	0.01	0.01	0.02	0
AX_99692337	3R	24.3482	0.5	0.5	0.5	0.37	0.01
AX_99304464	3R	24.349	0.99	0.01	0.01	0.03	0
AX_99310588	3R	24.5578	0.69	0.31	0.31	0.34	0.03
AX_99540538	3R	24.6055	0.99	0.01	0.01	0.01	0
AX_99311429	3R	24.6333	0.04	0.96	0.04	0.07	0.02
AX_99543182	3R	24.677	0.99	0.01	0.01	0.02	0
AX_99816195	3R	24.7311	0.94	0.06	0.06	0.1	0
AX_99618502	3R	24.7493	0.11	0.89	0.11	0.18	0
AX_99323322	3R	24.7496	0.06	0.94	0.06	0.1	0
AX_99680390	3R	24.7519	0.89	0.11	0.11	0.18	0
AX_99412193	3R	24.7526	0.11	0.89	0.11	0.18	0
AX_99301550	3R	24.7716	0.4	0.6	0.4	0.37	0
AX_99349569	3R	24.7757	0.07	0.93	0.07	0.12	0.01
AX_99593925	3R	24.7786	0.42	0.58	0.42	0.37	0
AX_99438464	3R	24.7948	0.61	0.39	0.39	0.36	0.01
AX_99396091	3R	24.7948	0	1	0	0.01	0.01
AX_99508035	3R	24.7949	0.4	0.6	0.4	0.37	0.01
AX_99308162	3R	24.7957	0.6	0.4	0.4	0.37	0.01
AX_99699836	3R	25.2835	0.59	0.41	0.41	0.37	0.01
AX_99706575	3R	25.3215	0.35	0.65	0.35	0.35	0.03
AX_99582179	3R	25.3875	0.07	0.93	0.07	0.12	0.03
AX_99671252	3R	25.398	0.59	0.41	0.41	0.37	0
AX_99841349	3R	25.3985	0.06	0.94	0.06	0.11	0
AX_99774551	3R	25.3993	0.41	0.59	0.41	0.37	0
AX_99873674	3R	25.3993	0.06	0.94	0.06	0.11	0.01
AX_99583883	3R	25.3995	0.86	0.14	0.14	0.21	0
AX_99782986	3R	25.4074	0.78	0.22	0.22	0.28	0.01
AX_99308567	3R	25.4356	0.71	0.29	0.29	0.33	0.01
AX_99447544	3R	25.4357	0.86	0.14	0.14	0.21	0
AX_99749875	3R	25.4439	0.35	0.65	0.35	0.35	0.01
AX_99472861	3R	25.4439	0.71	0.29	0.29	0.33	0.01
AX_99853525	3R	25.4442	0.7	0.3	0.3	0.33	0
AX_99837298	3R	25.4442	0.3	0.7	0.3	0.33	0.01
AX_99439462	3R	25.4497	0.69	0.31	0.31	0.33	0
AX_99821356	3R	25.4755	0.3	0.7	0.3	0.33	0.01
AX_99359057	3R	25.4755	0.66	0.34	0.34	0.35	0
AX_99542304	3R	25.4755	0.65	0.35	0.35	0.35	0.01
AX_99339266	3R	25.5054	0.66	0.34	0.34	0.35	0.01
AX_99861543	3R	25.7547	0.81	0.19	0.19	0.26	0
AX_99250309	3R	25.8987	0.89	0.11	0.11	0.17	0
AX_99813214	3R	25.8989	0.4	0.6	0.4	0.36	0
AX_99361960	3R	25.8994	0.88	0.12	0.12	0.19	0
AX_99740489	3R	25.8997	0.39	0.61	0.39	0.36	0
AX_99516079	3R	25.9012	0.95	0.05	0.05	0.1	0.01
AX_99517779	3R	26.0101	0.11	0.89	0.11	0.17	0
AX_99320363	3R	26.0107	0.11	0.89	0.11	0.18	0
AX_99722921	3R	26.0365	0.3	0.7	0.3	0.33	0.03
AX_99613794	3R	26.1874	0.56	0.44	0.44	0.37	0.01
AX_99416967	3R	26.1876	0.29	0.71	0.29	0.33	0.02
AX_99737699	3R	26.1892	0.3	0.7	0.3	0.33	0
AX_99230781	3R	26.251	0.74	0.26	0.26	0.31	0.01
AX_99323707	3R	26.2515	0.12	0.88	0.12	0.19	0
AX_99429012	3R	26.2515	0.63	0.37	0.37	0.36	0
AX_99388485	3R	26.2517	0.75	0.25	0.25	0.3	0
AX_99316815	3R	26.2518	0.87	0.13	0.13	0.2	0
AX_99828179	3R	26.2654	0.41	0.59	0.41	0.37	0
AX_99393613	3R	26.2659	0.6	0.4	0.4	0.36	0.01
AX_99608802	3R	26.2663	0.88	0.12	0.12	0.19	0
AX_99494762	3R	26.3361	0.12	0.88	0.12	0.19	0
AX_99815617	3R	26.3365	0.06	0.94	0.06	0.1	0.01
AX_99587381	3R	26.337	0.88	0.12	0.12	0.19	0
AX_99470578	3R	26.337	0.88	0.12	0.12	0.19	0
AX_99822928	3R	26.3376	0.88	0.12	0.12	0.19	0.01
AX_99340476	3R	26.3378	0.6	0.4	0.4	0.36	0.02
AX_99401155	3R	26.451	0.14	0.86	0.14	0.21	0.02
AX_99531452	3R	26.6161	0.06	0.94	0.06	0.11	0
AX_99416313	3R	26.6162	0.06	0.94	0.06	0.11	0.01
AX_99353804	3R	26.7313	0.41	0.59	0.41	0.37	0.01
AX_99350928	3R	27.0631	0.07	0.93	0.07	0.12	0
AX_99413869	3R	27.0655	0.94	0.06	0.06	0.1	0.02
AX_99410958	3R	27.0675	0.12	0.88	0.12	0.18	0
AX_99712786	3R	27.0675	0.95	0.05	0.05	0.09	0
AX_99639290	3R	27.0675	0.05	0.95	0.05	0.1	0.02
AX_99587340	3R	27.0676	0.95	0.05	0.05	0.09	0
AX_99275124	3R	27.0677	0.83	0.17	0.17	0.24	0.02
AX_99484507	3R	27.0677	0.94	0.06	0.06	0.1	0
AX_99610097	3R	27.068	0.65	0.35	0.35	0.35	0.02
AX_99641365	3R	27.0701	0.94	0.06	0.06	0.1	0
AX_99525601	3R	27.0851	0.89	0.11	0.11	0.18	0
AX_99690685	3R	27.1582	0.66	0.34	0.34	0.35	0.03
AX_99837612	3R	27.2849	0.15	0.85	0.15	0.22	0.01
AX_99483402	3R	27.285	0.99	0.01	0.01	0.02	0
AX_99331226	3R	27.2852	0.99	0.01	0.01	0.02	0
AX_99478289	3R	27.2862	0.99	0.01	0.01	0.02	0.01
AX_99770765	3R	27.5404	0.72	0.28	0.28	0.32	0.01
AX_99271700	3R	27.5417	0.29	0.71	0.29	0.33	0
AX_99294262	3R	27.5417	0.72	0.28	0.28	0.32	0
AX_99451855	3R	27.5417	0.73	0.27	0.27	0.32	0.01
AX_99688676	3R	27.6344	0.13	0.87	0.13	0.21	0.01
AX_99341743	3R	27.6355	0.57	0.43	0.43	0.37	0.01
AX_99837353	3R	27.6393	0.99	0.01	0.01	0.01	0
AX_99379854	3R	27.6418	0.27	0.73	0.27	0.32	0.01
AX_99241223	3R	27.642	0.29	0.71	0.29	0.33	0.01
AX_99311557	3R	27.6424	0.27	0.73	0.27	0.32	0.01
AX_99597662	3R	27.6488	0.01	0.99	0.01	0.01	0
AX_99859916	3R	27.7952	0.3	0.7	0.3	0.33	0.02
AX_99363695	3R	27.7955	0.27	0.73	0.27	0.32	0.01
AX_99611045	3R	28.0063	0.23	0.77	0.23	0.29	0.02
AX_99721361	3R	28.0192	0.99	0.01	0.01	0.03	0.01
AX_99575768	3R	28.0207	0.85	0.15	0.15	0.22	0.01
AX_99732357	3R	28.0209	0.86	0.14	0.14	0.22	0.02
AX_99513040	3R	28.0227	0.16	0.84	0.16	0.24	0.03
AX_99391524	3R	28.0227	0.16	0.84	0.16	0.23	0.02
AX_99439188	3R	28.426	0.46	0.54	0.46	0.37	0.01
AX_99447572	3R	28.426	0.42	0.58	0.42	0.37	0.02
AX_99627631	3R	28.4629	0.97	0.03	0.03	0.05	0
AX_99402682	3R	28.5654	0.01	0.99	0.01	0.03	0.01
AX_99792069	3R	28.5682	0.99	0.01	0.01	0.03	0
AX_99586517	3R	28.5978	0.02	0.98	0.02	0.03	0
AX_99870811	3R	28.5985	0.02	0.98	0.02	0.03	0
AX_99584499	3R	28.5989	0.01	0.99	0.01	0.02	0
AX_99462880	3R	28.6365	0.15	0.85	0.15	0.22	0.01
AX_99316370	3R	28.8026	0.99	0.01	0.01	0.02	0
AX_99321303	3R	28.8028	0.69	0.31	0.31	0.33	0.01
AX_99803893	3R	28.8033	0.66	0.34	0.34	0.35	0.01
AX_99819143	3R	28.861	0.98	0.02	0.02	0.04	0
AX_99885774	3R	28.8644	0.01	0.99	0.01	0.01	0
AX_99379015	3R	28.8882	0.3	0.7	0.3	0.33	0.01
AX_99418081	3R	28.8882	0.28	0.72	0.28	0.32	0.01
AX_99473624	3R	28.8883	0.3	0.7	0.3	0.33	0.01
AX_99355022	3R	28.8883	0.71	0.29	0.29	0.33	0
AX_99684879	3R	28.9232	0.83	0.17	0.17	0.24	0.02
AX_99281182	3R	28.924	0.99	0.01	0.01	0.03	0
AX_99390184	3R	28.9632	0.86	0.14	0.14	0.21	0
AX_99724988	3R	28.9635	0.58	0.42	0.42	0.37	0.01
AX_99773326	3R	28.9726	0.44	0.56	0.44	0.37	0.01
AX_99253029	3R	28.9769	0.79	0.21	0.21	0.28	0.01
AX_99708018	3R	28.9807	0.73	0.27	0.27	0.31	0
AX_99531699	3R	29.4587	0.72	0.28	0.28	0.32	0.01
AX_99806930	3R	29.4597	0.72	0.28	0.28	0.32	0.01
AX_99814417	3R	29.46	0.28	0.72	0.28	0.32	0.02
AX_99535489	3R	29.4631	0.3	0.7	0.3	0.33	0.01
AX_99582579	3R	29.4631	0.69	0.31	0.31	0.33	0.01
AX_99630207	3R	29.7205	1	0	0	0.01	0
AX_99641187	3R	29.7214	0.7	0.3	0.3	0.33	0.01
AX_99558252	3R	29.7219	0.73	0.27	0.27	0.32	0.01
AX_99315644	3R	29.725	0.62	0.38	0.38	0.36	0.01
AX_99611732	3R	29.7262	0.85	0.15	0.15	0.23	0
AX_99877358	3R	29.7266	0.29	0.71	0.29	0.33	0.01
AX_99742533	3R	29.7269	0.66	0.34	0.34	0.35	0
AX_99307719	3R	29.7391	0.32	0.68	0.32	0.34	0
AX_99724056	3R	29.7393	0.28	0.72	0.28	0.32	0.01
AX_99742837	3R	29.757	0.61	0.39	0.39	0.36	0.02
AX_99730834	3R	29.7576	0.39	0.61	0.39	0.36	0.01
AX_99558898	3R	29.7607	0.14	0.86	0.14	0.21	0.01
AX_99467651	3R	29.7607	0.7	0.3	0.3	0.33	0.01
AX_99729745	3R	29.7608	0.38	0.62	0.38	0.36	0
AX_99268645	3R	29.7665	0.82	0.18	0.18	0.25	0.01
AX_99491981	3R	29.7822	0.88	0.12	0.12	0.19	0.01
AX_99529507	3R	29.7822	0.59	0.41	0.41	0.37	0.02
AX_99838338	3R	29.7826	0.59	0.41	0.41	0.37	0.01
AX_99802683	3R	29.7827	0.29	0.71	0.29	0.33	0
AX_99643627	3R	29.7827	0.59	0.41	0.41	0.37	0.01
AX_99241054	3R	29.934	0.72	0.28	0.28	0.32	0.01
AX_99844964	3R	29.9343	0.73	0.27	0.27	0.32	0.01
AX_99702090	3R	29.9821	0.31	0.69	0.31	0.34	0.02
AX_99421994	3R	30.0579	0.6	0.4	0.4	0.37	0.02
AX_99511325	3R	30.0607	0.62	0.38	0.38	0.36	0.02
AX_99486122	3R	30.0738	0.06	0.94	0.06	0.11	0
AX_99737531	3R	30.0738	0.07	0.93	0.07	0.13	0.02
AX_99404626	3R	30.0739	0.06	0.94	0.06	0.11	0
AX_99308216	3R	30.074	0.06	0.94	0.06	0.11	0.01
AX_99693843	3R	30.0767	0.05	0.95	0.05	0.08	0.02
AX_99538819	3R	30.0823	0.12	0.88	0.12	0.19	0
AX_99373398	3R	30.0826	0.44	0.56	0.44	0.37	0
AX_99272480	3R	30.0826	0.44	0.56	0.44	0.37	0
AX_99287676	3R	30.0828	0.91	0.09	0.09	0.16	0
AX_99619002	3R	30.0918	0.92	0.08	0.08	0.14	0
AX_99565314	3R	30.0921	0.92	0.08	0.08	0.13	0.01
AX_99434184	3R	30.095	0.07	0.93	0.07	0.12	0.01
AX_99570667	3R	30.0951	0.07	0.93	0.07	0.12	0.01
AX_99250099	3R	30.0954	0.96	0.04	0.04	0.08	0.01
AX_99586634	3R	30.0956	0.08	0.92	0.08	0.13	0.01
AX_99733570	3R	30.1039	0.92	0.08	0.08	0.13	0.01
AX_99871359	3R	30.1065	0.15	0.85	0.15	0.23	0
AX_99845190	3R	30.1114	0.26	0.74	0.26	0.31	0.01
AX_99418937	3R	30.1117	0.59	0.41	0.41	0.37	0.02
AX_99287924	3R	30.112	0.44	0.56	0.44	0.37	0.01
AX_99289067	3R	30.113	0.31	0.69	0.31	0.34	0
AX_99674369	3R	30.1131	0.6	0.4	0.4	0.37	0.01
AX_99306371	3R	30.241	0.65	0.35	0.35	0.35	0.01
AX_99517304	3R	30.2538	0.15	0.85	0.15	0.22	0.01
AX_99447945	3R	30.257	0.58	0.42	0.42	0.37	0.02
AX_99574222	3R	30.2864	0.85	0.15	0.15	0.22	0.01
AX_99796362	3R	30.3861	0.34	0.66	0.34	0.35	0.01
AX_99474834	3R	30.3862	0.68	0.32	0.32	0.34	0.01
AX_99601406	3R	30.3864	0	1	0	0.01	0
AX_99755169	3R	30.3883	0.2	0.8	0.2	0.27	0.02
AX_99628208	3R	30.4637	0.32	0.68	0.32	0.34	0.02
AX_99869614	3R	30.4648	0.68	0.32	0.32	0.34	0.01
AX_99292986	3R	30.5059	0.16	0.84	0.16	0.24	0.01
AX_99829148	3R	30.5066	0.14	0.86	0.14	0.21	0.01
AX_99260718	3R	30.5068	0.86	0.14	0.14	0.21	0.01
AX_99271671	3R	30.5078	0.86	0.14	0.14	0.21	0.02
AX_99578504	3R	30.5099	0.16	0.84	0.16	0.24	0.03
AX_99267319	3R	30.5464	0.78	0.22	0.22	0.28	0.01
AX_99281206	3R	30.5632	0.3	0.7	0.3	0.33	0.01
AX_99363403	3R	30.5633	0.71	0.29	0.29	0.33	0
AX_99565435	3R	30.5634	0.48	0.52	0.48	0.37	0.01
AX_99331277	3R	30.6353	0.66	0.34	0.34	0.35	0.01
AX_99389514	3R	30.6355	0.62	0.38	0.38	0.36	0.02
AX_99609639	3R	30.6929	0.91	0.09	0.09	0.15	0.01
AX_99853649	3R	30.693	0.4	0.6	0.4	0.37	0.01
AX_99717023	3R	30.693	0.91	0.09	0.09	0.15	0.01
AX_99571605	3R	30.693	0.14	0.86	0.14	0.22	0.02
AX_99509171	3R	30.6933	0.4	0.6	0.4	0.37	0.01
AX_99876935	3R	30.6946	0.25	0.75	0.25	0.31	0.01
AX_99237598	3R	30.6947	0.38	0.62	0.38	0.36	0.02
AX_99484136	3R	30.6949	0.41	0.59	0.41	0.37	0.01
AX_99497308	3R	30.6967	0.39	0.61	0.39	0.36	0.01
AX_99835095	3R	30.6967	0.59	0.41	0.41	0.37	0.01
AX_99638723	3R	30.6969	0.6	0.4	0.4	0.36	0.01
AX_99333512	3R	30.7367	0.7	0.3	0.3	0.33	0.01
AX_99487888	3R	30.7549	0.76	0.24	0.24	0.3	0.01
AX_99363353	3R	31.0825	0.23	0.77	0.23	0.29	0.02
AX_99643301	3R	31.1084	0.26	0.74	0.26	0.31	0.01
AX_99751330	3R	31.1086	0.87	0.13	0.13	0.2	0.02
AX_99662502	3R	31.1208	0.74	0.26	0.26	0.31	0
AX_99278633	3R	31.1249	0.13	0.87	0.13	0.21	0.03
AX_99762442	3R	31.1592	0.85	0.15	0.15	0.22	0.01
AX_99622995	3R	31.2788	0.5	0.5	0.5	0.38	0.01
AX_99343713	3R	31.3457	0.39	0.61	0.39	0.36	0.02
AX_99434359	3R	31.3459	0.35	0.65	0.35	0.35	0.01
AX_99537646	3R	31.3633	0.67	0.33	0.33	0.34	0.01
AX_99487660	3R	31.3716	0.65	0.35	0.35	0.35	0.02
AX_99783055	3R	31.3719	0.97	0.03	0.03	0.06	0.02
AX_99670439	3R	31.3791	0.99	0.01	0.01	0.02	0
AX_99535642	3R	31.4349	0.66	0.34	0.34	0.35	0.02
AX_99725346	3R	31.4354	0.32	0.68	0.32	0.34	0
AX_99656693	3R	31.5021	0.55	0.45	0.45	0.37	0.03
AX_99661044	3R	31.5289	0.93	0.07	0.07	0.13	0.02
AX_99246529	3R	31.5359	0.06	0.94	0.06	0.1	0.01
AX_99701461	3R	31.5529	0.74	0.26	0.26	0.31	0
AX_99780177	3R	31.5533	0.3	0.7	0.3	0.33	0
AX_99705086	3R	31.5534	0.3	0.7	0.3	0.33	0
AX_99594600	3R	31.5535	0.73	0.27	0.27	0.31	0.01
AX_99232108	3R	31.5536	0.3	0.7	0.3	0.33	0
AX_99377185	3R	31.5538	0.59	0.41	0.41	0.37	0
AX_99522759	3R	31.5539	0.69	0.31	0.31	0.34	0
AX_99667079	3R	31.554	0.37	0.63	0.37	0.36	0.01
AX_99489499	3R	31.554	0.64	0.36	0.36	0.35	0
AX_99819129	3R	31.5541	0.27	0.73	0.27	0.32	0.01
AX_99670101	3R	31.555	0.68	0.32	0.32	0.34	0.01
AX_99426950	3R	31.5551	0.43	0.57	0.43	0.37	0.01
AX_99838692	3R	31.5614	0.92	0.08	0.08	0.14	0.01
AX_99859512	3R	31.5617	0.63	0.37	0.37	0.36	0.01
AX_99348495	3R	31.5617	0.03	0.97	0.03	0.06	0.01
AX_99498495	3R	31.5617	0.04	0.96	0.04	0.08	0.01
AX_99483792	3R	31.5617	0.93	0.07	0.07	0.13	0
AX_99369195	3R	31.5618	0.55	0.45	0.45	0.37	0.01
AX_99798419	3R	31.5618	0.56	0.44	0.44	0.37	0.01
AX_99707455	3R	31.5732	0.06	0.94	0.06	0.11	0.01
AX_99261865	3R	31.5733	0.01	0.99	0.01	0.01	0.01
AX_99408872	3R	31.5739	0.85	0.15	0.15	0.22	0.01
AX_99555945	3R	31.574	0.66	0.34	0.34	0.35	0
AX_99889307	3R	31.5892	0.72	0.28	0.28	0.32	0.02
AX_99610301	3R	31.5928	0.15	0.85	0.15	0.23	0.01
AX_99691119	3R	31.5929	0.85	0.15	0.15	0.22	0.02
AX_99391086	3R	31.5942	0.5	0.5	0.5	0.38	0.01
AX_99779117	3R	31.6229	0.66	0.34	0.34	0.35	0
AX_99482414	3R	31.6479	0.67	0.33	0.33	0.35	0.01
AX_99310022	3R	31.6508	0.82	0.18	0.18	0.25	0
AX_99644113	3R	31.6752	0.36	0.64	0.36	0.36	0.03
AX_99516655	3R	31.6757	0.8	0.2	0.2	0.27	0.03
AX_99505326	3R	31.6757	0.21	0.79	0.21	0.28	0.03
AX_99297078	3R	31.6997	0.33	0.67	0.33	0.34	0
AX_99872561	3R	31.6997	0.67	0.33	0.33	0.35	0.02
AX_99365586	3R	31.7001	0.53	0.47	0.47	0.37	0.03
AX_99808138	3R	31.7002	0.52	0.48	0.48	0.37	0.01
AX_99719499	3R	31.7077	0.68	0.32	0.32	0.34	0.03
AX_99723860	3R	31.7141	0.52	0.48	0.48	0.37	0.01
AX_99667082	3R	31.7155	0.84	0.16	0.16	0.23	0
AX_99263371	3R	31.773	0.14	0.86	0.14	0.22	0.02
AX_99785545	3R	31.7732	0.84	0.16	0.16	0.23	0.01
AX_99857067	3R	31.8108	0.5	0.5	0.5	0.37	0.01
AX_99378143	3R	31.8394	0.81	0.19	0.19	0.26	0.01
AX_99606671	3R	31.8397	0.19	0.81	0.19	0.26	0
AX_99360584	3R	31.8398	0.65	0.35	0.35	0.35	0.03
AX_99401293	3R	31.9221	0.2	0.8	0.2	0.27	0.02
AX_99635078	3R	31.9389	0.73	0.27	0.27	0.32	0.01
AX_99707158	3R	32.0734	0.23	0.77	0.23	0.29	0.02
AX_99512613	3R	32.0742	0.54	0.46	0.46	0.37	0.02
AX_99578272	3R	32.0881	0.59	0.41	0.41	0.37	0.03
AX_99689595	3R	32.1049	0.19	0.81	0.19	0.26	0.01
AX_99854112	3R	32.129	0.51	0.49	0.49	0.37	0
AX_99621980	3R	32.1866	0.68	0.32	0.32	0.34	0.01
AX_99421048	3R	32.2075	0.47	0.53	0.47	0.37	0.01
AX_99780428	3R	32.3534	0.49	0.51	0.49	0.37	0.01
AX_99314125	3R	32.361	0.5	0.5	0.5	0.37	0.02
AX_99755575	3R	32.4108	0.66	0.34	0.34	0.35	0.02
AX_99346143	3R	32.4509	0.88	0.12	0.12	0.19	0
AX_99648626	3R	32.4577	0.47	0.53	0.47	0.37	0.01
AX_99773568	3R	32.4592	0.5	0.5	0.5	0.37	0.03
AX_99808663	3R	32.4655	0.51	0.49	0.49	0.37	0.01
AX_99586962	3R	32.4677	0.5	0.5	0.5	0.38	0.01
AX_99587346	3R	32.495	0.48	0.52	0.48	0.37	0.03
AX_99848360	3R	32.4952	0.19	0.81	0.19	0.26	0.03
AX_99823567	3R	32.4953	0.45	0.55	0.45	0.37	0.02
AX_99302125	3R	32.4955	0.86	0.14	0.14	0.21	0.01
AX_99367515	3R	32.4956	0.94	0.06	0.06	0.1	0
AX_99736216	3R	32.4963	0.64	0.36	0.36	0.36	0
AX_99600608	3R	32.5121	0.13	0.87	0.13	0.2	0
AX_99534927	3R	32.5744	0.19	0.81	0.19	0.26	0.02
AX_99345764	3R	32.6741	0.3	0.7	0.3	0.33	0.01
AX_99415582	3R	32.9027	0.78	0.22	0.22	0.29	0.01
AX_99858574	3R	32.9316	0.75	0.25	0.25	0.31	0
AX_99393612	3R	32.9349	0.61	0.39	0.39	0.36	0.03
AX_99621812	3R	32.9447	0.38	0.62	0.38	0.36	0.01
AX_99593934	3R	32.9452	0.39	0.61	0.39	0.36	0.01
AX_99843335	3R	32.9538	0.44	0.56	0.44	0.37	0.01
AX_99832112	3R	32.9541	0.01	0.99	0.01	0.01	0
AX_99393479	3R	32.9547	0.62	0.38	0.38	0.36	0.02
AX_99495299	3R	33.0299	0.24	0.76	0.24	0.3	0.02
AX_99419018	3R	33.0312	0.6	0.4	0.4	0.37	0.02
AX_99256921	3R	33.1291	0.98	0.02	0.02	0.03	0.02
AX_99607193	3R	33.1749	0.19	0.81	0.19	0.26	0
AX_99616381	3R	33.1785	0.8	0.2	0.2	0.27	0
AX_99521611	3R	33.1791	0.71	0.29	0.29	0.33	0.02
AX_99744505	3R	33.2258	0.36	0.64	0.36	0.35	0.01
AX_99583039	3R	33.2321	0.14	0.86	0.14	0.21	0
AX_99598788	3R	33.2332	0.98	0.02	0.02	0.03	0.01
AX_99744204	3R	33.2335	0.72	0.28	0.28	0.32	0.01
AX_99666561	3R	33.2338	0.04	0.96	0.04	0.07	0
AX_99354805	3R	33.2347	0.76	0.24	0.24	0.3	0.01
AX_99410801	3R	33.235	0.72	0.28	0.28	0.32	0.01
AX_99313335	3R	33.2357	0.24	0.76	0.24	0.3	0.01
AX_99454126	3R	33.2358	0.4	0.6	0.4	0.36	0.01
AX_99260383	3R	33.2362	0.72	0.28	0.28	0.32	0
AX_99764507	3R	33.2392	0.88	0.12	0.12	0.19	0.01
AX_99326202	3R	33.2611	0.94	0.06	0.06	0.1	0
AX_99681917	3R	33.2611	0.96	0.04	0.04	0.07	0
AX_99681693	3R	33.3234	0.39	0.61	0.39	0.36	0.01
AX_99529128	3R	33.3237	0	1	0	0.01	0.01
AX_99441776	3R	33.324	0.87	0.13	0.13	0.2	0.01
AX_99729596	3R	33.3246	0.76	0.24	0.24	0.3	0.01
AX_99626428	3R	33.3253	0.05	0.95	0.05	0.09	0.02
AX_99663946	3R	33.3863	0	1	0	0.01	0.01
AX_99377370	3R	33.4153	0.41	0.59	0.41	0.37	0.01
AX_99458933	3R	33.4155	0.58	0.42	0.42	0.37	0
AX_99432128	3R	33.4155	0.59	0.41	0.41	0.37	0
AX_99791400	3R	33.4158	0.59	0.41	0.41	0.37	0.02
AX_99476293	3R	33.4158	0.59	0.41	0.41	0.37	0
AX_99570386	3R	33.416	0.11	0.89	0.11	0.18	0.01
AX_99486151	3R	33.4252	0.97	0.03	0.03	0.05	0.01
AX_99687156	3R	33.5712	0.3	0.7	0.3	0.33	0.01
AX_99550515	3R	33.8256	0.39	0.61	0.39	0.36	0.01
AX_99836416	3R	33.8257	0.61	0.39	0.39	0.36	0.01
AX_99541069	3R	33.8257	0.61	0.39	0.39	0.36	0.01
AX_99638217	3R	33.8358	0.28	0.72	0.28	0.32	0
AX_99748013	3R	33.8358	0.44	0.56	0.44	0.37	0.01
AX_99609625	3R	33.8361	0.41	0.59	0.41	0.37	0.02
AX_99464578	3R	33.8603	0.31	0.69	0.31	0.34	0.02
AX_99335283	3R	33.8909	0.39	0.61	0.39	0.36	0.01
AX_99450574	3R	33.905	0.84	0.16	0.16	0.24	0.01
AX_99266042	3R	33.9251	0.32	0.68	0.32	0.34	0.02
AX_99591901	3R	34.0099	0.84	0.16	0.16	0.23	0
AX_99694407	3R	34.0347	0.81	0.19	0.19	0.26	0.02
AX_99855756	3R	34.0696	0.85	0.15	0.15	0.23	0
AX_99797660	3R	34.0711	0.3	0.7	0.3	0.33	0.01
AX_99437199	3R	34.0731	0.39	0.61	0.39	0.36	0.01
AX_99676963	3R	34.0743	0.65	0.35	0.35	0.35	0.01
AX_99555104	3R	34.0744	0.36	0.64	0.36	0.36	0.01
AX_99224860	3R	34.2514	0.6	0.4	0.4	0.36	0.01
AX_99504777	3R	34.2515	0.39	0.61	0.39	0.36	0.02
AX_99635591	3R	34.2519	0.65	0.35	0.35	0.35	0.01
AX_99522111	3R	34.2598	0.18	0.82	0.18	0.25	0
AX_99789966	3R	34.2623	0.21	0.79	0.21	0.28	0.03
AX_99267272	3R	34.2691	0.36	0.64	0.36	0.35	0.01
AX_99789351	3R	34.2848	0.38	0.62	0.38	0.36	0.01
AX_99855004	3R	34.2849	0.79	0.21	0.21	0.28	0.01
AX_99857400	3R	34.2857	0.95	0.05	0.05	0.09	0.02
AX_99272119	3R	34.2858	0.25	0.75	0.25	0.3	0
AX_99635529	3R	34.286	0.74	0.26	0.26	0.31	0
AX_99432696	3R	34.2866	0.7	0.3	0.3	0.33	0.01
AX_99541454	3R	34.2868	0.63	0.37	0.37	0.36	0.01
AX_99648760	3R	34.2936	0.76	0.24	0.24	0.3	0
AX_99478366	3R	34.3003	0.7	0.3	0.3	0.33	0.01
AX_99764689	3R	34.313	0.3	0.7	0.3	0.33	0.02
AX_99854446	3R	34.3553	0.81	0.19	0.19	0.26	0.02
AX_99796532	3R	34.3561	0.15	0.85	0.15	0.23	0
AX_99493753	3R	34.357	0.17	0.83	0.17	0.25	0.02
AX_99753219	3R	34.3802	0.97	0.03	0.03	0.06	0
AX_99784673	3R	34.3828	0.7	0.3	0.3	0.33	0.01
AX_99805597	3R	34.3829	0.06	0.94	0.06	0.1	0
AX_99527748	3R	34.383	0.99	0.01	0.01	0.02	0.01
AX_99791601	3R	34.5583	0.71	0.29	0.29	0.33	0.02
AX_99483413	3R	34.7941	0.77	0.23	0.23	0.29	0.02
AX_99511983	3R	34.8865	0.66	0.34	0.34	0.35	0.01
AX_99541865	3R	34.9436	0.84	0.16	0.16	0.23	0.01
AX_99816226	3R	34.9524	0.22	0.78	0.22	0.28	0.01
AX_99577122	3R	34.9525	0.22	0.78	0.22	0.29	0.01
AX_99356817	3R	34.9537	0.02	0.98	0.02	0.03	0.01
AX_99232135	3R	34.9538	0.32	0.68	0.32	0.34	0.01
AX_99886382	3R	34.954	0.98	0.02	0.02	0.04	0
AX_99484492	3R	34.9546	0.72	0.28	0.28	0.32	0.01
AX_99497931	3R	35.0892	0.99	0.01	0.01	0.03	0
AX_99590945	3R	35.0899	0.51	0.49	0.49	0.37	0.01
AX_99396203	3R	35.1187	0.99	0.01	0.01	0.01	0
AX_99431707	3R	35.1187	0.01	0.99	0.01	0.01	0
AX_99803382	3R	35.1187	1	0	0	0.01	0
AX_99548756	3R	35.1383	0.68	0.32	0.32	0.34	0.01
AX_99598434	3R	35.144	0.36	0.64	0.36	0.35	0.01
AX_99331042	3R	35.2422	0.82	0.18	0.18	0.25	0
AX_99379816	3R	35.2867	0.65	0.35	0.35	0.35	0.02
AX_99240225	3R	35.287	0.64	0.36	0.36	0.35	0.02
AX_99529336	3R	35.2876	0.99	0.01	0.01	0.02	0.02
AX_99653997	3R	35.3184	0.2	0.8	0.2	0.27	0
AX_99831082	3R	35.3186	0.16	0.84	0.16	0.23	0.01
AX_99421315	3R	35.3422	0.82	0.18	0.18	0.25	0
AX_99765237	3R	35.3443	0.94	0.06	0.06	0.1	0.01
AX_99503025	3R	35.3445	0.8	0.2	0.2	0.27	0.02
AX_99501213	3R	35.3446	0.16	0.84	0.16	0.23	0.01
AX_99327190	3R	35.3618	0.16	0.84	0.16	0.23	0.01
AX_99358642	3R	35.3622	0.2	0.8	0.2	0.27	0.01
AX_99462994	3R	35.3627	0.84	0.16	0.16	0.23	0.01
AX_99545064	3R	35.4086	0.84	0.16	0.16	0.23	0
AX_99874741	3R	35.4919	0.84	0.16	0.16	0.23	0.01
AX_99658648	3R	35.5328	0.84	0.16	0.16	0.23	0
AX_99428160	3R	35.7212	0.84	0.16	0.16	0.23	0
AX_99678500	3R	35.9617	0.16	0.84	0.16	0.23	0.01
AX_99361785	3R	36.2389	0.68	0.32	0.32	0.34	0
AX_99259396	3R	36.2918	0.84	0.16	0.16	0.23	0.01
AX_99836496	3R	36.2919	0.56	0.44	0.44	0.37	0.01
AX_99746732	3R	36.317	0.84	0.16	0.16	0.23	0.01
AX_99805153	3R	36.5195	0.84	0.16	0.16	0.23	0
AX_99407668	3R	36.551	0.7	0.3	0.3	0.33	0
AX_99703563	3R	36.769	0.3	0.7	0.3	0.33	0.01
AX_99640788	3R	36.7779	0.37	0.63	0.37	0.36	0
AX_99356954	3R	36.8606	0.69	0.31	0.31	0.34	0
AX_99486400	3R	36.8721	0.69	0.31	0.31	0.34	0.01
AX_99816274	3R	36.8722	0.99	0.01	0.01	0.03	0
AX_99711208	3R	36.8733	0.39	0.61	0.39	0.36	0
AX_99609713	3R	36.912	0.6	0.4	0.4	0.36	0.02
AX_99810245	3R	36.9241	0.01	0.99	0.01	0.03	0
AX_99355428	3R	36.9283	0.39	0.61	0.39	0.36	0
AX_99335557	3R	36.9458	0.82	0.18	0.18	0.26	0.01
AX_99527401	3R	36.9813	0.02	0.98	0.02	0.03	0
AX_99708836	3R	36.9813	0.98	0.02	0.02	0.03	0
AX_99662739	3R	36.9983	0.4	0.6	0.4	0.36	0
AX_99412489	3R	37.0029	0.31	0.69	0.31	0.34	0
AX_99419914	3R	37.0041	0.32	0.68	0.32	0.34	0.02
AX_99624734	3R	37.0082	0.01	0.99	0.01	0.01	0
AX_99880833	3R	37.0083	0.01	0.99	0.01	0.02	0
AX_99326485	3R	37.0083	0.99	0.01	0.01	0.02	0
AX_99598723	3R	37.0088	0.54	0.46	0.46	0.37	0.02
AX_99497788	3R	37.1236	0.53	0.47	0.47	0.37	0
AX_99686838	3R	37.125	0.47	0.53	0.47	0.37	0
AX_99684477	3R	37.1252	0.47	0.53	0.47	0.37	0
AX_99728318	3R	37.3838	0.93	0.07	0.07	0.13	0.01
AX_99742629	3R	37.3902	0.93	0.07	0.07	0.13	0.01
AX_99768540	3R	37.3903	0.46	0.54	0.46	0.37	0.01
AX_99683111	3R	37.3904	0.54	0.46	0.46	0.37	0.01
AX_99644306	3R	37.4171	0.06	0.94	0.06	0.11	0
AX_99841686	3R	37.5053	0.87	0.13	0.13	0.21	0.01
AX_99284005	3R	37.5065	0.54	0.46	0.46	0.37	0
AX_99803499	3R	37.6136	0.07	0.93	0.07	0.11	0.02
AX_99581446	3R	37.6249	0.23	0.77	0.23	0.29	0
AX_99411270	3R	37.6268	0.94	0.06	0.06	0.11	0.02
AX_99370164	3R	37.6318	0.91	0.09	0.09	0.16	0.03
AX_99461652	3R	37.639	0.24	0.76	0.24	0.3	0
AX_99565645	3R	37.7498	0.08	0.92	0.08	0.14	0.01
AX_99728086	3R	37.7502	0.07	0.93	0.07	0.13	0
AX_99769280	3R	37.7502	0.07	0.93	0.07	0.12	0.01
AX_99318986	3R	37.7503	0.07	0.93	0.07	0.12	0.01
AX_99323281	3R	37.7503	0.12	0.88	0.12	0.19	0.02
AX_99573912	3R	37.7605	0.9	0.1	0.1	0.16	0.01
AX_99311812	3R	37.8013	0.88	0.12	0.12	0.18	0.01
AX_99518464	3R	37.8014	0.07	0.93	0.07	0.13	0.02
AX_99488626	3R	37.9628	0.57	0.43	0.43	0.37	0.01
AX_99459919	3R	38.092	0.94	0.06	0.06	0.1	0
AX_99793702	3R	38.0958	0.07	0.93	0.07	0.12	0.01
AX_99325304	3R	38.0965	0.07	0.92	0.07	0.13	0
AX_99691874	3R	38.1624	0.07	0.93	0.07	0.12	0.02
AX_99714147	3R	38.1879	0.09	0.91	0.09	0.15	0.02
AX_99863607	3R	38.1884	0.1	0.9	0.1	0.16	0.01
AX_99601694	3R	38.2357	0.97	0.03	0.03	0.06	0.01
AX_99426512	3R	38.2447	0.94	0.06	0.06	0.11	0
AX_99791151	3R	38.2522	0.13	0.87	0.13	0.2	0.01
AX_99656892	3R	38.2549	0.73	0.27	0.27	0.32	0.01
AX_99847623	3R	38.2571	0.55	0.45	0.45	0.37	0.02
AX_99804510	3R	38.2571	0.12	0.88	0.12	0.18	0.02
AX_99810142	3R	38.2571	0.89	0.11	0.11	0.17	0.01
AX_99233588	3R	38.2574	0.11	0.89	0.11	0.17	0.02
AX_99463762	3R	38.2575	0.08	0.92	0.08	0.14	0
AX_99340912	3R	38.2575	0.54	0.46	0.46	0.37	0.01
AX_99318609	3R	38.2581	0.87	0.13	0.13	0.21	0.01
AX_99640807	3R	38.2581	0.88	0.12	0.12	0.19	0.01
AX_99812023	3R	38.2582	0.53	0.47	0.47	0.37	0.01
AX_99665507	3R	38.2583	0.13	0.87	0.13	0.21	0.01
AX_99467205	3R	38.2763	0.01	0.99	0.01	0.01	0.01
AX_99852528	3R	38.292	0.17	0.83	0.17	0.24	0.01
AX_99807596	3R	38.3841	0.5	0.5	0.5	0.38	0.01
AX_99268521	3R	38.391	0.61	0.39	0.39	0.36	0.02
AX_99603239	3R	38.3932	0.05	0.95	0.05	0.09	0
AX_99366120	3R	38.4004	0.83	0.17	0.17	0.24	0
AX_99313286	3R	38.4197	0.62	0.38	0.38	0.36	0.02
AX_99832486	3R	38.4221	0.7	0.3	0.3	0.33	0.01
AX_99872514	3R	38.4399	0.3	0.7	0.3	0.33	0.01
AX_99462062	3R	38.5751	0.59	0.41	0.41	0.37	0.01
AX_99230278	3R	38.5751	0.63	0.37	0.37	0.36	0.01
AX_99449290	3R	38.5824	0.17	0.83	0.17	0.24	0.01
AX_99855872	3R	38.5827	0.23	0.77	0.23	0.29	0.02
AX_99383842	3R	38.5833	0.87	0.13	0.13	0.21	0.01
AX_99593132	3R	38.5843	0.81	0.19	0.19	0.26	0.03
AX_99511464	3R	38.5872	0.01	0.99	0.01	0.02	0.01
AX_99354054	3R	38.5875	0.31	0.69	0.31	0.34	0.02
AX_99798008	3R	38.5884	0.25	0.75	0.25	0.3	0.02
AX_99749254	3R	38.5885	0.69	0.31	0.31	0.34	0.01
AX_99514351	3R	38.5887	0.04	0.96	0.04	0.08	0.01
AX_99335165	3R	38.5887	0.57	0.43	0.43	0.37	0.01
AX_99366219	3R	38.589	0.29	0.71	0.29	0.33	0.01
AX_99319836	3R	38.5891	0.74	0.26	0.26	0.31	0
AX_99500217	3R	38.5908	0.4	0.6	0.4	0.36	0.03
AX_99432272	3R	38.5921	0.38	0.62	0.38	0.36	0
AX_99524910	3R	38.5929	0.38	0.62	0.38	0.36	0.01
AX_99874309	3R	38.6333	0.72	0.28	0.28	0.32	0
AX_99444460	3R	38.6342	0.93	0.07	0.07	0.12	0.01
AX_99629742	3R	38.6342	0.94	0.06	0.06	0.1	0.01
AX_99742098	3R	38.6342	0.07	0.93	0.07	0.12	0
AX_99813272	3R	38.6666	0.83	0.17	0.17	0.24	0.01
AX_99288571	3R	38.6805	0.4	0.6	0.4	0.37	0.01
AX_99654477	3R	38.6805	0.61	0.39	0.39	0.36	0.02
AX_99549944	3R	38.6807	0.96	0.04	0.04	0.08	0.01
AX_99408528	3R	38.6807	0.4	0.6	0.4	0.37	0.01
AX_99225547	3R	38.6827	0.7	0.3	0.3	0.33	0
AX_99365593	3R	38.6886	0.6	0.4	0.4	0.37	0.01
AX_99602033	3R	38.6886	0.4	0.6	0.4	0.36	0.01
AX_99292454	3R	38.6886	0.4	0.6	0.4	0.37	0.01
AX_99786410	3R	38.6887	0.6	0.4	0.4	0.37	0.01
AX_99418990	3R	38.6905	0.05	0.95	0.05	0.08	0.02
AX_99872762	3R	38.6905	0.95	0.05	0.05	0.08	0.02
AX_99490537	3R	38.6911	0.95	0.05	0.05	0.08	0.03
AX_99308199	3R	38.6918	0.03	0.97	0.03	0.05	0.01
AX_99579629	3R	38.7258	0.11	0.89	0.11	0.17	0.02
AX_99406742	3R	38.7927	0.77	0.23	0.23	0.29	0.01
AX_99669635	3R	38.7932	0.23	0.77	0.23	0.29	0.01
AX_99866155	3R	38.8319	0.77	0.23	0.23	0.29	0
AX_99233867	3R	38.8325	0.24	0.76	0.24	0.3	0.01
AX_99571980	3R	38.8383	0.86	0.14	0.14	0.22	0.02
AX_99835318	3R	38.8388	0.13	0.87	0.13	0.2	0
AX_99435902	3R	38.8438	0.32	0.68	0.32	0.34	0.01
AX_99575515	3R	38.871	0.13	0.87	0.13	0.2	0
AX_99863273	3R	38.8721	0.44	0.56	0.44	0.37	0.03
AX_99458359	3R	38.8916	0.13	0.87	0.13	0.2	0.01
AX_99727057	3R	38.8917	0.13	0.87	0.13	0.2	0.01
AX_99517420	3R	38.8974	0.68	0.32	0.32	0.34	0.01
AX_99329211	3R	38.8975	0.34	0.66	0.34	0.35	0
AX_99636974	3R	38.8976	0.6	0.4	0.4	0.36	0.01
AX_99879506	3R	38.8977	0.73	0.27	0.27	0.32	0
AX_99466194	3R	38.9381	0.71	0.29	0.29	0.33	0.01
AX_99844577	3R	38.9389	0.61	0.39	0.39	0.36	0.01
AX_99237384	3R	38.9561	0.42	0.58	0.42	0.37	0.02
AX_99765447	3R	39.1366	0.6	0.4	0.4	0.36	0.01
AX_99817885	3R	39.2527	0.7	0.3	0.3	0.33	0.02
AX_99314265	3R	39.2567	0.02	0.98	0.02	0.04	0.01
AX_99318356	3R	39.2697	0.74	0.26	0.26	0.31	0
AX_99465919	3R	39.2757	0.39	0.61	0.39	0.36	0.02
AX_99724695	3R	39.2758	0.71	0.29	0.29	0.33	0.01
AX_99805289	3R	39.2829	0.95	0.05	0.05	0.09	0.03
AX_99485406	3R	39.283	0.94	0.06	0.06	0.1	0.01
AX_99808562	3R	39.2831	0.03	0.97	0.03	0.05	0
AX_99833894	3R	39.3437	0.34	0.66	0.34	0.35	0
AX_99747233	3R	39.344	0.68	0.32	0.32	0.34	0.02
AX_99465368	3R	39.3965	0.16	0.84	0.16	0.24	0.02
AX_99834195	3R	39.613	0.84	0.16	0.16	0.24	0.01
AX_99602739	3R	39.613	0.16	0.84	0.16	0.24	0
AX_99651114	3R	39.613	0.84	0.16	0.16	0.24	0.01
AX_99542331	3R	39.6202	0.8	0.2	0.2	0.27	0.02
AX_99854688	3R	39.623	0.84	0.16	0.16	0.24	0.02
AX_99522070	3R	39.6244	0.83	0.17	0.17	0.24	0.01
AX_99587338	3R	39.676	0.33	0.67	0.33	0.35	0.01
AX_99827706	3R	39.6793	0.85	0.15	0.15	0.23	0.02
AX_99425810	3R	39.6837	0.33	0.67	0.33	0.34	0.02
AX_99238216	3R	39.6844	0.67	0.33	0.33	0.34	0.01
AX_99674362	3R	39.6849	0.34	0.66	0.34	0.35	0.01
AX_99484706	3R	39.6851	0.34	0.66	0.34	0.35	0.02
AX_99289004	3R	39.6853	0.68	0.32	0.32	0.34	0.01
AX_99286871	3R	39.7	0.72	0.28	0.28	0.32	0.01
AX_99727305	3R	39.7362	0.85	0.15	0.15	0.22	0.01
AX_99303773	3R	39.7362	0.85	0.15	0.15	0.22	0.03
AX_99777710	3R	39.7916	0.66	0.34	0.34	0.35	0.01
AX_99285960	3R	39.8547	0.32	0.68	0.32	0.34	0.02
AX_99811819	3R	39.8564	0.53	0.47	0.47	0.37	0.02
AX_99268410	3R	39.8586	0.55	0.45	0.45	0.37	0.01
AX_99466549	3R	39.8611	0.46	0.54	0.46	0.37	0.02
AX_99509382	3R	39.9601	0.16	0.84	0.16	0.23	0.02
AX_99749249	3R	39.9609	0.15	0.85	0.15	0.23	0.03
AX_99768419	3R	39.961	0.32	0.68	0.32	0.34	0.02
AX_99746818	3R	39.9624	0.66	0.34	0.34	0.35	0.02
AX_99828517	3R	39.9635	0.73	0.27	0.27	0.32	0.01
AX_99554881	3R	39.9636	0.28	0.72	0.28	0.32	0
AX_99712168	3R	39.9637	0.72	0.28	0.28	0.32	0
AX_99317898	3R	39.9639	0.27	0.73	0.27	0.32	0.01
AX_99408983	3R	39.9639	0.28	0.72	0.28	0.32	0
AX_99571660	3R	39.9673	0.13	0.87	0.13	0.2	0
AX_99581822	3R	39.9761	0.17	0.83	0.17	0.25	0.02
AX_99333975	3R	40.3145	0.28	0.72	0.28	0.32	0.02
AX_99424611	3R	40.3146	0.27	0.73	0.27	0.32	0.03
AX_99430399	3R	40.3175	0.14	0.86	0.14	0.21	0.01
AX_99486334	3R	40.324	0.8	0.2	0.2	0.27	0.02
AX_99479830	3R	40.3477	0.32	0.68	0.32	0.34	0.01
AX_99267152	3R	40.3522	0.4	0.6	0.4	0.36	0.02
AX_99558327	3R	40.3526	0.4	0.6	0.4	0.36	0.03
AX_99236509	3R	40.3606	0.01	0.99	0.01	0.02	0
AX_99788179	3R	40.3787	0.02	0.98	0.02	0.04	0
AX_99439476	3R	40.3788	0.98	0.03	0.03	0.05	0
AX_99685127	3R	40.3928	0.87	0.13	0.13	0.2	0.01
AX_99718559	3R	40.6686	0.34	0.66	0.34	0.35	0
AX_99260426	3R	40.6716	0.35	0.65	0.35	0.35	0
AX_99359690	3R	40.6717	0.36	0.64	0.36	0.35	0
AX_99733278	3R	40.6718	0.66	0.34	0.34	0.35	0.01
AX_99743733	3R	40.6718	0.98	0.02	0.02	0.04	0
AX_99718063	3R	40.6719	0.34	0.66	0.34	0.35	0
AX_99376809	3R	40.6719	0.01	0.99	0.01	0.02	0
AX_99852390	3R	40.6756	0.06	0.94	0.06	0.11	0
AX_99621285	3R	40.6777	0.66	0.34	0.34	0.35	0
AX_99661799	3R	40.6782	0.66	0.34	0.34	0.35	0.01
AX_99851404	3R	40.6785	0.66	0.34	0.34	0.35	0.01
AX_99401868	3R	40.6786	0.01	0.99	0.01	0.01	0.01
AX_99692454	3R	40.6802	0.53	0.47	0.47	0.37	0.02
AX_99535492	3R	40.6806	0.66	0.34	0.34	0.35	0.01
AX_99603024	3R	40.8473	0.42	0.58	0.42	0.37	0.01
AX_99382990	3R	40.8473	0.7	0.3	0.3	0.33	0.01
AX_99582157	3R	40.9157	0.45	0.55	0.45	0.37	0
AX_99493563	3R	40.9161	0.55	0.45	0.45	0.37	0.01
AX_99816981	3R	40.9181	0.67	0.33	0.33	0.35	0.02
AX_99683247	3R	41.0335	0.03	0.97	0.03	0.05	0.01
AX_99332720	3R	41.1386	0.76	0.24	0.24	0.3	0
AX_99614911	3R	41.1396	0.71	0.29	0.29	0.33	0.01
AX_99445558	3R	41.1402	0.98	0.02	0.02	0.04	0
AX_99849684	3R	41.1402	0.71	0.29	0.29	0.33	0
AX_99517977	3R	41.2179	0.04	0.96	0.04	0.08	0.01
AX_99578842	3R	41.218	0.64	0.36	0.36	0.35	0.02
AX_99812069	3R	41.2238	0.64	0.36	0.36	0.36	0.01
AX_99646650	3R	41.224	0.34	0.66	0.34	0.35	0.02
AX_99293696	3R	41.3326	0.83	0.17	0.17	0.24	0.03
AX_99348302	3R	41.3789	0.4	0.6	0.4	0.37	0.02
AX_99705176	3R	41.4233	0.59	0.41	0.41	0.37	0.02
AX_99456248	3R	41.4258	0.79	0.21	0.21	0.28	0.02
AX_99855298	3R	41.4306	0.17	0.83	0.17	0.24	0.02
AX_99400343	3R	41.4536	0.67	0.33	0.33	0.35	0.01
AX_99749829	3R	41.4591	0.48	0.52	0.48	0.37	0.02
AX_99861025	3R	41.4606	0.5	0.5	0.5	0.38	0.01
AX_99515814	3R	41.4993	0.22	0.78	0.22	0.28	0.01
AX_99870872	3R	41.5	0.19	0.81	0.19	0.26	0
AX_99525641	3R	41.5334	0.71	0.29	0.29	0.33	0.02
AX_99772159	3R	41.5346	0.49	0.51	0.49	0.37	0.01
AX_99773275	3R	41.5358	0.19	0.81	0.19	0.26	0.02
AX_99416486	3R	41.553	0.66	0.34	0.34	0.35	0.01
AX_99290603	3R	41.6379	0	1	0	0.01	0
AX_99299791	3R	41.6626	0.67	0.33	0.33	0.34	0.02
AX_99646342	3R	41.6627	0.4	0.6	0.4	0.37	0.02
AX_99676973	3R	41.7172	0.65	0.35	0.35	0.35	0.01
AX_99638996	3R	41.7205	0.65	0.35	0.35	0.35	0.01
AX_99595612	3R	41.7369	0.37	0.63	0.37	0.36	0.02
AX_99888748	3R	41.776	0.46	0.54	0.46	0.37	0.01
AX_99458139	3R	41.7825	0.32	0.68	0.32	0.34	0
AX_99650932	3R	41.7999	0.34	0.66	0.34	0.35	0.01
AX_99711187	3R	41.8013	0.35	0.65	0.35	0.35	0.01
AX_99398268	3R	41.8115	0.21	0.79	0.21	0.27	0
AX_99622518	3R	41.8117	0.79	0.21	0.21	0.28	0.01
AX_99777014	3R	41.8133	0.21	0.79	0.21	0.28	0
AX_99354694	3R	41.8138	0.21	0.79	0.21	0.28	0.01
AX_99565704	3R	41.8156	0.23	0.77	0.23	0.29	0
AX_99618333	3R	41.8157	0.77	0.23	0.23	0.29	0.01
AX_99446178	3R	41.8158	0.77	0.23	0.23	0.29	0.02
AX_99419909	3R	41.9106	0.59	0.41	0.41	0.37	0.01
[truncated: 29,497 more rows]

## Sheet: 4R
Supplementary table S1: Characteristics of 32555 informative 600K SNP markers on 4R chromosome in Nordic Seed hybrid rye (Secale cereale L.) elite breeding germplasm (n=180)
			snpReady
			p	q	MAF	PIC	Miss
Marker ID	Chromosome	Position (Mbp)	0.50203	0.497999	0.210361	0.230257	0.00813577
AX_99366372	4R	0.02331	0.13	0.87	0.13	0.2	0.01
AX_99461445	4R	0.067669	1	0	0	0.01	0.01
AX_99618016	4R	0.067923	0	1	0	0.01	0
AX_99260650	4R	0.167073	0.64	0.36	0.36	0.35	0.01
AX_99491574	4R	0.476163	0.01	0.99	0.01	0.01	0.01
AX_99480086	4R	0.517577	0.26	0.74	0.26	0.31	0
AX_99421786	4R	0.549697	0.44	0.56	0.44	0.37	0.02
AX_99821567	4R	0.703057	0.96	0.04	0.04	0.08	0.01
AX_99365796	4R	0.703222	0.41	0.59	0.41	0.37	0.01
AX_99730149	4R	0.707938	0.08	0.92	0.08	0.14	0.02
AX_99766047	4R	0.829418	0.31	0.69	0.31	0.34	0.01
AX_99558374	4R	0.842098	0.06	0.94	0.06	0.11	0.01
AX_99244524	4R	0.843414	0.94	0.06	0.06	0.1	0.01
AX_99523182	4R	0.843474	0.59	0.41	0.41	0.37	0
AX_99377293	4R	0.848817	0.01	0.99	0.01	0.03	0
AX_99815830	4R	0.85236	0.46	0.54	0.46	0.37	0.01
AX_99769785	4R	0.85252	0.4	0.6	0.4	0.37	0.01
AX_99233991	4R	0.852546	0.46	0.54	0.46	0.37	0.01
AX_99376002	4R	0.922324	0.96	0.04	0.04	0.07	0
AX_99888158	4R	0.923046	0.07	0.93	0.07	0.13	0.03
AX_99444654	4R	1.28627	0.43	0.57	0.43	0.37	0.02
AX_99479339	4R	1.30841	0.78	0.22	0.22	0.28	0.01
AX_99256721	4R	1.31673	0.95	0.05	0.05	0.09	0.02
AX_99293780	4R	1.39219	0.92	0.08	0.08	0.14	0.02
AX_99297125	4R	1.43043	0.99	0.01	0.01	0.03	0.01
AX_99779870	4R	1.43044	0.3	0.7	0.3	0.33	0.02
AX_99580968	4R	1.47736	0.23	0.77	0.23	0.29	0.02
AX_99601011	4R	1.47768	0.16	0.84	0.16	0.23	0.01
AX_99565213	4R	1.58422	0.15	0.85	0.15	0.22	0.01
AX_99496673	4R	1.58424	0.93	0.07	0.07	0.12	0
AX_99424484	4R	1.60617	0.34	0.66	0.34	0.35	0
AX_99666171	4R	1.60673	0.68	0.32	0.32	0.34	0
AX_99533795	4R	1.85148	0.82	0.18	0.18	0.25	0.02
AX_99631716	4R	1.85278	0.19	0.81	0.19	0.26	0
AX_99321141	4R	1.85526	0.95	0.05	0.05	0.09	0
AX_99626656	4R	1.88261	0.71	0.29	0.29	0.33	0.01
AX_99858237	4R	1.9062	0.97	0.03	0.03	0.06	0.01
AX_99737324	4R	1.97726	0.05	0.95	0.05	0.1	0.01
AX_99651094	4R	1.9784	0.98	0.02	0.02	0.04	0.02
AX_99532544	4R	2.03136	0.05	0.95	0.05	0.09	0
AX_99634964	4R	2.038	0.26	0.74	0.26	0.31	0.01
AX_99613935	4R	2.07779	0.02	0.98	0.02	0.04	0.01
AX_99663372	4R	2.15388	0.06	0.94	0.06	0.11	0.01
AX_99845472	4R	2.15413	0.03	0.97	0.03	0.06	0
AX_99334981	4R	2.15595	0.03	0.97	0.03	0.05	0
AX_99684536	4R	2.15629	0.03	0.97	0.03	0.05	0
AX_99325557	4R	2.15845	0.97	0.03	0.03	0.05	0
AX_99578356	4R	2.17599	0.15	0.85	0.15	0.22	0.01
AX_99300088	4R	2.1761	0.92	0.08	0.08	0.13	0.01
AX_99408143	4R	2.17863	0.55	0.45	0.45	0.37	0.02
AX_99513408	4R	2.17977	0.94	0.06	0.06	0.1	0.01
AX_99807031	4R	2.18081	0.05	0.95	0.05	0.09	0.01
AX_99559812	4R	2.18162	0.95	0.05	0.05	0.09	0.01
AX_99831300	4R	2.18174	0.02	0.98	0.02	0.04	0.01
AX_99789642	4R	2.18608	1	0	0	0.01	0
AX_99547688	4R	2.18869	0.82	0.18	0.18	0.25	0.01
AX_99342016	4R	2.18899	0.98	0.03	0.03	0.05	0
AX_99624931	4R	2.18957	0.12	0.88	0.12	0.18	0
AX_99876689	4R	2.28789	0.89	0.11	0.11	0.18	0.01
AX_99383245	4R	2.28953	0.07	0.93	0.07	0.13	0
AX_99590319	4R	2.31479	0.9	0.1	0.1	0.17	0.03
AX_99829969	4R	2.32041	0.72	0.28	0.28	0.32	0.01
AX_99406803	4R	2.32735	0.15	0.85	0.15	0.22	0
AX_99394241	4R	2.32815	0.3	0.7	0.3	0.33	0.01
AX_99359983	4R	2.32916	0.09	0.91	0.09	0.15	0.01
AX_99452694	4R	2.32934	0.09	0.91	0.09	0.15	0.01
AX_99848959	4R	2.32965	0.92	0.08	0.08	0.14	0.01
AX_99742652	4R	2.32991	0.86	0.14	0.14	0.21	0.01
AX_99326417	4R	2.33019	0.23	0.77	0.23	0.29	0.01
AX_99493908	4R	2.33019	0.77	0.23	0.23	0.29	0.01
AX_99348858	4R	2.33508	0.41	0.59	0.41	0.37	0
AX_99236060	4R	2.33519	0.41	0.59	0.41	0.37	0.02
AX_99575983	4R	2.33527	0.45	0.55	0.45	0.37	0.01
AX_99363141	4R	2.3948	0.7	0.3	0.3	0.33	0.01
AX_99696381	4R	2.39481	0.65	0.35	0.35	0.35	0.01
AX_99874506	4R	2.39485	0.34	0.66	0.34	0.35	0.03
AX_99842152	4R	2.40971	0.41	0.59	0.41	0.37	0.01
AX_99765423	4R	2.40995	0.75	0.25	0.25	0.3	0.01
AX_99625745	4R	2.41	0.21	0.79	0.21	0.28	0.01
AX_99652779	4R	2.65872	0.67	0.33	0.33	0.34	0.01
AX_99670864	4R	2.6589	0.02	0.98	0.02	0.04	0
AX_99361692	4R	2.65897	0.38	0.62	0.38	0.36	0.01
AX_99260133	4R	2.659	0.28	0.72	0.28	0.32	0
AX_99460971	4R	2.68451	0.34	0.66	0.34	0.35	0.01
AX_99260353	4R	2.68454	0.42	0.58	0.42	0.37	0.01
AX_99784343	4R	2.77545	1	0	0	0.01	0
AX_99462870	4R	2.86774	0.94	0.06	0.06	0.11	0
AX_99409274	4R	2.98784	0.94	0.06	0.06	0.1	0
AX_99406532	4R	2.99046	0.04	0.96	0.04	0.07	0.01
AX_99501292	4R	3.0251	0.79	0.21	0.21	0.28	0.01
AX_99367558	4R	3.03453	0.94	0.06	0.06	0.1	0
AX_99307170	4R	3.03773	0.1	0.9	0.1	0.17	0.01
AX_99849280	4R	3.04569	0.94	0.06	0.06	0.1	0
AX_99811119	4R	3.04598	1	0	0	0.01	0
AX_99702772	4R	3.04634	0.89	0.11	0.11	0.17	0
AX_99816200	4R	3.0643	0.16	0.84	0.16	0.24	0.01
AX_99287892	4R	3.09322	0.05	0.95	0.05	0.09	0
AX_99384293	4R	3.09326	0.95	0.05	0.05	0.1	0.01
AX_99873200	4R	3.0954	0.04	0.96	0.04	0.08	0.01
AX_99812318	4R	3.09549	0.92	0.08	0.08	0.14	0.01
AX_99503452	4R	3.09683	0.11	0.89	0.11	0.18	0.01
AX_99628014	4R	3.0997	0.88	0.12	0.12	0.19	0.01
AX_99686337	4R	3.1153	1	0	0	0.01	0.01
AX_99796161	4R	3.11572	0	1	0	0.01	0
AX_99286096	4R	3.1185	0.99	0.01	0.01	0.02	0
AX_99460927	4R	3.1185	0.99	0.01	0.01	0.02	0
AX_99335475	4R	3.11863	0.25	0.75	0.25	0.3	0.01
AX_99633929	4R	3.12109	0.01	0.99	0.01	0.01	0
AX_99398181	4R	3.12147	0.95	0.05	0.05	0.09	0
AX_99375518	4R	3.13086	0.17	0.83	0.17	0.24	0.03
AX_99617493	4R	3.13263	0.08	0.92	0.08	0.14	0
AX_99784513	4R	3.13746	0.05	0.95	0.05	0.09	0.01
AX_99569168	4R	3.13758	0.49	0.51	0.49	0.37	0.01
AX_99884911	4R	3.14434	0.27	0.73	0.27	0.32	0.02
AX_99498830	4R	3.14517	0.94	0.06	0.06	0.11	0.02
AX_99406118	4R	3.14554	0.56	0.44	0.44	0.37	0.02
AX_99698260	4R	3.14574	0.84	0.16	0.16	0.23	0.02
AX_99619978	4R	3.14746	0.23	0.77	0.23	0.29	0.03
AX_99824762	4R	3.14854	0.45	0.55	0.45	0.37	0.01
AX_99303558	4R	3.14885	0.48	0.52	0.48	0.37	0.01
AX_99526438	4R	3.15052	0.01	0.99	0.01	0.01	0
AX_99457671	4R	3.15347	0.99	0.01	0.01	0.01	0.01
AX_99246546	4R	3.15393	0.04	0.96	0.04	0.07	0.01
AX_99404258	4R	3.195	1	0	0	0.01	0
AX_99246336	4R	3.19504	1	0	0	0.01	0
AX_99828695	4R	3.24666	1	0	0	0.01	0
AX_99810609	4R	3.3323	0	1	0	0.01	0.01
AX_99878298	4R	3.33318	0	1	0	0.01	0
AX_99718797	4R	3.33378	0	1	0	0.01	0
AX_99591847	4R	3.33464	0	1	0	0.01	0
AX_99696795	4R	3.33533	0	1	0	0.01	0
AX_99583373	4R	3.33564	0.99	0.01	0.01	0.01	0
AX_99755714	4R	3.33617	0.99	0.01	0.01	0.01	0
AX_99303424	4R	3.33621	0.01	0.99	0.01	0.01	0
AX_99528063	4R	3.33753	0.99	0.01	0.01	0.01	0
AX_99701863	4R	3.33789	0.27	0.73	0.27	0.32	0.01
AX_99458413	4R	3.33839	0.01	0.99	0.01	0.01	0
AX_99731705	4R	3.33935	0.74	0.26	0.26	0.31	0
AX_99638409	4R	3.33989	0.53	0.47	0.47	0.37	0
AX_99255645	4R	3.33998	0.54	0.46	0.46	0.37	0
AX_99442629	4R	3.34018	0.54	0.46	0.46	0.37	0.01
AX_99508880	4R	3.34083	0.99	0.01	0.01	0.01	0
AX_99556995	4R	3.34463	0.29	0.71	0.29	0.33	0.01
AX_99748821	4R	3.3471	0.36	0.64	0.36	0.36	0
AX_99368607	4R	3.34769	0.64	0.36	0.36	0.36	0
AX_99610885	4R	3.34972	0.63	0.37	0.37	0.36	0.02
AX_99234089	4R	3.35116	0.36	0.64	0.36	0.36	0
AX_99662405	4R	3.3523	0.36	0.64	0.36	0.36	0.01
AX_99675090	4R	3.3529	0.84	0.16	0.16	0.23	0.02
AX_99295641	4R	3.35416	0.36	0.64	0.36	0.36	0
AX_99611507	4R	3.35455	0.29	0.71	0.29	0.33	0.01
AX_99762240	4R	3.47681	0.41	0.59	0.41	0.37	0.01
AX_99566359	4R	3.48215	0.11	0.89	0.11	0.18	0.01
AX_99367764	4R	3.48234	0.11	0.89	0.11	0.17	0
AX_99736499	4R	3.48268	0.31	0.69	0.31	0.34	0.01
AX_99493101	4R	3.48271	0.11	0.89	0.11	0.17	0
AX_99678722	4R	3.48285	0.68	0.32	0.32	0.34	0.01
AX_99486596	4R	3.48297	0.31	0.69	0.31	0.34	0.01
AX_99360204	4R	3.48333	0.64	0.36	0.36	0.35	0.02
AX_99539997	4R	3.48337	0.14	0.86	0.14	0.21	0.01
AX_99853856	4R	3.48405	0.14	0.86	0.14	0.21	0.01
AX_99560696	4R	3.53773	0.9	0.1	0.1	0.16	0.01
AX_99557384	4R	3.63458	0.27	0.73	0.27	0.32	0.02
AX_99451944	4R	3.63962	0.99	0.01	0.01	0.01	0
AX_99474919	4R	3.95897	0.59	0.41	0.41	0.37	0.01
AX_99436533	4R	3.95963	0.14	0.86	0.14	0.21	0.02
AX_99476654	4R	3.973	0.5	0.5	0.5	0.38	0
AX_99481160	4R	3.9742	0.44	0.56	0.44	0.37	0.01
AX_99335496	4R	3.97428	0.44	0.56	0.44	0.37	0.02
AX_99827093	4R	3.97732	0.36	0.64	0.36	0.35	0
AX_99337997	4R	3.98023	0.41	0.59	0.41	0.37	0.01
AX_99677324	4R	3.98122	0.69	0.31	0.31	0.33	0
AX_99393550	4R	3.98549	0.44	0.56	0.44	0.37	0
AX_99325095	4R	3.98703	0.6	0.4	0.4	0.37	0.01
AX_99430213	4R	3.98803	0.6	0.4	0.4	0.37	0.02
AX_99764888	4R	4.11952	0.73	0.27	0.27	0.32	0.02
AX_99282805	4R	4.27726	0.46	0.54	0.46	0.37	0.02
AX_99577441	4R	4.27787	0.66	0.34	0.34	0.35	0.03
AX_99752173	4R	4.27825	0.44	0.56	0.44	0.37	0.01
AX_99484670	4R	4.27958	0.37	0.63	0.37	0.36	0.03
AX_99661966	4R	4.28594	0.59	0.41	0.41	0.37	0.02
AX_99599947	4R	4.2861	0.85	0.15	0.15	0.22	0.03
AX_99505599	4R	4.28628	0.45	0.55	0.45	0.37	0.01
AX_99423738	4R	4.39161	0.98	0.02	0.02	0.03	0.01
AX_99419493	4R	4.46841	0.28	0.72	0.28	0.32	0
AX_99349984	4R	4.46877	0.78	0.22	0.22	0.28	0.02
AX_99250615	4R	4.46919	0.65	0.35	0.35	0.35	0
AX_99747893	4R	4.47555	0.31	0.69	0.31	0.34	0
AX_99604107	4R	4.51897	0.46	0.54	0.46	0.37	0
AX_99543778	4R	4.51912	0.96	0.04	0.04	0.07	0.01
AX_99570415	4R	4.52015	0.27	0.73	0.27	0.32	0.01
AX_99253204	4R	4.52188	0.88	0.12	0.12	0.19	0.02
AX_99718053	4R	4.53851	0.14	0.86	0.14	0.21	0.01
AX_99789779	4R	4.55333	0.38	0.62	0.38	0.36	0.01
AX_99668123	4R	4.55347	0.91	0.09	0.09	0.16	0.01
AX_99304813	4R	4.55367	0.84	0.16	0.16	0.23	0.01
AX_99863043	4R	4.56401	0.52	0.48	0.48	0.37	0
AX_99376927	4R	4.56607	0.48	0.52	0.48	0.37	0
AX_99583968	4R	4.58445	0.53	0.47	0.47	0.37	0.01
AX_99866034	4R	4.58706	0.52	0.48	0.48	0.37	0
AX_99660086	4R	4.58714	0.52	0.48	0.48	0.37	0
AX_99703975	4R	4.58716	0.48	0.52	0.48	0.37	0.01
AX_99413844	4R	4.60886	0.37	0.63	0.37	0.36	0
AX_99303338	4R	4.60902	0.33	0.67	0.33	0.34	0.01
AX_99346278	4R	4.60921	0.61	0.39	0.39	0.36	0.01
AX_99464721	4R	4.61277	0.59	0.41	0.41	0.37	0
AX_99435764	4R	4.61335	0.27	0.73	0.27	0.32	0.01
AX_99665084	4R	4.6154	0.86	0.14	0.14	0.21	0.02
AX_99510589	4R	4.61939	0.25	0.75	0.25	0.3	0
AX_99247867	4R	4.621	0.41	0.59	0.41	0.37	0.01
AX_99226556	4R	4.62181	0.07	0.93	0.07	0.13	0.01
AX_99438061	4R	4.62223	0.41	0.59	0.41	0.37	0
AX_99854202	4R	4.62319	0.41	0.59	0.41	0.37	0
AX_99757775	4R	4.62334	0.14	0.86	0.14	0.21	0.01
AX_99348940	4R	4.62355	0.81	0.19	0.19	0.26	0.01
AX_99414917	4R	4.6238	0.2	0.8	0.2	0.27	0.01
AX_99599861	4R	4.62972	0.85	0.15	0.15	0.22	0.01
AX_99501632	4R	4.6298	0.21	0.79	0.21	0.28	0.01
AX_99332415	4R	4.62989	0.14	0.86	0.14	0.22	0.01
AX_99373620	4R	4.62992	0.15	0.85	0.15	0.22	0.01
AX_99729052	4R	4.63007	0.79	0.21	0.21	0.28	0.02
AX_99674352	4R	4.6305	0.86	0.14	0.14	0.21	0
AX_99488464	4R	4.63159	0.41	0.59	0.41	0.37	0.01
AX_99791690	4R	4.63244	0.23	0.77	0.23	0.29	0.03
AX_99297030	4R	4.63441	0.14	0.86	0.14	0.21	0
AX_99557258	4R	4.63645	0.09	0.91	0.09	0.16	0
AX_99500206	4R	4.63646	0.14	0.86	0.14	0.21	0.02
AX_99333914	4R	4.63665	0.65	0.35	0.35	0.35	0.03
AX_99478179	4R	4.6368	0.3	0.7	0.3	0.33	0.02
AX_99294549	4R	4.63682	0.9	0.1	0.1	0.16	0.01
AX_99807611	4R	4.63831	0.86	0.14	0.14	0.21	0.01
AX_99412478	4R	4.63868	0.86	0.14	0.14	0.21	0.01
AX_99605675	4R	4.63878	0.93	0.07	0.07	0.12	0
AX_99540163	4R	4.63931	0.44	0.56	0.44	0.37	0.02
AX_99647610	4R	4.63955	0.07	0.92	0.07	0.13	0
AX_99286780	4R	4.63961	0.07	0.93	0.07	0.13	0.01
AX_99516550	4R	4.64002	0.22	0.78	0.22	0.28	0.01
AX_99762632	4R	4.64009	0.73	0.27	0.27	0.32	0.01
AX_99583592	4R	4.6415	0.58	0.42	0.42	0.37	0
AX_99292648	4R	4.64173	0.41	0.59	0.41	0.37	0
AX_99350083	4R	4.64201	0.41	0.59	0.41	0.37	0.01
AX_99714164	4R	4.64234	0.47	0.53	0.47	0.37	0.02
AX_99463241	4R	4.64294	0.85	0.15	0.15	0.22	0
AX_99430244	4R	4.64905	0.41	0.59	0.41	0.37	0.01
AX_99387436	4R	4.74995	0.65	0.35	0.35	0.35	0.01
AX_99595835	4R	4.75133	0.48	0.52	0.48	0.37	0
AX_99291549	4R	4.75143	0.16	0.84	0.16	0.24	0.01
AX_99531638	4R	4.75184	0.16	0.84	0.16	0.23	0.01
AX_99518599	4R	4.75607	0.59	0.41	0.41	0.37	0.01
AX_99438629	4R	4.75667	0.6	0.4	0.4	0.37	0.01
AX_99762975	4R	4.75909	0.37	0.63	0.37	0.36	0.02
AX_99256655	4R	4.76207	0.62	0.38	0.38	0.36	0.01
AX_99707079	4R	4.76232	0.62	0.38	0.38	0.36	0
AX_99431945	4R	4.76395	0.59	0.41	0.41	0.37	0.01
AX_99711458	4R	4.76472	0.38	0.62	0.38	0.36	0.01
AX_99851677	4R	4.7657	0.54	0.46	0.46	0.37	0.01
AX_99345047	4R	4.76618	0.42	0.58	0.42	0.37	0
AX_99460018	4R	4.7663	0.66	0.34	0.34	0.35	0.01
AX_99596556	4R	4.76677	0.42	0.58	0.42	0.37	0.01
AX_99748374	4R	4.76682	0.58	0.42	0.42	0.37	0
AX_99301351	4R	4.76765	0.41	0.59	0.41	0.37	0
AX_99595671	4R	4.76879	0.69	0.31	0.31	0.34	0.02
AX_99736489	4R	4.77274	0.59	0.41	0.41	0.37	0.01
AX_99414100	4R	4.77283	0.41	0.59	0.41	0.37	0.01
AX_99309042	4R	4.77288	0.59	0.41	0.41	0.37	0.01
AX_99712952	4R	4.77359	0.41	0.59	0.41	0.37	0.01
AX_99518504	4R	4.77361	0.63	0.37	0.37	0.36	0.01
AX_99812889	4R	4.77409	0.41	0.59	0.41	0.37	0.01
AX_99683380	4R	4.77411	0.63	0.37	0.37	0.36	0.01
AX_99424689	4R	4.77412	0.38	0.62	0.38	0.36	0.01
AX_99328235	4R	4.77428	0.62	0.38	0.38	0.36	0.01
AX_99245239	4R	4.77577	0.59	0.41	0.41	0.37	0.01
AX_99270880	4R	4.7758	0.41	0.59	0.41	0.37	0
AX_99768645	4R	4.91098	0.84	0.16	0.16	0.23	0.01
AX_99337257	4R	4.91327	0.61	0.39	0.39	0.36	0.01
AX_99600286	4R	4.91523	0.91	0.09	0.09	0.15	0
AX_99243610	4R	4.92305	0.91	0.09	0.09	0.15	0.01
AX_99882129	4R	4.92309	0.09	0.91	0.09	0.15	0
AX_99865561	4R	4.92549	0.08	0.92	0.08	0.14	0.02
AX_99796332	4R	4.93057	0.16	0.84	0.16	0.24	0
AX_99243150	4R	4.93063	0.84	0.16	0.16	0.24	0
AX_99731436	4R	4.93077	0.9	0.1	0.1	0.16	0.01
AX_99730889	4R	4.93226	0.38	0.62	0.38	0.36	0.01
AX_99349853	4R	4.93331	0.1	0.9	0.1	0.16	0.01
AX_99775326	4R	5.11589	0.25	0.75	0.25	0.31	0
AX_99373937	4R	5.20875	0.79	0.21	0.21	0.28	0.01
AX_99775748	4R	5.20954	0.09	0.91	0.09	0.15	0
AX_99480388	4R	5.22078	0.03	0.97	0.03	0.06	0.01
AX_99577472	4R	5.2562	0.59	0.41	0.41	0.37	0.01
AX_99707205	4R	5.25712	0.61	0.39	0.39	0.36	0
AX_99522435	4R	5.25753	0.68	0.32	0.32	0.34	0
AX_99557468	4R	5.25757	0.06	0.94	0.06	0.11	0
AX_99565231	4R	5.2576	0.68	0.32	0.32	0.34	0
AX_99279759	4R	5.25785	0.68	0.32	0.32	0.34	0
AX_99373926	4R	5.25918	0.33	0.67	0.33	0.34	0.01
AX_99332034	4R	5.26051	0.86	0.14	0.14	0.21	0.01
AX_99394865	4R	5.26062	0.66	0.34	0.34	0.35	0.02
AX_99607387	4R	5.26149	0.21	0.79	0.21	0.28	0.02
AX_99244352	4R	5.26182	0.73	0.27	0.27	0.32	0.01
AX_99395485	4R	5.26192	0.21	0.79	0.21	0.27	0.01
AX_99382936	4R	5.26972	0.39	0.61	0.39	0.36	0
AX_99308971	4R	5.27218	0.51	0.49	0.49	0.37	0.01
AX_99386150	4R	5.2779	0.27	0.73	0.27	0.32	0
AX_99785574	4R	5.27796	0.17	0.83	0.17	0.24	0.01
AX_99536472	4R	5.28316	0.22	0.78	0.22	0.29	0.01
AX_99549046	4R	5.28355	0.98	0.02	0.02	0.04	0.03
AX_99830484	4R	5.28361	0.1	0.9	0.1	0.16	0
AX_99402893	4R	5.28366	0.68	0.32	0.32	0.34	0.01
AX_99774723	4R	5.28872	0.72	0.28	0.28	0.32	0.01
AX_99423932	4R	5.30264	0.98	0.02	0.02	0.03	0.01
AX_99532023	4R	5.30295	0.95	0.05	0.05	0.08	0.03
AX_99314175	4R	5.32496	0.98	0.02	0.02	0.03	0.01
AX_99236267	4R	5.47552	0.95	0.05	0.05	0.09	0
AX_99583623	4R	5.47553	0.95	0.05	0.05	0.1	0.01
AX_99709673	4R	5.54243	0.9	0.1	0.1	0.16	0.02
AX_99867797	4R	5.54438	0.84	0.16	0.16	0.23	0.01
AX_99706187	4R	5.54669	0.34	0.66	0.34	0.35	0.01
AX_99235873	4R	5.54678	0.83	0.17	0.17	0.24	0.01
AX_99878726	4R	5.56358	0.06	0.94	0.06	0.11	0
AX_99354864	4R	5.56848	0.15	0.85	0.15	0.23	0.01
AX_99646220	4R	5.60978	0.67	0.33	0.33	0.35	0.01
AX_99762018	4R	5.61038	0.62	0.38	0.38	0.36	0.01
AX_99684409	4R	5.61081	0.02	0.98	0.02	0.04	0
AX_99238242	4R	5.61096	0.98	0.02	0.02	0.04	0.01
AX_99760151	4R	5.61154	0.94	0.06	0.06	0.1	0
AX_99653758	4R	5.62612	0.16	0.84	0.16	0.23	0
AX_99451805	4R	5.6359	0.74	0.26	0.26	0.31	0.03
AX_99414091	4R	5.64163	0.04	0.96	0.04	0.08	0.01
AX_99849968	4R	5.89114	0.95	0.05	0.05	0.1	0.01
AX_99286717	4R	5.9597	0.17	0.83	0.17	0.24	0
AX_99244008	4R	6.28595	0.04	0.96	0.04	0.08	0
AX_99269067	4R	6.78003	0.08	0.92	0.08	0.13	0.02
AX_99653688	4R	6.79225	0.13	0.87	0.13	0.2	0.02
AX_99389301	4R	6.79285	0.05	0.95	0.05	0.09	0.02
AX_99261268	4R	6.79389	0.57	0.43	0.43	0.37	0.02
AX_99753480	4R	6.79397	0.43	0.57	0.43	0.37	0.02
AX_99637972	4R	6.85927	0.96	0.04	0.04	0.08	0
AX_99828799	4R	6.85936	0.94	0.06	0.06	0.1	0.02
AX_99843641	4R	6.87951	1	0	0	0.01	0.01
AX_99389192	4R	6.8796	0.94	0.06	0.06	0.11	0.03
AX_99767989	4R	6.88403	0	1	0	0.01	0
AX_99788125	4R	7.01297	0.09	0.91	0.09	0.15	0.03
AX_99420634	4R	7.0535	0.9	0.1	0.1	0.16	0.02
AX_99428525	4R	7.06925	0.89	0.11	0.11	0.17	0.01
AX_99672118	4R	7.08204	0.1	0.9	0.1	0.16	0
AX_99294174	4R	7.65909	0.61	0.39	0.39	0.36	0
AX_99454142	4R	7.67734	0.21	0.79	0.21	0.27	0.01
AX_99801018	4R	7.68449	0.17	0.83	0.17	0.24	0
AX_99386437	4R	7.74698	0.74	0.26	0.26	0.31	0.03
AX_99386286	4R	7.7476	0.92	0.08	0.08	0.13	0.01
AX_99437445	4R	7.76388	0.92	0.08	0.08	0.14	0
AX_99708383	4R	7.93624	0.08	0.92	0.08	0.14	0
AX_99815002	4R	8.02823	0.08	0.92	0.08	0.13	0
AX_99310507	4R	8.02832	0.92	0.07	0.07	0.13	0
AX_99822425	4R	8.03584	0.15	0.85	0.15	0.23	0.01
AX_99874513	4R	8.03676	0.36	0.64	0.36	0.35	0.01
AX_99673928	4R	8.0372	0.78	0.22	0.22	0.28	0.01
AX_99406813	4R	8.03782	0.23	0.77	0.23	0.29	0.01
AX_99364625	4R	8.03931	0.22	0.78	0.22	0.29	0.01
AX_99788305	4R	8.10257	0.28	0.72	0.28	0.32	0.01
AX_99540802	4R	8.10429	0.4	0.6	0.4	0.37	0.01
AX_99408117	4R	8.10515	0.78	0.22	0.22	0.29	0.01
AX_99303658	4R	8.10604	0.29	0.71	0.29	0.33	0.01
AX_99557752	4R	8.10615	0.07	0.93	0.07	0.13	0.01
AX_99623316	4R	8.10658	0.71	0.29	0.29	0.33	0
AX_99639413	4R	8.10677	0.14	0.86	0.14	0.21	0.01
AX_99473273	4R	8.10745	0.22	0.78	0.22	0.28	0.01
AX_99396908	4R	8.14306	0.84	0.16	0.16	0.24	0.01
AX_99310315	4R	8.16806	0.23	0.77	0.23	0.29	0.03
AX_99475026	4R	8.16826	0.44	0.56	0.44	0.37	0.02
AX_99827947	4R	8.17013	0.24	0.76	0.24	0.3	0.02
AX_99278288	4R	8.19827	0.98	0.03	0.03	0.05	0
AX_99398141	4R	8.20541	0.34	0.66	0.34	0.35	0.01
AX_99364805	4R	8.20642	0.11	0.89	0.11	0.18	0.02
AX_99340529	4R	8.2219	0.08	0.92	0.08	0.14	0.02
AX_99595249	4R	8.2219	0.81	0.19	0.19	0.26	0.02
AX_99440389	4R	8.22213	0.72	0.28	0.28	0.32	0.01
AX_99338944	4R	8.41998	0.6	0.4	0.4	0.37	0
AX_99599184	4R	8.4254	0.08	0.92	0.08	0.14	0
AX_99382556	4R	8.42543	0.65	0.35	0.35	0.35	0.01
AX_99475778	4R	8.42546	0.09	0.91	0.09	0.15	0.01
AX_99404334	4R	8.42756	0.56	0.44	0.44	0.37	0.01
AX_99749647	4R	8.42839	0.6	0.4	0.4	0.37	0.01
AX_99329454	4R	8.42853	0.4	0.6	0.4	0.37	0.01
AX_99766982	4R	8.42868	0.7	0.3	0.3	0.33	0.01
AX_99380416	4R	8.43018	0.91	0.09	0.09	0.15	0
AX_99728816	4R	8.43086	0.68	0.32	0.32	0.34	0
AX_99408138	4R	8.43094	0.72	0.28	0.28	0.32	0.01
AX_99248236	4R	8.45805	0.86	0.14	0.14	0.21	0
AX_99403070	4R	8.45888	0.01	0.99	0.01	0.01	0
AX_99236293	4R	8.45912	0.43	0.57	0.43	0.37	0.02
AX_99336651	4R	8.45918	0.68	0.32	0.32	0.34	0.01
AX_99467214	4R	8.45918	0.63	0.37	0.37	0.36	0.02
AX_99876457	4R	8.48662	0.57	0.43	0.43	0.37	0.01
AX_99524932	4R	8.48684	0	1	0	0.01	0
AX_99784727	4R	8.48698	0.95	0.05	0.05	0.09	0.01
AX_99580102	4R	8.49199	0	1	0	0.01	0.01
AX_99466970	4R	8.49962	0.86	0.14	0.14	0.21	0.02
AX_99820192	4R	8.50163	0.72	0.28	0.28	0.32	0.01
AX_99779921	4R	8.50184	0.94	0.06	0.06	0.11	0.03
AX_99692092	4R	8.53455	0.76	0.24	0.24	0.3	0.01
AX_99415465	4R	8.59629	0.95	0.05	0.05	0.09	0
AX_99272727	4R	8.59636	0.05	0.95	0.05	0.09	0
AX_99823955	4R	8.65435	0.03	0.97	0.03	0.05	0
AX_99367796	4R	8.66667	0.57	0.43	0.43	0.37	0.01
AX_99228285	4R	8.78286	0.65	0.35	0.35	0.35	0.01
AX_99352853	4R	8.78324	0.88	0.12	0.12	0.19	0.03
AX_99831377	4R	8.78345	0.1	0.9	0.1	0.17	0.02
AX_99335773	4R	8.78652	0.05	0.95	0.05	0.09	0
AX_99590152	4R	8.78693	0.94	0.06	0.06	0.11	0.02
AX_99566924	4R	8.78741	0.28	0.72	0.28	0.32	0
AX_99698064	4R	8.80725	0.3	0.7	0.3	0.33	0.03
AX_99493087	4R	8.8112	0.49	0.51	0.49	0.37	0
AX_99521261	4R	8.84888	0.23	0.77	0.23	0.29	0.02
AX_99608540	4R	8.86071	0.97	0.03	0.03	0.05	0.02
AX_99622050	4R	8.86132	0.02	0.98	0.02	0.04	0.01
AX_99613541	4R	8.86946	0.24	0.76	0.24	0.3	0.01
AX_99341925	4R	8.86962	0.95	0.05	0.05	0.09	0
AX_99670745	4R	8.87167	0.34	0.66	0.34	0.35	0.01
AX_99600255	4R	8.87173	0.24	0.76	0.24	0.3	0.01
AX_99562643	4R	8.87189	0.24	0.76	0.24	0.3	0.01
AX_99515071	4R	8.87193	0.24	0.76	0.24	0.3	0
AX_99630619	4R	8.87592	0.19	0.81	0.19	0.26	0.02
AX_99346963	4R	8.87642	0.75	0.25	0.25	0.3	0.01
AX_99317245	4R	8.87843	0.23	0.77	0.23	0.29	0.02
AX_99704587	4R	8.93504	0.84	0.16	0.16	0.23	0
AX_99393448	4R	8.9374	0.5	0.5	0.5	0.37	0.01
AX_99816783	4R	8.93742	0.48	0.52	0.48	0.37	0.01
AX_99228342	4R	8.93747	0.89	0.11	0.11	0.18	0.02
AX_99716692	4R	8.9427	0.52	0.48	0.48	0.37	0.02
AX_99693962	4R	8.94385	0.27	0.73	0.27	0.32	0.01
AX_99394953	4R	8.99447	0.2	0.8	0.2	0.27	0.01
AX_99695930	4R	8.99473	0.64	0.36	0.36	0.35	0.02
AX_99241046	4R	8.99951	0.53	0.47	0.47	0.37	0.01
AX_99883037	4R	9.00046	0.9	0.1	0.1	0.16	0.02
AX_99607878	4R	9.00168	0.11	0.89	0.11	0.18	0.02
AX_99456999	4R	9.00173	0.23	0.77	0.23	0.29	0.02
AX_99615101	4R	9.00789	0.07	0.93	0.07	0.13	0
AX_99779571	4R	9.00821	0.94	0.06	0.06	0.11	0.02
AX_99588499	4R	9.00923	0.07	0.93	0.07	0.13	0
AX_99554029	4R	9.02261	0.57	0.43	0.43	0.37	0.03
AX_99838738	4R	9.03087	0.79	0.21	0.21	0.28	0.02
AX_99799756	4R	9.04169	0.57	0.43	0.43	0.37	0.02
AX_99669949	4R	9.09939	0.47	0.53	0.47	0.37	0.01
AX_99291201	4R	9.10905	0.16	0.84	0.16	0.23	0
AX_99781262	4R	9.22217	0.51	0.49	0.49	0.37	0.02
AX_99819435	4R	9.47587	0.69	0.31	0.31	0.34	0.01
AX_99565980	4R	9.47615	0.31	0.69	0.31	0.33	0.02
AX_99735882	4R	9.5298	0.69	0.31	0.31	0.34	0.02
AX_99270684	4R	9.53861	0.34	0.66	0.34	0.35	0.01
AX_99602381	4R	9.53879	0.39	0.61	0.39	0.36	0.02
AX_99699387	4R	9.54433	0.34	0.66	0.34	0.35	0.01
AX_99545720	4R	9.54484	0.34	0.66	0.34	0.35	0.01
AX_99274403	4R	9.54622	0.45	0.55	0.45	0.37	0
AX_99647196	4R	9.54641	0.45	0.55	0.45	0.37	0.01
AX_99332157	4R	9.54838	0.44	0.56	0.44	0.37	0
AX_99841357	4R	9.54886	0.22	0.78	0.22	0.28	0
AX_99393937	4R	9.55904	0.71	0.29	0.29	0.33	0.01
AX_99586607	4R	9.55904	0.86	0.14	0.14	0.21	0.01
AX_99786010	4R	9.55909	0.29	0.71	0.29	0.33	0.01
AX_99401349	4R	9.60866	0.91	0.09	0.09	0.15	0.01
AX_99373469	4R	9.60895	0.08	0.92	0.08	0.13	0.01
AX_99413249	4R	9.60906	0.21	0.79	0.21	0.28	0.01
AX_99762361	4R	9.60962	0.2	0.8	0.2	0.27	0.01
AX_99724168	4R	9.61129	0.46	0.54	0.46	0.37	0.01
AX_99374468	4R	9.6113	0.56	0.44	0.44	0.37	0.02
AX_99645154	4R	9.61159	0.51	0.49	0.49	0.37	0.01
AX_99783788	4R	9.61163	0.77	0.23	0.23	0.29	0.01
AX_99331876	4R	9.61278	0.57	0.43	0.43	0.37	0
AX_99642679	4R	9.61283	0.64	0.36	0.36	0.35	0.01
AX_99703906	4R	9.63081	0.78	0.22	0.22	0.29	0
AX_99609062	4R	9.63229	0.64	0.36	0.36	0.35	0
AX_99244229	4R	9.63236	0.92	0.08	0.08	0.13	0.01
AX_99870267	4R	9.63239	0.74	0.26	0.26	0.31	0
AX_99385129	4R	9.77509	0.33	0.67	0.33	0.35	0.01
AX_99675548	4R	9.77558	0.73	0.27	0.27	0.32	0.01
AX_99720123	4R	9.77582	0.66	0.34	0.34	0.35	0.01
AX_99688735	4R	9.77586	0.67	0.33	0.33	0.35	0.01
AX_99556217	4R	9.7767	0.72	0.28	0.28	0.32	0.01
AX_99502992	4R	9.77803	0.68	0.32	0.32	0.34	0.01
AX_99645537	4R	9.77806	0.31	0.69	0.31	0.34	0
AX_99505383	4R	9.78075	0.32	0.68	0.32	0.34	0.01
AX_99658990	4R	9.78082	0.32	0.68	0.32	0.34	0
AX_99254763	4R	9.79106	0.65	0.35	0.35	0.35	0.01
AX_99307009	4R	9.81569	0.93	0.07	0.07	0.12	0.01
AX_99383823	4R	9.82613	0.49	0.51	0.49	0.37	0
AX_99438783	4R	9.8263	0.14	0.86	0.14	0.21	0
AX_99536814	4R	9.82698	0.53	0.47	0.47	0.37	0.01
AX_99847529	4R	9.87685	0.46	0.54	0.46	0.37	0.01
AX_99429271	4R	9.87741	0.49	0.51	0.49	0.37	0.01
AX_99304818	4R	9.9287	0.47	0.53	0.47	0.37	0.01
AX_99679586	4R	9.92871	0.48	0.52	0.48	0.37	0.02
AX_99567385	4R	9.92879	0.53	0.47	0.47	0.37	0.01
AX_99400954	4R	9.92883	0.53	0.47	0.47	0.37	0.01
AX_99484872	4R	9.92897	0.52	0.48	0.48	0.37	0
AX_99864443	4R	9.92924	0.27	0.73	0.27	0.32	0.01
AX_99837407	4R	9.93082	0.62	0.38	0.38	0.36	0.01
AX_99835904	4R	9.93846	0.76	0.24	0.24	0.3	0.01
AX_99339331	4R	9.942	0.99	0.01	0.01	0.01	0
AX_99239381	4R	9.94201	0.13	0.87	0.13	0.2	0.01
AX_99488976	4R	9.9429	0.13	0.87	0.13	0.2	0
AX_99691711	4R	9.94293	0.13	0.87	0.13	0.2	0
AX_99595556	4R	9.94296	0.13	0.87	0.13	0.2	0.01
AX_99783908	4R	9.94301	0.71	0.29	0.29	0.33	0
AX_99885458	4R	9.94312	0.15	0.85	0.15	0.23	0.02
AX_99600817	4R	9.94354	0.15	0.85	0.15	0.22	0.01
AX_99343850	4R	9.94404	0.6	0.4	0.4	0.37	0
AX_99864456	4R	9.94405	0.61	0.39	0.39	0.36	0.02
AX_99852491	4R	9.95105	0.13	0.87	0.13	0.21	0.01
AX_99353240	4R	9.97128	0.07	0.93	0.07	0.12	0.01
AX_99507154	4R	9.97235	0.35	0.65	0.35	0.35	0.01
AX_99326317	4R	10.0022	0.12	0.88	0.12	0.19	0.01
AX_99374597	4R	10.0043	0.6	0.4	0.4	0.37	0.03
AX_99811656	4R	10.0044	0.74	0.26	0.26	0.31	0.01
AX_99411443	4R	10.0272	0.07	0.93	0.07	0.13	0.01
AX_99680669	4R	10.0589	0.87	0.13	0.13	0.2	0.01
AX_99821701	4R	10.0866	0.13	0.87	0.13	0.2	0
AX_99635069	4R	10.1561	0.86	0.14	0.14	0.21	0.01
AX_99802713	4R	10.1745	0.08	0.92	0.08	0.13	0
AX_99337140	4R	10.2247	0.78	0.22	0.22	0.28	0.01
AX_99756839	4R	10.2689	0.04	0.96	0.04	0.07	0
AX_99859701	4R	10.2691	0.13	0.87	0.13	0.2	0.02
AX_99655628	4R	10.3314	0.13	0.87	0.13	0.2	0.01
AX_99820155	4R	10.3319	0.87	0.13	0.13	0.2	0
AX_99416540	4R	10.3319	0.87	0.13	0.13	0.2	0.01
AX_99588714	4R	10.3322	0.12	0.88	0.12	0.19	0.02
AX_99781095	4R	10.3323	0.06	0.94	0.06	0.11	0.02
AX_99792714	4R	10.3356	0.12	0.88	0.12	0.19	0.01
AX_99754272	4R	10.3429	0.39	0.61	0.39	0.36	0.02
AX_99327855	4R	10.344	0.73	0.27	0.27	0.32	0.01
AX_99545483	4R	10.3463	0.61	0.39	0.39	0.36	0.01
AX_99829076	4R	10.3463	0.86	0.14	0.14	0.21	0
AX_99778159	4R	10.4149	0.96	0.04	0.04	0.07	0.01
AX_99641376	4R	10.4149	0.99	0.01	0.01	0.03	0.01
AX_99750781	4R	10.4171	0.27	0.73	0.27	0.32	0.01
AX_99324394	4R	10.4175	0.96	0.04	0.04	0.08	0
AX_99704515	4R	10.4176	0.72	0.28	0.28	0.32	0
AX_99767409	4R	10.4177	0.94	0.06	0.06	0.1	0
AX_99516649	4R	10.418	0.94	0.06	0.06	0.1	0
AX_99762574	4R	10.4192	0.96	0.04	0.04	0.07	0
AX_99847581	4R	10.4202	0.99	0.01	0.01	0.01	0
AX_99758808	4R	10.4203	0.99	0.01	0.01	0.02	0
AX_99699601	4R	10.4206	0.96	0.04	0.04	0.08	0.01
AX_99656760	4R	10.4208	0.96	0.04	0.04	0.08	0
AX_99614302	4R	10.4238	0.29	0.71	0.29	0.33	0.01
AX_99263537	4R	10.4239	0.29	0.71	0.29	0.33	0.01
AX_99632591	4R	10.4241	0.28	0.72	0.28	0.32	0.01
AX_99590932	4R	10.4249	0.38	0.62	0.38	0.36	0
AX_99839722	4R	10.4306	0.78	0.22	0.22	0.29	0.01
AX_99800143	4R	10.4331	0.88	0.12	0.12	0.19	0.03
AX_99496872	4R	10.4335	0.23	0.77	0.23	0.29	0
AX_99254162	4R	10.4342	0.98	0.02	0.02	0.04	0
AX_99691889	4R	10.4342	0.01	0.99	0.01	0.01	0
AX_99296845	4R	10.4347	0.24	0.76	0.24	0.3	0.01
AX_99768129	4R	10.4347	0.75	0.25	0.25	0.3	0.01
AX_99374275	4R	10.4358	0.24	0.76	0.24	0.3	0.01
AX_99722454	4R	10.4464	0.21	0.79	0.21	0.28	0.01
AX_99754081	4R	10.4728	0.76	0.24	0.24	0.3	0.01
AX_99321990	4R	10.4972	0.78	0.22	0.22	0.29	0.02
AX_99431198	4R	10.4982	0.39	0.61	0.39	0.36	0
AX_99598530	4R	10.5008	0.99	0.01	0.01	0.01	0
AX_99720470	4R	10.5071	0.86	0.14	0.14	0.22	0.01
AX_99463632	4R	10.5074	0.78	0.22	0.22	0.28	0.01
AX_99353411	4R	10.5096	0.17	0.83	0.17	0.24	0.01
AX_99424754	4R	10.5186	0.03	0.97	0.03	0.06	0
AX_99497625	4R	10.5189	0.97	0.03	0.03	0.05	0.01
AX_99436204	4R	10.5216	0.97	0.03	0.03	0.05	0
AX_99469397	4R	10.5237	0.95	0.05	0.05	0.09	0
AX_99866308	4R	10.5241	0.18	0.82	0.18	0.25	0.01
AX_99753353	4R	10.5242	0.82	0.18	0.18	0.25	0
AX_99334980	4R	10.5243	0.82	0.18	0.18	0.25	0.01
AX_99452255	4R	10.5243	0.18	0.82	0.18	0.25	0.01
AX_99555139	4R	10.5815	0.06	0.94	0.06	0.1	0
AX_99620429	4R	10.6425	0.99	0.01	0.01	0.03	0.02
AX_99775017	4R	10.6449	0.01	0.99	0.01	0.03	0.01
AX_99422381	4R	10.6462	0.28	0.72	0.28	0.32	0.02
AX_99352764	4R	10.8359	0.49	0.51	0.49	0.37	0
AX_99397302	4R	10.8368	0.86	0.14	0.14	0.21	0
AX_99832165	4R	10.8371	0.53	0.47	0.47	0.37	0.01
AX_99461926	4R	10.8379	0.87	0.13	0.13	0.2	0
AX_99693416	4R	10.8468	0.13	0.87	0.13	0.2	0.01
AX_99833818	4R	10.8481	0.66	0.34	0.34	0.35	0.02
AX_99479436	4R	11.0031	0.04	0.96	0.04	0.07	0
AX_99773509	4R	11.0154	0.11	0.89	0.11	0.17	0.02
AX_99583870	4R	11.1861	0.29	0.71	0.29	0.33	0
AX_99392465	4R	11.2079	0.41	0.59	0.41	0.37	0.01
AX_99804575	4R	11.208	0.59	0.41	0.41	0.37	0
AX_99376175	4R	11.2812	0.32	0.68	0.32	0.34	0.01
AX_99263001	4R	11.2812	0.32	0.68	0.32	0.34	0
AX_99315467	4R	11.2813	0.69	0.31	0.31	0.34	0.01
AX_99359420	4R	11.2833	0.69	0.31	0.31	0.33	0.02
AX_99531054	4R	11.3064	0.22	0.78	0.22	0.28	0.01
AX_99589658	4R	11.3081	0.75	0.25	0.25	0.31	0.01
AX_99874401	4R	11.3083	0.78	0.22	0.22	0.28	0.01
AX_99290827	4R	11.3116	0.22	0.78	0.22	0.28	0.02
AX_99833844	4R	11.3117	0.22	0.78	0.22	0.28	0.01
AX_99537443	4R	11.3156	0.82	0.18	0.18	0.25	0
AX_99678237	4R	11.3161	0.92	0.08	0.08	0.13	0.01
AX_99378255	4R	11.3165	0.89	0.11	0.11	0.18	0
AX_99712485	4R	11.3172	0.28	0.72	0.28	0.32	0
AX_99607093	4R	11.3458	0.88	0.12	0.12	0.19	0.02
AX_99407024	4R	11.3597	0.78	0.22	0.22	0.28	0.01
AX_99746656	4R	11.3598	0.21	0.79	0.21	0.28	0.01
AX_99854627	4R	11.3598	0.72	0.28	0.28	0.32	0.01
AX_99587829	4R	11.3613	0.89	0.11	0.11	0.18	0.02
AX_99543386	4R	11.3619	0.19	0.81	0.19	0.26	0
AX_99732662	4R	11.3993	0.44	0.56	0.44	0.37	0.01
AX_99487352	4R	11.7857	0.28	0.72	0.28	0.32	0.01
AX_99760814	4R	11.7858	0.35	0.65	0.35	0.35	0.01
AX_99337634	4R	11.7874	0.87	0.13	0.13	0.2	0.01
AX_99239255	4R	11.8712	0.64	0.36	0.36	0.36	0
AX_99861429	4R	11.8715	0.37	0.63	0.37	0.36	0
AX_99600691	4R	11.955	0.37	0.63	0.37	0.36	0
AX_99241516	4R	11.9553	0.64	0.36	0.36	0.35	0.01
AX_99336022	4R	11.9555	0.36	0.64	0.36	0.35	0.01
AX_99456977	4R	11.9556	0.62	0.38	0.38	0.36	0.01
AX_99681931	4R	11.9573	0.82	0.18	0.18	0.25	0
AX_99514457	4R	11.9575	0.18	0.82	0.18	0.25	0.01
AX_99699512	4R	11.9579	0.63	0.37	0.37	0.36	0.02
AX_99625531	4R	11.9582	0.82	0.18	0.18	0.25	0.01
AX_99826353	4R	11.9591	0.55	0.45	0.45	0.37	0.02
AX_99413310	4R	11.9604	0.66	0.34	0.34	0.35	0
AX_99572068	4R	11.963	0.7	0.3	0.3	0.33	0.01
AX_99585882	4R	11.9635	0.84	0.16	0.16	0.23	0
AX_99385493	4R	11.9644	0.3	0.7	0.3	0.33	0
AX_99725898	4R	11.966	0.44	0.56	0.44	0.37	0.02
AX_99883206	4R	11.966	0.56	0.44	0.44	0.37	0
AX_99404781	4R	11.966	0.44	0.56	0.44	0.37	0.01
AX_99313763	4R	11.9764	0.99	0.01	0.01	0.01	0
AX_99363926	4R	11.9808	0.99	0.01	0.01	0.01	0
AX_99862695	4R	11.9815	0.01	0.99	0.01	0.01	0
AX_99850800	4R	11.9842	0.52	0.48	0.48	0.37	0
AX_99230187	4R	11.9869	0.5	0.5	0.5	0.38	0.01
AX_99504550	4R	11.9875	0.5	0.5	0.5	0.37	0.01
AX_99512053	4R	11.9875	0.49	0.51	0.49	0.37	0.01
AX_99379480	4R	11.9882	0.53	0.47	0.47	0.37	0.01
AX_99661502	4R	11.9882	0.56	0.44	0.44	0.37	0
AX_99789230	4R	11.9884	0.46	0.54	0.46	0.37	0.01
AX_99878722	4R	12.0795	0.49	0.51	0.49	0.37	0.02
AX_99363383	4R	12.0796	0.84	0.16	0.16	0.23	0.02
AX_99784193	4R	12.1431	0.26	0.74	0.26	0.31	0
AX_99586180	4R	12.1448	0.45	0.55	0.45	0.37	0
AX_99268528	4R	12.1451	0.54	0.46	0.46	0.37	0.01
AX_99661550	4R	12.1464	0.58	0.42	0.42	0.37	0.02
AX_99874547	4R	12.1555	0.21	0.79	0.21	0.28	0.02
AX_99276552	4R	12.1606	0.13	0.87	0.13	0.2	0.02
AX_99292922	4R	12.1746	0.99	0.01	0.01	0.01	0.01
AX_99780183	4R	12.1859	0.03	0.98	0.03	0.05	0
AX_99231528	4R	12.1892	1	0	0	0.01	0
AX_99779993	4R	12.1908	0.71	0.29	0.29	0.33	0.01
AX_99698575	4R	12.1911	0.63	0.37	0.37	0.36	0.01
AX_99236096	4R	12.1911	0.36	0.64	0.36	0.36	0.01
AX_99716501	4R	12.1913	0.34	0.66	0.34	0.35	0.01
AX_99232017	4R	12.1915	0.54	0.46	0.46	0.37	0
AX_99767565	4R	12.192	0.55	0.45	0.45	0.37	0
AX_99798804	4R	12.1921	0.65	0.35	0.35	0.35	0.01
AX_99612877	4R	12.1923	0.9	0.1	0.1	0.16	0.01
AX_99399634	4R	12.1925	0.23	0.77	0.23	0.29	0.01
AX_99644707	4R	12.1925	0.23	0.77	0.23	0.29	0.01
AX_99405444	4R	12.1929	0.4	0.6	0.4	0.36	0.01
AX_99711980	4R	12.1933	0.1	0.9	0.1	0.16	0.01
AX_99624705	4R	12.1935	0.9	0.1	0.1	0.16	0.01
AX_99753109	4R	12.2119	0.19	0.81	0.19	0.26	0.01
AX_99437517	4R	12.2137	0.59	0.41	0.41	0.37	0.01
AX_99567517	4R	12.2137	0.6	0.4	0.4	0.37	0.01
AX_99668965	4R	12.2249	0.72	0.28	0.28	0.32	0.03
AX_99657782	4R	12.2255	0.71	0.29	0.29	0.33	0.02
AX_99725015	4R	12.275	0.78	0.22	0.22	0.28	0.01
AX_99365544	4R	12.2751	0.95	0.05	0.05	0.09	0
AX_99567327	4R	12.2752	0.06	0.94	0.06	0.1	0
AX_99775848	4R	12.2756	0.05	0.95	0.05	0.09	0
AX_99343636	4R	12.2757	0.95	0.05	0.05	0.09	0.01
AX_99613804	4R	12.2758	0.82	0.18	0.18	0.25	0.01
AX_99850893	4R	12.2759	0.18	0.82	0.18	0.25	0.01
AX_99656275	4R	12.276	0.18	0.82	0.18	0.25	0.01
AX_99872983	4R	12.276	0.82	0.18	0.18	0.25	0
AX_99402293	4R	12.2823	0.1	0.9	0.1	0.16	0
AX_99348157	4R	12.2823	0.1	0.9	0.1	0.17	0.02
AX_99805589	4R	12.2824	0.09	0.91	0.09	0.15	0.01
AX_99511861	4R	12.3808	0.93	0.07	0.07	0.13	0
AX_99623512	4R	12.3811	0	1	0	0.01	0
AX_99462537	4R	12.3815	0.73	0.27	0.27	0.31	0.01
AX_99338636	4R	12.4012	0.77	0.23	0.23	0.29	0.01
AX_99677741	4R	12.4013	0.68	0.32	0.32	0.34	0
AX_99857643	4R	12.4014	0.41	0.59	0.41	0.37	0
AX_99801328	4R	12.4015	0.52	0.48	0.48	0.37	0
AX_99824946	4R	12.4015	0.47	0.53	0.47	0.37	0
AX_99384238	4R	12.4015	0.31	0.69	0.31	0.34	0.01
AX_99316544	4R	12.4017	0.32	0.68	0.32	0.34	0.02
AX_99352949	4R	12.402	0.29	0.71	0.29	0.33	0.01
AX_99412847	4R	12.402	0.26	0.74	0.26	0.31	0.01
AX_99862924	4R	12.4023	0.68	0.32	0.32	0.34	0.01
AX_99316666	4R	12.4045	0.11	0.89	0.11	0.18	0
AX_99392792	4R	12.4046	0.77	0.23	0.23	0.29	0
AX_99499883	4R	12.405	0.77	0.23	0.23	0.29	0
AX_99855240	4R	12.4051	0.11	0.89	0.11	0.18	0
AX_99805139	4R	12.4059	0.68	0.32	0.32	0.34	0.01
AX_99648881	4R	12.4284	0.02	0.98	0.02	0.04	0
AX_99739594	4R	12.4698	0.04	0.96	0.04	0.08	0.02
AX_99699934	4R	12.474	0.91	0.09	0.09	0.15	0.02
AX_99810214	4R	12.4742	0.55	0.45	0.45	0.37	0
AX_99610219	4R	12.4765	0.07	0.93	0.07	0.13	0.03
AX_99643809	4R	12.478	0.14	0.86	0.14	0.22	0
AX_99688546	4R	12.4785	0.37	0.63	0.37	0.36	0.01
AX_99623663	4R	12.4798	0.5	0.5	0.5	0.37	0.01
AX_99816250	4R	12.4798	0.79	0.21	0.21	0.28	0.01
AX_99706923	4R	12.4802	0.22	0.78	0.22	0.28	0.01
AX_99862937	4R	12.4806	0.49	0.51	0.49	0.37	0.01
AX_99734813	4R	12.4806	0.22	0.78	0.22	0.28	0
AX_99395249	4R	12.4812	1	0	0	0.01	0
AX_99583335	4R	12.4816	1	0	0	0.01	0
AX_99655168	4R	12.4816	0.99	0.01	0.01	0.02	0
AX_99571678	4R	12.4816	0	1	0	0.01	0
AX_99785085	4R	12.4817	0	1	0	0.01	0
AX_99887934	4R	12.4819	0.5	0.5	0.5	0.37	0.01
AX_99587367	4R	12.482	0.49	0.51	0.49	0.37	0.01
AX_99585226	4R	12.4827	0.12	0.88	0.12	0.19	0
AX_99448132	4R	12.4849	0.88	0.12	0.12	0.19	0
AX_99327578	4R	12.5215	0.32	0.68	0.32	0.34	0
AX_99476191	4R	12.5218	0.67	0.33	0.33	0.34	0.01
AX_99781221	4R	12.5224	0.81	0.19	0.19	0.26	0
AX_99400517	4R	12.5224	0.04	0.96	0.04	0.08	0
AX_99311392	4R	12.5928	0.3	0.7	0.3	0.33	0
AX_99349845	4R	12.5934	0.19	0.81	0.19	0.26	0
AX_99459709	4R	12.5934	0.7	0.3	0.3	0.33	0.01
AX_99602653	4R	12.5937	0.31	0.69	0.31	0.33	0
AX_99600625	4R	12.5939	0.06	0.94	0.06	0.1	0.01
AX_99347460	4R	12.5956	0.22	0.78	0.22	0.29	0
AX_99581335	4R	12.6061	0.83	0.17	0.17	0.25	0.01
AX_99850496	4R	12.6069	0.82	0.18	0.18	0.25	0.01
AX_99460391	4R	12.6209	0.12	0.88	0.12	0.18	0
AX_99359616	4R	12.6211	0.12	0.88	0.12	0.18	0
AX_99241897	4R	12.6423	0.74	0.26	0.26	0.31	0.01
AX_99340571	4R	12.6427	0.26	0.74	0.26	0.31	0.02
AX_99523433	4R	12.643	0.11	0.89	0.11	0.18	0.01
AX_99535179	4R	12.6437	0.2	0.8	0.2	0.27	0.01
AX_99418443	4R	12.6442	0.89	0.11	0.11	0.18	0.01
AX_99789858	4R	12.6442	0.63	0.37	0.37	0.36	0.01
AX_99400806	4R	12.6519	0.87	0.13	0.13	0.21	0.01
AX_99721593	4R	12.6519	0.87	0.13	0.13	0.2	0
AX_99395658	4R	12.6524	0.84	0.16	0.16	0.24	0
AX_99605464	4R	12.7568	0.19	0.81	0.19	0.26	0.01
AX_99419076	4R	12.7597	0.13	0.87	0.13	0.2	0
AX_99427526	4R	12.7597	0.87	0.13	0.13	0.2	0.01
AX_99490762	4R	12.7597	0.87	0.13	0.13	0.2	0.01
AX_99663591	4R	12.7858	0.7	0.3	0.3	0.33	0
AX_99228527	4R	12.814	0.3	0.7	0.3	0.33	0.01
AX_99413164	4R	12.8142	0.3	0.7	0.3	0.33	0.01
AX_99805269	4R	12.8142	0.71	0.29	0.29	0.33	0.03
AX_99307017	4R	12.8143	0.7	0.3	0.3	0.33	0
AX_99474011	4R	12.8144	0.7	0.3	0.3	0.33	0.01
AX_99527928	4R	12.9505	0.92	0.08	0.08	0.14	0.01
AX_99721632	4R	12.9507	0.86	0.14	0.14	0.21	0.01
AX_99774135	4R	12.951	0.75	0.25	0.25	0.3	0.01
AX_99284350	4R	12.9511	0.04	0.96	0.04	0.08	0.01
AX_99769517	4R	12.9511	0.1	0.9	0.1	0.17	0.01
AX_99379175	4R	12.9519	0.76	0.24	0.24	0.3	0.01
AX_99872245	4R	12.9522	0.72	0.28	0.28	0.32	0.01
AX_99225972	4R	12.9534	0.93	0.07	0.07	0.12	0
AX_99811751	4R	13.0085	0.33	0.67	0.33	0.34	0.02
AX_99417044	4R	13.0085	0.18	0.82	0.18	0.25	0
AX_99333747	4R	13.0087	0.65	0.35	0.35	0.35	0.01
AX_99248288	4R	13.0095	0.36	0.64	0.36	0.36	0
AX_99443421	4R	13.0097	0.65	0.35	0.35	0.35	0
AX_99252700	4R	13.01	0.65	0.35	0.35	0.35	0.01
AX_99347968	4R	13.0111	0.82	0.18	0.18	0.25	0
AX_99681364	4R	13.0182	0.31	0.69	0.31	0.34	0.01
AX_99293550	4R	13.026	0.98	0.02	0.02	0.04	0.01
AX_99673171	4R	13.0271	0.52	0.48	0.48	0.37	0
AX_99763867	4R	13.0273	0.52	0.48	0.48	0.37	0
AX_99596187	4R	13.0274	0.63	0.37	0.37	0.36	0.01
AX_99795974	4R	13.0275	0.52	0.48	0.48	0.37	0.01
AX_99246183	4R	13.0279	0.52	0.48	0.48	0.37	0
AX_99800791	4R	13.0286	0.47	0.53	0.47	0.37	0
AX_99628743	4R	13.036	0.32	0.68	0.32	0.34	0.01
AX_99310262	4R	13.0396	0.21	0.79	0.21	0.27	0
AX_99401458	4R	13.0396	0.21	0.79	0.21	0.27	0
AX_99331244	4R	13.04	0.08	0.92	0.08	0.13	0.01
AX_99229900	4R	13.0408	0.79	0.21	0.21	0.28	0.01
AX_99842787	4R	13.0492	0.46	0.54	0.46	0.37	0.01
AX_99665517	4R	13.0953	0.88	0.12	0.12	0.18	0
AX_99279931	4R	13.0956	0.65	0.35	0.35	0.35	0
AX_99369159	4R	13.0964	0.65	0.35	0.35	0.35	0.01
AX_99376888	4R	13.0965	0.36	0.64	0.36	0.35	0.01
AX_99739624	4R	13.0965	0.76	0.24	0.24	0.3	0
AX_99593180	4R	13.0967	0.72	0.28	0.28	0.32	0.01
AX_99403231	4R	13.0967	0.29	0.71	0.29	0.33	0.01
AX_99481597	4R	13.1028	0.76	0.24	0.24	0.3	0
AX_99368295	4R	13.1032	0.12	0.88	0.12	0.18	0
AX_99785962	4R	13.1035	0.24	0.76	0.24	0.3	0
AX_99597834	4R	13.1037	0.12	0.88	0.12	0.19	0.02
AX_99296439	4R	13.1045	0.6	0.4	0.4	0.37	0.01
AX_99810291	4R	13.3108	0.64	0.36	0.36	0.35	0.01
AX_99828483	4R	13.3141	0.25	0.75	0.25	0.3	0.01
AX_99788938	4R	13.3145	0.14	0.86	0.14	0.21	0.03
AX_99819714	4R	13.321	0.01	0.99	0.01	0.01	0
AX_99707364	4R	13.3218	1	0	0	0.01	0
AX_99795643	4R	13.3228	0.92	0.08	0.08	0.13	0
AX_99858475	4R	13.3229	0.08	0.92	0.08	0.13	0.01
AX_99291999	4R	13.3229	0.93	0.07	0.07	0.13	0
AX_99373828	4R	13.3275	0.23	0.77	0.23	0.29	0.02
AX_99411577	4R	13.329	0.52	0.48	0.48	0.37	0.02
AX_99702410	4R	13.3292	0.52	0.48	0.48	0.37	0.02
AX_99279471	4R	13.3302	0.48	0.52	0.48	0.37	0.01
AX_99635280	4R	13.3306	0.52	0.48	0.48	0.37	0
AX_99689467	4R	13.3306	0.53	0.47	0.47	0.37	0.01
AX_99258619	4R	13.3309	0.99	0.01	0.01	0.01	0
AX_99541439	4R	13.3528	0.24	0.76	0.24	0.3	0
AX_99804513	4R	13.9073	0.79	0.21	0.21	0.27	0.02
AX_99610756	4R	13.9073	0.78	0.22	0.22	0.28	0.01
AX_99586977	4R	13.9115	0.82	0.18	0.18	0.25	0.01
AX_99496464	4R	14.0195	0.47	0.53	0.47	0.37	0
AX_99224641	4R	14.0195	0.5	0.5	0.5	0.37	0.01
AX_99518265	4R	14.0486	0.83	0.17	0.17	0.24	0
AX_99265852	4R	14.0494	0.17	0.83	0.17	0.24	0.02
AX_99731710	4R	14.0501	0.17	0.83	0.17	0.24	0
AX_99284971	4R	14.128	0.4	0.6	0.4	0.36	0.02
AX_99535038	4R	14.1612	0.78	0.22	0.22	0.29	0.02
AX_99554678	4R	14.1632	0.22	0.78	0.22	0.28	0
AX_99768440	4R	14.2502	0.42	0.58	0.42	0.37	0
AX_99806283	4R	14.2538	0.03	0.97	0.03	0.05	0.01
AX_99241231	4R	14.2559	0.27	0.73	0.27	0.32	0.01
AX_99486359	4R	14.256	0.61	0.39	0.39	0.36	0.01
AX_99730939	4R	14.2598	0.78	0.22	0.22	0.29	0
AX_99544987	4R	14.26	0.43	0.57	0.43	0.37	0
AX_99617238	4R	14.2611	0.42	0.58	0.42	0.37	0.01
AX_99502958	4R	14.2638	0.16	0.84	0.16	0.23	0
AX_99453184	4R	14.2679	0.04	0.96	0.04	0.07	0
AX_99532446	4R	14.268	0.53	0.47	0.47	0.37	0
AX_99521625	4R	14.2681	0.43	0.57	0.43	0.37	0.02
AX_99401948	4R	14.2682	0.45	0.55	0.45	0.37	0.01
AX_99579638	4R	14.2683	0.35	0.65	0.35	0.35	0.01
AX_99429860	4R	14.2685	0.56	0.44	0.44	0.37	0.01
AX_99583089	4R	14.2686	0.6	0.4	0.4	0.36	0
AX_99887676	4R	14.2688	0.4	0.6	0.4	0.37	0.02
AX_99467299	4R	14.2691	0.09	0.91	0.09	0.15	0
AX_99267707	4R	14.2696	0.41	0.59	0.41	0.37	0.01
AX_99541338	4R	14.2709	0.08	0.92	0.08	0.13	0.01
AX_99741188	4R	14.2712	0.08	0.92	0.08	0.14	0.01
AX_99815860	4R	14.2713	0.58	0.42	0.42	0.37	0
AX_99430859	4R	14.3361	0.34	0.66	0.34	0.35	0.01
AX_99429439	4R	14.3364	0.21	0.79	0.21	0.28	0.01
AX_99737225	4R	14.3369	0.49	0.51	0.49	0.37	0.01
AX_99247923	4R	14.3372	0.51	0.49	0.49	0.37	0.01
AX_99259595	4R	14.3457	0.66	0.34	0.34	0.35	0
AX_99575790	4R	14.3474	0.5	0.5	0.5	0.38	0.01
AX_99838452	4R	14.3474	0.66	0.34	0.34	0.35	0
AX_99472532	4R	14.3479	0.5	0.5	0.5	0.38	0
AX_99502056	4R	14.3479	0.51	0.49	0.49	0.37	0.02
AX_99843651	4R	14.3525	0.53	0.47	0.47	0.37	0.01
AX_99277567	4R	14.3525	0.48	0.52	0.48	0.37	0
AX_99817164	4R	14.353	0.45	0.55	0.45	0.37	0
AX_99376975	4R	14.3531	0.54	0.46	0.46	0.37	0.01
AX_99687795	4R	14.3548	0.04	0.96	0.04	0.08	0
AX_99704573	4R	14.3548	0.19	0.81	0.19	0.26	0.01
AX_99717257	4R	14.3584	0.26	0.74	0.26	0.31	0.01
AX_99401629	4R	14.3594	0.78	0.22	0.22	0.28	0.01
AX_99472941	4R	14.3595	0.07	0.93	0.07	0.12	0
AX_99406445	4R	14.3595	0.13	0.87	0.13	0.2	0
AX_99865619	4R	14.4199	0.29	0.71	0.29	0.33	0
AX_99269549	4R	14.42	0.68	0.32	0.32	0.34	0.01
AX_99799932	4R	14.4201	0.67	0.33	0.33	0.34	0
AX_99632639	4R	14.4202	0.29	0.71	0.29	0.33	0.01
AX_99300668	4R	14.4204	0.31	0.69	0.31	0.34	0.01
AX_99302377	4R	14.4211	0.28	0.72	0.28	0.32	0.01
AX_99345501	4R	14.4219	0.21	0.79	0.21	0.28	0
AX_99837078	4R	14.4221	0.26	0.74	0.26	0.31	0.01
AX_99864279	4R	14.4221	0.71	0.29	0.29	0.33	0.02
AX_99658835	4R	14.4225	0.01	0.99	0.01	0.02	0
AX_99507880	4R	14.4227	0.66	0.34	0.34	0.35	0.01
AX_99587158	4R	14.4228	0.28	0.72	0.28	0.32	0.01
AX_99661458	4R	14.4229	0.29	0.71	0.29	0.33	0.02
AX_99280697	4R	14.425	0.89	0.11	0.11	0.18	0.01
AX_99335899	4R	14.4257	0.72	0.28	0.28	0.32	0
AX_99816396	4R	14.4258	0.28	0.72	0.28	0.32	0.01
AX_99487613	4R	14.426	0.72	0.28	0.28	0.32	0.01
AX_99549577	4R	14.426	0.72	0.28	0.28	0.32	0
AX_99766336	4R	14.4264	0.3	0.7	0.3	0.33	0.01
AX_99697421	4R	14.4268	0.3	0.7	0.3	0.33	0
AX_99265479	4R	14.4275	0.71	0.29	0.29	0.33	0.01
AX_99280908	4R	14.4276	0.71	0.29	0.29	0.33	0.01
AX_99384150	4R	14.4279	0	1	0	0.01	0
AX_99336852	4R	14.445	0.64	0.36	0.36	0.35	0
AX_99463116	4R	14.4451	0.36	0.64	0.36	0.35	0
AX_99421110	4R	14.4455	0.11	0.89	0.11	0.17	0.01
AX_99468242	4R	14.446	0.64	0.36	0.36	0.35	0.01
AX_99585848	4R	14.4478	0.64	0.36	0.36	0.35	0
AX_99707128	4R	14.4479	0.64	0.36	0.36	0.36	0.01
AX_99800122	4R	14.503	0.08	0.92	0.08	0.13	0.01
AX_99805570	4R	14.5045	0.26	0.74	0.26	0.31	0.01
AX_99287094	4R	14.5046	0.69	0.31	0.31	0.34	0.01
AX_99417349	4R	14.5047	0.41	0.59	0.41	0.37	0
AX_99466314	4R	14.5052	0.44	0.56	0.44	0.37	0
AX_99576695	4R	14.506	0.78	0.22	0.22	0.29	0
AX_99251021	4R	14.5068	0.38	0.62	0.38	0.36	0.02
AX_99665076	4R	14.5068	0.36	0.64	0.36	0.36	0.01
AX_99424887	4R	14.508	0.74	0.26	0.26	0.31	0
AX_99691019	4R	14.508	0.75	0.25	0.25	0.31	0.01
AX_99252353	4R	14.5083	0.41	0.59	0.41	0.37	0
AX_99736413	4R	14.5086	0.42	0.58	0.42	0.37	0.02
AX_99746169	4R	14.5086	0.42	0.58	0.42	0.37	0.01
AX_99616563	4R	14.5162	0.5	0.5	0.5	0.37	0.01
AX_99644860	4R	14.5171	0.45	0.55	0.45	0.37	0.01
AX_99531261	4R	14.527	0.39	0.61	0.39	0.36	0.02
AX_99623527	4R	14.527	0.38	0.62	0.38	0.36	0.01
AX_99835771	4R	14.6509	0.48	0.52	0.48	0.37	0.01
AX_99497197	4R	14.6533	0.49	0.51	0.49	0.37	0
AX_99298060	4R	14.6541	0.5	0.5	0.5	0.37	0.01
AX_99744341	4R	14.6542	0.87	0.13	0.13	0.2	0
AX_99724751	4R	14.6542	0.63	0.37	0.37	0.36	0.01
AX_99888607	4R	14.6581	0.53	0.47	0.47	0.37	0.01
AX_99403974	4R	14.6583	0.06	0.94	0.06	0.11	0.02
AX_99288904	4R	14.6588	0.45	0.55	0.45	0.37	0.02
AX_99401866	4R	14.7813	0.5	0.5	0.5	0.38	0.02
AX_99439942	4R	14.8155	0.14	0.86	0.14	0.21	0
AX_99535150	4R	14.8155	0	1	0	0.01	0
AX_99484593	4R	14.8157	0.43	0.57	0.43	0.37	0.01
AX_99228242	4R	14.8157	0.53	0.47	0.47	0.37	0.01
AX_99646308	4R	14.8174	0.39	0.61	0.39	0.36	0
AX_99775859	4R	14.824	0.98	0.02	0.02	0.04	0.01
AX_99354440	4R	14.8242	0.89	0.11	0.11	0.17	0
AX_99500562	4R	14.8246	0.95	0.05	0.05	0.1	0.01
AX_99491437	4R	14.8248	0.55	0.45	0.45	0.37	0.01
AX_99818847	4R	14.8263	0.99	0.01	0.01	0.01	0
AX_99413818	4R	14.8272	0.96	0.04	0.04	0.08	0
AX_99336141	4R	14.8322	0.01	0.99	0.01	0.01	0
AX_99377387	4R	14.8326	0.12	0.88	0.12	0.18	0.02
AX_99255693	4R	14.8412	0.52	0.48	0.48	0.37	0.01
AX_99779611	4R	14.8418	0.53	0.47	0.47	0.37	0.01
AX_99265979	4R	14.8451	0.05	0.95	0.05	0.09	0.01
AX_99851804	4R	14.8452	0.57	0.43	0.43	0.37	0.03
AX_99511542	4R	14.8465	0.85	0.15	0.15	0.22	0
AX_99770746	4R	14.8468	0.39	0.61	0.39	0.36	0.02
AX_99811714	4R	14.8469	0.39	0.61	0.39	0.36	0.01
AX_99409585	4R	14.9018	0.21	0.79	0.21	0.28	0
AX_99224223	4R	14.9023	0.52	0.48	0.48	0.37	0
AX_99818654	4R	14.9026	0.51	0.49	0.49	0.37	0.03
AX_99572376	4R	14.9027	0.37	0.63	0.37	0.36	0
AX_99867323	4R	14.9028	0.92	0.08	0.08	0.14	0
AX_99807092	4R	14.9035	0.53	0.47	0.47	0.37	0.02
AX_99762607	4R	14.9036	0.41	0.59	0.41	0.37	0.01
AX_99483909	4R	14.9041	0.2	0.8	0.2	0.27	0.01
AX_99794763	4R	14.9045	0.89	0.11	0.11	0.18	0
AX_99340337	4R	14.9045	0.5	0.5	0.5	0.37	0.01
AX_99454989	4R	14.9045	0.41	0.59	0.41	0.37	0
AX_99643142	4R	14.9062	0.54	0.46	0.46	0.37	0.01
AX_99761799	4R	14.9062	0.77	0.23	0.23	0.29	0.02
AX_99687256	4R	14.9062	0.16	0.84	0.16	0.24	0
AX_99694281	4R	14.9073	0.48	0.52	0.48	0.37	0.01
AX_99245779	4R	14.9075	0.38	0.62	0.38	0.36	0
AX_99848224	4R	14.908	0.41	0.59	0.41	0.37	0.02
AX_99686365	4R	14.9083	0.41	0.59	0.41	0.37	0.02
AX_99539685	4R	15.0154	0.8	0.2	0.2	0.27	0.03
AX_99605516	4R	15.0837	0.56	0.44	0.44	0.37	0.01
AX_99377606	4R	15.084	0.52	0.48	0.48	0.37	0.01
AX_99848106	4R	15.0846	0.35	0.65	0.35	0.35	0.01
AX_99611050	4R	15.085	0.31	0.69	0.31	0.34	0
AX_99680181	4R	15.0859	0.3	0.7	0.3	0.33	0.01
AX_99765980	4R	15.087	0.7	0.3	0.3	0.33	0
AX_99346131	4R	15.0873	1	0	0	0.01	0
AX_99625941	4R	15.0874	1	0	0	0.01	0
AX_99228737	4R	15.0903	0.62	0.38	0.38	0.36	0.01
AX_99625672	4R	15.0903	0.62	0.38	0.38	0.36	0.01
AX_99785131	4R	15.0904	0.73	0.27	0.27	0.31	0.01
AX_99310614	4R	15.2197	0.7	0.3	0.3	0.33	0.01
AX_99787539	4R	15.2239	0.99	0.01	0.01	0.02	0
AX_99837573	4R	15.2245	0.7	0.3	0.3	0.33	0.01
AX_99687424	4R	15.2247	0.51	0.49	0.49	0.37	0.01
AX_99413101	4R	15.2248	0.53	0.47	0.47	0.37	0.01
AX_99644026	4R	15.2593	0.11	0.89	0.11	0.17	0.01
AX_99689727	4R	15.2594	0.16	0.84	0.16	0.24	0.01
AX_99498200	4R	15.2667	0.38	0.62	0.38	0.36	0.02
AX_99870437	4R	15.2675	0.38	0.62	0.38	0.36	0.01
AX_99381931	4R	15.2676	0.39	0.61	0.39	0.36	0.02
AX_99507287	4R	15.271	0.39	0.61	0.39	0.36	0.02
AX_99633882	4R	15.2713	0.39	0.61	0.39	0.36	0
AX_99456237	4R	15.3448	0.4	0.6	0.4	0.37	0.01
AX_99810535	4R	15.3977	0.31	0.69	0.31	0.34	0.02
AX_99836591	4R	15.3994	0.4	0.6	0.4	0.36	0.03
AX_99388875	4R	15.4	0.55	0.45	0.45	0.37	0.02
AX_99234896	4R	15.4013	0.6	0.4	0.4	0.37	0.01
AX_99826844	4R	15.4017	0.28	0.72	0.28	0.32	0.02
AX_99233523	4R	15.4033	0.79	0.21	0.21	0.28	0.01
AX_99714280	4R	15.4154	0.68	0.32	0.32	0.34	0.01
AX_99653113	4R	15.4155	0.38	0.62	0.38	0.36	0.03
AX_99507993	4R	15.4157	0.67	0.33	0.33	0.34	0.03
AX_99478658	4R	15.4178	0.39	0.61	0.39	0.36	0.01
AX_99769902	4R	15.4179	0.39	0.61	0.39	0.36	0.02
AX_99502462	4R	15.4194	0.79	0.21	0.21	0.28	0.02
AX_99669963	4R	15.4199	0.17	0.83	0.17	0.24	0.02
AX_99852236	4R	15.4488	0.35	0.65	0.35	0.35	0.01
AX_99618215	4R	15.4494	0.41	0.59	0.41	0.37	0.01
AX_99301575	4R	15.451	0.88	0.12	0.12	0.19	0.01
AX_99383500	4R	15.4633	0.57	0.43	0.43	0.37	0.03
AX_99468738	4R	15.5079	0.45	0.55	0.45	0.37	0.03
AX_99343814	4R	15.6246	0.93	0.07	0.07	0.13	0.03
AX_99253240	4R	15.6268	0.04	0.96	0.04	0.07	0.01
AX_99677554	4R	15.6418	0.02	0.98	0.02	0.03	0.01
AX_99879238	4R	15.6421	0.01	0.99	0.01	0.02	0
AX_99666117	4R	15.6492	0.5	0.5	0.5	0.37	0.03
AX_99721255	4R	15.6509	0.69	0.31	0.31	0.34	0.01
AX_99487395	4R	15.6592	0.1	0.9	0.1	0.16	0.01
AX_99278713	4R	15.6782	0.98	0.02	0.02	0.04	0
AX_99545708	4R	15.7188	0.56	0.44	0.44	0.37	0.03
AX_99381259	4R	15.7264	0.75	0.25	0.25	0.3	0.01
AX_99857015	4R	15.7484	0.41	0.59	0.41	0.37	0.03
AX_99577293	4R	15.7725	0.36	0.64	0.36	0.36	0
AX_99747725	4R	15.7853	0.93	0.07	0.07	0.12	0
AX_99387604	4R	15.7855	0.71	0.29	0.29	0.33	0.02
AX_99434489	4R	15.7903	0.3	0.7	0.3	0.33	0.01
AX_99614518	4R	15.7908	0.3	0.7	0.3	0.33	0.01
AX_99319941	4R	15.8249	0.3	0.7	0.3	0.33	0.02
AX_99237263	4R	15.8251	0.33	0.67	0.33	0.34	0.02
AX_99481679	4R	15.8251	0.33	0.67	0.33	0.34	0.02
AX_99437574	4R	15.8277	0.78	0.22	0.22	0.29	0.01
AX_99636788	4R	15.8398	0.69	0.31	0.31	0.33	0
AX_99627550	4R	15.8457	0.07	0.93	0.07	0.12	0.02
AX_99734062	4R	16.0341	0.31	0.69	0.31	0.34	0.01
AX_99474190	4R	16.0351	0.61	0.39	0.39	0.36	0.01
AX_99267276	4R	16.2539	0.75	0.25	0.25	0.31	0.01
AX_99464570	4R	16.256	0.29	0.71	0.29	0.33	0.01
AX_99293487	4R	16.2561	0.83	0.17	0.17	0.24	0.01
AX_99330957	4R	16.2592	0.32	0.68	0.32	0.34	0
AX_99354611	4R	16.2614	0.4	0.6	0.4	0.36	0.02
AX_99382239	4R	16.346	0.1	0.9	0.1	0.16	0.01
AX_99635544	4R	16.3472	0.03	0.98	0.03	0.05	0
AX_99886400	4R	16.3473	0.03	0.97	0.03	0.05	0
AX_99862136	4R	16.3476	0.29	0.71	0.29	0.33	0.01
AX_99396982	4R	16.3508	0.97	0.03	0.03	0.06	0.02
AX_99237713	4R	16.3519	0.76	0.24	0.24	0.3	0
AX_99415386	4R	16.3607	0.92	0.08	0.08	0.14	0.01
AX_99415675	4R	16.361	0.61	0.39	0.39	0.36	0.01
AX_99681079	4R	16.3678	0.57	0.43	0.43	0.37	0.01
AX_99284164	4R	16.3679	0.15	0.85	0.15	0.23	0.01
AX_99792381	4R	16.37	0.38	0.62	0.38	0.36	0
AX_99626908	4R	16.372	0.69	0.31	0.31	0.34	0.01
AX_99886982	4R	16.3723	0.56	0.44	0.44	0.37	0
AX_99693856	4R	16.3741	0.67	0.33	0.33	0.34	0.02
AX_99394976	4R	16.3743	0.24	0.76	0.24	0.3	0.01
AX_99725047	4R	16.3749	0.58	0.42	0.42	0.37	0.01
AX_99792855	4R	16.4876	0.4	0.6	0.4	0.36	0.02
AX_99718408	4R	16.7344	0.33	0.67	0.33	0.34	0
AX_99461244	4R	16.7648	0.33	0.67	0.33	0.34	0.01
AX_99685281	4R	16.7675	0.9	0.1	0.1	0.17	0.01
AX_99378128	4R	16.9789	0.74	0.26	0.26	0.31	0.02
AX_99850657	4R	16.9828	0.76	0.24	0.24	0.3	0
AX_99240856	4R	16.9892	0.45	0.55	0.45	0.37	0
AX_99859890	4R	16.9934	0.43	0.57	0.43	0.37	0
AX_99675023	4R	17.0204	0.81	0.19	0.19	0.26	0.01
AX_99228277	4R	17.0223	0.81	0.19	0.19	0.26	0.02
AX_99777887	4R	17.0224	0.81	0.19	0.19	0.26	0.02
AX_99464269	4R	17.0289	0.18	0.82	0.18	0.25	0.02
AX_99311970	4R	17.0492	0.99	0.01	0.01	0.01	0
AX_99696218	4R	17.2974	0.99	0.01	0.01	0.02	0
AX_99508738	4R	17.2983	0.31	0.69	0.31	0.34	0.01
AX_99400177	4R	17.2984	0.32	0.68	0.32	0.34	0.01
AX_99526312	4R	17.2985	0.67	0.33	0.33	0.34	0
AX_99654294	4R	17.2986	0.99	0.01	0.01	0.01	0.01
AX_99302535	4R	17.2986	0.99	0.01	0.01	0.01	0
AX_99245994	4R	17.2986	0.01	0.99	0.01	0.02	0
AX_99662991	4R	17.2988	0.68	0.32	0.32	0.34	0
AX_99788576	4R	17.2989	0.32	0.68	0.32	0.34	0.01
AX_99447560	4R	17.2989	0.67	0.33	0.33	0.34	0
AX_99759176	4R	17.2991	0.32	0.68	0.32	0.34	0.01
AX_99264126	4R	17.2993	0.33	0.67	0.33	0.34	0
AX_99455734	4R	17.3334	0.75	0.25	0.25	0.31	0
AX_99661657	4R	17.3449	0.32	0.68	0.32	0.34	0.03
AX_99391828	4R	17.3456	0.7	0.3	0.3	0.33	0.02
AX_99597737	4R	17.3458	0.34	0.66	0.34	0.35	0.02
AX_99864923	4R	17.3783	0.68	0.32	0.32	0.34	0
AX_99541095	4R	17.5394	0.65	0.35	0.35	0.35	0
AX_99238075	4R	17.5394	0.19	0.81	0.19	0.26	0
AX_99388922	4R	17.5677	0.88	0.12	0.12	0.19	0
AX_99840404	4R	17.5703	0.79	0.21	0.21	0.27	0.01
AX_99403972	4R	17.674	0.01	0.99	0.01	0.02	0
AX_99539092	4R	17.6742	0.19	0.81	0.19	0.26	0.01
AX_99776208	4R	17.6743	0.3	0.7	0.3	0.33	0.01
AX_99864062	4R	17.6744	0.99	0.01	0.01	0.02	0
AX_99538282	4R	17.873	0.03	0.97	0.03	0.06	0
AX_99270885	4R	18.1134	0.59	0.41	0.41	0.37	0
AX_99745886	4R	18.1145	0.55	0.45	0.45	0.37	0
AX_99827860	4R	18.1176	0.55	0.45	0.45	0.37	0
AX_99320885	4R	18.1188	0.63	0.37	0.37	0.36	0.01
AX_99278941	4R	18.1193	0.55	0.45	0.45	0.37	0
AX_99564074	4R	18.1196	0.55	0.45	0.45	0.37	0
AX_99537352	4R	18.1196	0.89	0.11	0.11	0.17	0.01
AX_99555165	4R	18.1198	0.9	0.1	0.1	0.17	0
AX_99569127	4R	18.12	0.1	0.9	0.1	0.17	0
AX_99758669	4R	18.1201	0.1	0.9	0.1	0.16	0.01
AX_99690887	4R	18.1206	0.49	0.51	0.49	0.37	0
AX_99602173	4R	18.1207	0.51	0.49	0.49	0.37	0
AX_99269111	4R	18.1208	0.49	0.51	0.49	0.37	0.01
AX_99843774	4R	18.1214	0.18	0.82	0.18	0.25	0
AX_99651488	4R	18.1219	0.78	0.22	0.22	0.28	0
AX_99318556	4R	18.1232	0.03	0.97	0.03	0.06	0
AX_99780546	4R	18.1247	0.29	0.71	0.29	0.33	0
AX_99882701	4R	18.1253	0.95	0.05	0.05	0.09	0
AX_99583915	4R	18.126	0.18	0.82	0.18	0.25	0.01
AX_99267967	4R	18.1261	0.09	0.91	0.09	0.16	0
AX_99735485	4R	18.1264	0.91	0.09	0.09	0.15	0.01
AX_99427801	4R	18.1265	0.91	0.09	0.09	0.15	0
AX_99520725	4R	18.1274	0.06	0.94	0.06	0.1	0
AX_99814752	4R	18.1276	0.06	0.94	0.06	0.1	0
AX_99555532	4R	18.1277	0.94	0.06	0.06	0.1	0.01
AX_99257647	4R	18.1278	0.03	0.97	0.03	0.05	0
AX_99450252	4R	18.135	0.9	0.1	0.1	0.17	0
AX_99550308	4R	18.2272	0.98	0.02	0.02	0.03	0
AX_99522077	4R	18.2276	0.99	0.01	0.01	0.02	0.01
AX_99433948	4R	18.2307	0.01	0.99	0.01	0.02	0
AX_99687693	4R	18.2308	0.11	0.89	0.11	0.17	0.02
AX_99368999	4R	18.2588	0.01	0.99	0.01	0.02	0
AX_99824505	4R	18.2588	0.01	0.99	0.01	0.02	0
AX_99502794	4R	18.2937	0.99	0.01	0.01	0.02	0
AX_99756772	4R	18.3728	0.84	0.16	0.16	0.23	0.02
AX_99676284	4R	18.4042	0.89	0.11	0.11	0.18	0
AX_99721626	4R	18.4143	0.01	0.99	0.01	0.02	0
AX_99775341	4R	18.4187	0.29	0.71	0.29	0.33	0.01
AX_99568171	4R	18.4221	0.47	0.53	0.47	0.37	0.01
AX_99764880	4R	18.462	0.25	0.75	0.25	0.3	0.01
AX_99555275	4R	18.5355	0.99	0.01	0.01	0.02	0
AX_99449537	4R	18.5613	0.72	0.28	0.28	0.32	0.01
AX_99783792	4R	18.6071	0.3	0.7	0.3	0.33	0.02
AX_99607022	4R	18.6088	0.4	0.6	0.4	0.36	0.03
AX_99553807	4R	18.614	0.02	0.98	0.02	0.04	0
AX_99231156	4R	18.6404	0.25	0.75	0.25	0.3	0.02
AX_99734695	4R	18.6404	0.3	0.7	0.3	0.33	0.02
AX_99406866	4R	18.6466	0.23	0.77	0.23	0.29	0.01
AX_99474495	4R	18.6541	0.93	0.07	0.07	0.12	0.02
AX_99601059	4R	18.6558	0.36	0.64	0.36	0.36	0.01
AX_99422177	4R	18.6562	0.61	0.39	0.39	0.36	0
AX_99455695	4R	18.6568	0.62	0.38	0.38	0.36	0
AX_99279911	4R	18.657	0.61	0.39	0.39	0.36	0
AX_99748991	4R	18.6583	0.77	0.23	0.23	0.29	0.01
AX_99668200	4R	18.6586	0.36	0.64	0.36	0.35	0.01
AX_99700373	4R	18.6594	0.28	0.72	0.28	0.32	0.01
AX_99825107	4R	18.6597	0.68	0.32	0.32	0.34	0
AX_99552888	4R	18.6597	0.31	0.69	0.31	0.34	0.01
AX_99435652	4R	18.6597	0.67	0.33	0.33	0.34	0
AX_99861739	4R	18.6598	0.69	0.31	0.31	0.34	0.01
AX_99475328	4R	18.6632	0.29	0.71	0.29	0.33	0.01
AX_99331303	4R	18.6633	0.28	0.72	0.28	0.32	0.01
AX_99625100	4R	18.6634	0.7	0.3	0.3	0.33	0
AX_99710160	4R	18.6636	0.72	0.28	0.28	0.32	0.01
AX_99272170	4R	18.6638	0.08	0.92	0.08	0.14	0.01
AX_99257525	4R	18.6641	0.06	0.94	0.06	0.1	0
AX_99390231	4R	18.6641	0.96	0.04	0.04	0.08	0.01
AX_99380489	4R	18.7271	0.43	0.57	0.43	0.37	0.03
AX_99479298	4R	18.7274	0.1	0.9	0.1	0.16	0
AX_99780104	4R	18.7282	0.01	0.99	0.01	0.02	0
AX_99385316	4R	18.7286	0.01	0.99	0.01	0.02	0
AX_99548107	4R	18.7467	0.84	0.16	0.16	0.23	0.01
AX_99443097	4R	18.747	0.08	0.92	0.08	0.14	0.01
AX_99869849	4R	18.7472	0.28	0.72	0.28	0.32	0.01
AX_99867778	4R	18.7499	0.04	0.96	0.04	0.08	0
AX_99227695	4R	18.7503	0.14	0.86	0.14	0.22	0
AX_99588119	4R	18.7555	0.97	0.03	0.03	0.06	0.01
AX_99681370	4R	18.7667	0.06	0.94	0.06	0.1	0.01
AX_99535187	4R	18.7667	0.99	0.01	0.01	0.01	0
AX_99454801	4R	18.7667	1	0	0	0.01	0.01
AX_99524979	4R	18.7963	0.84	0.16	0.16	0.23	0.01
AX_99321779	4R	18.7977	0.83	0.17	0.17	0.24	0.03
AX_99407379	4R	18.8212	0.99	0.01	0.01	0.01	0
AX_99857688	4R	18.8419	0.84	0.16	0.16	0.23	0
AX_99337725	4R	18.8422	0.32	0.68	0.32	0.34	0.01
AX_99876154	4R	18.8621	0.64	0.36	0.36	0.35	0.03
AX_99242853	4R	18.8691	0.53	0.47	0.47	0.37	0.01
AX_99445585	4R	18.9225	0.77	0.23	0.23	0.29	0.02
AX_99611234	4R	18.923	0.23	0.77	0.23	0.29	0.03
AX_99382935	4R	18.9244	0.49	0.51	0.49	0.37	0.02
AX_99519519	4R	18.9287	0.25	0.75	0.25	0.3	0.02
AX_99404936	4R	18.9295	0.01	0.99	0.01	0.02	0
AX_99420695	4R	18.9304	0.64	0.36	0.36	0.36	0
AX_99833150	4R	18.9305	0.16	0.84	0.16	0.24	0
AX_99878410	4R	18.9306	0.9	0.1	0.1	0.16	0
AX_99784936	4R	18.9307	0.75	0.25	0.25	0.31	0.01
AX_99364157	4R	18.9324	0.01	0.99	0.01	0.02	0
AX_99241288	4R	18.9337	0.52	0.48	0.48	0.37	0
AX_99527954	4R	18.9338	0.55	0.45	0.45	0.37	0.01
AX_99597808	4R	18.9344	0.7	0.3	0.3	0.33	0
AX_99673383	4R	18.9349	0.04	0.96	0.04	0.07	0.01
AX_99460836	4R	18.9349	0.96	0.04	0.04	0.07	0.01
AX_99859040	4R	18.9351	0.96	0.04	0.04	0.07	0
AX_99774656	4R	18.9357	0.77	0.23	0.23	0.29	0
AX_99779869	4R	18.936	0.78	0.22	0.22	0.28	0
AX_99229464	4R	18.948	0.94	0.06	0.06	0.1	0
AX_99291563	4R	19.0086	0.75	0.25	0.25	0.31	0.01
AX_99346500	4R	19.1038	0.26	0.74	0.26	0.31	0
AX_99833237	4R	19.1041	0.58	0.42	0.42	0.37	0.02
AX_99544320	4R	19.1147	0.27	0.73	0.27	0.32	0.02
AX_99790921	4R	19.115	0.26	0.74	0.26	0.31	0.02
AX_99465271	4R	19.119	0.26	0.74	0.26	0.31	0.01
AX_99299081	4R	19.3383	0.16	0.84	0.16	0.23	0.01
AX_99784620	4R	19.3384	0.81	0.19	0.19	0.26	0.01
AX_99407519	4R	19.3395	0.8	0.2	0.2	0.27	0
AX_99693665	4R	19.34	0.96	0.04	0.04	0.08	0
AX_99888734	4R	19.34	0.29	0.71	0.29	0.33	0.01
AX_99599524	4R	19.3466	0.85	0.15	0.15	0.23	0.01
AX_99702012	4R	19.3594	0.08	0.92	0.08	0.13	0.03
AX_99428937	4R	19.4457	0.67	0.33	0.33	0.35	0.01
AX_99386762	4R	19.4458	0.66	0.34	0.34	0.35	0.01
AX_99300439	4R	19.4466	0.94	0.06	0.06	0.11	0
AX_99345459	4R	19.4468	0.72	0.28	0.28	0.32	0.01
AX_99411109	4R	19.4468	0.06	0.94	0.06	0.1	0
AX_99597740	4R	19.4469	0.5	0.5	0.5	0.38	0.01
AX_99811715	4R	19.4473	0.4	0.6	0.4	0.36	0.02
AX_99754140	4R	19.4474	0.6	0.4	0.4	0.37	0.01
AX_99643633	4R	19.4488	0.71	0.29	0.29	0.33	0
AX_99461393	4R	19.4488	0.3	0.7	0.3	0.33	0
AX_99470050	4R	19.4529	0.66	0.34	0.34	0.35	0.03
AX_99303850	4R	19.4531	0.75	0.25	0.25	0.3	0.01
AX_99824143	4R	19.5039	0.59	0.41	0.41	0.37	0
AX_99836813	4R	19.504	0.56	0.44	0.44	0.37	0.01
AX_99439318	4R	19.5062	0.37	0.63	0.37	0.36	0.01
AX_99794938	4R	19.5062	0.35	0.65	0.35	0.35	0.01
AX_99593481	4R	19.5063	0.38	0.62	0.38	0.36	0
AX_99240160	4R	19.7215	0.65	0.35	0.35	0.35	0
AX_99772022	4R	19.7266	0.34	0.66	0.34	0.35	0
AX_99850162	4R	19.7273	0.27	0.73	0.27	0.32	0.01
AX_99282127	4R	19.7275	0.3	0.7	0.3	0.33	0.01
AX_99530419	4R	19.7306	0.11	0.89	0.11	0.18	0.01
AX_99233826	4R	19.7308	0.69	0.31	0.31	0.34	0.02
AX_99501183	4R	19.7309	0.01	0.99	0.01	0.01	0
AX_99509296	4R	19.7357	0.07	0.93	0.07	0.12	0
AX_99854371	4R	19.7359	0.97	0.03	0.03	0.05	0.02
AX_99350483	4R	19.7361	0.69	0.31	0.31	0.34	0.01
AX_99442713	4R	19.7367	0.01	0.99	0.01	0.01	0
AX_99718321	4R	19.7369	1	0	0	0.01	0
AX_99223815	4R	19.7375	0.01	0.99	0.01	0.01	0
AX_99863522	4R	19.7376	0.01	0.99	0.01	0.03	0.01
AX_99478902	4R	19.7377	0.99	0.01	0.01	0.03	0
AX_99563010	4R	19.7378	0.01	0.99	0.01	0.03	0
AX_99623900	4R	19.7381	0.99	0.01	0.01	0.01	0
AX_99315107	4R	19.7384	0.99	0.01	0.01	0.02	0
AX_99758328	4R	19.7385	0.99	0.01	0.01	0.01	0.01
AX_99329709	4R	19.7386	0.27	0.73	0.27	0.32	0.01
AX_99528426	4R	19.739	0.99	0.01	0.01	0.02	0
AX_99658245	4R	19.7412	0	1	0	0.01	0
AX_99373805	4R	19.7413	0.87	0.13	0.13	0.2	0.01
AX_99767964	4R	19.7413	0.65	0.35	0.35	0.35	0.01
AX_99317324	4R	19.7421	0.28	0.72	0.28	0.32	0.01
AX_99776182	4R	19.7439	0.01	0.99	0.01	0.01	0
AX_99755972	4R	19.7447	0.33	0.67	0.33	0.34	0
AX_99791149	4R	19.746	0.66	0.34	0.34	0.35	0
AX_99462551	4R	19.7465	0.88	0.12	0.12	0.18	0.01
AX_99379196	4R	19.7467	0.88	0.12	0.12	0.19	0.01
AX_99529046	4R	19.7474	0.54	0.46	0.46	0.37	0.01
AX_99401475	4R	19.7479	0.41	0.59	0.41	0.37	0.01
AX_99485623	4R	19.7483	0.41	0.59	0.41	0.37	0.01
AX_99870221	4R	19.7484	0.57	0.43	0.43	0.37	0.01
AX_99867937	4R	19.7673	0.56	0.44	0.44	0.37	0
AX_99233033	4R	19.768	0.01	0.99	0.01	0.01	0
AX_99696389	4R	19.7687	0.15	0.85	0.15	0.23	0
AX_99798146	4R	19.7699	0.5	0.5	0.5	0.38	0.01
AX_99259921	4R	19.8045	0.25	0.75	0.25	0.31	0.01
AX_99229063	4R	19.8054	1	0	0	0.01	0.01
AX_99292430	4R	19.8101	0.6	0.4	0.4	0.36	0.01
AX_99706410	4R	19.8111	0.97	0.03	0.03	0.06	0
AX_99693386	4R	19.812	0.59	0.41	0.41	0.37	0.02
AX_99300415	4R	19.8122	0.41	0.59	0.41	0.37	0
AX_99320148	4R	19.8153	0.85	0.15	0.15	0.22	0.01
AX_99308635	4R	19.8207	0.41	0.59	0.41	0.37	0.03
AX_99825663	4R	19.8316	0.01	0.99	0.01	0.03	0
AX_99373434	4R	19.8318	0.15	0.85	0.15	0.23	0.01
AX_99766300	4R	19.8318	0.27	0.73	0.27	0.31	0.02
AX_99850450	4R	19.8325	0.36	0.64	0.36	0.35	0.01
AX_99320077	4R	19.8368	0.61	0.39	0.39	0.36	0.01
AX_99726263	4R	19.8428	0.48	0.52	0.48	0.37	0.01
AX_99670668	4R	19.8915	0.25	0.75	0.25	0.3	0.01
AX_99385009	4R	19.8919	0.27	0.73	0.27	0.32	0.01
AX_99226732	4R	19.9333	0.34	0.66	0.34	0.35	0.01
AX_99393768	4R	19.9679	0.66	0.34	0.34	0.35	0.01
AX_99511459	4R	19.9906	0.61	0.39	0.39	0.36	0.02
AX_99625175	4R	20.0029	0.33	0.67	0.33	0.34	0.01
AX_99868222	4R	20.003	0.67	0.33	0.33	0.34	0.02
AX_99657077	4R	20.0033	0.33	0.67	0.33	0.34	0.01
AX_99829508	4R	20.0035	0.34	0.66	0.34	0.35	0.01
AX_99389273	4R	20.004	0.67	0.33	0.33	0.35	0.01
AX_99751820	4R	20.0041	0.66	0.34	0.34	0.35	0.01
AX_99676560	4R	20.0096	0.54	0.46	0.46	0.37	0.02
AX_99278897	4R	20.0108	0.61	0.39	0.39	0.36	0.01
AX_99843387	4R	20.0113	0.39	0.61	0.39	0.36	0.02
AX_99469104	4R	20.0113	0.24	0.76	0.24	0.3	0
AX_99277201	4R	20.0115	0.41	0.59	0.41	0.37	0.01
AX_99801802	4R	20.0122	0.65	0.35	0.35	0.35	0.01
AX_99392044	4R	20.0127	0.89	0.11	0.11	0.17	0.01
AX_99452923	4R	20.0132	0.24	0.76	0.24	0.3	0
AX_99637601	4R	20.0134	0.76	0.24	0.24	0.3	0
AX_99304532	4R	20.0452	0.05	0.95	0.05	0.09	0.01
AX_99705514	4R	20.0458	0.31	0.69	0.31	0.34	0.02
AX_99310822	4R	20.0462	0.71	0.29	0.29	0.33	0
AX_99341935	4R	20.0463	0.29	0.71	0.29	0.33	0
AX_99735381	4R	20.0473	0.45	0.55	0.45	0.37	0.01
AX_99608756	4R	20.0484	0.25	0.75	0.25	0.3	0
AX_99876765	4R	20.1454	0.73	0.27	0.27	0.32	0.02
AX_99411680	4R	20.1501	0.59	0.41	0.41	0.37	0
AX_99856443	4R	20.1503	0.9	0.1	0.1	0.17	0.01
AX_99607527	4R	20.1504	0.31	0.69	0.31	0.34	0.01
AX_99498615	4R	20.1508	0.24	0.76	0.24	0.3	0
AX_99346604	4R	20.1566	0.31	0.69	0.31	0.34	0.01
AX_99345921	4R	20.1647	0.66	0.34	0.34	0.35	0
AX_99851394	4R	20.1648	0.05	0.95	0.05	0.1	0.01
AX_99597525	4R	20.1651	0.35	0.65	0.35	0.35	0.01
AX_99558603	4R	20.1656	0.95	0.05	0.05	0.1	0.01
AX_99387427	4R	20.1657	0.93	0.07	0.07	0.12	0.01
AX_99527820	4R	20.1663	0.84	0.16	0.16	0.23	0.02
AX_99720909	4R	20.1665	0.77	0.23	0.23	0.29	0.02
AX_99820054	4R	20.1666	0.79	0.21	0.21	0.28	0.01
AX_99762853	4R	20.168	0.14	0.86	0.14	0.21	0.01
AX_99872047	4R	20.1681	0.7	0.3	0.3	0.33	0.01
AX_99271481	4R	20.1688	0.46	0.54	0.46	0.37	0.01
AX_99804225	4R	20.1705	0.97	0.03	0.03	0.05	0.01
AX_99436417	4R	20.171	0.66	0.34	0.34	0.35	0.01
AX_99511874	4R	20.1714	0.26	0.74	0.26	0.31	0.01
AX_99519320	4R	20.1734	0.93	0.07	0.07	0.12	0
AX_99806190	4R	20.1747	0.59	0.41	0.41	0.37	0.01
AX_99253665	4R	20.1768	0	1	0	0.01	0.01
AX_99364744	4R	20.1769	0.07	0.93	0.07	0.12	0.01
AX_99644304	4R	20.1814	0.07	0.93	0.07	0.12	0
AX_99444206	4R	20.193	0.78	0.22	0.22	0.28	0.01
AX_99820994	4R	20.193	0.07	0.93	0.07	0.12	0.01
AX_99346764	4R	20.194	0.9	0.1	0.1	0.16	0
AX_99313049	4R	20.2001	0.55	0.45	0.45	0.37	0
AX_99697912	4R	20.2123	0.21	0.79	0.21	0.28	0
AX_99311571	4R	20.2139	0.68	0.32	0.32	0.34	0.01
AX_99451946	4R	20.2214	0.39	0.61	0.39	0.36	0.03
AX_99468518	4R	20.2578	0.25	0.75	0.25	0.31	0.01
AX_99723218	4R	20.258	0.89	0.11	0.11	0.17	0
AX_99778614	4R	20.2583	0.87	0.13	0.13	0.2	0
AX_99641346	4R	20.261	0.84	0.16	0.16	0.23	0.02
AX_99811205	4R	20.3889	0.96	0.04	0.04	0.07	0.02
AX_99636858	4R	20.4676	0.04	0.96	0.04	0.07	0.02
AX_99360358	4R	20.5957	0.11	0.89	0.11	0.17	0
AX_99458047	4R	20.6773	0.01	0.99	0.01	0.02	0.01
AX_99316926	4R	20.6793	0.02	0.98	0.02	0.03	0.03
AX_99540406	4R	20.6821	0.39	0.61	0.39	0.36	0.01
AX_99862094	4R	20.6877	0.54	0.46	0.46	0.37	0.03
AX_99882075	4R	20.8023	0.76	0.24	0.24	0.3	0.01
AX_99837668	4R	20.8419	0.98	0.02	0.02	0.04	0.01
AX_99456914	4R	20.9064	0.25	0.75	0.25	0.3	0.01
AX_99333838	4R	21.0389	0.52	0.48	0.48	0.37	0
AX_99841897	4R	21.0635	0.63	0.37	0.37	0.36	0.02
AX_99240487	4R	21.0657	0.98	0.02	0.02	0.03	0
AX_99856907	4R	21.0681	0.69	0.31	0.31	0.33	0.01
AX_99811163	4R	21.0701	0.46	0.54	0.46	0.37	0
AX_99664486	4R	21.1724	0.72	0.28	0.28	0.32	0.01
AX_99552708	4R	21.1731	0.28	0.72	0.28	0.32	0.01
AX_99569680	4R	21.1734	0.28	0.72	0.28	0.32	0
AX_99549425	4R	21.2043	0.72	0.28	0.28	0.32	0.01
AX_99223643	4R	21.2115	0.25	0.75	0.25	0.31	0.01
AX_99604333	4R	21.2115	0.72	0.28	0.28	0.32	0
AX_99583594	4R	21.2126	0.09	0.91	0.09	0.15	0.01
AX_99355270	4R	21.2941	0.07	0.93	0.07	0.12	0.01
AX_99387132	4R	21.343	0.93	0.07	0.07	0.12	0.01
AX_99879470	4R	21.343	0.93	0.07	0.07	0.12	0.01
AX_99248785	4R	21.3723	0.73	0.27	0.27	0.32	0.02
AX_99660659	4R	21.3723	0.06	0.94	0.06	0.11	0.01
AX_99725601	4R	21.3814	0.18	0.82	0.18	0.25	0.02
AX_99487343	4R	21.3816	0.2	0.8	0.2	0.27	0.01
AX_99852434	4R	21.387	0.88	0.12	0.12	0.19	0.01
AX_99568538	4R	21.387	0.03	0.97	0.03	0.05	0.01
AX_99245750	4R	21.555	0.03	0.98	0.03	0.05	0
AX_99433010	4R	21.9854	0.05	0.95	0.05	0.09	0
AX_99281376	4R	21.9877	0.12	0.88	0.12	0.19	0.01
AX_99640870	4R	21.9878	0.78	0.22	0.22	0.28	0.02
AX_99683449	4R	21.9923	0.8	0.2	0.2	0.27	0
AX_99564042	4R	22.0935	0.8	0.2	0.2	0.27	0
AX_99460411	4R	22.0942	0.2	0.8	0.2	0.27	0.01
AX_99335459	4R	22.103	0.84	0.16	0.16	0.23	0.02
AX_99798706	4R	22.1138	0.8	0.2	0.2	0.27	0.01
AX_99700257	4R	22.1139	0.6	0.4	0.4	0.36	0.01
AX_99437286	4R	22.1139	0.56	0.44	0.44	0.37	0.01
AX_99403695	4R	22.114	0.56	0.44	0.44	0.37	0
AX_99450213	4R	22.1144	0.89	0.11	0.11	0.18	0
AX_99396403	4R	22.1145	0.65	0.35	0.35	0.35	0
AX_99379222	4R	22.1152	0.95	0.05	0.05	0.09	0
AX_99439564	4R	22.1153	0.95	0.05	0.05	0.09	0
AX_99266951	4R	22.1153	0.96	0.04	0.04	0.07	0
AX_99309693	4R	22.1161	0.01	0.99	0.01	0.01	0
AX_99584630	4R	22.2233	0.33	0.67	0.33	0.34	0.01
AX_99553397	4R	22.2285	0.52	0.48	0.48	0.37	0.01
AX_99521430	4R	22.2342	0.81	0.19	0.19	0.26	0.01
AX_99368359	4R	22.2345	0.89	0.11	0.11	0.17	0
AX_99536879	4R	22.2349	0.89	0.11	0.11	0.18	0.01
AX_99680879	4R	22.2349	0.11	0.89	0.11	0.17	0
AX_99646997	4R	22.2351	0.84	0.16	0.16	0.24	0.01
AX_99700197	4R	22.2373	0.17	0.83	0.17	0.24	0.01
AX_99717547	4R	22.2382	0.69	0.31	0.31	0.34	0.01
AX_99294312	4R	22.2386	0.69	0.31	0.31	0.34	0.01
AX_99831504	4R	22.2403	0.16	0.84	0.16	0.23	0.02
AX_99882271	4R	22.25	0.7	0.3	0.3	0.33	0.01
AX_99661014	4R	22.3491	0.75	0.25	0.25	0.31	0.01
AX_99473074	4R	22.3492	0.3	0.7	0.3	0.33	0.02
AX_99245042	4R	22.3518	0.65	0.35	0.35	0.35	0.02
AX_99425871	4R	22.3583	0	1	0	0.01	0
AX_99886507	4R	22.3584	0.74	0.26	0.26	0.31	0
AX_99338847	4R	22.3585	0.7	0.3	0.3	0.33	0.02
AX_99466265	4R	22.5504	0.2	0.8	0.2	0.27	0.02
AX_99600043	4R	22.8279	0.6	0.4	0.4	0.37	0.01
AX_99852269	4R	22.8324	0.6	0.4	0.4	0.36	0.02
AX_99850562	4R	22.8637	0.08	0.92	0.08	0.13	0.01
AX_99375204	4R	22.8825	0.99	0.01	0.01	0.02	0.02
AX_99371814	4R	22.8979	0.09	0.91	0.09	0.15	0.01
AX_99524554	4R	22.8986	0.01	0.99	0.01	0.03	0
AX_99450825	4R	22.8992	0.6	0.4	0.4	0.36	0.01
AX_99603779	4R	22.8998	0.55	0.45	0.45	0.37	0.02
AX_99863161	4R	22.9116	0.99	0.01	0.01	0.03	0
AX_99881432	4R	23.0061	0.01	0.99	0.01	0.02	0
AX_99466027	4R	23.1725	0.01	0.99	0.01	0.03	0
AX_99312070	4R	23.1753	0.01	0.99	0.01	0.02	0
AX_99256995	4R	23.1754	0.01	0.99	0.01	0.02	0.01
AX_99388383	4R	23.5177	0.97	0.03	0.03	0.05	0.01
AX_99449560	4R	23.5183	0.07	0.93	0.07	0.12	0.02
AX_99266095	4R	23.5301	0.96	0.04	0.04	0.08	0.03
AX_99825031	4R	23.5324	0.96	0.04	0.04	0.07	0
AX_99651302	4R	23.5374	0.94	0.06	0.06	0.11	0.01
AX_99857763	4R	23.5397	0.03	0.97	0.03	0.06	0.02
AX_99297037	4R	23.5485	0.01	0.99	0.01	0.02	0
AX_99516455	4R	23.5744	0.88	0.12	0.12	0.18	0.02
AX_99506128	4R	23.5787	0.22	0.78	0.22	0.28	0.01
AX_99768775	4R	23.665	0.37	0.63	0.37	0.36	0
AX_99253088	4R	23.6654	0.26	0.74	0.26	0.31	0.02
AX_99237774	4R	23.667	0.68	0.32	0.32	0.34	0.01
AX_99307420	4R	24.2783	0.2	0.8	0.2	0.27	0.02
AX_99784691	4R	24.2819	0.13	0.87	0.13	0.2	0.01
AX_99337021	4R	24.4426	0.71	0.29	0.29	0.33	0.01
AX_99422174	4R	24.4437	0.99	0.01	0.01	0.01	0
AX_99728392	4R	24.447	0.01	0.99	0.01	0.02	0
AX_99335855	4R	24.447	0.78	0.22	0.22	0.29	0.01
AX_99442176	4R	24.4475	0.74	0.26	0.26	0.31	0.01
AX_99797933	4R	24.4478	0.74	0.26	0.26	0.31	0.02
AX_99380851	4R	24.4481	0.01	0.99	0.01	0.02	0
AX_99652798	4R	24.4481	0.01	0.99	0.01	0.01	0
AX_99492815	4R	24.4609	0.52	0.48	0.48	0.37	0.01
AX_99679194	4R	24.461	0.55	0.45	0.45	0.37	0
AX_99530274	4R	24.4627	0.09	0.91	0.09	0.15	0
AX_99385982	4R	24.4635	0.46	0.54	0.46	0.37	0.01
AX_99314947	4R	24.4636	0.49	0.51	0.49	0.37	0.01
AX_99404525	4R	24.464	0.25	0.75	0.25	0.3	0
AX_99279111	4R	24.464	0.75	0.25	0.25	0.3	0.01
AX_99233455	4R	24.4673	0.25	0.75	0.25	0.3	0.01
AX_99394739	4R	24.4675	0.49	0.51	0.49	0.37	0.01
AX_99801006	4R	24.4678	0.01	0.99	0.01	0.01	0
AX_99373698	4R	24.4681	0.01	0.99	0.01	0.02	0.01
AX_99757986	4R	24.4682	0.11	0.89	0.11	0.17	0
AX_99395868	4R	24.4687	0.9	0.1	0.1	0.16	0.01
AX_99535626	4R	24.4688	0.95	0.05	0.05	0.09	0
AX_99505841	4R	24.4692	0.8	0.2	0.2	0.27	0.01
AX_99301055	4R	24.4699	0.32	0.68	0.32	0.34	0.01
AX_99727303	4R	24.4701	0.51	0.49	0.49	0.37	0.01
AX_99794847	4R	24.4779	0.3	0.7	0.3	0.33	0.01
AX_99274380	4R	24.4801	0.05	0.95	0.05	0.1	0.01
AX_99238653	4R	24.4802	0.03	0.97	0.03	0.06	0
AX_99356263	4R	24.4925	0.03	0.97	0.03	0.05	0
AX_99331094	4R	24.5183	0.76	0.24	0.24	0.3	0.01
AX_99516579	4R	24.5184	0.93	0.07	0.07	0.12	0.01
AX_99739743	4R	24.5185	0.3	0.7	0.3	0.33	0.01
AX_99609013	4R	24.5186	0.94	0.06	0.06	0.1	0
AX_99749623	4R	24.5186	0.06	0.94	0.06	0.11	0
AX_99387051	4R	24.52	0.02	0.98	0.02	0.03	0.01
AX_99296207	4R	24.52	0.28	0.72	0.28	0.32	0.01
AX_99729889	4R	24.523	0.99	0.01	0.01	0.02	0.01
AX_99355701	4R	24.5234	0.03	0.97	0.03	0.05	0.01
AX_99336805	4R	24.5235	0.06	0.94	0.06	0.11	0
AX_99507124	4R	24.5235	0.9	0.1	0.1	0.16	0
AX_99226456	4R	24.5247	0.28	0.72	0.28	0.32	0.01
AX_99477017	4R	24.5247	0.27	0.73	0.27	0.32	0.01
AX_99678079	4R	24.5264	0.01	0.99	0.01	0.01	0
AX_99453823	4R	24.6751	0.88	0.12	0.12	0.18	0
AX_99327963	4R	24.6753	0.96	0.04	0.04	0.07	0.01
AX_99592217	4R	24.6754	0.1	0.9	0.1	0.16	0.02
AX_99708391	4R	24.7559	0.01	0.99	0.01	0.01	0
AX_99529875	4R	24.7621	0.88	0.12	0.12	0.19	0.01
AX_99887220	4R	24.7628	0.12	0.88	0.12	0.19	0.01
AX_99888068	4R	24.7629	0.44	0.56	0.44	0.37	0.01
AX_99560176	4R	24.7654	0.93	0.07	0.07	0.12	0.01
AX_99420473	4R	24.7658	0.86	0.14	0.14	0.21	0.01
AX_99628091	4R	24.766	0.86	0.14	0.14	0.21	0.01
AX_99363345	4R	24.766	0.86	0.14	0.14	0.21	0.01
AX_99359869	4R	24.7665	0.14	0.86	0.14	0.21	0.01
AX_99389459	4R	24.7786	0.53	0.47	0.47	0.37	0.01
AX_99810113	4R	24.7787	0.86	0.14	0.14	0.21	0.01
AX_99630571	4R	24.7967	0.13	0.87	0.13	0.21	0.01
AX_99525726	4R	24.7968	0.47	0.53	0.47	0.37	0.01
AX_99424086	4R	24.7981	0.15	0.85	0.15	0.23	0.01
AX_99730633	4R	24.7992	0.28	0.72	0.28	0.32	0.02
AX_99550131	4R	24.7997	0.39	0.61	0.39	0.36	0.03
AX_99437273	4R	24.8166	0.98	0.02	0.02	0.04	0.01
AX_99727582	4R	24.8174	0.61	0.39	0.39	0.36	0.01
AX_99307159	4R	24.8189	0.97	0.03	0.03	0.05	0.01
AX_99868552	4R	24.96	0.29	0.71	0.29	0.33	0.01
AX_99429213	4R	24.976	0.5	0.5	0.5	0.37	0.02
AX_99872701	4R	25.0084	0.41	0.59	0.41	0.37	0
AX_99226982	4R	25.0116	0.04	0.96	0.04	0.08	0.01
AX_99325296	4R	25.0116	0.11	0.89	0.11	0.18	0.01
AX_99364237	4R	25.0123	0.74	0.26	0.26	0.31	0.01
AX_99584138	4R	25.0123	0.01	0.99	0.01	0.03	0
AX_99298569	4R	25.0141	0.5	0.5	0.5	0.37	0
AX_99539265	4R	25.015	0.01	0.99	0.01	0.02	0
AX_99725210	4R	25.0621	0.97	0.03	0.03	0.06	0.01
AX_99757680	4R	25.0668	0.97	0.03	0.03	0.06	0.01
AX_99371592	4R	25.0692	0.09	0.91	0.09	0.15	0.02
AX_99528928	4R	25.0714	0.99	0.01	0.01	0.03	0
AX_99879412	4R	25.0716	0.12	0.88	0.12	0.19	0.01
AX_99480460	4R	25.0718	0.02	0.98	0.02	0.04	0
AX_99546548	4R	25.0762	0.35	0.65	0.35	0.35	0.01
AX_99654580	4R	25.0764	0.36	0.64	0.36	0.35	0
AX_99292764	4R	25.0766	0.65	0.35	0.35	0.35	0
AX_99231720	4R	25.0767	0.35	0.65	0.35	0.35	0
AX_99226117	4R	25.0795	0.44	0.56	0.44	0.37	0.02
AX_99499903	4R	25.0796	0.97	0.03	0.03	0.05	0
AX_99343083	4R	25.0796	0.97	0.03	0.03	0.05	0
AX_99579113	4R	25.0879	0.81	0.19	0.19	0.26	0.01
AX_99546503	4R	25.0879	0.2	0.8	0.2	0.27	0.02
AX_99559614	4R	25.3248	0.55	0.45	0.45	0.37	0
AX_99616471	4R	25.3252	0.97	0.03	0.03	0.06	0.01
AX_99319564	4R	25.3641	0.32	0.68	0.32	0.34	0.02
AX_99297448	4R	25.401	0.74	0.26	0.26	0.31	0.01
AX_99410562	4R	25.4011	0.26	0.74	0.26	0.31	0
AX_99493937	4R	25.4042	0.78	0.22	0.22	0.29	0
AX_99534454	4R	25.4044	0.98	0.02	0.02	0.04	0
AX_99544450	4R	25.4044	0.22	0.78	0.22	0.28	0
AX_99391158	4R	25.4048	0.73	0.27	0.27	0.32	0.01
AX_99533031	4R	25.4059	0.5	0.5	0.5	0.38	0
AX_99761831	4R	25.4059	0.69	0.31	0.31	0.34	0.01
AX_99306855	4R	25.4109	0.03	0.98	0.03	0.05	0
AX_99439925	4R	25.411	1	0	0	0.01	0
AX_99447041	4R	25.571	0.35	0.65	0.35	0.35	0.01
AX_99841825	4R	25.5867	0.95	0.05	0.05	0.09	0
AX_99764641	4R	25.5901	0.05	0.95	0.05	0.09	0.01
AX_99559072	4R	25.6141	0.56	0.44	0.44	0.37	0.02
AX_99422065	4R	25.7086	0.91	0.09	0.09	0.15	0
AX_99576298	4R	25.7093	0.66	0.34	0.34	0.35	0.01
AX_99831287	4R	25.8205	0.42	0.58	0.42	0.37	0.01
AX_99775613	4R	25.8248	0.96	0.04	0.04	0.08	0
AX_99690263	4R	25.8249	0.97	0.03	0.03	0.06	0.01
AX_99371739	4R	25.8249	0.01	0.99	0.01	0.01	0
AX_99538919	4R	25.8262	0.9	0.1	0.1	0.17	0.01
AX_99348759	4R	25.8265	0.98	0.02	0.02	0.04	0
AX_99359093	4R	25.8265	0.02	0.98	0.02	0.04	0
AX_99391433	4R	26.0449	0.01	0.99	0.01	0.03	0.01
AX_99678688	4R	26.045	0.97	0.03	0.03	0.06	0.01
AX_99666729	4R	26.0754	0.26	0.74	0.26	0.31	0.03
AX_99255220	4R	26.0757	0.26	0.74	0.26	0.31	0
AX_99670561	4R	26.0779	0.65	0.35	0.35	0.35	0.02
AX_99500976	4R	26.0787	0.71	0.29	0.29	0.33	0.01
AX_99813298	4R	26.0787	0.29	0.71	0.29	0.33	0.01
AX_99334438	4R	26.0797	0.39	0.61	0.39	0.36	0.01
AX_99773485	4R	26.08	0.59	0.41	0.41	0.37	0.02
AX_99763106	4R	26.081	0.34	0.66	0.34	0.35	0.01
AX_99391531	4R	26.1581	0.64	0.36	0.36	0.35	0.01
AX_99332582	4R	26.1581	0.33	0.67	0.33	0.34	0.01
AX_99789442	4R	26.1661	0.68	0.32	0.32	0.34	0.02
AX_99774695	4R	26.1981	0.69	0.31	0.31	0.34	0.03
AX_99556935	4R	26.3224	0.01	0.99	0.01	0.02	0.01
AX_99824293	4R	26.3701	0.21	0.79	0.21	0.28	0.01
AX_99236667	4R	26.3701	0.02	0.98	0.02	0.04	0.02
AX_99305536	4R	26.3787	0.83	0.17	0.17	0.24	0
AX_99684964	4R	26.3864	0.99	0.01	0.01	0.02	0.01
AX_99379446	4R	26.3916	0.03	0.97	0.03	0.06	0.03
AX_99311747	4R	26.3924	0.04	0.96	0.04	0.07	0.02
AX_99729874	4R	26.4126	0.26	0.74	0.26	0.31	0.02
AX_99328704	4R	26.4146	0.21	0.79	0.21	0.28	0.01
AX_99680384	4R	26.4907	0.21	0.79	0.21	0.28	0
AX_99640913	4R	26.5088	0.23	0.77	0.23	0.29	0.01
AX_99696104	4R	26.5319	0.5	0.5	0.5	0.38	0.03
AX_99408735	4R	26.532	0.53	0.47	0.47	0.37	0.01
AX_99725632	4R	26.7586	0.1	0.9	0.1	0.16	0.01
AX_99590128	4R	26.794	0.5	0.5	0.5	0.37	0
AX_99252272	4R	26.9244	0.1	0.9	0.1	0.17	0
AX_99365213	4R	27.1008	0.9	0.1	0.1	0.16	0.01
AX_99709442	4R	27.101	0.2	0.8	0.2	0.27	0
AX_99648079	4R	27.2073	0.2	0.8	0.2	0.27	0
AX_99531633	4R	27.2082	0.21	0.79	0.21	0.28	0
AX_99721393	4R	27.2087	0.46	0.54	0.46	0.37	0
AX_99731241	4R	27.209	0.81	0.19	0.19	0.26	0.01
AX_99398008	4R	27.209	0.23	0.77	0.23	0.29	0.01
AX_99508427	4R	27.2093	0.8	0.2	0.2	0.27	0.01
AX_99560387	4R	27.2093	0.2	0.8	0.2	0.27	0
AX_99390642	4R	27.2094	0.2	0.8	0.2	0.27	0.01
AX_99383518	4R	27.2095	0.2	0.8	0.2	0.27	0
AX_99260869	4R	27.2098	0.81	0.19	0.19	0.26	0.01
AX_99493057	4R	27.2099	0.8	0.2	0.2	0.27	0
AX_99630093	4R	27.2103	0.8	0.2	0.2	0.27	0.01
AX_99587236	4R	27.2108	0.19	0.81	0.19	0.26	0
AX_99358841	4R	27.2109	0.81	0.19	0.19	0.26	0.01
AX_99787497	4R	27.211	0.19	0.81	0.19	0.26	0
AX_99358158	4R	27.2111	0.79	0.21	0.21	0.27	0.02
AX_99274185	4R	27.2111	0.8	0.2	0.2	0.27	0.01
AX_99869581	4R	27.2112	0.2	0.8	0.2	0.27	0
AX_99812234	4R	27.2811	0.97	0.03	0.03	0.05	0.02
AX_99234343	4R	27.2814	0.78	0.22	0.22	0.28	0
AX_99862489	4R	27.3087	0.99	0.01	0.01	0.02	0
AX_99806007	4R	27.3087	0.99	0.01	0.01	0.02	0
AX_99866052	4R	27.521	0.72	0.28	0.28	0.32	0.01
AX_99380158	4R	27.5211	0.5	0.5	0.5	0.37	0.01
AX_99388476	4R	27.5503	0.96	0.04	0.04	0.07	0
AX_99599344	4R	27.5505	0.5	0.5	0.5	0.37	0.01
AX_99528106	4R	27.5509	0.78	0.22	0.22	0.29	0.01
AX_99660861	4R	27.5529	0.33	0.67	0.33	0.34	0.01
AX_99375593	4R	27.5529	0.31	0.69	0.31	0.34	0
AX_99609335	4R	27.5534	0.69	0.31	0.31	0.34	0.02
AX_99669231	4R	27.5535	0.32	0.68	0.32	0.34	0.02
AX_99692061	4R	27.556	0.69	0.31	0.31	0.34	0.01
AX_99483836	4R	27.556	0.28	0.72	0.28	0.32	0.01
AX_99430322	4R	27.5572	0.09	0.91	0.09	0.15	0
AX_99863996	4R	27.5588	0.07	0.93	0.07	0.12	0
AX_99394387	4R	27.5589	0.93	0.07	0.07	0.12	0
AX_99289088	4R	27.561	0.47	0.53	0.47	0.37	0.01
AX_99247551	4R	27.5618	0.48	0.52	0.48	0.37	0.01
AX_99430011	4R	27.5631	0.84	0.16	0.16	0.23	0.01
AX_99652534	4R	27.5645	0.84	0.16	0.16	0.23	0
AX_99868824	4R	27.5652	0.17	0.83	0.17	0.24	0.02
AX_99518915	4R	27.5759	0.78	0.22	0.22	0.29	0
AX_99578614	4R	27.576	0.51	0.49	0.49	0.37	0
AX_99260465	4R	27.5763	0.51	0.49	0.49	0.37	0
AX_99415573	4R	27.5765	0.25	0.75	0.25	0.3	0.01
AX_99231664	4R	27.5767	0.27	0.73	0.27	0.31	0.01
AX_99788308	4R	27.5767	0.23	0.77	0.23	0.29	0.02
AX_99565938	4R	27.577	0.92	0.08	0.08	0.14	0
AX_99874235	4R	27.5772	0.32	0.68	0.32	0.34	0.02
AX_99350368	4R	27.5774	0.51	0.49	0.49	0.37	0
AX_99714308	4R	27.5783	0.32	0.68	0.32	0.34	0.01
AX_99868287	4R	27.7028	0.49	0.51	0.49	0.37	0.01
AX_99459256	4R	27.7063	0.86	0.14	0.14	0.22	0
AX_99333534	4R	27.8953	0.96	0.04	0.04	0.08	0
AX_99456829	4R	27.978	0.21	0.79	0.21	0.28	0
AX_99632376	4R	28.0133	0	1	0	0.01	0
AX_99636193	4R	28.0168	0.61	0.39	0.39	0.36	0
AX_99842926	4R	28.0173	0.21	0.79	0.21	0.28	0.01
AX_99466996	4R	28.0174	0.46	0.54	0.46	0.37	0.01
AX_99232490	4R	28.0182	0.49	0.51	0.49	0.37	0
AX_99469046	4R	28.0185	0.49	0.51	0.49	0.37	0
AX_99330403	4R	28.0196	0.77	0.23	0.23	0.29	0
AX_99522712	4R	28.1966	0.74	0.26	0.26	0.31	0.02
AX_99817237	4R	28.203	0.97	0.03	0.03	0.06	0.02
AX_99584417	4R	28.2075	0.11	0.89	0.11	0.18	0
AX_99571120	4R	28.2154	0.02	0.98	0.02	0.03	0
AX_99518616	4R	28.2321	0.12	0.88	0.12	0.19	0.01
AX_99442249	4R	28.2798	0.99	0.01	0.01	0.02	0.01
AX_99557425	4R	28.2799	0.01	0.99	0.01	0.02	0
AX_99502623	4R	28.3015	0.99	0.01	0.01	0.02	0
AX_99400657	4R	28.31	0.01	0.99	0.01	0.02	0.01
AX_99587900	4R	28.3111	0.98	0.03	0.03	0.05	0
AX_99787916	4R	28.314	0.25	0.75	0.25	0.3	0
AX_99882519	4R	28.314	0.25	0.75	0.25	0.3	0.01
AX_99506459	4R	28.3141	0.05	0.95	0.05	0.09	0
AX_99386757	4R	28.3147	0.78	0.22	0.22	0.28	0
AX_99399551	4R	28.3149	0.98	0.02	0.02	0.04	0.01
AX_99852530	4R	28.3154	0.98	0.03	0.03	0.05	0
AX_99702916	4R	28.3161	0.95	0.05	0.05	0.09	0
AX_99775077	4R	28.3163	0.05	0.95	0.05	0.09	0
AX_99314356	4R	28.3164	0.95	0.05	0.05	0.09	0
AX_99780426	4R	28.3164	0.21	0.79	0.21	0.28	0.02
AX_99375587	4R	28.3169	0.69	0.31	0.31	0.34	0.02
AX_99592402	4R	28.4266	0.04	0.96	0.04	0.07	0
AX_99552606	4R	28.4273	0.97	0.03	0.03	0.06	0
AX_99477433	4R	28.4273	0.97	0.03	0.03	0.05	0.01
AX_99546533	4R	28.4277	0.78	0.22	0.22	0.28	0.02
AX_99691623	4R	28.4281	0.03	0.97	0.03	0.06	0
AX_99850953	4R	28.4282	0.81	0.19	0.19	0.26	0.01
AX_99628968	4R	28.4285	0.03	0.97	0.03	0.05	0
AX_99609629	4R	28.4287	0.19	0.81	0.19	0.26	0.01
AX_99870114	4R	28.4293	0.23	0.77	0.23	0.29	0.01
AX_99525514	4R	28.4297	0.03	0.97	0.03	0.06	0
AX_99253607	4R	28.5795	0.97	0.03	0.03	0.05	0.02
AX_99806547	4R	28.5804	0.95	0.05	0.05	0.09	0
AX_99408187	4R	28.5814	0.91	0.09	0.09	0.15	0.01
AX_99478113	4R	28.5837	0.91	0.09	0.09	0.15	0
AX_99727110	4R	28.5892	0.75	0.25	0.25	0.31	0.01
AX_99374971	4R	28.5897	0.73	0.27	0.27	0.31	0.02
AX_99453262	4R	28.5903	0.25	0.75	0.25	0.3	0.01
AX_99720730	4R	28.591	0.3	0.7	0.3	0.33	0.02
AX_99471286	4R	28.5942	0.87	0.13	0.13	0.21	0.01
AX_99345743	4R	28.5954	0.91	0.09	0.09	0.15	0
AX_99475119	4R	28.5954	0.08	0.92	0.08	0.14	0.01
AX_99649320	4R	28.6364	0.04	0.96	0.04	0.08	0
AX_99686826	4R	28.6491	0.7	0.3	0.3	0.33	0
AX_99611827	4R	28.6492	0.9	0.1	0.1	0.16	0
AX_99746643	4R	28.6493	0.1	0.9	0.1	0.16	0
AX_99639897	4R	28.6495	0.16	0.84	0.16	0.23	0.01
AX_99618851	4R	28.6499	0.74	0.26	0.26	0.31	0.01
AX_99264592	4R	28.6502	0.21	0.79	0.21	0.27	0
AX_99385860	4R	28.6508	0.81	0.19	0.19	0.26	0.02
AX_99540044	4R	28.6547	0.82	0.18	0.18	0.25	0
AX_99782856	4R	28.6555	0.2	0.8	0.2	0.27	0.01
AX_99328297	4R	28.6555	0.17	0.83	0.17	0.24	0.01
AX_99593057	4R	28.7111	0.21	0.79	0.21	0.28	0
AX_99319122	4R	28.7185	0.53	0.47	0.47	0.37	0.01
AX_99796065	4R	28.7188	0.24	0.76	0.24	0.3	0.01
AX_99780046	4R	28.7189	0.76	0.24	0.24	0.3	0
AX_99743412	4R	28.7192	0.76	0.24	0.24	0.3	0.01
AX_99429039	4R	28.7196	0.24	0.76	0.24	0.3	0
AX_99245301	4R	28.7199	0.74	0.26	0.26	0.31	0
AX_99253550	4R	28.7199	0.25	0.75	0.25	0.31	0.01
AX_99694229	4R	28.729	0.01	0.99	0.01	0.01	0
AX_99532478	4R	28.7367	0.84	0.16	0.16	0.23	0.01
AX_99223732	4R	28.8439	0.74	0.26	0.26	0.31	0.01
AX_99417745	4R	28.9435	0.89	0.11	0.11	0.17	0.02
AX_99795585	4R	28.9466	0.13	0.87	0.13	0.2	0.01
AX_99819159	4R	28.9986	0.51	0.49	0.49	0.37	0.01
AX_99662998	4R	29.0046	0.32	0.68	0.32	0.34	0.03
AX_99806514	4R	29.006	0.71	0.29	0.29	0.33	0.01
AX_99305026	4R	29.0063	0.01	0.99	0.01	0.02	0
AX_99598903	4R	29.0066	0.76	0.24	0.24	0.3	0.01
AX_99781595	4R	29.0071	0.75	0.25	0.25	0.31	0
AX_99838662	4R	29.0072	0.29	0.71	0.29	0.33	0
AX_99889342	4R	29.0088	0.28	0.72	0.28	0.32	0.01
AX_99227605	4R	29.0091	0.25	0.75	0.25	0.31	0.01
AX_99426411	4R	29.0092	0.25	0.75	0.25	0.3	0.01
AX_99274415	4R	29.0092	0.25	0.75	0.25	0.3	0.01
AX_99499459	4R	29.0115	0.7	0.3	0.3	0.33	0.01
AX_99477508	4R	29.0147	0.61	0.39	0.39	0.36	0.01
AX_99257550	4R	29.029	0.23	0.77	0.23	0.29	0.01
AX_99808371	4R	29.06	0.01	0.99	0.01	0.01	0
AX_99421545	4R	29.0605	0.01	0.99	0.01	0.01	0
AX_99676093	4R	29.0607	0.71	0.29	0.29	0.33	0.02
AX_99308206	4R	29.0609	0.71	0.29	0.29	0.33	0.01
AX_99433644	4R	29.0612	0.06	0.94	0.06	0.1	0
AX_99744085	4R	29.0613	0.06	0.94	0.06	0.11	0
AX_99621776	4R	29.0638	0.98	0.02	0.02	0.04	0
AX_99530731	4R	29.0638	0.03	0.97	0.03	0.05	0.01
AX_99258191	4R	29.0642	0.27	0.73	0.27	0.32	0.01
AX_99851497	4R	29.0642	0.88	0.12	0.12	0.19	0
AX_99384250	4R	29.0643	0.24	0.76	0.24	0.3	0.01
AX_99814901	4R	29.0643	0.98	0.02	0.02	0.04	0.02
AX_99544111	4R	29.0643	0.94	0.06	0.06	0.1	0
AX_99348188	4R	29.0644	0.94	0.06	0.06	0.1	0
AX_99529771	4R	29.0644	0.6	0.4	0.4	0.36	0.01
AX_99413195	4R	29.0646	0.88	0.12	0.12	0.19	0
AX_99794413	4R	29.0647	0.37	0.63	0.37	0.36	0.01
AX_99878679	4R	29.0651	0.46	0.54	0.46	0.37	0
AX_99691948	4R	29.0659	0.85	0.15	0.15	0.22	0.01
AX_99285844	4R	29.076	0.29	0.71	0.29	0.33	0.01
AX_99637168	4R	29.0765	0.67	0.33	0.33	0.35	0.01
AX_99307989	4R	29.1646	0.12	0.88	0.12	0.19	0
AX_99779756	4R	29.1665	0.63	0.37	0.37	0.36	0.01
AX_99300826	4R	29.1771	0.24	0.76	0.24	0.3	0.01
AX_99402304	4R	29.1775	0.47	0.53	0.47	0.37	0
AX_99275459	4R	29.178	0.49	0.51	0.49	0.37	0.01
AX_99468447	4R	29.1789	0.71	0.29	0.29	0.33	0.01
AX_99710584	4R	29.2073	0.85	0.15	0.15	0.23	0
AX_99266165	4R	29.2538	0.44	0.56	0.44	0.37	0.01
AX_99661437	4R	29.2541	0.01	0.99	0.01	0.02	0
AX_99823913	4R	29.2576	0.15	0.85	0.15	0.22	0.02
AX_99247932	4R	29.259	0.22	0.78	0.22	0.28	0.01
AX_99785150	4R	29.2995	0.84	0.16	0.16	0.23	0
AX_99345049	4R	29.2997	0.01	0.99	0.01	0.03	0
AX_99661999	4R	29.3001	0.77	0.23	0.23	0.29	0.01
AX_99540091	4R	29.305	0.8	0.2	0.2	0.27	0.02
AX_99259841	4R	29.3052	0.06	0.94	0.06	0.11	0
AX_99782098	4R	29.3059	0.81	0.19	0.19	0.26	0.01
AX_99486372	4R	29.3071	0.02	0.98	0.02	0.04	0
AX_99857791	4R	29.3071	0.02	0.98	0.02	0.04	0
AX_99624460	4R	29.336	0.01	0.99	0.01	0.02	0
AX_99756033	4R	29.4082	0.98	0.02	0.02	0.04	0
AX_99708616	4R	29.7057	0.05	0.95	0.05	0.09	0.02
AX_99631650	4R	29.7997	0.98	0.02	0.02	0.03	0
AX_99375326	4R	29.8244	0.99	0.01	0.01	0.02	0
AX_99459839	4R	29.8267	0	1	0	0.01	0.01
AX_99826834	4R	29.8407	0.03	0.97	0.03	0.06	0.03
AX_99825596	4R	29.8445	0.96	0.04	0.04	0.07	0
AX_99734056	4R	29.8446	0.91	0.09	0.09	0.15	0.01
AX_99643695	4R	29.8446	0.91	0.09	0.09	0.15	0.01
AX_99352554	4R	29.8447	0.97	0.03	0.03	0.06	0
AX_99234230	4R	29.8455	0.03	0.97	0.03	0.06	0
AX_99703545	4R	29.846	0.83	0.17	0.17	0.24	0
AX_99328909	4R	29.846	0.17	0.83	0.17	0.25	0.01
AX_99340166	4R	29.8461	0.92	0.08	0.08	0.14	0
AX_99509902	4R	29.8461	0.18	0.82	0.18	0.25	0
AX_99302173	4R	29.8462	0.18	0.82	0.18	0.25	0.01
AX_99517487	4R	29.8464	0.67	0.33	0.33	0.34	0
AX_99647638	4R	29.8768	0.79	0.21	0.21	0.27	0.01
AX_99498898	4R	29.877	0.84	0.16	0.16	0.23	0
AX_99454500	4R	29.8794	0.37	0.63	0.37	0.36	0.01
AX_99253440	4R	29.8799	0.22	0.78	0.22	0.28	0.01
AX_99401552	4R	29.8801	0.59	0.41	0.41	0.37	0
AX_99346743	4R	29.8801	0.79	0.21	0.21	0.28	0
AX_99316376	4R	29.8833	0.32	0.68	0.32	0.34	0.02
AX_99380022	4R	30.0245	0.96	0.04	0.04	0.07	0
AX_99627861	4R	30.0304	0.15	0.85	0.15	0.22	0.01
AX_99359956	4R	30.0305	0.33	0.67	0.33	0.34	0
AX_99325229	4R	30.0312	0.63	0.37	0.37	0.36	0
AX_99292527	4R	30.0323	0.89	0.11	0.11	0.18	0
AX_99888678	4R	30.0325	0.22	0.78	0.22	0.29	0.01
AX_99500832	4R	30.0325	0.59	0.41	0.41	0.37	0.03
AX_99785523	4R	30.0339	0.33	0.67	0.33	0.34	0
AX_99423364	4R	30.0355	0.32	0.68	0.32	0.34	0
AX_99251119	4R	30.0366	0.22	0.78	0.22	0.29	0.01
AX_99755458	4R	30.0372	0.32	0.68	0.32	0.34	0.02
AX_99681371	4R	30.0376	0.22	0.78	0.22	0.28	0.01
AX_99238262	4R	30.039	0.68	0.32	0.32	0.34	0
AX_99733013	4R	30.0391	0.22	0.78	0.22	0.28	0.02
AX_99319560	4R	30.0404	0.69	0.31	0.31	0.34	0
AX_99674929	4R	30.041	0.22	0.78	0.22	0.28	0.01
AX_99288672	4R	30.0423	0.78	0.22	0.22	0.29	0.01
AX_99297681	4R	30.045	0.63	0.37	0.37	0.36	0.01
AX_99267175	4R	30.045	0.22	0.78	0.22	0.28	0.02
AX_99373784	4R	30.0497	0.19	0.81	0.19	0.26	0.02
AX_99228157	4R	30.0531	0.57	0.43	0.43	0.37	0.01
AX_99836837	4R	30.0531	0.34	0.66	0.34	0.35	0.02
AX_99391824	4R	30.0532	0.04	0.96	0.04	0.08	0
AX_99665145	4R	30.0533	0.96	0.04	0.04	0.08	0
AX_99769657	4R	30.0533	0.35	0.65	0.35	0.35	0
AX_99532173	4R	30.0534	0.39	0.61	0.39	0.36	0.01
AX_99527538	4R	30.0535	0.96	0.04	0.04	0.07	0
AX_99702353	4R	30.0538	0.96	0.04	0.04	0.08	0
AX_99521173	4R	30.0538	0.96	0.04	0.04	0.08	0
AX_99384366	4R	30.0539	0.04	0.96	0.04	0.08	0
AX_99747813	4R	30.0549	0.43	0.57	0.43	0.37	0
AX_99294481	4R	30.0559	0.65	0.35	0.35	0.35	0.01
AX_99557332	4R	30.056	0.57	0.43	0.43	0.37	0
AX_99445083	4R	30.0567	0.04	0.96	0.04	0.07	0
AX_99268534	4R	30.0569	0.35	0.65	0.35	0.35	0
AX_99759728	4R	30.0571	0.43	0.57	0.43	0.37	0
AX_99314895	4R	30.0585	0.59	0.41	0.41	0.37	0.01
AX_99765908	4R	30.0598	0.71	0.29	0.29	0.33	0
AX_99637779	4R	30.2698	0.7	0.3	0.3	0.33	0.02
AX_99765100	4R	30.2981	0.92	0.08	0.08	0.14	0.01
AX_99249249	4R	30.3607	0.39	0.61	0.39	0.36	0.01
AX_99563797	4R	30.361	0.42	0.58	0.42	0.37	0.03
AX_99243547	4R	30.3612	0.42	0.58	0.42	0.37	0.01
AX_99583409	4R	30.3644	0.08	0.92	0.08	0.14	0.03
AX_99340930	4R	30.3645	0.4	0.6	0.4	0.36	0.01
AX_99828348	4R	30.3661	0.12	0.88	0.12	0.19	0.01
AX_99752206	4R	30.3666	0.32	0.68	0.32	0.34	0
AX_99708623	4R	30.3666	0.28	0.72	0.28	0.32	0
AX_99855454	4R	30.3666	0.02	0.98	0.02	0.04	0
AX_99763758	4R	30.3667	0.44	0.56	0.44	0.37	0
AX_99830801	4R	30.37	0.71	0.29	0.29	0.33	0
AX_99378366	4R	30.3703	0.53	0.47	0.47	0.37	0.01
AX_99485605	4R	30.3855	0.46	0.54	0.46	0.37	0.01
AX_99313223	4R	30.3857	0.53	0.47	0.47	0.37	0.01
AX_99368594	4R	30.3859	0.47	0.53	0.47	0.37	0.01
AX_99597803	4R	30.3862	0.51	0.49	0.49	0.37	0.02
AX_99758032	4R	30.3875	0.52	0.48	0.48	0.37	0.01
AX_99837404	4R	30.3878	0.51	0.49	0.49	0.37	0
AX_99703406	4R	30.388	0.53	0.47	0.47	0.37	0.01
AX_99674649	4R	30.3894	0.02	0.98	0.02	0.03	0
AX_99839057	4R	30.3896	0.63	0.37	0.37	0.36	0.01
AX_99289408	4R	30.3897	0.34	0.66	0.34	0.35	0
AX_99452275	4R	30.39	0.94	0.06	0.06	0.1	0.01
AX_99694212	4R	30.39	0.95	0.05	0.05	0.1	0.02
AX_99533941	4R	30.3901	0.06	0.94	0.06	0.11	0
AX_99431932	4R	30.3996	0.25	0.75	0.25	0.3	0.01
AX_99269113	4R	30.7453	0.87	0.13	0.13	0.21	0.01
AX_99753075	4R	30.7496	0.44	0.56	0.44	0.37	0.01
AX_99794774	4R	30.7501	0.63	0.37	0.37	0.36	0.02
AX_99608620	4R	30.7515	0.6	0.4	0.4	0.36	0.01
AX_99377416	4R	30.7518	0.65	0.35	0.35	0.35	0.01
AX_99347760	4R	30.7519	0.65	0.35	0.35	0.35	0.01
AX_99320969	4R	30.7547	0.01	0.99	0.01	0.02	0
AX_99357037	4R	30.7562	0.03	0.97	0.03	0.05	0.01
AX_99522625	4R	30.7565	0.99	0.01	0.01	0.01	0
AX_99577747	4R	30.7578	0.26	0.74	0.26	0.31	0
AX_99704915	4R	30.7589	1	0	0	0.01	0
AX_99555199	4R	30.7611	0.03	0.97	0.03	0.06	0
AX_99646089	4R	30.7611	0.03	0.97	0.03	0.06	0
AX_99822309	4R	30.7617	0.98	0.02	0.02	0.04	0
AX_99717385	4R	31.0624	0.01	0.99	0.01	0.02	0
AX_99867789	4R	31.0893	0.99	0.01	0.01	0.03	0.01
AX_99697941	4R	31.0895	0.85	0.15	0.15	0.22	0.01
AX_99471878	4R	31.1921	0.15	0.85	0.15	0.22	0
AX_99571628	4R	31.2001	0.92	0.08	0.08	0.13	0.01
AX_99278781	4R	31.2057	0.84	0.16	0.16	0.23	0.02
AX_99310377	4R	31.206	0.3	0.7	0.3	0.33	0.01
AX_99809659	4R	31.2063	0.31	0.69	0.31	0.34	0
AX_99558665	4R	31.2063	0.53	0.47	0.47	0.37	0
AX_99457644	4R	31.2064	0.47	0.53	0.47	0.37	0.01
AX_99658772	4R	31.2092	0.03	0.97	0.03	0.06	0
AX_99672872	4R	31.213	0.17	0.83	0.17	0.24	0
AX_99778503	4R	31.2133	0.17	0.83	0.17	0.24	0
AX_99550467	4R	31.2175	0.55	0.45	0.45	0.37	0.01
AX_99358571	4R	31.2181	0.5	0.5	0.5	0.37	0
AX_99244449	4R	31.2184	0.2	0.8	0.2	0.27	0
AX_99582372	4R	31.2184	0.8	0.2	0.2	0.27	0
AX_99482742	4R	31.2185	0.84	0.16	0.16	0.23	0
AX_99462708	4R	31.2188	0.13	0.87	0.13	0.2	0.01
AX_99263281	4R	31.2194	0.72	0.28	0.28	0.32	0
AX_99576441	4R	31.2196	0.93	0.07	0.07	0.13	0.02
AX_99666907	4R	31.2293	0.16	0.84	0.16	0.23	0
AX_99324044	4R	31.562	0.91	0.09	0.09	0.15	0.01
AX_99784552	4R	31.5935	0.9	0.1	0.1	0.17	0.01
AX_99271941	4R	31.5937	0.92	0.08	0.08	0.13	0
AX_99583484	4R	31.6115	0.88	0.12	0.12	0.19	0.02
AX_99606633	4R	31.6153	0.43	0.57	0.43	0.37	0
AX_99313955	4R	31.6153	0.77	0.23	0.23	0.29	0
AX_99379976	4R	31.6156	0.41	0.59	0.41	0.37	0
AX_99596083	4R	31.6175	0.78	0.22	0.22	0.28	0.03
AX_99833971	4R	31.6193	0.6	0.4	0.4	0.36	0
AX_99480171	4R	31.62	0.97	0.03	0.03	0.06	0
AX_99464360	4R	31.621	0.03	0.97	0.03	0.05	0.01
AX_99553359	4R	31.8626	0.98	0.03	0.03	0.05	0
AX_99354383	4R	31.9886	0.52	0.48	0.48	0.37	0.02
AX_99509306	4R	31.9887	0.69	0.31	0.31	0.34	0
AX_99381754	4R	31.9888	0.69	0.31	0.31	0.34	0.01
AX_99498868	4R	31.9903	0.93	0.07	0.07	0.13	0
AX_99655138	4R	31.9904	0.18	0.82	0.18	0.25	0.02
AX_99546869	4R	31.9904	0.85	0.15	0.15	0.23	0
AX_99684011	4R	31.9928	0.49	0.51	0.49	0.37	0.01
AX_99331175	4R	31.9955	0.43	0.57	0.43	0.37	0.01
AX_99425605	4R	31.9955	0.08	0.92	0.08	0.13	0
AX_99330604	4R	31.9955	0.92	0.08	0.08	0.13	0
AX_99328800	4R	31.9956	0.92	0.08	0.08	0.13	0
AX_99854711	4R	32.0911	0.64	0.36	0.36	0.36	0
AX_99452060	4R	32.0912	0.38	0.62	0.38	0.36	0
AX_99819720	4R	32.0999	0.98	0.02	0.02	0.04	0.01
AX_99687733	4R	32.1001	0.04	0.96	0.04	0.08	0
AX_99864596	4R	32.1329	0.17	0.83	0.17	0.24	0.01
AX_99572096	4R	32.1353	0.38	0.62	0.38	0.36	0.01
AX_99362799	4R	32.1583	0.1	0.9	0.1	0.16	0.01
AX_99588938	4R	32.1611	0.08	0.92	0.08	0.14	0.03
AX_99796678	4R	32.2731	0.16	0.84	0.16	0.23	0
AX_99289335	4R	32.3069	0.93	0.07	0.07	0.13	0.02
AX_99871154	4R	32.3081	0.9	0.1	0.1	0.16	0.01
AX_99334289	4R	32.3475	0.82	0.18	0.18	0.25	0
AX_99726711	4R	32.3784	0.82	0.18	0.18	0.25	0.02
AX_99645456	4R	32.3826	0.82	0.18	0.18	0.25	0
AX_99796246	4R	32.3846	0.18	0.82	0.18	0.25	0
AX_99419001	4R	32.3846	0.35	0.65	0.35	0.35	0.02
AX_99228794	4R	32.3899	0.82	0.18	0.18	0.25	0
AX_99249439	4R	32.3972	0.08	0.92	0.08	0.13	0.01
AX_99794358	4R	32.3985	0.32	0.68	0.32	0.34	0.02
AX_99350593	4R	32.4166	0.01	0.99	0.01	0.02	0.01
AX_99589934	4R	32.4285	0.44	0.56	0.44	0.37	0.02
AX_99360169	4R	32.4399	0.65	0.35	0.35	0.35	0.01
AX_99287714	4R	32.5168	0.1	0.9	0.1	0.16	0.01
AX_99497684	4R	32.5916	0.33	0.67	0.33	0.34	0.01
AX_99825786	4R	32.6129	0.86	0.14	0.14	0.21	0
AX_99751301	4R	32.6593	0.1	0.9	0.1	0.16	0.03
AX_99637451	4R	32.6685	0.32	0.68	0.32	0.34	0.01
AX_99771474	4R	32.6686	0.68	0.32	0.32	0.34	0.01
AX_99425656	4R	32.6841	0.76	0.24	0.24	0.3	0.02
AX_99574581	4R	32.6851	0.23	0.77	0.23	0.29	0
AX_99567766	4R	32.6855	0.78	0.22	0.22	0.29	0.01
AX_99862440	4R	32.686	0.78	0.22	0.22	0.28	0.01
AX_99577418	4R	32.7749	0.88	0.12	0.12	0.19	0.02
AX_99412949	4R	32.7755	0.38	0.62	0.38	0.36	0.01
AX_99689351	4R	32.7758	0.45	0.55	0.45	0.37	0.01
AX_99280998	4R	32.7759	0.85	0.15	0.15	0.22	0.01
AX_99251252	4R	32.7821	0.12	0.88	0.12	0.19	0.01
AX_99541880	4R	32.7827	0.12	0.88	0.12	0.19	0.01
AX_99389996	4R	32.7829	0.88	0.12	0.12	0.19	0.01
AX_99391009	4R	32.7871	0.24	0.76	0.24	0.3	0
AX_99841165	4R	32.7873	0.42	0.58	0.42	0.37	0
AX_99593350	4R	32.7956	0.57	0.43	0.43	0.37	0
AX_99562835	4R	32.7957	0.39	0.61	0.39	0.36	0.02
AX_99434977	4R	32.7961	0.13	0.87	0.13	0.2	0.01
AX_99298103	4R	32.7995	0.5	0.5	0.5	0.37	0.02
AX_99500597	4R	32.7995	0.51	0.49	0.49	0.37	0.02
AX_99526688	4R	32.8146	0.29	0.71	0.29	0.33	0.02
AX_99622363	4R	32.8836	0.78	0.22	0.22	0.28	0.02
AX_99494527	4R	32.9374	0.64	0.36	0.36	0.35	0
AX_99762349	4R	32.9375	0.49	0.51	0.49	0.37	0.01
AX_99491741	4R	32.9381	0.51	0.49	0.49	0.37	0.01
AX_99675746	4R	32.939	0.51	0.49	0.49	0.37	0.01
AX_99572061	4R	32.9397	0.69	0.31	0.31	0.34	0
AX_99374381	4R	32.9423	0.11	0.89	0.11	0.18	0.01
AX_99326978	4R	32.9441	0.74	0.26	0.26	0.31	0.02
AX_99564764	4R	32.9442	0.3	0.7	0.3	0.33	0.02
AX_99227313	4R	32.9444	0.7	0.3	0.3	0.33	0.01
AX_99661995	4R	32.9462	0.26	0.74	0.26	0.31	0.01
AX_99873194	4R	32.9472	0.7	0.3	0.3	0.33	0.02
AX_99890825	4R	32.9475	0.26	0.74	0.26	0.31	0.01
AX_99530077	4R	32.9514	0.99	0.01	0.01	0.01	0.01
AX_99785907	4R	33.0488	0.97	0.03	0.03	0.05	0
AX_99741713	4R	33.0694	0.39	0.61	0.39	0.36	0.02
AX_99869373	4R	33.0717	0.63	0.37	0.37	0.36	0.01
AX_99877076	4R	33.1005	0.37	0.63	0.37	0.36	0.02
AX_99702747	4R	33.1403	0.71	0.29	0.29	0.33	0.01
AX_99514347	4R	33.1405	0.29	0.71	0.29	0.33	0
AX_99483778	4R	33.3216	0.5	0.5	0.5	0.37	0.01
AX_99748972	4R	33.3318	0.28	0.72	0.28	0.32	0.01
AX_99322878	4R	33.3324	0.74	0.26	0.26	0.31	0
AX_99677421	4R	33.3632	0.93	0.07	0.07	0.13	0.02
AX_99500873	4R	33.4325	0.88	0.12	0.12	0.19	0
AX_99582628	4R	33.4392	0.09	0.91	0.09	0.15	0.03
AX_99465834	4R	33.4475	0.68	0.32	0.32	0.34	0.01
AX_99826292	4R	33.4734	0.66	0.34	0.34	0.35	0.02
AX_99446257	4R	33.5157	0.98	0.02	0.02	0.04	0
AX_99849676	4R	33.5182	0.78	0.22	0.22	0.28	0
AX_99745955	4R	33.5604	0.72	0.28	0.28	0.32	0.01
AX_99683122	4R	33.5815	0.65	0.35	0.35	0.35	0.01
AX_99409902	4R	33.6456	0.36	0.64	0.36	0.35	0.01
AX_99305841	4R	33.6523	0.55	0.45	0.45	0.37	0.02
AX_99306828	4R	33.6525	0.64	0.36	0.36	0.35	0.02
AX_99655182	4R	33.6589	0.75	0.25	0.25	0.31	0.01
AX_99771761	4R	33.659	0.25	0.75	0.25	0.31	0.01
AX_99276420	4R	33.6607	0.75	0.25	0.25	0.31	0.01
AX_99716572	4R	33.6671	0.89	0.11	0.11	0.18	0.01
AX_99786197	4R	33.7315	0.31	0.69	0.31	0.34	0.02
AX_99367765	4R	33.7315	0.28	0.72	0.28	0.32	0.02
AX_99242197	4R	33.7315	0.71	0.29	0.29	0.33	0.02
AX_99222830	4R	33.7695	0.99	0.01	0.01	0.02	0.01
AX_99771918	4R	33.7742	1	0	0	0.01	0
AX_99777195	4R	33.7883	0.08	0.92	0.08	0.14	0.01
AX_99501788	4R	33.7884	0.52	0.48	0.48	0.37	0
[truncated: 30,559 more rows]

## Sheet: 5R
Supplementary table S1: Characteristics of 37073 informative 600K SNP markers on 5R chromosome in Nordic Seed hybrid rye (Secale cereale L.) elite breeding germplasm (n=180)
			snpReady
			p	q	MAF	PIC	Miss
Marker ID	Chromosome	Position (Mbp)	0.499032	0.501005	0.223538	0.238043	0.00799369
AX_99260384	5R	0.12723	0.77	0.23	0.23	0.29	0.01
AX_99750802	5R	0.131368	0.04	0.96	0.04	0.07	0.01
AX_99435955	5R	0.132429	0.96	0.04	0.04	0.08	0.01
AX_99574361	5R	0.133171	0.03	0.97	0.03	0.06	0.01
AX_99774940	5R	0.137059	0.85	0.15	0.15	0.22	0.03
AX_99433393	5R	0.137932	0.97	0.03	0.03	0.06	0.01
AX_99438587	5R	0.138311	0.55	0.45	0.45	0.37	0
AX_99744214	5R	0.138386	0.6	0.4	0.4	0.36	0
AX_99679861	5R	0.16476	0.06	0.94	0.06	0.1	0.01
AX_99551429	5R	0.21092	0.4	0.6	0.4	0.36	0.01
AX_99354948	5R	0.211539	0.94	0.06	0.06	0.11	0
AX_99621355	5R	0.211592	0.03	0.97	0.03	0.05	0
AX_99616925	5R	0.218981	0.66	0.34	0.34	0.35	0.02
AX_99530112	5R	0.222778	0.39	0.61	0.39	0.36	0
AX_99631296	5R	0.224046	0.44	0.56	0.44	0.37	0.01
AX_99253635	5R	0.229309	0.49	0.51	0.49	0.37	0.03
AX_99464004	5R	0.229637	0.48	0.52	0.48	0.37	0.01
AX_99319732	5R	0.230235	0.51	0.49	0.49	0.37	0
AX_99688074	5R	0.23064	0.48	0.52	0.48	0.37	0.01
AX_99542546	5R	0.230669	0.49	0.51	0.49	0.37	0.01
AX_99385920	5R	0.45787	0.79	0.21	0.21	0.27	0.02
AX_99382177	5R	0.767384	0.11	0.89	0.11	0.17	0
AX_99746497	5R	0.77019	0.16	0.84	0.16	0.23	0
AX_99757146	5R	0.772472	0.67	0.33	0.33	0.35	0.01
AX_99668593	5R	0.772698	0.7	0.3	0.3	0.33	0
AX_99787295	5R	0.772992	0.31	0.69	0.31	0.34	0.01
AX_99880531	5R	0.790161	0.67	0.33	0.33	0.35	0
AX_99785318	5R	0.790877	0.7	0.3	0.3	0.33	0
AX_99630437	5R	0.791046	0.3	0.7	0.3	0.33	0.01
AX_99478857	5R	0.791225	0.3	0.7	0.3	0.33	0
AX_99785604	5R	0.791358	0.7	0.3	0.3	0.33	0
AX_99857532	5R	0.793999	0.7	0.3	0.3	0.33	0.01
AX_99319224	5R	0.794159	0.3	0.7	0.3	0.33	0.01
AX_99390216	5R	0.803788	0.32	0.68	0.32	0.34	0.01
AX_99391698	5R	0.804749	0.45	0.55	0.45	0.37	0
AX_99450526	5R	0.804803	0.03	0.97	0.03	0.06	0
AX_99312640	5R	0.804823	0.58	0.42	0.42	0.37	0
AX_99737976	5R	0.8049	0.45	0.55	0.45	0.37	0.01
AX_99262025	5R	0.805704	0.42	0.58	0.42	0.37	0
AX_99760259	5R	0.805807	0.03	0.97	0.03	0.06	0
AX_99331051	5R	0.805884	0.45	0.55	0.45	0.37	0.01
AX_99284420	5R	0.809066	0.54	0.46	0.46	0.37	0
AX_99821032	5R	0.828893	0.57	0.43	0.43	0.37	0.01
AX_99878822	5R	0.841289	0.59	0.41	0.41	0.37	0.01
AX_99542955	5R	0.845171	0.38	0.62	0.38	0.36	0.02
AX_99766641	5R	0.855825	0.86	0.14	0.14	0.21	0.01
AX_99588593	5R	0.923198	0.63	0.37	0.37	0.36	0.01
AX_99614259	5R	0.924347	0.38	0.62	0.38	0.36	0
AX_99663130	5R	0.947674	0.56	0.44	0.44	0.37	0.01
AX_99581063	5R	0.949198	0.82	0.18	0.18	0.25	0
AX_99366584	5R	0.949396	0.56	0.44	0.44	0.37	0
AX_99875078	5R	0.949894	0.65	0.35	0.35	0.35	0.01
AX_99690655	5R	0.950425	0.58	0.42	0.42	0.37	0
AX_99287478	5R	0.953601	0.59	0.41	0.41	0.37	0.01
AX_99857608	5R	0.958022	0.75	0.25	0.25	0.31	0
AX_99620979	5R	0.958238	0.58	0.42	0.42	0.37	0.01
AX_99701964	5R	0.958598	0.98	0.02	0.02	0.03	0
AX_99551497	5R	0.977617	0.07	0.93	0.07	0.12	0
AX_99545294	5R	0.980819	0.69	0.31	0.31	0.34	0.02
AX_99707807	5R	0.981164	0.23	0.77	0.23	0.29	0.01
AX_99350407	5R	0.981249	0.91	0.09	0.09	0.15	0.02
AX_99810544	5R	0.981308	0.29	0.71	0.29	0.33	0
AX_99510813	5R	0.98163	0.09	0.91	0.09	0.16	0
AX_99366323	5R	0.981657	0.1	0.9	0.1	0.16	0.01
AX_99612571	5R	0.982456	0.67	0.33	0.33	0.34	0.01
AX_99737190	5R	1.05204	0.08	0.92	0.08	0.13	0
AX_99800349	5R	1.05274	0.98	0.02	0.02	0.04	0.01
AX_99792628	5R	1.53529	0.44	0.56	0.44	0.37	0.01
AX_99359528	5R	1.53572	0.41	0.59	0.41	0.37	0.02
AX_99275006	5R	1.53582	0.43	0.57	0.43	0.37	0.01
AX_99798171	5R	1.53585	0.56	0.44	0.44	0.37	0.01
AX_99745822	5R	1.53597	0.59	0.41	0.41	0.37	0.02
AX_99711961	5R	1.53639	0.69	0.31	0.31	0.34	0.01
AX_99827269	5R	1.53668	0.44	0.56	0.44	0.37	0
AX_99865663	5R	1.53754	0.59	0.41	0.41	0.37	0
AX_99808780	5R	1.54514	0.63	0.37	0.37	0.36	0
AX_99273370	5R	1.54515	0.47	0.53	0.47	0.37	0.02
AX_99365656	5R	1.5452	0.37	0.63	0.37	0.36	0
AX_99680655	5R	1.5453	0.92	0.08	0.08	0.13	0.01
AX_99761695	5R	1.56994	0.39	0.61	0.39	0.36	0.02
AX_99595549	5R	1.57396	0.41	0.59	0.41	0.37	0
AX_99631142	5R	1.57477	0.73	0.27	0.27	0.32	0.02
AX_99586288	5R	1.58781	0.98	0.02	0.02	0.04	0.01
AX_99317778	5R	1.59412	0.66	0.34	0.34	0.35	0.02
AX_99881960	5R	1.59495	0.89	0.11	0.11	0.18	0
AX_99610314	5R	1.59587	0.65	0.35	0.35	0.35	0
AX_99884356	5R	1.60154	0.52	0.48	0.48	0.37	0.01
AX_99314969	5R	1.60228	0.34	0.66	0.34	0.35	0.02
AX_99875900	5R	1.60276	0.35	0.65	0.35	0.35	0.01
AX_99880934	5R	1.60277	0.66	0.34	0.34	0.35	0.03
AX_99468260	5R	1.60313	0.6	0.4	0.4	0.36	0.01
AX_99819396	5R	1.60326	0.61	0.39	0.39	0.36	0.01
AX_99391125	5R	1.60372	0.25	0.75	0.25	0.31	0
AX_99287687	5R	1.60392	0.76	0.24	0.24	0.3	0
AX_99777491	5R	1.60402	0.23	0.77	0.23	0.29	0.01
AX_99329517	5R	1.60409	0.85	0.15	0.15	0.23	0
AX_99487358	5R	1.60582	0.98	0.02	0.02	0.04	0.01
AX_99326847	5R	1.60583	0.69	0.31	0.31	0.33	0
AX_99796219	5R	1.60595	0.25	0.75	0.25	0.3	0.01
AX_99485433	5R	1.60631	0.37	0.63	0.37	0.36	0.01
AX_99592413	5R	1.60653	0.57	0.43	0.43	0.37	0.03
AX_99230844	5R	2.15494	0.49	0.51	0.49	0.37	0
AX_99592204	5R	2.15498	0.49	0.51	0.49	0.37	0.01
AX_99721429	5R	2.17234	0.98	0.02	0.02	0.03	0.01
AX_99318702	5R	2.27457	0.24	0.76	0.24	0.3	0.01
AX_99421041	5R	2.27472	0.12	0.88	0.12	0.19	0.01
AX_99881250	5R	2.27764	0.48	0.52	0.48	0.37	0.01
AX_99649671	5R	2.27785	0.74	0.26	0.26	0.31	0
AX_99593750	5R	2.27818	0.25	0.75	0.25	0.31	0.01
AX_99471923	5R	2.27822	0.48	0.52	0.48	0.37	0.01
AX_99240577	5R	2.27828	0.01	0.99	0.01	0.01	0
AX_99251915	5R	2.27849	0.75	0.25	0.25	0.3	0
AX_99536507	5R	2.27912	0.68	0.32	0.32	0.34	0.01
AX_99738308	5R	2.27919	0.72	0.28	0.28	0.32	0
AX_99805261	5R	2.27922	0.28	0.72	0.28	0.32	0
AX_99758569	5R	2.2794	0.77	0.23	0.23	0.29	0
AX_99643976	5R	2.2867	0.3	0.7	0.3	0.33	0.01
AX_99443504	5R	2.29669	0.91	0.09	0.09	0.15	0
AX_99552317	5R	2.29831	0.09	0.91	0.09	0.15	0.01
AX_99260112	5R	2.30172	0.72	0.28	0.28	0.32	0.03
AX_99436758	5R	2.42474	0.69	0.31	0.31	0.34	0.01
AX_99819056	5R	2.45032	0.36	0.64	0.36	0.35	0.02
AX_99312030	5R	2.51406	0.74	0.26	0.26	0.31	0.01
AX_99429583	5R	2.5239	0.54	0.46	0.46	0.37	0.01
AX_99442909	5R	2.56185	0.22	0.78	0.22	0.28	0.01
AX_99311309	5R	2.56222	0.08	0.92	0.08	0.13	0
AX_99504286	5R	2.56222	0.92	0.07	0.07	0.13	0
AX_99805751	5R	2.59697	0.53	0.47	0.47	0.37	0.01
AX_99604738	5R	2.62049	0.03	0.98	0.03	0.05	0
AX_99718284	5R	2.6293	0.04	0.96	0.04	0.07	0.01
AX_99285505	5R	2.62934	0.6	0.4	0.4	0.36	0.01
AX_99323857	5R	2.66934	0	1	0	0.01	0
AX_99875494	5R	3.01341	0.89	0.11	0.11	0.18	0
AX_99843874	5R	3.01353	0.97	0.03	0.03	0.05	0
AX_99422563	5R	3.02054	0.99	0.01	0.01	0.02	0.01
AX_99498079	5R	3.02139	0.99	0.01	0.01	0.03	0.01
AX_99777698	5R	3.11005	0.51	0.49	0.49	0.37	0.01
AX_99504873	5R	3.11009	0.01	0.99	0.01	0.02	0
AX_99407820	5R	3.11425	0.51	0.49	0.49	0.37	0.01
AX_99881278	5R	3.11759	0.48	0.52	0.48	0.37	0.01
AX_99821752	5R	3.13566	0.18	0.82	0.18	0.25	0.02
AX_99334353	5R	3.20788	0.69	0.31	0.31	0.34	0.02
AX_99800346	5R	3.21519	0.01	0.99	0.01	0.03	0.02
AX_99334059	5R	3.21665	0.03	0.98	0.03	0.05	0
AX_99344505	5R	3.22903	0.02	0.98	0.02	0.03	0.01
AX_99341964	5R	3.23021	1	0	0	0.01	0
AX_99375386	5R	3.26488	0.69	0.31	0.31	0.33	0.01
AX_99427872	5R	3.26632	0.36	0.64	0.36	0.35	0.01
AX_99223684	5R	3.46495	0.27	0.73	0.27	0.32	0.01
AX_99573994	5R	3.46523	0.94	0.06	0.06	0.11	0
AX_99708088	5R	3.46528	0.94	0.06	0.06	0.1	0
AX_99661255	5R	3.46703	0.04	0.96	0.04	0.07	0.01
AX_99394913	5R	3.84534	0.97	0.03	0.03	0.06	0
AX_99888366	5R	3.89468	0.07	0.93	0.07	0.12	0
AX_99567396	5R	3.8979	0.93	0.07	0.07	0.12	0
AX_99324730	5R	3.93434	0.94	0.06	0.06	0.11	0
AX_99789446	5R	3.9352	0.94	0.06	0.06	0.11	0.01
AX_99530194	5R	3.93918	0.04	0.96	0.04	0.07	0
AX_99324610	5R	3.9438	0.97	0.03	0.03	0.06	0
AX_99441987	5R	3.94587	0.87	0.13	0.13	0.2	0
AX_99865364	5R	3.95859	0.87	0.13	0.13	0.2	0.01
AX_99886348	5R	3.96155	0.22	0.78	0.22	0.28	0
AX_99524647	5R	3.96157	0.17	0.83	0.17	0.25	0.01
AX_99864948	5R	3.96161	0.17	0.83	0.17	0.25	0.01
AX_99368003	5R	3.96409	0.04	0.96	0.04	0.07	0.02
AX_99505218	5R	3.96416	0.94	0.06	0.06	0.11	0
AX_99449938	5R	3.96441	0.14	0.86	0.14	0.22	0
AX_99778084	5R	3.96442	0.08	0.92	0.08	0.14	0
AX_99543307	5R	3.96446	0.07	0.93	0.07	0.12	0.01
AX_99804859	5R	3.96528	0.18	0.82	0.18	0.25	0
AX_99821703	5R	3.97795	0.29	0.71	0.29	0.33	0.03
AX_99724741	5R	4.10786	0.6	0.4	0.4	0.36	0.03
AX_99386563	5R	4.11032	0.81	0.19	0.19	0.26	0
AX_99764806	5R	4.11034	0.87	0.13	0.13	0.2	0
AX_99296394	5R	4.1109	0.71	0.29	0.29	0.33	0.01
AX_99607371	5R	4.11127	0.34	0.66	0.34	0.35	0.02
AX_99256323	5R	4.11165	0.22	0.78	0.22	0.29	0
AX_99452970	5R	4.11219	0.98	0.02	0.02	0.03	0
AX_99721619	5R	4.11254	0.35	0.65	0.35	0.35	0.01
AX_99231995	5R	4.11261	0.22	0.78	0.22	0.29	0
AX_99585456	5R	4.11261	0.97	0.03	0.03	0.06	0
AX_99868780	5R	4.11268	0.75	0.25	0.25	0.31	0.02
AX_99835153	5R	4.11366	0.22	0.78	0.22	0.29	0
AX_99544173	5R	4.11391	0.78	0.22	0.22	0.28	0.01
AX_99754803	5R	4.11523	0.65	0.35	0.35	0.35	0.01
AX_99660898	5R	4.11532	0.32	0.68	0.32	0.34	0.01
AX_99550410	5R	4.11635	0.82	0.18	0.18	0.25	0
AX_99299725	5R	4.11639	0.32	0.68	0.32	0.34	0
AX_99547730	5R	4.11646	0.68	0.32	0.32	0.34	0.01
AX_99721580	5R	4.11734	0.9	0.1	0.1	0.16	0
AX_99483766	5R	4.11762	0.1	0.9	0.1	0.16	0.01
AX_99363226	5R	4.11772	0.03	0.97	0.03	0.06	0.01
AX_99624712	5R	4.11786	0.13	0.87	0.13	0.2	0
AX_99865108	5R	4.11842	0.64	0.36	0.36	0.35	0.01
AX_99721604	5R	4.11845	0.36	0.64	0.36	0.35	0.02
AX_99785939	5R	4.15331	0.74	0.26	0.26	0.31	0.01
AX_99410794	5R	4.19634	0.57	0.43	0.43	0.37	0.01
AX_99687734	5R	4.24023	0.66	0.34	0.34	0.35	0.02
AX_99885186	5R	4.24384	0.01	0.99	0.01	0.02	0
AX_99634980	5R	4.35744	0.72	0.28	0.28	0.32	0
AX_99347972	5R	4.3651	0.23	0.77	0.23	0.29	0.01
AX_99751601	5R	4.3651	0.76	0.24	0.24	0.3	0.01
AX_99637924	5R	4.36733	0.72	0.28	0.28	0.32	0.01
AX_99885741	5R	4.368	0.55	0.45	0.45	0.37	0.02
AX_99292150	5R	4.36861	0.64	0.36	0.36	0.35	0.02
AX_99551749	5R	4.42267	0.68	0.32	0.32	0.34	0
AX_99245610	5R	4.42275	0.68	0.32	0.32	0.34	0.01
AX_99427817	5R	4.73352	0.76	0.24	0.24	0.3	0.01
AX_99734559	5R	4.73419	0.76	0.24	0.24	0.3	0
AX_99293038	5R	4.73953	0.97	0.03	0.03	0.06	0
AX_99468553	5R	4.74212	0.38	0.62	0.38	0.36	0.01
AX_99379402	5R	4.74664	0.65	0.35	0.35	0.35	0.01
AX_99242763	5R	4.74701	0.35	0.65	0.35	0.35	0.01
AX_99415430	5R	4.74809	0.38	0.62	0.38	0.36	0.01
AX_99804562	5R	4.74822	0.65	0.35	0.35	0.35	0
AX_99689374	5R	4.74836	0.62	0.38	0.38	0.36	0.01
AX_99410489	5R	4.8276	0.03	0.97	0.03	0.06	0.01
AX_99305292	5R	4.85832	0.05	0.95	0.05	0.09	0.01
AX_99698976	5R	4.86153	0.97	0.03	0.03	0.06	0.01
AX_99335176	5R	4.89618	0.42	0.58	0.42	0.37	0.01
AX_99660248	5R	4.89676	0.04	0.96	0.04	0.08	0
AX_99377258	5R	4.89937	0.21	0.79	0.21	0.28	0.03
AX_99739176	5R	4.90189	0.89	0.11	0.11	0.17	0.03
AX_99620341	5R	4.90306	0.86	0.14	0.14	0.21	0.03
AX_99425884	5R	4.90329	0.18	0.82	0.18	0.25	0
AX_99601377	5R	4.90334	0.03	0.97	0.03	0.06	0
AX_99297004	5R	4.90349	0.93	0.07	0.07	0.12	0.01
AX_99690852	5R	4.91935	0.77	0.23	0.23	0.29	0.01
AX_99751226	5R	4.9194	0.75	0.25	0.25	0.3	0
AX_99682917	5R	4.91946	0.22	0.78	0.22	0.28	0.01
AX_99757131	5R	4.92592	0.03	0.97	0.03	0.06	0
AX_99826953	5R	4.94967	0	1	0	0.01	0
AX_99674309	5R	5.22612	0.9	0.1	0.1	0.16	0
AX_99651778	5R	5.22689	0.95	0.05	0.05	0.08	0.02
AX_99706366	5R	5.2269	0.1	0.9	0.1	0.16	0
AX_99599506	5R	5.25916	0.16	0.84	0.16	0.23	0.01
AX_99553777	5R	5.26425	0.66	0.34	0.34	0.35	0.03
AX_99838611	5R	5.26635	0.37	0.63	0.37	0.36	0.02
AX_99598865	5R	5.26839	0.37	0.63	0.37	0.36	0.01
AX_99546263	5R	5.31215	0.65	0.35	0.35	0.35	0.01
AX_99591513	5R	5.31988	0.65	0.35	0.35	0.35	0.01
AX_99730365	5R	5.45972	0.99	0.01	0.01	0.02	0.02
AX_99297691	5R	5.49115	0.75	0.25	0.25	0.3	0.02
AX_99436121	5R	5.49115	0.77	0.23	0.23	0.29	0.01
AX_99320942	5R	5.4975	0.21	0.79	0.21	0.28	0.02
AX_99355288	5R	5.50109	0.76	0.24	0.24	0.3	0.01
AX_99760312	5R	5.50182	0.21	0.79	0.21	0.28	0.01
AX_99587590	5R	6.59028	0.03	0.97	0.03	0.06	0
AX_99862444	5R	6.60017	0.86	0.14	0.14	0.21	0.01
AX_99572328	5R	6.60124	0.8	0.2	0.2	0.27	0
AX_99826415	5R	6.62042	0.8	0.2	0.2	0.27	0.01
AX_99633001	5R	6.75148	0.75	0.25	0.25	0.3	0.01
AX_99504653	5R	6.75152	0.75	0.25	0.25	0.3	0.02
AX_99541352	5R	6.80289	0.05	0.95	0.05	0.09	0
AX_99764186	5R	6.83361	0.6	0.4	0.4	0.36	0.02
AX_99586275	5R	6.8509	0.12	0.88	0.12	0.19	0.02
AX_99542628	5R	7.08124	0.87	0.13	0.13	0.2	0.01
AX_99634203	5R	7.11564	0.24	0.76	0.24	0.3	0
AX_99800717	5R	7.21058	0.01	0.99	0.01	0.03	0.01
AX_99322575	5R	7.21128	0.01	0.99	0.01	0.02	0
AX_99310083	5R	7.21366	0.11	0.89	0.11	0.18	0
AX_99847769	5R	7.24354	0.84	0.16	0.16	0.23	0.01
AX_99285078	5R	7.24384	0.01	0.99	0.01	0.01	0
AX_99812375	5R	8.89295	0.57	0.43	0.43	0.37	0
AX_99741009	5R	8.89304	0.33	0.67	0.33	0.34	0
AX_99692529	5R	8.89335	0.73	0.27	0.27	0.32	0.02
AX_99259195	5R	8.89477	0.26	0.74	0.26	0.31	0
AX_99548997	5R	8.89499	0.73	0.27	0.27	0.32	0.02
AX_99798699	5R	8.89502	0.26	0.74	0.26	0.31	0.01
AX_99224879	5R	8.8952	0.25	0.75	0.25	0.3	0
AX_99797022	5R	8.89525	0.87	0.13	0.13	0.2	0.01
AX_99784163	5R	8.89532	0.27	0.73	0.27	0.32	0.01
AX_99606063	5R	9.37279	0.71	0.29	0.29	0.33	0.01
AX_99733519	5R	9.37425	0.7	0.3	0.3	0.33	0.01
AX_99547753	5R	9.38152	0.69	0.31	0.31	0.34	0.01
AX_99858840	5R	9.43068	0.49	0.51	0.49	0.37	0.01
AX_99289032	5R	9.43082	0.18	0.82	0.18	0.25	0.01
AX_99496363	5R	9.47711	0.57	0.43	0.43	0.37	0
AX_99693713	5R	9.49508	0.51	0.49	0.49	0.37	0.02
AX_99289091	5R	9.51999	0.13	0.87	0.13	0.2	0.01
AX_99544643	5R	9.54818	0.73	0.27	0.27	0.32	0
AX_99294228	5R	9.55197	0.6	0.4	0.4	0.37	0.01
AX_99829654	5R	9.99496	0.15	0.85	0.15	0.23	0.02
AX_99613085	5R	10.0032	0.81	0.19	0.19	0.26	0
AX_99354524	5R	10.016	0.15	0.85	0.15	0.23	0
AX_99557452	5R	10.026	0.03	0.97	0.03	0.06	0
AX_99878310	5R	10.0325	0.55	0.45	0.45	0.37	0.02
AX_99380515	5R	10.0793	0.35	0.65	0.35	0.35	0.01
AX_99742113	5R	10.0808	0.07	0.93	0.07	0.12	0
AX_99303220	5R	10.0843	0.25	0.75	0.25	0.3	0.02
AX_99322292	5R	10.1643	0.04	0.96	0.04	0.07	0.02
AX_99381627	5R	10.2594	0.53	0.47	0.47	0.37	0.02
AX_99683598	5R	10.2621	0.84	0.16	0.16	0.23	0.02
AX_99616023	5R	10.5134	0.53	0.47	0.47	0.37	0.03
AX_99556094	5R	10.6859	0.03	0.97	0.03	0.06	0
AX_99686490	5R	10.7891	0.57	0.43	0.43	0.37	0.02
AX_99821430	5R	10.8228	0.4	0.6	0.4	0.37	0.01
AX_99286863	5R	10.8289	0.94	0.06	0.06	0.11	0
AX_99318634	5R	10.829	0.88	0.12	0.12	0.19	0.01
AX_99430077	5R	10.851	0.38	0.62	0.38	0.36	0.01
AX_99877262	5R	10.8512	0.49	0.51	0.49	0.37	0.01
AX_99319090	5R	10.9102	0.97	0.03	0.03	0.06	0.01
AX_99490143	5R	10.9106	0.65	0.35	0.35	0.35	0.01
AX_99561639	5R	10.9106	0.35	0.65	0.35	0.35	0.01
AX_99683090	5R	10.9111	0.65	0.35	0.35	0.35	0.01
AX_99829861	5R	10.9117	0.65	0.35	0.35	0.35	0
AX_99602332	5R	10.9128	0.74	0.26	0.26	0.31	0
AX_99455822	5R	10.914	0.71	0.29	0.29	0.33	0
AX_99460042	5R	10.914	0.79	0.21	0.21	0.28	0
AX_99871553	5R	10.9142	0.67	0.33	0.33	0.34	0.03
AX_99701242	5R	10.9144	0.49	0.51	0.49	0.37	0
AX_99286720	5R	10.9166	0	1	0	0.01	0.01
AX_99774953	5R	10.9214	0.02	0.98	0.02	0.03	0
AX_99601730	5R	10.9538	0.11	0.89	0.11	0.18	0
AX_99309661	5R	10.9542	0.76	0.24	0.24	0.3	0
AX_99867838	5R	10.9552	0.16	0.84	0.16	0.23	0
AX_99580243	5R	10.9791	0.53	0.47	0.47	0.37	0.01
AX_99366338	5R	10.9822	0.88	0.12	0.12	0.18	0.02
AX_99669266	5R	10.9824	0.94	0.06	0.06	0.1	0.01
AX_99492657	5R	10.9828	0.07	0.93	0.07	0.12	0.02
AX_99833068	5R	11.1473	0.97	0.03	0.03	0.06	0
AX_99416992	5R	11.1475	0.38	0.62	0.38	0.36	0
AX_99650700	5R	11.1476	0.03	0.97	0.03	0.06	0
AX_99595323	5R	11.1483	0.62	0.38	0.38	0.36	0
AX_99277424	5R	11.1485	0.38	0.62	0.38	0.36	0
AX_99496118	5R	11.1634	0.37	0.63	0.37	0.36	0.01
AX_99461178	5R	11.1644	0.66	0.34	0.34	0.35	0
AX_99407514	5R	11.1644	0.66	0.34	0.34	0.35	0
AX_99321734	5R	11.1647	0.62	0.38	0.38	0.36	0
AX_99487160	5R	11.1663	0.97	0.03	0.03	0.06	0
AX_99600311	5R	11.2256	0.17	0.83	0.17	0.24	0.01
AX_99234776	5R	11.2401	0.8	0.2	0.2	0.27	0.01
AX_99467675	5R	11.2404	0.8	0.2	0.2	0.27	0.01
AX_99735800	5R	11.2427	0.12	0.88	0.12	0.18	0
AX_99369573	5R	11.246	0.82	0.18	0.18	0.25	0
AX_99719532	5R	11.2504	0.91	0.09	0.09	0.15	0.01
AX_99655842	5R	11.2519	0.15	0.85	0.15	0.23	0
AX_99570128	5R	11.2611	0.02	0.98	0.02	0.03	0.01
AX_99278871	5R	11.2614	0.03	0.97	0.03	0.06	0
AX_99552026	5R	11.2933	0.46	0.54	0.46	0.37	0
AX_99399902	5R	11.2993	0.07	0.93	0.07	0.13	0
AX_99297358	5R	11.3057	0.49	0.51	0.49	0.37	0.03
AX_99795678	5R	11.3274	0.03	0.97	0.03	0.06	0
AX_99438896	5R	11.3283	0.95	0.05	0.05	0.09	0.01
AX_99558417	5R	11.3288	0.98	0.02	0.02	0.03	0.01
AX_99226537	5R	11.3289	0.95	0.05	0.05	0.09	0.01
AX_99477889	5R	11.3381	0.22	0.78	0.22	0.28	0
AX_99736304	5R	11.4251	0.29	0.71	0.29	0.33	0.03
AX_99564703	5R	11.4251	0.85	0.15	0.15	0.22	0.02
AX_99657413	5R	11.4311	0.03	0.97	0.03	0.06	0
AX_99694962	5R	11.4316	0.95	0.05	0.05	0.09	0
AX_99236516	5R	11.4316	0.06	0.94	0.06	0.11	0.02
AX_99416005	5R	11.4353	0.41	0.59	0.41	0.37	0.02
AX_99273518	5R	11.7476	0.51	0.49	0.49	0.37	0.03
AX_99819026	5R	11.7903	0.32	0.68	0.32	0.34	0.01
AX_99533979	5R	11.7982	0.66	0.34	0.34	0.35	0.01
AX_99826609	5R	11.801	0	1	0	0.01	0
AX_99367997	5R	11.8014	0.99	0.01	0.01	0.02	0.01
AX_99490589	5R	11.8136	0.21	0.79	0.21	0.28	0
AX_99868076	5R	11.814	0.77	0.23	0.23	0.29	0.01
AX_99382408	5R	11.8159	0.42	0.58	0.42	0.37	0.01
AX_99822509	5R	11.816	0.59	0.41	0.41	0.37	0
AX_99261101	5R	11.8644	0.97	0.03	0.03	0.06	0
AX_99659419	5R	11.9279	0.49	0.51	0.49	0.37	0.03
AX_99505843	5R	12.0048	0.49	0.51	0.49	0.37	0
AX_99279501	5R	12.0051	0.93	0.07	0.07	0.12	0
AX_99661924	5R	12.0052	0.99	0.01	0.01	0.03	0
AX_99866279	5R	12.0082	0.96	0.04	0.04	0.08	0
AX_99326899	5R	12.0088	0.96	0.04	0.04	0.08	0
AX_99641308	5R	12.0113	0.95	0.05	0.05	0.09	0
AX_99872253	5R	12.013	0.8	0.2	0.2	0.27	0.01
AX_99634801	5R	12.0138	0.88	0.12	0.12	0.18	0
AX_99809583	5R	12.0141	0.89	0.11	0.11	0.18	0.01
AX_99559747	5R	12.0141	0.92	0.08	0.08	0.14	0
AX_99883574	5R	12.0143	0.8	0.2	0.2	0.27	0
AX_99659309	5R	12.0151	0.29	0.71	0.29	0.33	0.01
AX_99766323	5R	12.0151	0.69	0.31	0.31	0.34	0.01
AX_99701561	5R	12.0183	0.23	0.77	0.23	0.29	0
AX_99575818	5R	12.0189	0.77	0.23	0.23	0.29	0
AX_99499485	5R	12.0395	0.56	0.44	0.44	0.37	0.01
AX_99228621	5R	12.0396	0.53	0.47	0.47	0.37	0.02
AX_99669204	5R	12.0407	0.74	0.26	0.26	0.31	0
AX_99796095	5R	12.0425	0.99	0.01	0.01	0.02	0
AX_99448498	5R	12.2362	0.11	0.89	0.11	0.17	0.01
AX_99556972	5R	12.2367	0.43	0.57	0.43	0.37	0.01
AX_99692191	5R	12.2623	0.92	0.08	0.08	0.14	0
AX_99825963	5R	12.267	0.96	0.04	0.04	0.08	0
AX_99732425	5R	12.2671	0.23	0.77	0.23	0.29	0
AX_99602128	5R	12.2671	0.16	0.84	0.16	0.23	0.02
AX_99835859	5R	12.2691	0.31	0.69	0.31	0.34	0.03
AX_99602643	5R	12.3467	0.25	0.75	0.25	0.3	0.01
AX_99270719	5R	12.3479	0.77	0.23	0.23	0.29	0.01
AX_99446087	5R	12.3481	0.61	0.39	0.39	0.36	0.02
AX_99633276	5R	12.3505	0.21	0.79	0.21	0.27	0.01
AX_99460911	5R	12.3688	0.47	0.53	0.47	0.37	0.01
AX_99586508	5R	12.3699	0.22	0.78	0.22	0.28	0
AX_99738149	5R	12.492	0.95	0.05	0.05	0.08	0.03
AX_99570943	5R	12.4957	0.35	0.65	0.35	0.35	0.02
AX_99718326	5R	12.5226	0.95	0.05	0.05	0.09	0.01
AX_99605388	5R	12.5286	0.91	0.09	0.09	0.16	0
AX_99678052	5R	12.538	0.76	0.24	0.24	0.3	0
AX_99829803	5R	12.5794	0.17	0.83	0.17	0.24	0.01
AX_99807190	5R	12.5863	0.65	0.35	0.35	0.35	0.01
AX_99866685	5R	12.6055	0.02	0.98	0.02	0.04	0
AX_99563507	5R	12.6154	0.88	0.12	0.12	0.18	0.01
AX_99459603	5R	12.6214	0.29	0.71	0.29	0.33	0.02
AX_99773973	5R	12.6225	0.57	0.43	0.43	0.37	0.02
AX_99561031	5R	12.6231	0.54	0.46	0.46	0.37	0.01
AX_99371010	5R	12.6231	0.55	0.45	0.45	0.37	0.01
AX_99417255	5R	12.6385	0.56	0.44	0.44	0.37	0.01
AX_99798886	5R	12.6708	0.29	0.71	0.29	0.33	0.01
AX_99381583	5R	13.3127	0.09	0.91	0.09	0.15	0
AX_99715363	5R	13.3137	0.93	0.07	0.07	0.12	0
AX_99728455	5R	13.3137	0.94	0.06	0.06	0.11	0.01
AX_99473174	5R	13.3139	0.06	0.94	0.06	0.11	0
AX_99683148	5R	13.3206	0.23	0.77	0.23	0.29	0.03
AX_99545027	5R	13.3546	0.49	0.51	0.49	0.37	0
AX_99308638	5R	13.3736	0.28	0.72	0.28	0.32	0
AX_99603305	5R	13.374	0.51	0.49	0.49	0.37	0
AX_99643868	5R	13.3847	0.29	0.71	0.29	0.33	0
AX_99674985	5R	13.3853	0.27	0.73	0.27	0.31	0
AX_99248712	5R	13.3855	0.3	0.7	0.3	0.33	0
AX_99677724	5R	13.3864	0.74	0.26	0.26	0.31	0
AX_99714588	5R	13.3893	0.8	0.2	0.2	0.27	0
AX_99707550	5R	13.3911	0.72	0.28	0.28	0.32	0
AX_99368138	5R	13.3985	0.85	0.15	0.15	0.22	0.01
AX_99772087	5R	13.3988	0.15	0.85	0.15	0.23	0.01
AX_99564498	5R	13.399	0.85	0.15	0.15	0.23	0
AX_99770392	5R	13.399	0.85	0.15	0.15	0.23	0
AX_99303885	5R	13.3991	0.15	0.85	0.15	0.23	0
AX_99257018	5R	13.3992	0.15	0.85	0.15	0.23	0.01
AX_99451971	5R	13.4004	0.81	0.19	0.19	0.26	0
AX_99419748	5R	13.4005	0.14	0.86	0.14	0.22	0
AX_99501830	5R	13.4006	0.15	0.85	0.15	0.23	0
AX_99595426	5R	13.4142	0.38	0.62	0.38	0.36	0.03
AX_99758037	5R	13.4167	0.39	0.61	0.39	0.36	0
AX_99556648	5R	13.4274	0.7	0.3	0.3	0.33	0.03
AX_99574723	5R	13.4319	0.73	0.27	0.27	0.31	0.02
AX_99616240	5R	13.4335	0.99	0.01	0.01	0.03	0.01
AX_99720873	5R	13.4335	0.02	0.98	0.02	0.03	0.01
AX_99571264	5R	13.4366	0.53	0.47	0.47	0.37	0.02
AX_99842847	5R	13.4366	0.18	0.82	0.18	0.25	0
AX_99230712	5R	13.4395	0.83	0.17	0.17	0.24	0.01
AX_99461697	5R	13.4395	0.99	0.01	0.01	0.02	0
AX_99504408	5R	13.4396	0.09	0.91	0.09	0.15	0.01
AX_99254105	5R	13.4396	0.06	0.94	0.06	0.11	0.01
AX_99344744	5R	13.441	0.96	0.04	0.04	0.07	0.01
AX_99456002	5R	13.5053	0.13	0.87	0.13	0.2	0.02
AX_99801325	5R	13.5077	0.28	0.72	0.28	0.32	0.01
AX_99608264	5R	13.5077	0.28	0.72	0.28	0.32	0.02
AX_99738039	5R	13.5083	0.3	0.7	0.3	0.33	0.01
AX_99296764	5R	13.5085	0.69	0.31	0.31	0.34	0.01
AX_99340811	5R	13.5178	0.78	0.22	0.22	0.29	0.02
AX_99351131	5R	13.5194	0.13	0.87	0.13	0.2	0.01
AX_99733126	5R	13.5196	0.9	0.1	0.1	0.16	0.02
AX_99400145	5R	13.526	0.85	0.15	0.15	0.22	0
AX_99432903	5R	13.526	0.75	0.25	0.25	0.3	0.01
AX_99659636	5R	13.5263	0.75	0.25	0.25	0.31	0
AX_99683872	5R	13.5267	0.18	0.82	0.18	0.25	0.01
AX_99609561	5R	13.5268	0.85	0.15	0.15	0.22	0.01
AX_99466703	5R	13.5318	0.12	0.88	0.12	0.19	0
AX_99839005	5R	13.5319	0.32	0.68	0.32	0.34	0.02
AX_99446289	5R	13.532	0.32	0.68	0.32	0.34	0.01
AX_99284592	5R	13.5323	0.25	0.75	0.25	0.31	0.01
AX_99793723	5R	13.5325	0.16	0.84	0.16	0.24	0
AX_99239892	5R	13.5373	0.38	0.62	0.38	0.36	0.02
AX_99428058	5R	13.5392	0.37	0.63	0.37	0.36	0
AX_99532887	5R	13.5397	0.64	0.36	0.36	0.36	0.01
AX_99378000	5R	13.54	0.01	0.99	0.01	0.01	0
AX_99508949	5R	13.54	1	0	0	0.01	0
AX_99771304	5R	13.5529	0.05	0.95	0.05	0.09	0.01
AX_99245022	5R	13.5532	0.1	0.9	0.1	0.16	0
AX_99381104	5R	13.5533	0.15	0.85	0.15	0.22	0.01
AX_99263707	5R	13.5539	0.82	0.18	0.18	0.25	0
AX_99857129	5R	13.5549	0.82	0.18	0.18	0.25	0.01
AX_99651232	5R	13.7214	0.6	0.4	0.4	0.37	0
AX_99340660	5R	14.0538	0.06	0.94	0.06	0.11	0
AX_99831768	5R	14.0599	0.01	0.99	0.01	0.02	0
AX_99533912	5R	14.0601	0.03	0.97	0.03	0.06	0
AX_99722557	5R	14.0648	0.97	0.03	0.03	0.06	0
AX_99241966	5R	14.0669	0.02	0.98	0.02	0.04	0
AX_99641117	5R	14.0669	0.99	0.01	0.01	0.02	0
AX_99471521	5R	14.0673	0.98	0.02	0.02	0.04	0
AX_99600489	5R	14.0675	0.27	0.73	0.27	0.31	0.01
AX_99588572	5R	14.0676	0.06	0.94	0.06	0.1	0
AX_99533855	5R	14.0677	0.07	0.93	0.07	0.12	0
AX_99675996	5R	14.0835	0.35	0.65	0.35	0.35	0.01
AX_99742095	5R	14.0888	0.35	0.65	0.35	0.35	0.01
AX_99716240	5R	14.1012	0.32	0.68	0.32	0.34	0.01
AX_99800608	5R	14.1013	0.2	0.8	0.2	0.27	0.01
AX_99646857	5R	14.1277	0.63	0.37	0.37	0.36	0.01
AX_99722327	5R	14.1279	0.48	0.52	0.48	0.37	0.01
AX_99836419	5R	14.2085	0.05	0.95	0.05	0.09	0.01
AX_99401716	5R	14.2748	0.06	0.94	0.06	0.1	0.01
AX_99805152	5R	14.2857	0.18	0.82	0.18	0.25	0.01
AX_99327091	5R	14.2857	0.14	0.86	0.14	0.21	0.01
AX_99575328	5R	14.286	0.91	0.09	0.09	0.15	0
AX_99796355	5R	14.2866	0.72	0.28	0.28	0.32	0.01
AX_99420079	5R	14.2867	0.76	0.24	0.24	0.3	0.01
AX_99320883	5R	14.2937	0.39	0.61	0.39	0.36	0.03
AX_99428129	5R	14.294	0.65	0.35	0.35	0.35	0.01
AX_99590542	5R	14.2956	0.61	0.39	0.39	0.36	0
AX_99770531	5R	14.2962	0.19	0.81	0.19	0.26	0
AX_99629361	5R	14.2964	0.79	0.21	0.21	0.27	0.01
AX_99653740	5R	14.2965	0.27	0.73	0.27	0.31	0.02
AX_99676552	5R	14.297	0.82	0.18	0.18	0.25	0
AX_99440805	5R	14.3034	0.99	0.01	0.01	0.03	0.01
AX_99446061	5R	14.3042	0.69	0.31	0.31	0.34	0.01
AX_99293568	5R	14.3042	0.31	0.69	0.31	0.34	0
AX_99607917	5R	14.3081	0.82	0.18	0.18	0.25	0
AX_99725988	5R	14.309	0.68	0.32	0.32	0.34	0.01
AX_99859812	5R	14.3277	0.69	0.31	0.31	0.34	0.01
AX_99231291	5R	14.3277	0.7	0.3	0.3	0.33	0.01
AX_99682648	5R	14.3308	0.2	0.8	0.2	0.27	0
AX_99472724	5R	14.3308	0.8	0.2	0.2	0.27	0.01
AX_99311499	5R	14.331	0.8	0.2	0.2	0.27	0
AX_99709825	5R	14.331	0.8	0.2	0.2	0.27	0
AX_99645193	5R	14.3316	0.18	0.82	0.18	0.25	0.01
AX_99252707	5R	14.334	0.06	0.94	0.06	0.1	0.01
AX_99265573	5R	14.3392	0.95	0.05	0.05	0.09	0
AX_99761657	5R	14.3402	0.56	0.44	0.44	0.37	0.02
AX_99587721	5R	14.3403	0.56	0.44	0.44	0.37	0
[truncated: 36,551 more rows]

## Sheet: 6R
Supplementary table S1: Characteristics of 36872 informative 600K SNP markers on 6R chromosome in Nordic Seed hybrid rye (Secale cereale L.) elite breeding germplasm (n=180)
[truncated: 36,875 more rows]

[truncated: 2 more sheets: 7R, Un]
