# Supplementary material for: Discovery of a novel powdery mildew (Blumeria graminis) resistance locus in rye (Secale cereale L.)
Source: Sci Rep. 2021 Nov 29;11:23057. doi: 10.1038/s41598-021-02488-5 (PMC8630102; doi:10.1038/s41598-021-02488-5)
Supplement: Supplementary file 3 — Supplementary Table S3. [file 41598_2021_2488_MOESM3_ESM.xlsx]

## Sheet: a
Supplementary Table S3a: Infection type scorings (0-4) of 180 Nordic Seed hybrid rye (Secale cereale L.) breeding lines phenotyped in a greenhouse trial using three distinct powdery mildew populations
Population	geno_id	N13 Powdery Mildew Population Nienstädt 2013						N13 Mean		N18 Powdery Mildew Population Nienstädt 2018						N18 Mean		D20 Powdery Mildew Population Dyngby 2020						D20 Mean
		Replicate 1			Replicate 1					Replicate 1			Replicate 1					Replicate 1			Replicate 1
		R1	R2	mean	R1	R2	mean			R1	R2	mean	R1	R2	mean			R1	R2	mean	R1	R2	mean
non-restorer germplasm	NRG1	3.35714	3	3.17857	1.07143	NA	1.07143	2.125		2.5	2.16667	2.33333	3.375	3.5	3.4375	2.88542		3.25	2.25	2.75	3.75	3.5	3.625	3.1875
non-restorer germplasm	NRG2	3.5	3.33333	3.41667	3.33333	3.7	3.51667	3.46667		3.3	3.25	3.275	3.14286	4	3.57143	3.42321		3.35714	2.25	2.80357	3.42857	3.4375	3.43304	3.1183
non-restorer germplasm	NRG3	2.33333	2.375	2.35417	2.33333	2.8125	2.57292	2.46354		2	2.75	2.375	3.375	3.25	3.3125	2.84375		3.25	2.5	2.875	3.5	3.6875	3.59375	3.23438
non-restorer germplasm	NRG4	1.6875	2.08333	1.88542	1.0625	0.285714	0.674107	1.27976		3.75	2	2.875	4	3.3125	3.65625	3.26562		2.75	3	2.875	3.5	3.42857	3.46429	3.16964
non-restorer germplasm	NRG5	0.666667	0.5	0.583333	0.5	0.375	0.4375	0.510417		1.07143	0.75	0.910714	1	0.75	0.875	0.892857		0.75	0.75	0.75	1.1875	1.1875	1.1875	0.96875
non-restorer germplasm	NRG6	2	1.5	1.75	2.58333	2.57143	2.57738	2.16369		3.25	2.16667	2.70833	3	3.71429	3.35714	3.03274		1.6	2.57143	2.08571	3.78571	3	3.39286	2.73929
non-restorer germplasm	NRG7	2.5	1.8	2.15	3.5	2	2.75	2.45		NA	2.5	2.5	3.72727	3.5	3.61364	3.05682		2.5625	2.83333	2.69792	3	3.33333	3.16667	2.93229
non-restorer germplasm	NRG8	0.583333	0.3125	0.447917	1.0625	0.8125	0.9375	0.692708		1.16667	1.625	1.39583	2.5	1.8125	2.15625	1.77604		1	1	1	1.75	2.1875	1.96875	1.48438
non-restorer germplasm	NRG9	0.642857	0.166667	0.404762	0.666667	0	0.333333	0.369048		0.8	0.5625	0.68125	1.5625	0.5	1.03125	0.85625		0.375	0.5	0.4375	1.14286	1	1.07143	0.754464
non-restorer germplasm	NRG10	2.57143	2.5	2.53571	2	1.2	1.6	2.06786		3.35714	2.875	3.11607	4	3.5	3.75	3.43304		2.25	3.25	2.75	3.75	3.375	3.5625	3.15625
non-restorer germplasm	NRG12	0.214286	0	0.107143	1.14286	0.75	0.946429	0.526786		1.33333	0.375	0.854167	0.625	1.21429	0.919643	0.886905		0.75	0.5625	0.65625	2.42857	1.1875	1.80804	1.23214
non-restorer germplasm	NRG13	3	3.5	3.25	2.4	2	2.2	2.725		3.28571	3.375	3.33036	3.85714	3.8125	3.83482	3.58259		4	2.33333	3.16667	3.75	3.5	3.625	3.39583
non-restorer germplasm	NRG14	4	2.83333	3.41667	3.5	3	3.25	3.33333		2.83333	2.33333	2.58333	3.14286	3.8125	3.47768	3.03051		3.5	3.25	3.375	4	2.875	3.4375	3.40625
non-restorer germplasm	NRG15	0.142857	0.25	0.196429	0.642857	0	0.321429	0.258929		1.2	0.6875	0.94375	0.375	1	0.6875	0.815625		0.375	0.75	0.5625	2.75	1.5625	2.15625	1.35938
non-restorer germplasm	NRG16	0.666667	1.75	1.20833	0	0.285714	0.142857	0.675595		0.285714	0.3	0.292857	1.78571	1.4375	1.61161	0.952232		0.25	1.125	0.6875	1	1.5	1.25	0.96875
non-restorer germplasm	NRG17	0.285714	0.5	0.392857	1	0.571429	0.785714	0.589286		0.785714	1.1875	0.986607	1.35714	1.125	1.24107	1.11384		1	0.5	0.75	2.75	1.375	2.0625	1.40625
non-restorer germplasm	NRG18	0.333333	0.375	0.354167	0.5	0.357143	0.428571	0.391369		0.2	0.5	0.35	1	0.571429	0.785714	0.567857		0.375	0.785714	0.580357	1.1875	0.1875	0.6875	0.633929
non-restorer germplasm	NRG19	0.5	0.166667	0.333333	0.857143	1	0.928571	0.630952		1.3	0.5625	0.93125	1.25	2.125	1.6875	1.30937		0.214286	0.666667	0.440476	2.4375	1.125	1.78125	1.11086
non-restorer germplasm	NRG20	0.25	0.642857	0.446429	0.75	0.5	0.625	0.535714		1	0.785714	0.892857	1.25	0.375	0.8125	0.852679		0.75	0.25	0.5	2.625	1	1.8125	1.15625
non-restorer germplasm	NRG21	4	1.5	2.75	0.5	0	0.25	1.5		0.285714	0.6875	0.486607	1.6875	0.75	1.21875	0.852679		0.9	0.75	0.825	1.875	1.4375	1.65625	1.24063
non-restorer germplasm	NRG22	3	1.9	2.45	2.75	3.75	3.25	2.85		3.35714	3.5	3.42857	3.71429	3.6875	3.70089	3.56473		3.71429	3.75	3.73214	3.875	3.83333	3.85417	3.79315
non-restorer germplasm	NRG23	3.08333	2.75	2.91667	3.25	3.25	3.25	3.08333		3.3	2	2.65	3.5	3.7	3.6	3.125		3.25	2.5	2.875	3.85714	3.5	3.67857	3.27679
non-restorer germplasm	NRG24	2.85714	2	2.42857	2.28571	1.83333	2.05952	2.24405		2.33333	2.9	2.61667	3.875	3	3.4375	3.02708		3.5	NA	3.5	3.85714	3	3.42857	3.46429
non-restorer germplasm	NRG25	0	1.25	0.625	2.83333	2.7	2.76667	1.69583		3.25	2.91667	3.08333	2.3125	3	2.65625	2.86979		2	2.25	2.125	3	2.5	2.75	2.4375
non-restorer germplasm	NRG26	3.5	2.5	3	4	3	3.5	3.25		2.41667	2.8125	2.61458	3.5	3.375	3.4375	3.02604		2.07143	2.42857	2.25	3.5	2.8	3.15	2.7
non-restorer germplasm	NRG27	3.16667	2.16667	2.66667	3	2.8	2.9	2.78333		3.42857	2.83333	3.13095	3	4	3.5	3.31548		2.375	2.6	2.4875	3.25	1.75	2.5	2.49375
non-restorer germplasm	NRG28	1.125	2	1.5625	2.3	1.71429	2.00714	1.78482		2	1.75	1.875	4	3.5	3.75	2.8125		3.5	1.5	2.5	3.8125	3	3.40625	2.95312
non-restorer germplasm	NRG29	1.7	0.4	1.05	2.07143	2	2.03571	1.54286		1.8	2	1.9	2.78571	3	2.89286	2.39643		2.3125	3	2.65625	3.75	3.625	3.6875	3.17188
non-restorer germplasm	NRG30	1.25	1.75	1.5	1.375	2.4375	1.90625	1.70312		2.28571	NA	2.28571	2.5	3.75	3.125	2.70536		2.33333	2.07143	2.20238	3.5	3	3.25	2.72619
non-restorer germplasm	NRG31	3.25	2.66667	2.95833	3.5	2.5625	3.03125	2.99479		3.71429	3.78571	3.75	3.5	3.78571	3.64286	3.69643		3.66667	3.5	3.58333	3.875	3.5	3.6875	3.63542
non-restorer germplasm	NRG32	3.25	3	3.125	3	4	3.5	3.3125		2.5	3.3	2.9	3.5	3.64286	3.57143	3.23571		2.25	2.7	2.475	3.16667	3.8125	3.48958	2.98229
non-restorer germplasm	NRG33	2.5	1.8	2.15	2.58333	2.5	2.54167	2.34583		3.2	3.3125	3.25625	3	3.64286	3.32143	3.28884		3.5	2.66667	3.08333	2.0625	4	3.03125	3.05729
non-restorer germplasm	NRG34	2.33333	1.42857	1.88095	3	2.71429	2.85714	2.36905		3.25	2	2.625	3.25	2.78571	3.01786	2.82143		1.5625	2.25	1.90625	2.83333	3.07143	2.95238	2.42932
non-restorer germplasm	NRG35	2.33333	2.16667	2.25	2.1	3	2.55	2.4		2.2	2.625	2.4125	2.5	3.33333	2.91667	2.66458		3	3	3	3.6875	3.16667	3.42708	3.21354
non-restorer germplasm	NRG36	0.333333	1.1	0.716667	1.25	0.857143	1.05357	0.885119		2.21429	1.5	1.85714	2.07143	0.875	1.47321	1.66518		1	0.8125	0.90625	2.57143	2	2.28571	1.59598
non-restorer germplasm	NRG37	0	0.142857	0.0714286	0.2	0	0.1	0.0857143		0.75	0.416667	0.583333	0.3125	1	0.65625	0.619792		1	0.25	0.625	0.5	1	0.75	0.6875
non-restorer germplasm	NRG38	0.5	0	0.25	0.8125	0.8125	0.8125	0.53125		0.5	1.5	1	1	1	1	1		1.14286	1	1.07143	NA	0.25	0.25	0.660714
non-restorer germplasm	NRG39	0	0	0	0.3125	0	0.15625	0.078125		0.357143	0.25	0.303571	1.5	1.3125	1.40625	0.854911		0.5	0.25	0.375	2.125	1.3125	1.71875	1.04688
non-restorer germplasm	NRG40	0	0.7	0.35	0.5	0.5	0.5	0.425		1	0.7	0.85	1	1.25	1.125	0.9875		0.3	0.583333	0.441667	1	0.75	0.875	0.658333
non-restorer germplasm	NRG41	0.25	0	0.125	0.642857	0.714286	0.678571	0.401786		1	0.3	0.65	1.2	0.5	0.85	0.75		0.214286	0.7	0.457143	1.125	0.5	0.8125	0.634821
non-restorer germplasm	NRG43	0.5	0.214286	0.357143	1.21429	0.875	1.04464	0.700893		0.666667	0.7	0.683333	2.125	1.375	1.75	1.21667		1	0.8125	0.90625	2.25	1.125	1.6875	1.29688
non-restorer germplasm	NRG44	0	0	0	0.3125	0.3125	0.3125	0.15625		0.5	0	0.25	1	1.25	1.125	0.6875		0.5	0.3125	0.40625	1.375	1.25	1.3125	0.859375
non-restorer germplasm	NRG45	0.714286	0.666667	0.690476	1.33333	0.857143	1.09524	0.892857		1.16667	1.28571	1.22619	2.375	1.875	2.125	1.6756		0.75	1.25	1	2.25	1.1875	1.71875	1.35938
non-restorer germplasm	NRG46	0.666667	0.142857	0.404762	0.166667	1	0.583333	0.494048		1	1.21429	1.10714	1.3125	1.5	1.40625	1.2567		0.666667	0.5	0.583333	2	1.5	1.75	1.16667
non-restorer germplasm	NRG47	0.666667	0.6	0.633333	0.5	0.25	0.375	0.504167		0.5	0.75	0.625	1.125	1	1.0625	0.84375		0.75	1	0.875	1.9375	1.1875	1.5625	1.21875
non-restorer germplasm	NRG48	0.25	0.166667	0.208333	0.5	0	0.25	0.229167		NA	0.214286	0.214286	1.5625	1.1875	1.375	0.794643		0.5625	0.25	0.40625	1.625	1.25	1.4375	0.921875
non-restorer germplasm	NRG49	0	0	0	0.166667	0	0.0833333	0.0416667		0.7	0.5	0.6	1.16667	1.1875	1.17708	0.888542		1	0.357143	0.678571	1.25	1	1.125	0.901786
non-restorer germplasm	NRG50	0.785714	1.9	1.34286	1.5	1.91667	1.70833	1.5256		2.07143	3.375	2.72321	2	2.14286	2.07143	2.39732		1.71429	2.85714	2.28571	1.57143	2.5	2.03571	2.16071
non-restorer germplasm	NRG52	0.583333	1.64286	1.1131	1.21429	2.16667	1.69048	1.40179		2.25	1.625	1.9375	3.5	2.5	3	2.46875		1.25	0.75	1	3.8125	3.8125	3.8125	2.40625
non-restorer germplasm	NRG53	0.625	1	0.8125	1.9	1.66667	1.78333	1.29792		2.25	1.83333	2.04167	3.375	3.25	3.3125	2.67708		2.25	2.25	2.25	3.25	2.875	3.0625	2.65625
non-restorer germplasm	NRG54	2.66667	2	2.33333	2.5	2.0625	2.28125	2.30729		2.3	2.25	2.275	2.75	2.875	2.8125	2.54375		2.83333	1.75	2.29167	3	2.71429	2.85714	2.5744
non-restorer germplasm	NRG55	0.444444	0	0.222222	1.1875	0.5	0.84375	0.532986		0.285714	0.8125	0.549107	0.857143	1.3125	1.08482	0.816964		0.714286	0.285714	0.5	2.25	1.4375	1.84375	1.17188
non-restorer germplasm	NRG57	0.666667	1.14286	0.904762	1	0.875	0.9375	0.921131		0.714286	1.21429	0.964286	1.1875	2.0625	1.625	1.29464		0.75	1	0.875	2.0625	1.25	1.65625	1.26562
non-restorer germplasm	NRG58	1.16667	0.666667	0.916667	0.75	0.666667	0.708333	0.8125		1.08333	1.5	1.29167	1.1875	1.25	1.21875	1.25521		1.6875	1	1.34375	2.125	1.66667	1.89583	1.61979
non-restorer germplasm	NRG60	0.3125	0.285714	0.299107	0.5	0.571429	0.535714	0.417411		0.857143	0.5	0.678571	1.5	1.1875	1.34375	1.01116		1	0.666667	0.833333	2.25	1.66667	1.95833	1.39583
non-restorer germplasm	NRG61	0.8125	1	0.90625	0.714286	0.75	0.732143	0.819196		1.21429	1.1875	1.20089	1.5	1.25	1.375	1.28795		0.8	1	0.9	2.5	1	1.75	1.325
non-restorer germplasm	NRG63	0.857143	0.25	0.553571	0.833333	0.875	0.854167	0.703869		0.75	0.8	0.775	1.3	1.14286	1.22143	0.998214		0.6875	0.833333	0.760417	0.5	1.5	1	0.880208
non-restorer germplasm	NRG64	0.5	0.166667	0.333333	0.5	0.833333	0.666667	0.5		1	0.6875	0.84375	1.625	1.4375	1.53125	1.1875		1	0.875	0.9375	2.5	1.625	2.0625	1.5
non-restorer germplasm	NRG65	0	0.25	0.125	0.5	0.166667	0.333333	0.229167		0.666667	0.142857	0.404762	1.5	1	1.25	0.827381		0.833333	0.1875	0.510417	1.75	1.25	1.5	1.00521
non-restorer germplasm	NRG66	0	0	0	0.0833333	0.3125	0.197917	0.0989583		0.5	0.166667	0.333333	0.75	1.14286	0.946429	0.639881		0.75	0.714286	0.732143	0.5	1.1875	0.84375	0.787946
non-restorer germplasm	NRG67	2.8	2.58333	2.69167	2.5	0.928571	1.71429	2.20298		3.1	3.3125	3.20625	3.5	3.71429	3.60714	3.4067		3.6875	3.61111	3.64931	2.85714	3.5	3.17857	3.41394
non-restorer germplasm	NRG68	2.5	3	2.75	3	1.85714	2.42857	2.58929		3.16667	3.35714	3.2619	3.8125	3.3125	3.5625	3.4122		3.85714	3.42857	3.64286	3.8125	3.5	3.65625	3.64955
non-restorer germplasm	NRG69	3	1.07143	2.03571	3.25	1.75	2.5	2.26786		2.3	1.92857	2.11429	2.75	2	2.375	2.24464		3.66667	1.5	2.58333	2.75	2.625	2.6875	2.63542
non-restorer germplasm	NRG70	0.125	1.25	0.6875	0.6875	0	0.34375	0.515625		1.33333	0.666667	1	1.1875	0.375	0.78125	0.890625		0.25	0.5	0.375	1.4375	1.66667	1.55208	0.963542
non-restorer germplasm	NRG72	1.2	0.8	1	3.25	2	2.625	1.8125		1.78571	2.71429	2.25	2.375	2	2.1875	2.21875		2.9375	0.5	1.71875	2.8125	2.0625	2.4375	2.07812
non-restorer germplasm	NRG74	0.4375	1.64286	1.04018	0.5	0.75	0.625	0.832589		1	1	1	2.4375	1.3125	1.875	1.4375		2	1.14286	1.57143	2.3125	2	2.15625	1.86384
non-restorer germplasm	NRG76	3	2.25	2.625	2.16667	1.9375	2.05208	2.33854		3.3125	2.75	3.03125	2.25	3.8125	3.03125	3.03125		3.6875	2.8125	3.25	2.875	3	2.9375	3.09375
non-restorer germplasm	NRG77	0.75	0.8	0.775	2	0.9375	1.46875	1.12187		2.25	2.1875	2.21875	2.57143	1.1875	1.87946	2.04911		1.14286	1.16667	1.15476	2.5	2.5	2.5	1.82738
non-restorer germplasm	NRG78	1.64286	1.1	1.37143	2.5	2.25	2.375	1.87321		2.83333	2.125	2.47917	3.85714	3.28571	3.57143	3.0253		3.5	2.375	2.9375	1.64286	2.875	2.25893	2.59821
non-restorer germplasm	NRG83	2.6	0.5	1.55	0.833333	1	0.916667	1.23333		0.5	0.9	0.7	1.5	1.33333	1.41667	1.05833		1.35714	1.1	1.22857	1.16667	1.125	1.14583	1.1872
non-restorer germplasm	NRG84	0.333333	1.21429	0.77381	0.5	0.785714	0.642857	0.708333		1.71429	1	1.35714	1.85714	2.125	1.99107	1.67411		1	1.125	1.0625	1.875	0.833333	1.35417	1.20833
non-restorer germplasm	NRG85	3.25	2.1	2.675	2.07143	2	2.03571	2.35536		3.33333	2.5	2.91667	2.75	1.5625	2.15625	2.53646		1.2	1.71429	1.45714	2.5	2.875	2.6875	2.07232
non-restorer germplasm	NRG87	0.2	0.125	0.1625	0	0.5	0.25	0.20625		0	0	0	1.4	2.25	1.825	0.9125		0.5	0.5	0.5	1.5	0.6875	1.09375	0.796875
non-restorer germplasm	NRG89	3	3.5	3.25	3.25	4	3.625	3.4375		2	NA	2	3.25	3.16667	3.20833	2.60417		3.16667	1.16667	2.16667	3.5	4	3.75	2.95833
non-restorer germplasm	NRG92	0.3125	0.25	0.28125	0	0.1875	0.09375	0.1875		1	1	1	1	0.5	0.75	0.875		0.75	0.333333	0.541667	1.875	0.6875	1.28125	0.911458
non-restorer germplasm	NRG119	3.5	2.5	3	3.25	2.5	2.875	2.9375		3.16667	3.0625	3.11458	3.5	3.5	3.5	3.30729		2.78571	2.0625	2.42411	2.5	3.16667	2.83333	2.62872
non-restorer germplasm	NRG120	0.142857	0.5	0.321429	0.625	0.25	0.4375	0.379464		1.0625	1.125	1.09375	1	1.25	1.125	1.10938		0.75	0.625	0.6875	2	1.125	1.5625	1.125
non-restorer germplasm	NRG121	1.4375	1.1875	1.3125	1.35714	2.21429	1.78571	1.54911		3.21429	3	3.10714	3	3.5	3.25	3.17857		3.125	3.375	3.25	3.5625	2.875	3.21875	3.23438
non-restorer germplasm	NRG122	0.5625	0	0.28125	1.42857	0	0.714286	0.497768		1	0.75	0.875	1.85714	1.5	1.67857	1.27679		0.214286	0.625	0.419643	1.6875	0.75	1.21875	0.819196
non-restorer germplasm	NRG123	2.25	1.66667	1.95833	2	0.625	1.3125	1.63542		2.2	2.875	2.5375	2.85714	2.5	2.67857	2.60804		2.875	2.5	2.6875	3	2.625	2.8125	2.75
non-restorer germplasm	NRG124	0.583333	0.55	0.566667	0.642857	0.642857	0.642857	0.604762		1.16667	1.5	1.33333	0.714286	0.5	0.607143	0.970238		0.75	0.75	0.75	2.25	1.125	1.6875	1.21875
non-restorer germplasm	NRG125	0.857143	0.833333	0.845238	2.25	0	1.125	0.985119		1.25	0.875	1.0625	1.25	1.375	1.3125	1.1875		1.14286	1.16667	1.15476	3	2.07143	2.53571	1.84524
non-restorer germplasm	NRG126	2.57143	3	2.78571	3.25	3	3.125	2.95536		3	3.5	3.25	2.3125	3.64286	2.97768	3.11384		3.25	3.5	3.375	3.85714	3.8125	3.83482	3.60491
non-restorer germplasm	NRG127	0.666667	0.2	0.433333	0	0.285714	0.142857	0.288095		0.785714	0.785714	0.785714	1.5	1.125	1.3125	1.04911		0.75	0.875	0.8125	2.16667	1.25	1.70833	1.26042
non-restorer germplasm	NRG128	2.64286	1.8125	2.22768	2	2	2	2.11384		2.5	3.25	2.875	3.75	2.5	3.125	3		3	3.3125	3.15625	3.5	3.75	3.625	3.39062
non-restorer germplasm	NRG130	1.125	1.7	1.4125	0.714286	1.66667	1.19048	1.30149		1.7	1.5	1.6	2	2.3125	2.15625	1.87813		1.1875	1.75	1.46875	3	2.5	2.75	2.10938
non-restorer germplasm	NRG131	0.3	1.75	1.025	0	2	1	1.0125		1.83333	1.42857	1.63095	2.33333	3	2.66667	2.14881		0.357143	1.14286	0.75	2.875	0.9375	1.90625	1.32812
non-restorer germplasm	NRG134	0.333333	0.6875	0.510417	0.75	0.75	0.75	0.630208		0.785714	2.25	1.51786	1.8125	1.3125	1.5625	1.54018		1	1.1	1.05	2	1.78571	1.89286	1.47143
restorer	R09	3.5	1.66667	2.58333	4	NA	4	3.29167		3.5	3.83333	3.66667	4	4	4	3.83333		4	3.71429	3.85714	4	3.875	3.9375	3.89732
restorer	R16	3.3	3.64286	3.47143	3.5	4	3.75	3.61071		3.28571	3.3125	3.29911	3.75	3.875	3.8125	3.5558		4	4	4	4	3.875	3.9375	3.96875
restorer	R20	3.35714	3.71429	3.53571	3.21429	3.8125	3.51339	3.52455		2.75	3.5	3.125	3.5	3.28571	3.39286	3.25893		4	3.71429	3.85714	4	4	4	3.92857
restorer	R28	4	3.5	3.75	3.5	NA	3.5	3.625		2.5	2.7	2.6	3.8	3.5	3.65	3.125		3.66667	3.5	3.58333	3.33333	3.875	3.60417	3.59375
restorer	R32	3.35714	3.25	3.30357	3.75	3.8	3.775	3.53929		3.75	3.28571	3.51786	2.57143	3.35714	2.96429	3.24107		4	3.75	3.875	4	3.5	3.75	3.8125
restorer	R34	2.1875	1.75	1.96875	3.8	3	3.4	2.68438		2.58333	1.875	2.22917	4	3	3.5	2.86458		1	1	1	3.5	4	3.75	2.375
restorer	R35	3.75	3.5	3.625	4	3	3.5	3.5625		3.35714	3	3.17857	3.8	4	3.9	3.53929		3.33333	3.75	3.54167	3.83333	3.375	3.60417	3.57292
restorer	R36	3	2.85714	2.92857	2.875	2.8125	2.84375	2.88616		3	2.875	2.9375	2.5	2.92857	2.71429	2.82589		3	2.375	2.6875	3	3.75	3.375	3.03125
restorer	R43	3.21429	3.28571	3.25	3.75	3.71429	3.73214	3.49107		3.75	3.42857	3.58929	3.75	3.21429	3.48214	3.53571		3.42857	3.75	3.58929	3.85714	4	3.92857	3.75893
restorer	R44	3.25	3.5	3.375	3.5	3.875	3.6875	3.53125		3.85714	3.8	3.82857	4	4	4	3.91429		3.5	3.5	3.5	3.85714	3.8125	3.83482	3.66741
restorer	R92	4	3	3.5	3.83333	3.75	3.79167	3.64583		4	4	4	3.64286	3.85714	3.75	3.875		4	4	4	4	4	4	4
restorer	R131	3	3.5	3.25	3.5	3.75	3.625	3.4375		4	3.5	3.75	3.6875	3	3.34375	3.54688		3.5	3.75	3.625	4	1.125	2.5625	3.09375
restorer	R133	3.28571	3.7	3.49286	3.4	4	3.7	3.59643		2.3	2.66667	2.48333	3.8	3.75	3.775	3.12917		1.83333	3	2.41667	4	4	4	3.20833
restorer	R134	3.28571	3.35714	3.32143	4	4	4	3.66071		3.64286	4	3.82143	3.83333	4	3.91667	3.86905		3.75	3.75	3.75	3.875	4	3.9375	3.84375
restorer	R136	3.33333	3.78571	3.55952	3.5	3.5	3.5	3.52976		3.5	3.5	3.5	3.35714	4	3.67857	3.58929		3.75	3.78571	3.76786	3.85714	4	3.92857	3.84821
restorer	R137	4	3.64286	3.82143	3.85714	3.72222	3.78968	3.80556		3.83333	4	3.91667	4	3.875	3.9375	3.92708		4	2.25	3.125	4	3.875	3.9375	3.53125
restorer	R140	3.5	3.5	3.5	4	4	4	3.75		NA	3.5	3.5	4	4	4	3.75		4	4	4	4	4	4	4
restorer	R141	3	3.28571	3.14286	4	4	4	3.57143		3.83333	4	3.91667	4	4	4	3.95833		4	4	4	3.83333	4	3.91667	3.95833
restorer	R143	3.35714	3.5	3.42857	3.75	3.83333	3.79167	3.61012		3.5	3.5	3.5	4	4	4	3.75		3.5	3.25	3.375	4	4	4	3.6875
restorer	R144	4	3.35714	3.67857	4	4	4	3.83929		3.5	3.83333	3.66667	4	4	4	3.83333		3.71429	3.5	3.60714	4	4	4	3.80357
restorer	R145	3.5	4	3.75	3.5	4	3.75	3.75		3.35714	3.35714	3.35714	4	3.83333	3.91667	3.6369		3.75	3.5	3.625	4	3.5	3.75	3.6875
restorer	R148	3.25	3	3.125	3	4	3.5	3.3125		3.25	4	3.625	3	3.375	3.1875	3.40625		3.5	NA	3.5	3.85714	3.78571	3.82143	3.66071
restorer	R152	0	0	0	0	0	0	0		0	0	0	0	0	0	0		0	0	0	0	0	0	0
restorer	R153	3	2.7	2.85	2.9	3.625	3.2625	3.05625		2.85714	2.875	2.86607	3.1875	3.5	3.34375	3.10491		2.16667	1.78571	1.97619	3.71429	2	2.85714	2.41667
restorer	R157	3.5	4	3.75	3.75	4	3.875	3.8125		3	3.5	3.25	3.85714	4	3.92857	3.58929		3.5	3.5	3.5	3.6875	4	3.84375	3.67188
restorer	R160	3.5	3.5	3.5	4	3.5	3.75	3.625		3.5	3.33333	3.41667	3.375	3.83333	3.60417	3.51042		3.5	3.5	3.5	4	4	4	3.75
restorer	R164	3.33333	3	3.16667	4	4	4	3.58333		3.8	3.5	3.65	4	4	4	3.825		3.78571	3.5	3.64286	4	4	4	3.82143
restorer	R165	3.64286	3.5	3.57143	4	3.83333	3.91667	3.74405		3.5	4	3.75	3.71429	4	3.85714	3.80357		3.75	3.6875	3.71875	3.83333	3.875	3.85417	3.78646
restorer	R166	3.5	3.5	3.5	3.25	3.6875	3.46875	3.48438		3.25	3.75	3.5	3.8125	4	3.90625	3.70312		2.75	3.25	3	4	3.625	3.8125	3.40625
restorer	R172	2.42857	3.5	2.96429	4	4	4	3.48214		3.5	3.5	3.5	4	3.83333	3.91667	3.70833		4	3.5	3.75	4	4	4	3.875
restorer	R180	3.28571	3	3.14286	3.71429	3.5	3.60714	3.375		3.35714	3.5	3.42857	3.8125	4	3.90625	3.66741		3.75	3.5	3.625	4	2.5	3.25	3.4375
restorer	R186	3.5	3.5	3.5	3.77273	3.8	3.78636	3.64318		3.625	3.5	3.5625	3.5	3	3.25	3.40625		3.83333	3.85714	3.84524	4	4	4	3.92262
restorer	R190	3.3	2	2.65	2.66667	3.5	3.08333	2.86667		3.08333	2.5	2.79167	3.83333	3	3.41667	3.10417		3.75	2.5	3.125	2.83333	3.25	3.04167	3.08333
restorer	R191	3.5	1.92857	2.71429	2	3.33333	2.66667	2.69048		2	2.07143	2.03571	1.1875	3	2.09375	2.06473		2.14286	1.3125	1.72768	2.75	2.875	2.8125	2.27009
restorer	R196	3.5	3.5	3.5	3.83333	3.75	3.79167	3.64583		3.25	3.25	3.25	4	3.8	3.9	3.575		3.85714	3.16667	3.5119	3.78571	3.8	3.79286	3.65238
restorer	R200	2.33333	2.16667	2.25	1.6	1.25	1.425	1.8375		2	2.33333	2.16667	0.5	1.1875	0.84375	1.50521		0.875	1	0.9375	2.375	1.375	1.875	1.40625
restorer	R201	3	3.16667	3.08333	4	3.6875	3.84375	3.46354		2.5	3	2.75	4	3.5	3.75	3.25		2.75	2.5	2.625	3	4	3.5	3.0625
restorer	R202	2.58333	3	2.79167	3.8125	3.85714	3.83482	3.31324		3.71429	3.25	3.48214	3	2.9375	2.96875	3.22545		2.85714	3.75	3.30357	4	2.4375	3.21875	3.26116
restorer	R205	2.71429	2.3	2.50714	2.57143	2.75	2.66071	2.58393		3.33333	2.75	3.04167	1.85714	2	1.92857	2.48512		3.5	2.58333	3.04167	2.75	1.875	2.3125	2.67708
restorer	R207	2.5	3.25	2.875	NA	2.5	2.5	2.6875		2.5	2.75	2.625	1.875	1.92857	1.90179	2.26339		1.5	NA	1.5	3.5	4	3.75	2.625
restorer	R208	3.25	2.78571	3.01786	3.83333	2.14286	2.9881	3.00298		3.75	2.75	3.25	3	3.6875	3.34375	3.29688		3	1.71429	2.35714	3.42857	3.5	3.46429	2.91071
restorer	R277	4	3.5	3.75	4	3.5625	3.78125	3.76562		4	3.5	3.75	4	2.875	3.4375	3.59375		3.6875	3.83333	3.76042	3.25	3.4375	3.34375	3.55208
restorer	R278	2.71429	3.41667	3.06548	4	3.5	3.75	3.40774		3.66667	3.35714	3.5119	3.71429	3.8	3.75714	3.63452		4	1.78571	2.89286	4	3.8125	3.90625	3.39955
restorer	R279	3.66667	3.33333	3.5	4	4	4	3.75		3.5	2.25	2.875	4	3.64286	3.82143	3.34821		3.5	3.75	3.625	4	3.875	3.9375	3.78125
restorer	R281	3.25	3.5	3.375	4	3.8125	3.90625	3.64062		4	3.8125	3.90625	3.875	4	3.9375	3.92188		4	3.8125	3.90625	4	3.875	3.9375	3.92188
restorer	R282	3.25	3.5	3.375	3.8	3.8125	3.80625	3.59063		4	4	4	4	3.78571	3.89286	3.94643		3.75	3.75	3.75	4	4	4	3.875
restorer	R285	3.2	3.125	3.1625	NA	NA	NA	NA		3.5	NA	3.5	NA	NA	NA	NA		3.5	NA	3.5	NA	NA	NA	3.5
restorer	R288	3.75	3.7	3.725	4	4	4	3.8625		3.5	3.6875	3.59375	4	4	4	3.79688		4	3.66667	3.83333	4	3.85714	3.92857	3.88095
restorer	R289	4	3.5	3.75	3.5	3.57143	3.53571	3.64286		3.25	3.75	3.5	3.625	3.5	3.5625	3.53125		3.5	3.5	3.5	3.75	4	3.875	3.6875
restorer	R290	3.5	3.25	3.375	4	2.71429	3.35714	3.36607		3.5	3.5	3.5	3.8125	3.25	3.53125	3.51562		3	3.75	3.375	3.75	3.25	3.5	3.4375
restorer	R291	3.28571	3.5	3.39286	4	4	4	3.69643		3.25	3.75	3.5	3.0625	3.75	3.40625	3.45312		3.8125	3.5	3.65625	NA	4	4	3.82812
restorer	R292	3.35714	3.35714	3.35714	3	4	3.5	3.42857		3.75	3.6875	3.71875	3.75	1.5625	2.65625	3.1875		3.625	3.33333	3.47917	3.5	4	3.75	3.61458
restorer	R294	4	4	4	3.83333	3.7	3.76667	3.88333		3.5	3.25	3.375	4	3.8125	3.90625	3.64062		4	3.5	3.75	3.8	4	3.9	3.825
restorer	R295	2.64286	0.5	1.57143	3.5	2.57143	3.03571	2.30357		2.92857	2.5	2.71429	2.9375	3	2.96875	2.84152		3	2.5	2.75	3.25	3.375	3.3125	3.03125
restorer	R297	2.35714	2.125	2.24107	NA	0	0	1.12054		2.5	0.833333	1.66667	2.33333	1.16667	1.75	1.70833		1	0.875	0.9375	3.6875	3.5	3.59375	2.26562
restorer	R298	3.25	3.3	3.275	3.66667	3.71429	3.69048	3.48274		3.28571	3.25	3.26786	3.83333	3.5	3.66667	3.46726		3.625	3.5	3.5625	4	4	4	3.78125
restorer	R299	3.3	3	3.15	0.75	2.42857	1.58929	2.36964		1.2	0.9375	1.06875	1.6875	2.75	2.21875	1.64375		0.8125	1.375	1.09375	3	1.75	2.375	1.73438
restorer	R300	3.6875	3.5	3.59375	3.5	4	3.75	3.67188		3.5	3.4	3.45	3.28571	3.5	3.39286	3.42143		3.4	3.5	3.45	3.625	4	3.8125	3.63125
restorer	R301	2.71429	3.5	3.10714	3.33333	3.78571	3.55952	3.33333		3.33333	3.75	3.54167	3.21429	3.25	3.23214	3.3869		3.75	3.75	3.75	4	4	4	3.875
restorer	R302	3.5	3.5	3.5	NA	3.6875	3.6875	3.59375		3	3.5	3.25	4	3	3.5	3.375		3.2	3.5	3.35	1.41667	4	2.70833	3.02917
restorer	R303	3.33333	3.16667	3.25	3.5	4	3.75	3.5		3.16667	3.35714	3.2619	3.64286	4	3.82143	3.54167		3.75	3.7	3.725	4	4	4	3.8625
restorer	R304	3.5	3.2	3.35	2.8	3.25	3.025	3.1875		NA	4	4	3.5	3	3.25	3.625		3.3	3	3.15	2.6	4	3.3	3.225
restorer	R305	3.3	3.5	3.4	3.83333	4	3.91667	3.65833		3.2	3.8125	3.50625	4	4	4	3.75312		3.625	4	3.8125	4	3.75	3.875	3.84375
restorer	R306	2	3	2.5	4	4	4	3.25		3.5	3.5	3.5	4	3.75	3.875	3.6875		3.75	1.75	2.75	4	4	4	3.375
restorer	R307	3.5	3.5	3.5	4	4	4	3.75		3.75	3.875	3.8125	3.875	4	3.9375	3.875		4	3.7	3.85	4	4	4	3.925
restorer	R308	3.5	4	3.75	4	4	4	3.875		3.85714	4	3.92857	4	3.83333	3.91667	3.92262		4	3.78571	3.89286	3.78571	4	3.89286	3.89286
restorer	R309	3.6875	3.75	3.71875	3.625	3.07143	3.34821	3.53348		4	4	4	3.8125	3.75	3.78125	3.89062		4	3.75	3.875	3.875	4	3.9375	3.90625
restorer	R312	3.5	3	3.25	3.75	4	3.875	3.5625		3	3.5	3.25	4	3.66667	3.83333	3.54167		NA	4	4	4	2.9	3.45	3.725
restorer	R313	0.833333	1.21429	1.02381	0.8	0.5	0.65	0.836905		1.75	0.666667	1.20833	1.16667	1.5625	1.36458	1.28646		1	0.5	0.75	1.75	1.375	1.5625	1.15625
restorer	R314	2.5	3.25	2.875	3.4	4	3.7	3.2875		2.5	4	3.25	3.75	3.16667	3.45833	3.35417		NA	1.5	1.5	4	1.25	2.625	2.0625
restorer	R315	3	1.6	2.3	NA	3	3	2.65		3.33333	3.8125	3.57292	4	3	3.5	3.53646		3.375	3.75	3.5625	4	3.5	3.75	3.65625
restorer	R316	3.08333	3	3.04167	3.25	NA	3.25	3.14583		2.1	3	2.55	3.6875	2.66667	3.17708	2.86354		2.5	2.92857	2.71429	3.7	2.5	3.1	2.90714
restorer	R317	4	2.5	3.25	3.5	3.75	3.625	3.4375		2.75	3.25	3	3.66667	3.5	3.58333	3.29167		3.875	3.25	3.5625	4	3.7	3.85	3.70625
restorer	R318	3	3.33333	3.16667	3.7	3	3.35	3.25833		3	4	3.5	2.75	3.5	3.125	3.3125		2.75	4	3.375	4	3.75	3.875	3.625
restorer	R319	3.3	2.5	2.9	2.14286	2.75	2.44643	2.67321		2.9	3.33333	3.11667	3.75	3.5	3.625	3.37083		2.25	2	2.125	3.625	3.125	3.375	2.75
restorer	R321	2.5	3.75	3.125	3.75	3.83333	3.79167	3.45833		3.66667	3.6875	3.67708	3.8125	4	3.90625	3.79167		4	4	4	3.875	3.875	3.875	3.9375
restorer	R322	3.5	4	3.75	4	4	4	3.875		3.5	3.5	3.5	4	4	4	3.75		4	4	4	4	3.85714	3.92857	3.96429
restorer	R323	3.25	3.5	3.375	4	4	4	3.6875		3.625	3.25	3.4375	3.75	4	3.875	3.65625		4	3.75	3.875	3.33333	4	3.66667	3.77083
restorer	R324	3.25	2.57143	2.91071	4	4	4	3.45536		3.5	3.5	3.5	4	3.375	3.6875	3.59375		4	3.5	3.75	3.85714	3	3.42857	3.58929
restorer	R325	3	3.5	3.25	4	4	4	3.625		4	2.5	3.25	3.5	NA	3.5	3.375		2.75	NA	2.75	NA	NA	NA	2.75
restorer	R326	3.5	3.6875	3.59375	3.5	3.375	3.4375	3.51562		3.5	3.75	3.625	4	3.25	3.625	3.625		4	3.5	3.75	4	3.8125	3.90625	3.82812
restorer	R327	3.5	3.5	3.5	4	3.5	3.75	3.625		3	3	3	3.64286	4	3.82143	3.41071		NA	3.5	3.5	4	4	4	3.75
restorer	R328	3.75	3	3.375	3.5	3.2	3.35	3.3625		3.5	3.75	3.625	4	3.5	3.75	3.6875		3.25	3.33333	3.29167	3.875	4	3.9375	3.61458
restorer	R329	3.5	3.75	3.625	3.83333	3.8125	3.82292	3.72396		3.83333	3.75	3.79167	4	4	4	3.89583		3.66667	3.75	3.70833	4	3.8	3.9	3.80417
restorer	R330	3.5	3.5	3.5	3.8	4	3.9	3.7		3	3.66667	3.33333	NA	3.66667	3.66667	3.5		3.5	3	3.25	3.5	3.5	3.5	3.375
restorer	R331	3.3	2.58333	2.94167	3.71429	3.83333	3.77381	3.35774		2.33333	3.66667	3	3.125	3.6875	3.40625	3.20312		4	2.8125	3.40625	3.85714	3.5	3.67857	3.54241
restorer	R332	2.28571	3.28571	2.78571	3.33333	4	3.66667	3.22619		3.16667	3.5	3.33333	3.8	3.875	3.8375	3.58542		4	3.78571	3.89286	3.75	4	3.875	3.88393
restorer	R333	4	4	4	3.8	3.83333	3.81667	3.90833		3.83333	3.75	3.79167	4	4	4	3.89583		3.83333	3.5	3.66667	3.8	4	3.9	3.78333
restorer	R334	3.5	3.5	3.5	4	NA	4	3.75		4	3.16667	3.58333	NA	3.75	3.75	3.66667		3.5	3.5	3.5	NA	NA	NA	3.5
restorer	R336	1.64286	3.5	2.57143	4	NA	4	3.28571		4	3.83333	3.91667	4	NA	4	3.95833		4	NA	4	3.5	3.25	3.375	3.6875
restorer	R337	2.5	3.5	3	4	4	4	3.5		3.5	2.25	2.875	4	3.5	3.75	3.3125		3.75	3.5	3.625	4	4	4	3.8125
restorer	R340	3.75	3.35714	3.55357	2.5	3.78571	3.14286	3.34821		4	3.75	3.875	3.75	4	3.875	3.875		4	4	4	4	4	4	4

## Sheet: b
Supplementary Table S3b: 9 Nordic Seed hybrid rye (Secale cereale L.) elite non-restorer germplasm lines showing a differential resistance response towards three distinct powdery mildew populations. All lines carry the 'susceptible allele' A of marker AX_9988617 found be significantly associated with PM resistance in the panel.
Population	geno_id	AX_99886178	N13 Powdery Mildew Population Nienstädt 2013						N13 Mean		N18 Powdery Mildew Population Nienstädt 2018						N18 Mean		D20 Powdery Mildew Population Dyngby 2020						D20 Mean
			Replicate 1			Replicate 1					Replicate 1			Replicate 1					Replicate 1			Replicate 1
			R1	R2	mean	R1	R2	mean			R1	R2	mean	R1	R2	mean			R1	R2	mean	R1	R2	mean
non-restorer germplasm	NRG4	A	1.6875	2.08333	1.88542	1.0625	0.285714	0.674107	1.27976		3.75	2	2.875	4	3.3125	3.65625	3.26562		2.75	3	2.875	3.5	3.42857	3.46429	3.16964
non-restorer germplasm	NRG28	A	1.125	2	1.5625	2.3	1.71429	2.00714	1.78482		2	1.75	1.875	4	3.5	3.75	2.8125		3.5	1.5	2.5	3.8125	3	3.40625	2.95312
non-restorer germplasm	NRG29	A	1.7	0.4	1.05	2.07143	2	2.03571	1.54286		1.8	2	1.9	2.78571	3	2.89286	2.39643		2.3125	3	2.65625	3.75	3.625	3.6875	3.17188
non-restorer germplasm	NRG30	A	1.25	1.75	1.5	1.375	2.4375	1.90625	1.70312		2.28571	NA	2.28571	2.5	3.75	3.125	2.70536		2.33333	2.07143	2.20238	3.5	3	3.25	2.72619
non-restorer germplasm	NRG50	A	0.785714	1.9	1.34286	1.5	1.91667	1.70833	1.5256		2.07143	3.375	2.72321	2	2.14286	2.07143	2.39732		1.71429	2.85714	2.28571	1.57143	2.5	2.03571	2.16071
non-restorer germplasm	NRG52	A	0.583333	1.64286	1.1131	1.21429	2.16667	1.69048	1.40179		2.25	1.625	1.9375	3.5	2.5	3	2.46875		1.25	0.75	1	3.8125	3.8125	3.8125	2.40625
non-restorer germplasm	NRG53	A	0.625	1	0.8125	1.9	1.66667	1.78333	1.29792		2.25	1.83333	2.04167	3.375	3.25	3.3125	2.67708		2.25	2.25	2.25	3.25	2.875	3.0625	2.65625
non-restorer germplasm	NRG121	A	1.4375	1.1875	1.3125	1.35714	2.21429	1.78571	1.54911		3.21429	3	3.10714	3	3.5	3.25	3.17857		3.125	3.375	3.25	3.5625	2.875	3.21875	3.23438
non-restorer germplasm	NRG123	A	2.25	1.66667	1.95833	2	0.625	1.3125	1.63542		2.2	2.875	2.5375	2.85714	2.5	2.67857	2.60804		2.875	2.5	2.6875	3	2.625	2.8125	2.75
mean									1.52449								2.7358								2.80316
standard deviation									0.576056								0.704556								0.769994
	Color code	Infection type
		0-1
		1-2
		2-3
		3-4

## Sheet: c
Supplementary Table S3c: Resistance response of two rye (Secale cereale L.) hybrids controls cv. KWS Binntto ('Susceptible') and cv. KWS Serafino ('Resistant') towards three distinct powdery mildew populations.
Hybrid cv.	B. graminis f.sp secalis population												Across Trials
	Nienstädt - 2013				Nienstädt - 2018				Dyngby - 2020
	N13				N18				D20
	R1	R2	Mean	SD	R1	R2	Mean	SD	R1	R2	Mean	SD	Mean	SD
KWS Binntto	3.6875	4	3.31457	0.738559	2.33333	4	3.50772	0.648446	3.78571	4	3.87221	0.24797	3.56483	0.544992
	2.1875	3.75			3.25	4			3.875	4
	2.625	4			3.78571	4			4	4
	3.5	3.71429			3.75	3.75			4	4
	3.5	3.8125			3.85714	4			4	4
	2.1	3.75			4	4			4	4
	2.625	4			2.33333	4			3.75	3.875
	3.5	4			3.5	3.75			4	3.8125
	3.0625	2.75			3.6875	3.5			4	4
	1.16667	3.75			4	4			4	3.75
	2.625	3.8125			2.5	3.8125			4	3.8125
	3.5	2			3.75	3.5			4	4
	2.625	3.58333			3.6875	2.75			3.5	3.875
	3.5	4			3.5	4			4	3.75
	3.625	4			2	1.75			4	3.875
	4				3.5	4			3.5	2.75
KWS Serafino	0	3.5	2.7043	1.10876	0.857143	3.75	2.80608	1.03531	3.75	4	3.5119	0.87457	3.00743	1.00621
	1.42857	3.5			1.75	4			3.6875	4
	1.25	3.75			3.75	3.85714			3.75	3.75
	3.64286	3.5			2	3.8125			3.8125	4
	3.5	3.5			1.75	4			3.75	4
	1.75	3.5			2.5	3.75			1.5	4
	2	3.75			1.25	4			3.5	3.6875
	3	3.6875			3.875	3.64286			3.5	3.75
	3.5	3.6875			3.5	2.1875			3.875	3.75
	1.75	2.1875			2.75	3.625			0	4
	0.714286	1.75			2	0.625			3.83333	3.8125
	1.41667	3.5			2.1875	1.75			2.75	1.75
	3.5	3.71429			1.625	2.1875			3.8125	3.75
	2.33333	2.6875			2.625	3.6875			3.875	3.8125
	3.5	3.5			2	3.5			3.78571	3.75
	0.833333				3.5	3.5			3.875
