# Supplementary material for: Discovery of a novel powdery mildew (Blumeria graminis) resistance locus in rye (Secale cereale L.)
Source: Sci Rep. 2021 Nov 29;11:23057. doi: 10.1038/s41598-021-02488-5 (PMC8630102; doi:10.1038/s41598-021-02488-5)
Supplement: Supplementary file 4 — Supplementary Table S4. [file 41598_2021_2488_MOESM4_ESM.xlsx]

## Sheet: All
Supplementary table S4: Top 1000 powdery mildew resistance associated 600K SNP markers from MLM Genome-wide association study on 180 Nordic Seed hybrid rye (Secale cereale L.) elite breeding lines using BLUP estimated resistance value across three Bgs populations
Marker ID	Chromosome	Position (Mbp)	P value	LOD
AX_99666054	1R	1.40445	0.005896	2.22944
AX_99455154	1R	28.5766	0.00389962	2.40898
AX_99851824	1R	76.3576	1.19956e-05	4.92098
AX_99407056	1R	388.214	2.81711e-09	8.5502
AX_99426234	1R	526.019	0.00388772	2.4103
AX_99417658	1R	526.565	0.00646938	2.18914
AX_99624737	1R	526.922	0.00540521	2.26719
AX_99347426	1R	527.659	0.00594873	2.22558
AX_99430653	1R	626.633	0.00473556	2.32463
AX_99880835	1R	629.442	0.00592181	2.22755
AX_99482591	1R	629.621	0.00602215	2.22025
AX_99749091	1R	629.622	0.00473556	2.32463
AX_99264459	1R	629.674	3.31674e-10	9.47929
AX_99422902	1R	630.326	0.00377321	2.42329
AX_99883713	1R	657.184	0.00694744	2.15818
AX_99798083	1R	669.772	0.006993	2.15534
AX_99708186	1R	726.973	0.00610001	2.21467
AX_99731264	2R	20.247	0.00430636	2.36589
AX_99823662	2R	20.2833	0.00511611	2.29106
AX_99346176	2R	20.8558	0.00470037	2.32787
AX_99609265	2R	43.3974	0.00523311	2.28124
AX_99860563	2R	178.119	0.00350938	2.45477
AX_99233429	2R	461.919	0.00549532	2.26001
AX_99381191	2R	503.5	0.00150099	2.82362
AX_99708247	2R	576.203	6.96035e-07	6.15737
AX_99309764	2R	776.381	3.62898e-05	4.44021
AX_99272546	2R	790.823	2.50471e-07	6.60124
AX_99247296	2R	905.841	0.0065061	2.18668
AX_99432068	3R	2.34516	4.43424e-10	9.35318
AX_99549681	3R	7.5174	0.00376161	2.42463
AX_99834377	3R	7.96965	0.00618308	2.2088
AX_99484112	3R	15.8176	0.000772211	3.11226
AX_99778110	3R	16.2568	0.00250285	2.60156
AX_99334846	3R	16.2572	0.000555063	3.25566
AX_99730893	3R	16.415	0.00736617	2.13276
AX_99683837	3R	16.4341	0.00529392	2.27622
AX_99699592	3R	16.7559	0.00187304	2.72745
AX_99617355	3R	17.8064	0.00595054	2.22544
AX_99625577	3R	17.8064	0.00470144	2.32777
AX_99239293	3R	20.0244	0.00253678	2.59572
AX_99272002	3R	20.0248	0.00258346	2.5878
AX_99569851	3R	20.0369	0.00479033	2.31963
AX_99715000	3R	20.377	0.000508208	3.29396
AX_99399560	3R	20.4151	0.00596871	2.22412
AX_99520711	3R	20.7875	0.00419164	2.37762
AX_99504770	3R	20.7962	0.00302624	2.5191
AX_99247265	3R	20.8749	0.00254351	2.59457
AX_99358396	3R	20.8771	0.00430722	2.3658
AX_99343245	3R	20.8857	0.00413354	2.38368
AX_99503899	3R	20.8872	0.00453338	2.34358
AX_99636158	3R	20.888	0.000940439	3.02667
AX_99749095	3R	20.8921	0.00488949	2.31074
AX_99840439	3R	20.8924	0.00479033	2.31963
AX_99551234	3R	20.8925	0.000844915	3.07319
AX_99285477	3R	20.9124	0.00479033	2.31963
AX_99568926	3R	21.147	0.00719207	2.14315
AX_99523608	3R	21.1641	0.00623495	2.20517
AX_99536918	3R	21.1645	0.00614546	2.21145
AX_99474006	3R	21.2658	0.00119388	2.92304
AX_99554953	3R	22.1887	0.00685853	2.16377
AX_99295915	3R	22.1887	0.00411529	2.3856
AX_99409725	3R	22.1953	0.00267013	2.57347
AX_99559222	3R	22.2244	0.00472247	2.32583
AX_99700648	3R	22.3035	0.00642555	2.19209
AX_99660388	3R	22.304	0.00635692	2.19675
AX_99421568	3R	22.4799	0.00518525	2.28523
AX_99465561	3R	22.4819	0.00357708	2.44647
AX_99564279	3R	22.4932	0.00415885	2.38103
AX_99388937	3R	22.4953	0.00206753	2.68455
AX_99836840	3R	22.5388	0.00199585	2.69987
AX_99603911	3R	22.5401	0.00141393	2.84957
AX_99250208	3R	22.5403	0.00104645	2.98028
AX_99681126	3R	23.034	0.00274369	2.56167
AX_99380957	3R	23.3444	0.00386652	2.41268
AX_99489169	3R	23.3448	0.00270651	2.56759
AX_99254657	3R	23.3466	0.00732905	2.13495
AX_99761131	3R	24.0672	0.00430473	2.36605
AX_99258050	3R	24.3007	0.00479033	2.31963
AX_99438464	3R	24.7948	0.00209174	2.67949
AX_99508035	3R	24.7949	0.0017038	2.76858
AX_99308162	3R	24.7957	0.00197211	2.70507
AX_99699836	3R	25.2835	0.00477738	2.32081
AX_99671252	3R	25.398	0.00665182	2.17706
AX_99774551	3R	25.3993	0.00660321	2.18024
AX_99583883	3R	25.3995	0.00479033	2.31963
AX_99308567	3R	25.4356	0.00366971	2.43537
AX_99447544	3R	25.4357	0.00479033	2.31963
AX_99472861	3R	25.4439	0.00631122	2.19989
AX_99853525	3R	25.4442	0.00438953	2.35758
AX_99837298	3R	25.4442	0.0057522	2.24017
AX_99439462	3R	25.4497	0.000716236	3.14494
AX_99821356	3R	25.4755	0.00171939	2.76463
AX_99359057	3R	25.4755	0.0023031	2.63769
AX_99542304	3R	25.4755	0.00195411	2.70905
AX_99339266	3R	25.5054	0.00162085	2.79026
AX_99813214	3R	25.8989	0.00745553	2.12752
AX_99740489	3R	25.8997	0.0017493	2.75714
AX_99613794	3R	26.1874	0.00241376	2.61731
AX_99737699	3R	26.1892	0.00576691	2.23906
AX_99230781	3R	26.251	0.00599169	2.22245
AX_99388485	3R	26.2517	0.0020506	2.68812
AX_99828179	3R	26.2654	0.00591468	2.22807
AX_99340476	3R	26.3378	0.00419609	2.37716
AX_99610097	3R	27.068	0.00323519	2.4901
AX_99690685	3R	27.1582	0.00380781	2.41932
AX_99770765	3R	27.5404	0.00140095	2.85358
AX_99271700	3R	27.5417	0.0034252	2.46531
AX_99294262	3R	27.5417	0.000871177	3.05989
AX_99451855	3R	27.5417	0.00140736	2.8516
AX_99379854	3R	27.6418	0.00359749	2.444
AX_99241223	3R	27.642	0.00141314	2.84982
AX_99311557	3R	27.6424	0.00130871	2.88316
AX_99859916	3R	27.7952	0.00207929	2.68208
AX_99363695	3R	27.7955	0.000550936	3.2589
AX_99439188	3R	28.426	0.00208612	2.68066
AX_99321303	3R	28.8028	0.00160094	2.79562
AX_99803893	3R	28.8033	0.00154251	2.81177
AX_99379015	3R	28.8882	0.00211066	2.67558
AX_99418081	3R	28.8882	0.00164629	2.78349
AX_99473624	3R	28.8883	0.00211066	2.67558
AX_99355022	3R	28.8883	0.00304282	2.51672
AX_99390184	3R	28.9632	0.00479033	2.31963
AX_99724988	3R	28.9635	0.00421601	2.3751
AX_99773326	3R	28.9726	0.00361806	2.44152
AX_99531699	3R	29.4587	0.000957359	3.01893
AX_99806930	3R	29.4597	0.000957359	3.01893
AX_99814417	3R	29.46	0.000957359	3.01893
AX_99535489	3R	29.4631	0.00285223	2.54482
AX_99641187	3R	29.7214	0.00211066	2.67558
AX_99558252	3R	29.7219	0.000464313	3.33319
AX_99315644	3R	29.725	0.00305124	2.51552
AX_99877358	3R	29.7266	0.00217105	2.66333
AX_99724056	3R	29.7393	0.00164629	2.78349
AX_99742837	3R	29.757	0.00320335	2.4944
AX_99730834	3R	29.7576	0.00305338	2.51522
AX_99467651	3R	29.7607	0.00294208	2.53135
AX_99529507	3R	29.7822	0.00356705	2.44769
AX_99838338	3R	29.7826	0.00342317	2.46557
AX_99802683	3R	29.7827	0.0034252	2.46531
AX_99643627	3R	29.7827	0.00358719	2.44525
AX_99241054	3R	29.934	0.00198535	2.70216
AX_99844964	3R	29.9343	0.00158794	2.79917
AX_99702090	3R	29.9821	0.000437755	3.35877
AX_99421994	3R	30.0579	0.00100292	2.99873
AX_99845190	3R	30.1114	0.00170638	2.76792
AX_99418937	3R	30.1117	0.0016158	2.79161
AX_99287924	3R	30.112	0.00473257	2.3249
AX_99674369	3R	30.1131	0.00199161	2.7008
AX_99306371	3R	30.241	0.00168181	2.77422
AX_99281206	3R	30.5632	0.00212543	2.67255
AX_99853649	3R	30.693	0.00624796	2.20426
AX_99509171	3R	30.6933	0.00299827	2.52313
AX_99237598	3R	30.6947	0.00591911	2.22774
AX_99484136	3R	30.6949	0.00330349	2.48103
AX_99497308	3R	30.6967	0.00220086	2.65741
AX_99638723	3R	30.6969	0.00592137	2.22758
AX_99622995	3R	31.2788	0.00568154	2.24553
AX_99343713	3R	31.3457	0.0012275	2.91098
AX_99434359	3R	31.3459	0.00406969	2.39044
AX_99537646	3R	31.3633	0.00205037	2.68817
AX_99487660	3R	31.3716	0.00129043	2.88927
AX_99535642	3R	31.4349	0.00600653	2.22138
AX_99725346	3R	31.4354	0.00209869	2.67805
AX_99656693	3R	31.5021	0.00120332	2.91962
AX_99594600	3R	31.5535	0.00043309	3.36342
AX_99667079	3R	31.554	0.00250497	2.6012
AX_99819129	3R	31.5541	0.000464313	3.33319
AX_99670101	3R	31.555	0.00125936	2.89985
AX_99426950	3R	31.5551	0.00251335	2.59975
AX_99859512	3R	31.5617	0.00285699	2.54409
AX_99297078	3R	31.6997	0.00247976	2.60559
AX_99872561	3R	31.6997	0.00302531	2.51923
AX_99263371	3R	31.773	0.00321601	2.49268
AX_99360584	3R	31.8398	0.0023677	2.62567
AX_99401293	3R	31.9221	0.00349706	2.4563
AX_99635078	3R	31.9389	0.000930487	3.03129
AX_99578272	3R	32.0881	0.00641061	2.1931
AX_99621980	3R	32.1866	0.00247283	2.6068
AX_99421048	3R	32.2075	0.00232113	2.6343
AX_99314125	3R	32.361	0.00508504	2.29371
AX_99755575	3R	32.4108	0.00431339	2.36518
AX_99648626	3R	32.4577	0.000932643	3.03028
AX_99773568	3R	32.4592	0.00253465	2.59608
AX_99858574	3R	32.9316	0.00310633	2.50775
AX_99393612	3R	32.9349	0.00247091	2.60714
AX_99621812	3R	32.9447	0.00142057	2.84754
AX_99593934	3R	32.9452	0.00135275	2.86878
AX_99393479	3R	32.9547	0.00410866	2.3863
AX_99419018	3R	33.0312	0.0069133	2.16031
AX_99616381	3R	33.1785	0.00167489	2.77601
AX_99583039	3R	33.2321	0.00479033	2.31963
AX_99744204	3R	33.2335	0.00119388	2.92304
AX_99354805	3R	33.2347	0.000848219	3.07149
AX_99410801	3R	33.235	0.000957359	3.01893
AX_99313335	3R	33.2357	0.000848219	3.07149
AX_99681693	3R	33.3234	0.00706817	2.15069
AX_99729596	3R	33.3246	0.000848219	3.07149
AX_99377370	3R	33.4153	0.00493616	2.30661
AX_99432128	3R	33.4155	0.00362496	2.4407
AX_99791400	3R	33.4158	0.00494667	2.30569
AX_99476293	3R	33.4158	0.00493616	2.30661
AX_99638217	3R	33.8358	0.00299482	2.52363
AX_99335283	3R	33.8909	0.00236962	2.62532
AX_99591901	3R	34.0099	0.00367057	2.43527
AX_99797660	3R	34.0711	0.00746388	2.12704
AX_99555104	3R	34.0744	0.00272777	2.56419
AX_99432696	3R	34.2866	0.00176917	2.75223
AX_99478366	3R	34.3003	0.0037001	2.43179
AX_99764689	3R	34.313	0.00363773	2.43917
AX_99484492	3R	34.9546	0.00580858	2.23593
AX_99590945	3R	35.0899	0.00437004	2.35951
AX_99831082	3R	35.3186	0.00397566	2.40059
AX_99421315	3R	35.3422	0.00389796	2.40916
AX_99501213	3R	35.3446	0.004316	2.36492
AX_99327190	3R	35.3618	0.00407558	2.38981
AX_99462994	3R	35.3627	0.00407558	2.38981
AX_99874741	3R	35.4919	0.00407558	2.38981
AX_99428160	3R	35.7212	0.00407558	2.38981
AX_99259396	3R	36.2918	0.00515676	2.28762
AX_99836496	3R	36.2919	0.00359374	2.44445
AX_99486400	3R	36.8721	0.00555027	2.25569
AX_99542331	3R	39.6202	0.00259658	2.5856
AX_99390516	3R	42.8598	0.00232243	2.63406
AX_99294437	3R	43.0846	0.00633213	2.19845
AX_99732331	3R	43.9469	0.00628932	2.2014
AX_99457327	3R	57.7646	5.0324e-05	4.29823
AX_99571873	3R	81.3217	0.000902544	3.04453
AX_99663455	3R	674.625	2.54834e-07	6.59374
AX_99858787	3R	680.647	0.0024253	2.61524
AX_99834253	3R	680.649	0.0024253	2.61524
AX_99371728	3R	728.167	0.00131327	2.88165
AX_99749290	3R	806.568	0.00313458	2.50382
AX_99369721	3R	807.67	0.00606938	2.21686
AX_99709524	3R	865.63	0.00708541	2.14964
AX_99231940	3R	881.732	0.0057555	2.23992
AX_99781923	3R	882.896	0.00129083	2.88913
AX_99574590	3R	882.911	0.00323038	2.49075
AX_99829867	3R	883.001	0.00745938	2.1273
AX_99603561	3R	883.145	0.00714736	2.14585
AX_99527322	3R	907.715	0.00385386	2.4141
AX_99341727	3R	907.716	0.00385386	2.4141
AX_99744777	3R	907.716	0.00385386	2.4141
AX_99267282	3R	907.739	0.00385386	2.4141
AX_99273661	3R	908.125	0.00342339	2.46554
AX_99586359	3R	908.13	0.00385386	2.4141
AX_99481983	3R	908.13	0.00342339	2.46554
AX_99503666	3R	908.205	0.0040788	2.38947
AX_99750668	3R	908.984	0.00140846	2.85126
AX_99266035	3R	908.987	0.000897732	3.04685
AX_99696601	3R	908.987	0.000897732	3.04685
AX_99570478	3R	909.004	0.00150244	2.8232
AX_99334647	3R	909.355	0.000264945	3.57685
AX_99260771	3R	909.778	0.00623341	2.20527
AX_99714985	3R	913.016	0.00426675	2.3699
AX_99576799	3R	913.028	0.00192346	2.71592
AX_99362268	3R	913.221	0.00317914	2.49769
AX_99399971	3R	917.535	0.00369116	2.43284
AX_99533703	3R	918.916	9.91816e-06	5.00357
AX_99604352	3R	923.071	2.99108e-06	5.52417
AX_99318253	3R	924.712	0.00656335	2.18287
AX_99688157	3R	924.713	0.00522371	2.28202
AX_99849908	3R	924.741	0.00714195	2.14618
AX_99725895	3R	925.13	0.00280655	2.55183
AX_99537620	3R	925.13	0.00280655	2.55183
AX_99587164	3R	944.154	0.00670281	2.17374
AX_99761516	3R	944.286	0.0067774	2.16894
AX_99476440	3R	944.287	0.00467643	2.33009
AX_99581867	3R	945.866	0.00214339	2.6689
AX_99592595	3R	946.036	0.000553275	3.25706
AX_99797471	3R	960.427	0.00401018	2.39684
AX_99669276	4R	109.736	0.000254554	3.59422
AX_99292540	4R	242.726	0.00272045	2.56536
AX_99442917	4R	500.597	6.31451e-08	7.19966
AX_99426356	4R	585.462	0.00525398	2.27951
AX_99360041	4R	585.492	0.00404924	2.39263
AX_99660343	4R	586.161	0.00320417	2.49429
AX_99317079	4R	586.162	0.00320417	2.49429
AX_99825494	4R	586.166	0.00320417	2.49429
AX_99275148	4R	586.166	0.00320417	2.49429
AX_99384959	4R	586.166	0.00320417	2.49429
AX_99252939	4R	586.166	0.00320417	2.49429
AX_99396359	4R	586.167	0.00320417	2.49429
AX_99704193	4R	586.167	0.00320417	2.49429
AX_99750773	4R	586.174	0.00195795	2.7082
AX_99253882	4R	586.176	0.00157908	2.8016
AX_99857646	4R	586.178	0.00157908	2.8016
AX_99407131	4R	586.183	0.00157908	2.8016
AX_99390246	4R	586.183	0.00157908	2.8016
AX_99559016	4R	588.458	0.00332703	2.47794
AX_99682590	4R	588.462	0.00352032	2.45342
AX_99751446	4R	588.465	0.000990203	3.00428
AX_99555684	4R	588.497	0.00602687	2.21991
AX_99456594	4R	588.594	0.00190312	2.72053
AX_99557528	4R	588.596	0.00234874	2.62916
AX_99331923	4R	588.596	0.000725348	3.13945
AX_99708165	4R	588.596	0.00335741	2.474
AX_99883438	4R	588.705	0.00185043	2.73273
AX_99659905	4R	588.706	0.000617665	3.20925
AX_99339299	4R	588.708	0.00246041	2.60899
AX_99540374	4R	588.753	0.00169654	2.77044
AX_99312707	4R	588.753	0.000902263	3.04467
AX_99485042	4R	588.772	0.00064197	3.19249
AX_99696449	4R	589.086	0.00157069	2.80391
AX_99497598	4R	589.089	0.00329994	2.48149
AX_99881493	4R	589.301	0.00143036	2.84455
AX_99291770	4R	589.303	0.00026976	3.56902
AX_99704495	4R	589.303	0.000449692	3.34708
AX_99693364	4R	590.836	0.00521808	2.28249
AX_99243637	4R	591.06	0.00188539	2.7246
AX_99728189	4R	591.061	0.00185734	2.73111
AX_99378866	4R	591.094	0.000642582	3.19207
AX_99478262	4R	591.146	0.000996451	3.00154
AX_99790180	4R	591.148	0.00487311	2.31219
AX_99794170	4R	591.259	0.00316811	2.4992
AX_99870858	4R	591.259	0.00272363	2.56485
AX_99423759	4R	591.351	0.00118751	2.92536
AX_99248951	4R	591.436	0.00302197	2.51971
AX_99439072	4R	591.59	0.00227721	2.6426
AX_99753541	4R	591.666	0.00321186	2.49324
AX_99538056	4R	591.667	0.00359	2.44491
AX_99871632	4R	591.667	0.00459752	2.33748
AX_99794725	4R	595.863	0.00513942	2.28909
AX_99537949	4R	613.234	0.000553075	3.25722
AX_99848721	4R	636.022	0.00499557	2.30142
AX_99448262	4R	636.022	0.00513685	2.2893
AX_99575920	4R	719.654	0.00614658	2.21137
AX_99879976	4R	750.692	0.00557049	2.25411
AX_99335835	4R	753.998	0.00720346	2.14246
AX_99255359	4R	753.999	0.00720346	2.14246
AX_99680613	4R	754.002	0.00720346	2.14246
AX_99826661	4R	758.877	0.00309007	2.51003
AX_99547850	4R	758.877	0.00302037	2.51994
AX_99594105	4R	768.058	0.00257551	2.58914
AX_99445649	4R	780.098	0.00684838	2.16441
AX_99494243	4R	780.798	0.00630835	2.20008
AX_99363433	4R	798.321	5.04387e-08	7.29724
AX_99296034	4R	856.918	0.00426015	2.37057
AX_99413764	4R	856.927	0.00516967	2.28654
AX_99514274	4R	856.953	0.00500143	2.30091
AX_99636508	4R	859.31	0.00399135	2.39888
AX_99732939	4R	859.31	0.00399135	2.39888
AX_99325946	4R	860.33	0.00706767	2.15072
AX_99525590	4R	884.968	1.92225e-05	4.71619
AX_99770762	4R	894.53	0.000488342	3.31128
AX_99432345	4R	894.674	0.00280638	2.55185
AX_99556671	4R	894.674	0.00558993	2.25259
AX_99397370	4R	894.674	0.00588497	2.23026
AX_99498959	5R	389.635	7.71407e-06	5.11272
AX_99851760	5R	402.271	4.52235e-05	4.34464
AX_99812753	5R	402.271	0.000285989	3.54365
AX_99391593	5R	402.271	0.00286934	2.54222
AX_99838063	5R	489.447	0.00705209	2.15168
AX_99794279	5R	519.444	1.62749e-05	4.78848
AX_99708004	5R	537.038	0.00364321	2.43852
AX_99806916	5R	541.299	0.00129407	2.88804
AX_99861605	5R	546.853	0.00695172	2.15791
AX_99270125	5R	552.997	0.00654026	2.1844
AX_99667622	5R	552.998	0.0056533	2.2477
AX_99442403	5R	553.008	0.00353153	2.45204
AX_99789265	5R	555.725	0.00138324	2.8591
AX_99550937	5R	556.02	0.00198773	2.70164
AX_99795039	5R	556.032	0.00702752	2.1532
AX_99243924	5R	556.1	0.000249668	3.60264
AX_99515969	5R	556.131	0.00120462	2.91915
AX_99693663	5R	556.206	0.00134978	2.86974
AX_99612331	5R	556.208	0.00411142	2.38601
AX_99627888	5R	556.208	0.00163059	2.78766
AX_99714410	5R	556.209	0.00135231	2.86892
AX_99721757	5R	556.21	0.000993726	3.00273
AX_99509812	5R	556.211	0.00185478	2.73171
AX_99679303	5R	556.212	0.00163059	2.78766
AX_99782924	5R	556.212	0.00134087	2.87261
AX_99808007	5R	556.212	0.00164489	2.78386
AX_99507253	5R	556.268	0.00439746	2.3568
AX_99313906	5R	556.273	0.00193514	2.71329
AX_99380919	5R	561.58	0.00691411	2.16026
AX_99500262	5R	561.77	0.00689525	2.16145
AX_99852498	5R	561.772	0.00406142	2.39132
AX_99829998	5R	579.496	0.00564229	2.24854
AX_99728379	5R	581.234	0.000863902	3.06354
AX_99554081	5R	581.72	0.00469442	2.32842
AX_99877893	5R	581.98	0.00570716	2.24358
AX_99238457	5R	581.98	0.00103465	2.98521
AX_99388367	5R	582.223	0.00285912	2.54377
AX_99340252	5R	582.421	0.00173156	2.76156
AX_99760898	5R	584.599	0.0045213	2.34474
AX_99877588	5R	584.603	0.000706466	3.15091
AX_99246600	5R	586.349	0.00339594	2.46904
AX_99494377	5R	586.349	0.00339594	2.46904
AX_99667923	5R	586.432	0.00360588	2.44299
AX_99233751	5R	586.433	0.00442282	2.3543
AX_99850756	5R	586.433	0.00632272	2.1991
AX_99790028	5R	586.435	0.00600358	2.22159
AX_99626214	5R	586.629	0.00390729	2.40812
AX_99453588	5R	595.026	0.00650145	2.18699
AX_99505508	5R	598.441	0.00750516	2.12464
AX_99803303	5R	662.543	8.03314e-05	4.09511
AX_99590821	5R	694.979	0.00146195	2.83507
AX_99871700	5R	694.983	0.00146195	2.83507
AX_99573101	5R	697.709	0.00146195	2.83507
AX_99789624	5R	698.435	0.00556359	2.25464
AX_99438016	5R	712.746	0.005598	2.25197
AX_99722783	5R	743.948	0.00719214	2.14314
AX_99766720	5R	761.631	0.00555836	2.25505
AX_99751875	5R	821.301	0.00433469	2.36304
AX_99449046	5R	821.637	0.00434886	2.36162
AX_99714187	5R	862.96	0.00739319	2.13117
AX_99707477	5R	863.23	0.00739319	2.13117
AX_99588455	5R	863.274	0.00387998	2.41117
AX_99287454	5R	863.359	0.00597129	2.22393
AX_99316699	5R	863.398	0.00247545	2.60635
AX_99831832	5R	863.528	0.00739319	2.13117
AX_99728146	5R	863.596	0.00490149	2.30967
AX_99255463	5R	863.738	0.00645516	2.19009
AX_99685793	6R	11.3284	0.00471559	2.32646
AX_99799951	6R	11.506	0.00657077	2.18238
AX_99296611	6R	34.3361	0.00225117	2.64759
AX_99463656	6R	34.7405	0.00562295	2.25004
AX_99842192	6R	57.4718	8.37744e-07	6.07689
AX_99425360	6R	57.8404	0.00521301	2.28291
AX_99837716	6R	101.884	0.00438211	2.35832
AX_99571780	6R	102.305	0.00658789	2.18125
AX_99761559	6R	212.061	0.0055855	2.25294
AX_99793482	6R	259.433	0.0067203	2.17261
AX_99460721	6R	421.743	1.47915e-06	5.82999
AX_99373130	6R	565.821	0.00143543	2.84302
AX_99607165	6R	565.821	0.00143543	2.84302
AX_99268079	6R	565.821	0.00143543	2.84302
AX_99535615	6R	565.821	0.00656353	2.18286
AX_99545150	6R	566.159	0.00622608	2.20579
AX_99409383	6R	566.64	0.00721275	2.1419
AX_99829694	6R	567.291	0.00711048	2.1481
AX_99366513	6R	568.444	0.00711453	2.14785
AX_99336084	6R	568.452	0.00486722	2.31272
AX_99648502	6R	568.534	0.00581803	2.23522
AX_99757648	6R	568.689	0.00526121	2.27891
AX_99747795	6R	569.678	0.000808506	3.09232
AX_99754735	6R	569.749	0.00627647	2.20228
AX_99610058	6R	571.18	0.00486722	2.31272
AX_99758890	6R	571.197	0.00409861	2.38736
AX_99805585	6R	571.481	0.00486722	2.31272
AX_99259608	6R	631.005	0.000680191	3.16737
AX_99331985	6R	636.244	0.00737556	2.1322
AX_99690512	6R	640.594	0.00703295	2.15286
AX_99494726	6R	659.857	0.0058883	2.23001
AX_99304265	6R	682.478	3.13343e-08	7.50398
AX_99821315	6R	695.027	0.00574741	2.24053
AX_99287584	6R	699.426	0.00725603	2.1393
AX_99299537	6R	701.702	5.35634e-09	8.27113
AX_99445292	6R	744.596	0.00267851	2.57211
AX_99307384	6R	777.438	0.00232108	2.63431
AX_99635314	6R	799.88	3.12162e-09	8.50562
AX_99389411	6R	802.61	0.000141431	3.84945
AX_99822680	6R	817.878	0.00485718	2.31362
AX_99569749	6R	819.856	0.00345602	2.46142
AX_99702511	6R	861.244	1.30046e-05	4.8859
AX_99707122	6R	874.912	0.0054623	2.26262
AX_99861621	6R	883.047	7.48424e-07	6.12585
AX_99677485	7R	5.95943	0.00721354	2.14185
AX_99233218	7R	24.589	0.00705712	2.15137
AX_99237601	7R	51.136	0.00548699	2.26067
AX_99427974	7R	51.2982	0.00593631	2.22648
AX_99280564	7R	51.5521	0.00212315	2.67302
AX_99472651	7R	51.8468	0.00683792	2.16508
AX_99331335	7R	59.6666	0.0028977	2.53795
AX_99815280	7R	59.6667	0.00274403	2.56161
AX_99766450	7R	72.1568	0.00101106	2.99522
AX_99426342	7R	232.198	0.00500911	2.30024
AX_99832467	7R	254.704	6.8023e-06	5.16734
AX_99857115	7R	278.845	0.00469056	2.32878
AX_99684605	7R	299.095	0.00349134	2.45701
AX_99588634	7R	679.666	0.00350316	2.45554
AX_99337623	7R	737.19	0.00642464	2.19215
AX_99414585	7R	743.525	1.44971e-07	6.83872
AX_99330455	7R	745.741	0.0016544	2.78136
AX_99890212	7R	792.748	0.0023031	2.63769
AX_99755051	7R	805.994	0.00206407	2.68527
AX_99659026	7R	858.915	1.83028e-08	7.73748
AX_99546443	7R	863.065	1.9803e-05	4.70327
AX_99437849	7R	863.346	1.7443e-05	4.75838
AX_99483056	7R	863.453	1.44779e-05	4.83929
AX_99592828	7R	863.566	0.000203806	3.69078
AX_99505435	7R	863.568	0.000301104	3.52128
AX_99542328	7R	863.752	4.70965e-06	5.32701
AX_99225544	7R	863.947	9.6966e-07	6.01338
AX_99632976	7R	864.004	2.83588e-05	4.54731
AX_99531570	7R	864.465	4.80518e-06	5.31829
AX_99837969	7R	864.552	5.76677e-06	5.23907
AX_99382469	7R	866.238	0.000502338	3.299
AX_99440622	7R	872.903	0.00122813	2.91075
AX_99227080	7R	873.124	0.000122202	3.91292
AX_99787577	7R	873.124	0.000122202	3.91292
AX_99457745	7R	873.154	1.22922e-05	4.91037
AX_99690075	7R	873.295	0.000427587	3.36898
AX_99484546	7R	874.229	0.000152852	3.81573
AX_99640032	7R	874.283	0.000770393	3.11329
AX_99343292	7R	874.297	0.00107242	2.96964
AX_99565761	7R	874.318	0.00138278	2.85925
AX_99276658	7R	874.345	0.00375431	2.42547
AX_99272250	7R	883.936	0.000288924	3.53922
AX_99536264	7R	884.08	2.84426e-09	8.54603
AX_99860392	7R	884.08	2.51269e-09	8.59986
AX_99708281	7R	884.081	2.23864e-11	10.65
AX_99747789	7R	884.216	4.95251e-07	6.30517
AX_99322180	7R	884.236	5.03797e-07	6.29774
AX_99777051	7R	884.236	2.77051e-08	7.55744
AX_99539679	7R	884.238	2.59389e-05	4.58605
AX_99370397	7R	884.243	4.11835e-06	5.38528
AX_99379230	7R	884.244	8.96585e-13	12.0474
AX_99310245	7R	884.249	0.000445554	3.3511
AX_99661237	7R	884.314	2.20148e-09	8.65728
AX_99841748	7R	884.314	1.01796e-10	9.99227
AX_99652756	7R	884.402	7.0048e-10	9.1546
AX_99646579	7R	884.402	1.24964e-10	9.90321
AX_99563521	7R	884.429	2.64507e-09	8.57756
AX_99756944	7R	884.434	2.00513e-09	8.69786
AX_99383093	7R	884.437	1.6901e-09	8.77209
AX_99476054	7R	884.449	8.50878e-05	4.07013
AX_99572514	7R	884.715	7.75521e-08	7.11041
AX_99730998	7R	884.716	2.02534e-09	8.6935
AX_99533350	7R	884.806	6.81055e-06	5.16682
AX_99488297	7R	884.922	6.43077e-10	9.19174
AX_99447992	7R	884.932	8.64119e-08	7.06343
AX_99288987	7R	885.032	7.78723e-08	7.10862
AX_99308290	7R	885.033	2.02534e-09	8.6935
AX_99888001	7R	885.034	3.22928e-10	9.49089
AX_99444311	7R	885.034	5.1449e-09	8.28862
AX_99886975	7R	885.034	3.95116e-06	5.40328
AX_99414987	7R	885.037	7.58471e-08	7.12006
AX_99589316	7R	885.088	8.19995e-09	8.08619
AX_99336792	7R	885.088	9.32568e-09	8.03032
AX_99793575	7R	885.089	1.66867e-06	5.77763
AX_99692376	7R	885.105	8.15045e-09	8.08882
AX_99647001	7R	885.14	8.15045e-09	8.08882
AX_99350787	7R	885.192	5.04009e-11	10.2976
AX_99277930	7R	885.202	1.58695e-11	10.7994
AX_99474067	7R	885.203	6.11817e-11	10.2134
AX_99669571	7R	885.329	9.95749e-10	9.00185
AX_99819931	7R	885.416	6.97541e-10	9.15643
AX_99721561	7R	885.418	9.84393e-08	7.00683
AX_99886523	7R	885.426	1.603e-09	8.79507
AX_99507445	7R	885.505	7.25156e-09	8.13957
AX_99852444	7R	885.564	1.54779e-06	5.81029
AX_99530421	7R	885.596	0.000275374	3.56008
AX_99551144	7R	885.619	1.65441e-06	5.78136
AX_99859330	7R	885.619	1.65441e-06	5.78136
AX_99234750	7R	885.619	4.24346e-08	7.37228
AX_99568867	7R	885.76	1.52626e-09	8.81637
AX_99457966	7R	885.762	4.16883e-07	6.37999
AX_99327371	7R	885.762	4.78527e-10	9.32009
AX_99224048	7R	885.763	4.97374e-07	6.30332
AX_99227268	7R	885.766	2.5598e-09	8.59179
AX_99270855	7R	885.769	1.01577e-06	5.9932
AX_99553494	7R	885.769	2.07713e-09	8.68254
AX_99560949	7R	885.77	6.17265e-07	6.20953
AX_99822230	7R	885.77	2.07713e-09	8.68254
AX_99540124	7R	885.77	4.88631e-07	6.31102
AX_99465864	7R	885.77	1.40112e-09	8.85353
AX_99866207	7R	885.77	3.68871e-09	8.43312
AX_99659884	7R	885.798	1.63795e-07	6.7857
AX_99826588	7R	885.801	6.81055e-06	5.16682
AX_99457850	7R	885.802	1.01577e-06	5.9932
AX_99685168	7R	885.834	6.02778e-09	8.21984
AX_99766808	7R	885.897	0.000470957	3.32702
AX_99234719	7R	886.073	8.93775e-09	8.04877
AX_99592461	7R	886.24	1.93296e-09	8.71378
AX_99419388	7R	886.323	1.61978e-06	5.79054
AX_99544630	7R	886.431	1.23152e-06	5.90956
AX_99235708	7R	886.439	1.08793e-05	4.9634
AX_99507530	7R	886.439	4.8552e-09	8.31379
AX_99243679	7R	886.439	2.65819e-05	4.57541
AX_99593216	7R	886.439	4.27393e-11	10.3692
AX_99397766	7R	886.464	1.71536e-05	4.76564
AX_99622002	7R	886.772	2.48693e-10	9.60434
AX_99741163	7R	886.829	2.72406e-09	8.56478
AX_99299210	7R	886.831	9.3437e-07	6.02948
AX_99607643	7R	886.977	1.69244e-06	5.77149
AX_99840719	7R	886.977	1.53607e-11	10.8136
AX_99457459	7R	886.977	5.22486e-11	10.2819
AX_99261232	7R	886.98	1.01737e-06	5.99252
AX_99413512	7R	886.993	3.34902e-07	6.47508
AX_99247734	7R	886.993	2.07713e-09	8.68254
AX_99830358	7R	887.009	2.18503e-09	8.66054
AX_99513424	7R	887.009	3.74377e-09	8.42669
AX_99691552	7R	887.011	3.74377e-09	8.42669
AX_99453495	7R	887.011	2.07713e-09	8.68254
AX_99519925	7R	887.011	2.07713e-09	8.68254
AX_99526888	7R	887.011	1.92205e-08	7.71624
AX_99577487	7R	887.011	1.36094e-09	8.86616
AX_99870185	7R	887.011	2.02534e-09	8.6935
AX_99383767	7R	887.02	4.53004e-09	8.3439
AX_99425019	7R	887.028	0.000231972	3.63456
AX_99487952	7R	887.028	1.12283e-06	5.94969
AX_99854103	7R	887.094	1.41044e-09	8.85064
AX_99709753	7R	887.115	3.20938e-08	7.49358
AX_99701881	7R	887.131	1.01737e-06	5.99252
AX_99828667	7R	887.132	2.98366e-09	8.52525
AX_99260833	7R	887.132	1.93575e-05	4.71315
AX_99736640	7R	887.137	9.74523e-12	11.0112
AX_99803094	7R	887.142	1.17429e-09	8.93023
AX_99572002	7R	887.142	1.17429e-09	8.93023
AX_99566567	7R	887.147	2.37811e-10	9.62377
AX_99520996	7R	887.148	3.70198e-12	11.4316
AX_99619508	7R	887.292	1.55916e-09	8.80711
AX_99587402	7R	887.292	3.74377e-09	8.42669
AX_99808025	7R	887.305	4.99421e-06	5.30153
AX_99533164	7R	887.307	0.00215956	2.66563
AX_99814424	7R	887.411	2.73503e-06	5.56304
AX_99234365	7R	887.412	1.36544e-06	5.86473
AX_99742064	7R	887.414	6.75229e-07	6.17055
AX_99482817	7R	887.416	6.19563e-07	6.20791
AX_99592992	7R	887.419	6.7255e-07	6.17228
AX_99665830	7R	887.428	9.8255e-06	5.00765
AX_99577922	7R	887.475	9.16472e-07	6.03788
AX_99595545	7R	887.476	3.21178e-08	7.49325
AX_99758344	7R	887.485	8.30666e-09	8.08057
AX_99771568	7R	887.507	4.11181e-10	9.38597
AX_99629766	7R	887.57	2.05607e-06	5.68696
AX_99367522	7R	887.682	4.4884e-07	6.34791
AX_99294187	7R	887.682	3.05898e-06	5.51442
AX_99423173	7R	887.688	9.65359e-10	9.01531
AX_99704524	7R	887.694	1.71288e-09	8.76627
AX_99877115	7R	887.799	7.24859e-09	8.13975
AX_99367314	7R	887.805	3.41503e-11	10.4666
AX_99357459	7R	887.81	2.54063e-10	9.59506
AX_99597176	7R	887.82	5.03074e-09	8.29837
AX_99585325	7R	887.82	1.13451e-09	8.94519
AX_99414955	7R	887.82	5.27059e-09	8.27814
AX_99886743	7R	887.823	1.22154e-09	8.91309
AX_99336876	7R	887.892	1.82438e-09	8.73889
AX_99241676	7R	887.894	1.58973e-10	9.79868
AX_99731788	7R	887.985	2.03981e-09	8.69041
AX_99230742	7R	888.031	0.000380753	3.41936
AX_99536828	7R	888.032	0.000597885	3.22338
AX_99798964	7R	888.032	2.53546e-08	7.59594
AX_99558356	7R	888.038	8.81997e-07	6.05453
AX_99829771	7R	888.046	0.00048838	3.31124
AX_99685704	7R	888.077	9.76151e-12	11.0105
AX_99455652	7R	888.335	6.06761e-11	10.217
AX_99694286	7R	888.37	6.31202e-07	6.19983
AX_99251753	7R	888.378	1.57585e-08	7.80249
AX_99345654	7R	888.999	3.70198e-12	11.4316
AX_99468873	7R	889.001	5.44616e-06	5.26391
AX_99816060	7R	889.001	3.71534e-05	4.43
AX_99584002	7R	889.154	2.04992e-10	9.68826
AX_99634002	7R	889.171	8.96585e-13	12.0474
AX_99834266	7R	889.172	2.07713e-09	8.68254
AX_99662558	7R	889.172	2.07713e-09	8.68254
AX_99547564	7R	889.191	1.61442e-09	8.79198
AX_99585451	7R	889.194	0.000285311	3.54468
AX_99403077	7R	889.205	5.55009e-10	9.2557
AX_99502618	7R	889.206	2.1523e-07	6.6671
AX_99439691	7R	889.207	0.00217163	2.66321
AX_99627610	7R	889.216	0.00052959	3.27606
AX_99369221	7R	889.216	5.87964e-05	4.23065
AX_99529079	7R	889.216	0.000173569	3.76053
AX_99617499	7R	889.216	1.64346e-08	7.78424
AX_99787928	7R	889.216	1.21556e-10	9.91522
AX_99471131	7R	889.24	7.87682e-09	8.10365
AX_99430315	7R	889.263	0.00036284	3.44028
AX_99574770	7R	889.293	2.74568e-10	9.56135
AX_99326293	7R	889.437	5.40977e-07	6.26682
AX_99660160	7R	889.473	1.78366e-08	7.74869
AX_99577776	7R	889.561	2.55009e-09	8.59345
AX_99693652	7R	890.022	2.07713e-09	8.68254
AX_99584820	7R	890.025	2.85933e-05	4.54374
AX_99862124	7R	890.082	1.96799e-09	8.70598
AX_99797921	7R	890.11	1.56152e-10	9.80645
AX_99885736	7R	890.111	3.11102e-12	11.5071
AX_99778754	7R	890.159	1.06981e-09	8.97069
AX_99796218	7R	890.161	4.82219e-08	7.31676
AX_99533235	7R	890.22	8.32969e-12	11.0794
AX_99473055	7R	890.22	1.40885e-06	5.85114
AX_99873715	7R	890.238	6.94389e-10	9.1584
AX_99889201	7R	890.238	5.91719e-10	9.22788
AX_99709209	7R	890.31	0.000322805	3.49106
AX_99507294	7R	890.311	4.11734e-07	6.38538
AX_99673614	7R	890.36	2.26486e-09	8.64496
AX_99428666	7R	890.361	1.36227e-07	6.86574
AX_99506789	7R	890.366	3.45315e-08	7.46178
AX_99579840	7R	890.366	2.08653e-05	4.68058
AX_99610985	7R	890.374	4.25344e-05	4.37126
AX_99436440	7R	890.387	8.59802e-11	10.0656
AX_99819257	7R	890.388	5.96328e-08	7.22451
AX_99449857	7R	890.394	0.000243656	3.61322
AX_99758305	7R	890.449	3.91798e-10	9.40694
AX_99724823	7R	890.45	1.29952e-07	6.88622
AX_99808726	7R	890.465	5.37904e-07	6.26929
AX_99467349	7R	890.465	6.35511e-10	9.19688
AX_99321247	7R	890.465	1.42522e-09	8.84612
AX_99695430	7R	890.465	8.95307e-07	6.04803
AX_99327539	7R	890.512	6.67152e-05	4.17578
AX_99741659	7R	890.715	1.68243e-07	6.77406
AX_99761109	7R	891.018	1.47416e-09	8.83146
AX_99485356	7R	891.022	6.91707e-09	8.16008
AX_99697342	7R	891.098	1.78078e-05	4.74939
AX_99402455	7R	891.098	1.93293e-09	8.71378
AX_99852839	7R	891.098	1.11536e-07	6.95258
AX_99431047	7R	891.142	1.52006e-08	7.81814
AX_99529160	7R	891.142	2.25039e-05	4.64774
AX_99310024	7R	891.145	1.13451e-09	8.94519
AX_99728709	7R	891.154	5.02334e-07	6.29901
AX_99877894	7R	891.155	9.74023e-05	4.01143
AX_99518346	7R	891.159	0.000375958	3.42486
AX_99819078	7R	891.16	6.33221e-07	6.19844
AX_99554367	7R	891.16	0.000880514	3.05526
AX_99779202	7R	891.16	0.00234697	2.62949
AX_99782566	7R	891.16	0.0030285	2.51877
AX_99292448	7R	891.16	2.90998e-08	7.53611
AX_99801124	7R	891.164	1.07531e-06	5.96846
AX_99804584	7R	891.166	2.91815e-09	8.53489
AX_99626824	7R	891.166	1.21036e-07	6.91709
AX_99627354	7R	891.182	6.95134e-12	11.1579
AX_99500110	7R	891.182	2.66373e-11	10.5745
AX_99515297	7R	891.582	7.50606e-10	9.12459
AX_99784813	7R	891.583	2.63888e-10	9.57858
AX_99561324	7R	891.59	2.07713e-09	8.68254
AX_99227283	7R	891.59	3.74377e-09	8.42669
AX_99489371	7R	891.59	3.74377e-09	8.42669
AX_99513799	7R	891.59	1.75723e-11	10.7552
AX_99285523	7R	891.59	7.74845e-11	10.1108
AX_99756387	7R	891.59	2.07713e-09	8.68254
AX_99301291	7R	891.751	4.87146e-07	6.31234
AX_99528315	7R	891.752	2.85943e-12	11.5437
AX_99272992	7R	891.757	2.17612e-09	8.66232
AX_99315245	7R	891.757	1.43061e-09	8.84448
AX_99244781	7R	891.836	2.63888e-10	9.57858
AX_99526175	7R	891.836	1.89109e-08	7.72329
AX_99364285	7R	891.836	0.00014159	3.84897
AX_99441664	7R	891.836	3.57118e-10	9.44719
AX_99554600	7R	891.936	1.58348e-08	7.80039
AX_99696762	7R	891.938	5.34218e-11	10.2723
AX_99827305	7R	891.939	2.81201e-08	7.55098
AX_99720431	7R	892.06	2.85521e-11	10.5444
AX_99886178	7R	892.093	1.31162e-14	13.8822
AX_99791404	7R	892.094	1.22707e-11	10.9111
AX_99745343	7R	892.094	1.48949e-08	7.82696
AX_99659852	7R	892.095	3.59689e-11	10.4441
AX_99727693	7R	892.095	3.59689e-11	10.4441
AX_99496960	7R	892.103	4.50893e-08	7.34593
AX_99809653	7R	892.105	1.05272e-07	6.97769
AX_99238562	7R	892.105	3.34006e-08	7.47625
AX_99885123	7R	892.254	7.93174e-09	8.10063
AX_99635776	7R	892.255	4.22247e-06	5.37443
AX_99458562	7R	892.38	8.22855e-07	6.08468
AX_99726534	7R	892.394	4.95153e-10	9.30526
AX_99251314	7R	892.402	3.15843e-06	5.50053
AX_99414072	7R	892.412	1.04004e-08	7.98295
AX_99778927	7R	892.431	5.06742e-10	9.29521
AX_99726460	7R	892.433	8.18882e-07	6.08678
AX_99246424	7R	892.433	1.9142e-10	9.71801
AX_99326807	7R	892.433	4.56657e-09	8.34041
AX_99618180	7R	892.434	8.96585e-13	12.0474
AX_99283944	7R	892.434	2.21242e-11	10.6551
AX_99593257	7R	892.434	1.76806e-08	7.7525
AX_99234239	7R	892.434	2.57531e-08	7.58917
AX_99336827	7R	892.434	4.56657e-09	8.34041
AX_99596472	7R	892.438	3.96991e-10	9.40122
AX_99478339	7R	892.449	4.12301e-09	8.38479
AX_99830451	7R	892.501	1.40905e-11	10.8511
AX_99525662	7R	892.504	2.06174e-12	11.6858
AX_99348532	7R	892.523	1.1619e-09	8.93483
AX_99623941	7R	892.568	1.6203e-10	9.79041
AX_99888657	7R	892.571	7.67577e-11	10.1149
AX_99421971	7R	892.612	0.000114403	3.94156
AX_99477963	7R	892.624	3.74377e-09	8.42669
AX_99790211	7R	892.691	0.000522362	3.28203
AX_99575235	7R	892.691	5.71548e-10	9.24295
AX_99789392	7R	892.692	4.44334e-10	9.35229
AX_99876080	7R	892.692	0.000120973	3.91731
AX_99678573	7R	892.885	8.25495e-10	9.08329
AX_99886044	7R	892.886	5.44087e-10	9.26433
AX_99455933	7R	893.335	2.94458e-09	8.53098
AX_99261873	7R	893.363	2.78874e-10	9.55459
AX_99887014	7R	893.363	1.63316e-05	4.78697
AX_99290987	7R	893.363	0.000143684	3.84259
AX_99676125	7R	893.365	7.40779e-10	9.13031
AX_99644589	7R	893.365	4.7025e-10	9.32767
AX_99828076	7R	893.402	1.36134e-08	7.86603
AX_99450601	7R	893.412	1.01501e-07	6.99353
AX_99348536	7R	893.48	3.56356e-10	9.44812
AX_99506852	7R	893.566	3.87518e-08	7.41171
AX_99470549	7R	893.568	1.99765e-08	7.69948
AX_99478441	7R	893.57	2.02534e-09	8.6935
AX_99532820	7R	893.571	3.74377e-09	8.42669
AX_99872010	7R	893.58	1.00975e-08	7.99579
AX_99342809	7R	893.58	3.22885e-07	6.49095
AX_99716996	7R	893.58	3.20942e-09	8.49357
AX_99363703	7R	893.582	3.20942e-09	8.49357
AX_99227567	7R	893.584	5.14515e-08	7.2886
AX_99317532	7R	893.586	2.07713e-09	8.68254
AX_99378737	7R	893.586	3.20942e-09	8.49357
AX_99790142	7R	893.6	5.43948e-08	7.26444
AX_99814728	7R	893.657	2.07713e-09	8.68254
AX_99603888	7R	893.657	2.07713e-09	8.68254
AX_99616036	7R	893.665	1.00622e-06	5.99731
AX_99819541	7R	893.696	1.36467e-09	8.86497
AX_99455661	7R	893.696	1.42568e-09	8.84598
AX_99844673	7R	893.697	7.31866e-10	9.13557
AX_99348373	7R	893.698	1.43199e-09	8.84406
AX_99511175	7R	893.699	1.54177e-09	8.81198
AX_99722483	7R	893.707	1.64069e-05	4.78497
AX_99288294	7R	893.748	5.44087e-10	9.26433
AX_99705858	7R	893.748	1.24522e-08	7.90475
AX_99786028	7R	893.75	2.20664e-09	8.65627
AX_99502229	7R	893.751	4.57551e-10	9.33956
AX_99273000	7R	893.753	1.30863e-10	9.88318
AX_99765242	7R	893.753	9.98348e-09	8.00072
AX_99247304	7R	893.78	5.39418e-09	8.26807
AX_99776686	7R	893.78	5.49119e-09	8.26033
AX_99368159	7R	893.805	1.14276e-09	8.94204
AX_99852696	7R	893.812	2.13424e-09	8.67076
AX_99372918	7R	893.812	1.9204e-10	9.71661
AX_99856782	7R	893.826	9.67307e-12	11.0144
AX_99427341	7R	893.837	1.82755e-07	6.73813
AX_99668583	7R	893.855	2.84458e-08	7.54598
AX_99710892	7R	893.862	5.98153e-08	7.22319
AX_99587620	7R	894.191	1.19027e-05	4.92436
AX_99827424	7R	894.442	9.58349e-10	9.01848
AX_99415369	7R	894.517	1.41968e-10	9.84781
AX_99570845	7R	895.069	0.000299364	3.5238
AX_99711370	7R	895.087	1.16626e-08	7.9332
AX_99864752	7R	895.087	1.16626e-08	7.9332
AX_99680163	7R	895.089	4.96216e-09	8.30433
AX_99700306	7R	895.178	0.00023197	3.63457
AX_99725549	7R	895.186	7.13926e-05	4.14635
AX_99694932	7R	895.47	4.34575e-07	6.36194
AX_99428984	7R	895.471	4.98493e-07	6.30234
AX_99606095	7R	895.542	1.88782e-11	10.724
AX_99746670	7R	895.543	8.04598e-10	9.09442
AX_99655712	7R	895.544	1.71979e-05	4.76453
AX_99670001	7R	895.546	2.06083e-11	10.686
AX_99452744	7R	895.546	4.0622e-11	10.3912
AX_99369729	7R	895.63	2.97984e-07	6.52581
AX_99613489	7R	895.723	1.85349e-09	8.73201
AX_99443111	7R	895.744	8.05878e-14	13.0937
AX_99332896	7R	896.002	1.39874e-10	9.85426
AX_99815767	7R	896.004	5.07135e-11	10.2949
AX_99313416	7R	896.009	3.7578e-06	5.42507
AX_99282869	7R	896.081	1.76904e-12	11.7523
AX_99770439	7R	898.721	6.86765e-11	10.1632
AX_99555358	7R	898.722	1.61504e-11	10.7918
AX_99620824	7R	898.722	2.21559e-07	6.65451
AX_99749833	7R	899.348	1.9499e-09	8.70999
AX_99325940	7R	899.348	0.0036685	2.43551
AX_99259859	7R	899.502	1.27275e-07	6.89526
AX_99564655	7R	899.505	0.000134158	3.87238
AX_99235073	7R	899.525	5.42348e-07	6.26572
AX_99498823	7R	899.558	3.09951e-09	8.50871
AX_99561340	7R	899.558	1.30462e-07	6.88452
AX_99754286	7R	899.558	1.30462e-07	6.88452
AX_99536859	7R	899.558	3.18727e-09	8.49658
AX_99512916	7R	899.558	2.73351e-06	5.56328
AX_99831914	7R	899.677	3.83422e-05	4.41632
AX_99512623	7R	899.678	5.00378e-06	5.3007
AX_99379076	Un	5.60925	0.00697292	2.15659
AX_99623023	Un	17.6013	0.00401164	2.39668
AX_99564417	Un	17.7343	0.00631557	2.19959
AX_99632840	Un	17.7415	0.00343218	2.46443
AX_99603648	Un	17.7476	0.00180508	2.7435
AX_99843561	Un	17.8529	0.00609982	2.21468
AX_99750406	Un	18.747	0.00194295	2.71154
AX_99488490	Un	18.7935	0.00242457	2.61537
AX_99731719	Un	18.8418	0.00218246	2.66105
AX_99875431	Un	18.8431	0.00558822	2.25273
AX_99800637	Un	18.9172	0.00430473	2.36605
AX_99438543	Un	18.9496	0.00586767	2.23153
AX_99654936	Un	18.9537	0.00453338	2.34358
AX_99268026	Un	18.9604	0.00404376	2.39321
AX_99718462	Un	36.342	0.00103272	2.98602
AX_99760697	Un	36.3758	0.00716131	2.14501
AX_99727670	Un	54.5631	0.00519897	2.28408
AX_99382524	Un	60.9811	0.00503951	2.29761
AX_99504164	Un	61.6978	0.00256342	2.59118
AX_99846358	Un	68.6578	8.67364e-07	6.0618
AX_99753676	Un	68.6644	1.09719e-10	9.95972
AX_99435692	Un	68.6645	3.11834e-09	8.50608
AX_99840648	Un	68.6724	2.2126e-10	9.6551
AX_99719565	Un	68.6725	1.87468e-10	9.72707
AX_99387261	Un	68.6729	4.2236e-10	9.37432
AX_99564496	Un	68.6926	3.74377e-09	8.42669
AX_99692971	Un	68.6937	1.79406e-10	9.74616
AX_99270443	Un	68.7152	4.37216e-09	8.3593
AX_99875746	Un	68.7184	0.00103003	2.98715
AX_99769210	Un	68.7205	5.37208e-07	6.26986
AX_99809020	Un	68.7228	2.36604e-10	9.62598
AX_99690119	Un	68.7228	9.01437e-08	7.04506
AX_99686426	Un	68.7234	3.3459e-07	6.47549
AX_99375079	Un	68.7238	1.86271e-06	5.72986
AX_99327838	Un	68.7777	1.98544e-09	8.70214
AX_99226977	Un	68.778	0.000120319	3.91967
AX_99596623	Un	68.7788	7.00337e-06	5.15469
AX_99698481	Un	68.7818	0.000302246	3.51964
AX_99383936	Un	68.7819	0.000161077	3.79297
AX_99682230	Un	68.8924	4.29452e-08	7.36708
AX_99747278	Un	68.9195	7.5012e-12	11.1249
AX_99338590	Un	68.9196	7.5012e-12	11.1249
AX_99314853	Un	69.005	1.82146e-07	6.73958
AX_99849910	Un	69.008	9.77357e-10	9.00995
AX_99757511	Un	69.0219	1.34049e-08	7.87274
AX_99466705	Un	69.0282	7.75344e-09	8.11051
AX_99543005	Un	69.1084	2.49441e-08	7.60303
AX_99340592	Un	69.1087	3.291e-07	6.48267
AX_99508425	Un	69.1209	8.20273e-10	9.08604
AX_99379439	Un	69.1216	3.06773e-10	9.51318
AX_99427739	Un	69.1242	6.97628e-10	9.15638
AX_99711554	Un	69.1244	6.96867e-10	9.15685
AX_99847631	Un	69.1244	2.87691e-10	9.54107
AX_99623801	Un	69.1943	2.06484e-10	9.68511
AX_99328770	Un	69.2111	8.91648e-11	10.0498
AX_99400371	Un	69.2112	8.91648e-11	10.0498
AX_99607814	Un	69.2122	3.34193e-11	10.476
AX_99469191	Un	69.2124	8.91648e-11	10.0498
AX_99861054	Un	69.2134	8.96585e-13	12.0474
AX_99879232	Un	69.2139	2.67216e-11	10.5731
AX_99315608	Un	69.2156	5.57983e-10	9.25338
AX_99245096	Un	69.217	2.06794e-05	4.68446
AX_99706362	Un	69.2172	2.69723e-07	6.56908
AX_99645073	Un	69.2173	1.92427e-05	4.71573
AX_99380000	Un	69.2192	1.48303e-05	4.82885
AX_99360600	Un	69.2206	1.31162e-14	13.8822
AX_99365155	Un	69.2714	8.91648e-11	10.0498
AX_99570685	Un	69.2715	3.2645e-11	10.4862
AX_99330169	Un	69.2741	7.64679e-11	10.1165
AX_99469210	Un	69.2765	1.1795e-09	8.9283
AX_99858280	Un	69.2803	7.55092e-10	9.122
AX_99238540	Un	69.2827	1.15057e-07	6.93909
AX_99787969	Un	69.4802	3.6773e-09	8.43447
AX_99236919	Un	69.4802	3.33396e-10	9.47704
AX_99416948	Un	69.5564	3.02562e-09	8.51919
AX_99438989	Un	69.5574	4.8183e-10	9.31711
AX_99393740	Un	69.5619	4.5463e-08	7.34234
AX_99222841	Un	69.6004	6.69662e-08	7.17414
AX_99440082	Un	69.6124	2.70286e-07	6.56818
AX_99503860	Un	69.6722	2.30245e-11	10.6378
AX_99362694	Un	69.7246	2.27733e-08	7.64257
AX_99305614	Un	69.7549	5.1659e-07	6.28685
AX_99346415	Un	69.774	1.68454e-05	4.77352
AX_99443892	Un	124.905	0.00486722	2.31272
AX_99318524	Un	124.951	0.00358413	2.44562
AX_99533381	Un	124.953	0.00711453	2.14785
AX_99869449	Un	124.976	0.00526121	2.27891
AX_99363329	Un	124.978	0.00488431	2.3112
AX_99447773	Un	124.989	0.00534362	2.27216
AX_99780179	Un	124.989	0.00637336	2.19563
AX_99286137	Un	124.99	0.00486532	2.31289
AX_99779589	Un	125.153	0.00637336	2.19563
AX_99356982	Un	163.174	0.00708632	2.14958
AX_99623439	Un	163.358	0.00172026	2.76441
AX_99731611	Un	197.465	0.00637336	2.19563
AX_99821426	Un	197.467	0.00486722	2.31272
AX_99459105	Un	197.467	0.00637336	2.19563
AX_99862257	Un	251.383	4.03876e-08	7.39375
AX_99445540	Un	257.551	0.00407558	2.38981
AX_99301402	Un	263.151	0.00575085	2.24027
AX_99854566	Un	283.878	1.14109e-07	6.94268
AX_99531175	Un	283.895	2.21706e-08	7.65422
AX_99342949	Un	295.828	0.00608006	2.21609
AX_99856450	Un	296.009	0.00608294	2.21589
AX_99560954	Un	324.564	0.00637336	2.19563
AX_99810237	Un	324.566	0.00668682	2.17478
AX_99717990	Un	334.356	0.00689525	2.16145
AX_99850808	Un	345.568	0.00637336	2.19563
AX_99246304	Un	352.382	0.00720188	2.14255
AX_99697854	Un	352.385	0.00315218	2.50139
AX_99752971	Un	352.394	0.00622735	2.2057
AX_99603123	Un	353.164	0.00407558	2.38981
AX_99825660	Un	365.63	8.20648e-10	9.08584
AX_99309746	Un	365.631	1.65068e-08	7.78234
AX_99480690	Un	370.062	2.28083e-11	10.6419
AX_99868312	Un	370.062	2.07713e-09	8.68254
AX_99399058	Un	370.381	0.00684624	2.16455
AX_99784360	Un	370.897	2.4817e-09	8.60525
AX_99412502	Un	371.507	0.00615816	2.21055
AX_99605757	Un	372.285	0.00206103	2.68592
AX_99350380	Un	374.473	0.00383274	2.41649
AX_99268575	Un	386.083	3.20562e-06	5.49409
AX_99542314	Un	388.868	3.82893e-10	9.41692
AX_99614457	Un	390.486	2.45199e-07	6.61048
AX_99704780	Un	392.003	3.02317e-07	6.51954
AX_99621552	Un	392.265	3.3151e-08	7.4795
AX_99814153	Un	392.265	1.88782e-11	10.724
AX_99831141	Un	396.522	3.67738e-06	5.43446
AX_99679901	Un	420.346	0.00175609	2.75545
AX_99436021	Un	420.346	0.00682089	2.16616
AX_99475142	Un	422.086	3.54901e-10	9.44989
AX_99317244	Un	425.888	0.00711453	2.14785
AX_99763529	Un	430.817	0.0012916	2.88887
AX_99464263	Un	435.593	6.49656e-08	7.18732
AX_99600447	Un	444.926	8.96585e-13	12.0474
AX_99442992	Un	467.227	0.00182883	2.73783
AX_99877213	Un	473.421	0.00599783	2.22201
AX_99324547	Un	498.724	0.00192188	2.71627
AX_99251346	Un	501.523	8.98257e-09	8.0466
AX_99436664	Un	556.418	2.16469e-07	6.6646
AX_99705172	Un	592.358	0.000167607	3.77571
AX_99713922	Un	593.438	0.00344858	2.46236
AX_99438354	Un	617.288	0.00252389	2.59793
AX_99562722	Un	621.108	1.23122e-08	7.90966
AX_99397075	Un	622.428	4.79724e-08	7.31901

## Sheet: All_NRG
Supplementary table S4: Top 1000 powdery mildew resistance associated 600K SNP markers from MLM Genome-wide association study on 88 Nordic Seed hybrid rye (Secale cereale L.) elite non-restorer germplasm breeding lines using BLUP estimated resistance value across three Bgs populations
Marker ID	Chromosome	Position (Mbp)	P value	LOD
AX_99851824	1R	76.3576	0.00790719	2.10198
AX_99407056	1R	388.214	0.000761044	3.11859
AX_99880835	1R	629.442	0.0130575	1.88414
AX_99264459	1R	629.674	0.000597883	3.22338
AX_99422902	1R	630.326	0.0156317	1.80599
AX_99629614	1R	698.572	0.0153677	1.81339
AX_99689132	2R	1.11963	0.00453938	2.343
AX_99716327	2R	31.5166	0.0124849	1.90362
AX_99732363	2R	32.174	0.00959325	2.01803
AX_99833937	2R	32.7392	0.00666044	2.1765
AX_99427771	2R	33.3375	0.015312	1.81497
AX_99632030	2R	148.422	0.0162342	1.78957
AX_99689059	2R	168.5	0.00686271	2.1635
AX_99882560	2R	168.839	0.00686271	2.1635
AX_99627111	2R	168.839	0.00686271	2.1635
AX_99876076	2R	170.177	0.00686271	2.1635
AX_99402609	2R	172.138	0.0060006	2.22181
AX_99431506	2R	172.363	0.00686271	2.1635
AX_99260259	2R	172.735	0.00686271	2.1635
AX_99848478	2R	172.77	0.00686271	2.1635
AX_99545680	2R	172.859	0.00686271	2.1635
AX_99411057	2R	173.374	0.0060006	2.22181
AX_99709449	2R	173.382	0.00686271	2.1635
AX_99788606	2R	175.834	0.00686271	2.1635
AX_99860563	2R	178.119	0.0131478	1.88115
AX_99712049	2R	186.695	0.00686271	2.1635
AX_99805574	2R	187.076	0.00686271	2.1635
AX_99633087	2R	187.672	0.0050408	2.2975
AX_99869978	2R	187.687	0.0060006	2.22181
AX_99422327	2R	187.688	0.00686271	2.1635
AX_99507782	2R	189.192	0.00686271	2.1635
AX_99789623	2R	190.294	0.00686271	2.1635
AX_99291193	2R	190.585	0.0115753	1.93647
AX_99263836	2R	190.592	0.00686271	2.1635
AX_99598104	2R	190.592	0.00686271	2.1635
AX_99871623	2R	190.632	0.00686271	2.1635
AX_99254654	2R	190.634	0.00686271	2.1635
AX_99847892	2R	196.87	0.00686271	2.1635
AX_99239963	2R	353.846	0.0151351	1.82001
AX_99747527	2R	452.346	0.0154793	1.81025
AX_99672805	2R	456.744	0.0105523	1.97665
AX_99827184	2R	516.413	0.0119351	1.92317
AX_99768851	2R	570.781	0.00446962	2.34973
AX_99621817	2R	570.785	0.0158995	1.79862
AX_99864858	2R	572.34	0.0118887	1.92487
AX_99340024	2R	574.158	0.0112376	1.94933
AX_99336533	2R	576.033	0.0103998	1.98297
AX_99708247	2R	576.203	0.00283836	2.54693
AX_99755763	2R	576.844	0.00933647	2.02982
AX_99851401	2R	577.436	0.0171317	1.7662
AX_99331761	2R	585.611	0.0114773	1.94016
AX_99557719	2R	715.643	0.00518549	2.28521
AX_99309764	2R	776.381	0.0153187	1.81478
AX_99272546	2R	790.823	0.00791089	2.10177
AX_99432068	3R	2.34516	0.000761044	3.11859
AX_99630972	3R	8.22901	0.00795615	2.0993
AX_99699592	3R	16.7559	0.0104024	1.98287
AX_99261493	3R	17.7894	0.0080731	2.09296
AX_99617355	3R	17.8064	0.0141413	1.84951
AX_99516616	3R	17.9309	0.0104024	1.98287
AX_99575406	3R	20.4019	0.0104024	1.98287
AX_99399560	3R	20.4151	0.0141413	1.84951
AX_99358396	3R	20.8771	0.0141413	1.84951
AX_99343245	3R	20.8857	0.0141413	1.84951
AX_99551234	3R	20.8925	0.0131478	1.88115
AX_99811825	3R	21.1644	0.0104024	1.98287
AX_99713114	3R	21.1646	0.0104024	1.98287
AX_99251310	3R	21.2658	0.0141413	1.84951
AX_99295915	3R	22.1887	0.0141413	1.84951
AX_99409725	3R	22.1953	0.0142406	1.84647
AX_99700648	3R	22.3035	0.0141413	1.84951
AX_99660388	3R	22.304	0.0141413	1.84951
AX_99623647	3R	22.4945	0.0141413	1.84951
AX_99836840	3R	22.5388	0.0142406	1.84647
AX_99380957	3R	23.3444	0.0141413	1.84951
AX_99254657	3R	23.3466	0.0141413	1.84951
AX_99699836	3R	25.2835	0.0141413	1.84951
AX_99706575	3R	25.3215	0.0104024	1.98287
AX_99853525	3R	25.4442	0.00821021	2.08565
AX_99837298	3R	25.4442	0.0141413	1.84951
AX_99613794	3R	26.1874	0.00577097	2.23875
AX_99429012	3R	26.2515	0.0141413	1.84951
AX_99828179	3R	26.2654	0.0141413	1.84951
AX_99340476	3R	26.3378	0.0141413	1.84951
AX_99241223	3R	27.642	0.0142406	1.84647
AX_99859916	3R	27.7952	0.0142406	1.84647
AX_99439188	3R	28.426	0.0131478	1.88115
AX_99321303	3R	28.8028	0.0134911	1.86995
AX_99379015	3R	28.8882	0.0141413	1.84951
AX_99473624	3R	28.8883	0.0141413	1.84951
AX_99535489	3R	29.4631	0.0141413	1.84951
AX_99641187	3R	29.7214	0.0141413	1.84951
AX_99315644	3R	29.725	0.0141413	1.84951
AX_99742837	3R	29.757	0.0141413	1.84951
AX_99730834	3R	29.7576	0.0141413	1.84951
AX_99529507	3R	29.7822	0.0141413	1.84951
AX_99838338	3R	29.7826	0.0141413	1.84951
AX_99643627	3R	29.7827	0.0141413	1.84951
AX_99421994	3R	30.0579	0.0141413	1.84951
AX_99306371	3R	30.241	0.0142406	1.84647
AX_99447945	3R	30.257	0.0132844	1.87666
AX_99281206	3R	30.5632	0.0141413	1.84951
AX_99343713	3R	31.3457	0.0066265	2.17872
AX_99667079	3R	31.554	0.0141413	1.84951
AX_99426950	3R	31.5551	0.0141413	1.84951
AX_99798419	3R	31.5618	0.0141413	1.84951
AX_99723860	3R	31.7141	0.0131478	1.88115
AX_99360584	3R	31.8398	0.00821021	2.08565
AX_99401293	3R	31.9221	0.0104024	1.98287
AX_99421048	3R	32.2075	0.0142406	1.84647
AX_99648626	3R	32.4577	0.0142406	1.84647
AX_99773568	3R	32.4592	0.0142406	1.84647
AX_99621812	3R	32.9447	0.0142406	1.84647
AX_99593934	3R	32.9452	0.0142406	1.84647
AX_99616381	3R	33.1785	0.0104024	1.98287
AX_99521611	3R	33.1791	0.0104024	1.98287
AX_99432128	3R	33.4155	0.0141413	1.84951
AX_99791400	3R	33.4158	0.0141413	1.84951
AX_99638217	3R	33.8358	0.0141413	1.84951
AX_99450574	3R	33.905	0.0104024	1.98287
AX_99591901	3R	34.0099	0.0104024	1.98287
AX_99432696	3R	34.2866	0.00991034	2.00391
AX_99478366	3R	34.3003	0.0141413	1.84951
AX_99764689	3R	34.313	0.0169262	1.77144
AX_99816226	3R	34.9524	0.0104024	1.98287
AX_99590945	3R	35.0899	0.0141413	1.84951
AX_99831082	3R	35.3186	0.0104024	1.98287
AX_99421315	3R	35.3422	0.00959279	2.01805
AX_99501213	3R	35.3446	0.0104024	1.98287
AX_99327190	3R	35.3618	0.0104024	1.98287
AX_99462994	3R	35.3627	0.0104024	1.98287
AX_99874741	3R	35.4919	0.0104024	1.98287
AX_99428160	3R	35.7212	0.0104024	1.98287
AX_99486400	3R	36.8721	0.0141413	1.84951
AX_99335557	3R	36.9458	0.0104024	1.98287
AX_99542331	3R	39.6202	0.0151095	1.82075
AX_99428357	3R	52.878	0.00734012	2.1343
AX_99457327	3R	57.7646	0.00125614	2.90096
AX_99571873	3R	81.3217	0.00339752	2.46884
AX_99663555	3R	107.132	0.0140102	1.85356
AX_99702943	3R	171.409	0.0111767	1.95169
AX_99663455	3R	674.625	0.000597883	3.22338
AX_99858787	3R	680.647	0.0104024	1.98287
AX_99834253	3R	680.649	0.0104024	1.98287
AX_99379828	3R	803.071	0.00143005	2.84465
AX_99781829	3R	806.167	0.0085513	2.06797
AX_99245449	3R	806.545	0.0085513	2.06797
AX_99325799	3R	806.551	0.0085513	2.06797
AX_99244761	3R	806.554	0.0081599	2.08831
AX_99306062	3R	806.561	0.0085513	2.06797
AX_99317447	3R	806.561	0.0085513	2.06797
AX_99370882	3R	806.562	0.0081599	2.08831
AX_99573667	3R	806.566	0.0085513	2.06797
AX_99749290	3R	806.568	0.0085513	2.06797
AX_99346444	3R	807.111	0.0081599	2.08831
AX_99816831	3R	807.33	0.0085513	2.06797
AX_99369721	3R	807.67	0.0105435	1.97702
AX_99628410	3R	807.677	0.0085513	2.06797
AX_99523461	3R	807.678	0.0081599	2.08831
AX_99517542	3R	808.073	0.0085513	2.06797
AX_99807807	3R	808.073	0.0085513	2.06797
AX_99850082	3R	808.192	0.0085513	2.06797
AX_99550696	3R	808.193	0.0081599	2.08831
AX_99595161	3R	808.193	0.0085513	2.06797
AX_99280147	3R	808.193	0.0107754	1.96757
AX_99418219	3R	808.193	0.0081599	2.08831
AX_99247937	3R	808.193	0.0085513	2.06797
AX_99541368	3R	808.194	0.0085513	2.06797
AX_99861107	3R	808.2	0.0085513	2.06797
AX_99433881	3R	808.212	0.0081599	2.08831
AX_99257414	3R	808.346	0.0081599	2.08831
AX_99273116	3R	808.35	0.0081599	2.08831
AX_99501014	3R	808.35	0.0085513	2.06797
AX_99437314	3R	808.351	0.0081599	2.08831
AX_99776896	3R	808.351	0.0085513	2.06797
AX_99609437	3R	901.936	0.0114912	1.93963
AX_99533703	3R	918.916	0.000388576	3.41052
AX_99604352	3R	923.071	0.000626464	3.2031
AX_99675023	4R	17.0204	0.0161846	1.7909
AX_99669276	4R	109.736	0.000373802	3.42736
AX_99292540	4R	242.726	0.0104024	1.98287
AX_99442917	4R	500.597	0.000954466	3.02024
AX_99732159	4R	517.405	0.00700978	2.1543
AX_99370194	4R	589.325	0.0156943	1.80426
AX_99684249	4R	613.163	0.00801348	2.09618
AX_99537949	4R	613.234	0.0131478	1.88115
AX_99581429	4R	635.488	0.015517	1.80919
AX_99395363	4R	794.418	0.013881	1.85758
AX_99363433	4R	798.321	0.00031357	3.50366
AX_99796794	4R	855.333	0.0135601	1.86774
AX_99461404	4R	883.226	0.0111767	1.95169
AX_99525590	4R	884.968	0.00821301	2.0855
AX_99432345	4R	894.674	0.0104024	1.98287
AX_99878915	5R	187.584	0.0154467	1.81116
AX_99356372	5R	290.443	0.0111767	1.95169
AX_99834055	5R	301.914	0.0142587	1.84592
AX_99498959	5R	389.635	0.000761044	3.11859
AX_99851760	5R	402.271	0.000494618	3.30573
AX_99812753	5R	402.271	0.00501935	2.29935
AX_99772937	5R	473.061	0.00575218	2.24017
AX_99794279	5R	519.444	0.0084258	2.07439
AX_99262101	5R	540.606	0.0159825	1.79636
AX_99806916	5R	541.299	0.00626462	2.20311
AX_99807793	5R	580.38	0.015101	1.82099
AX_99728379	5R	581.234	0.00227219	2.64356
AX_99877893	5R	581.98	0.0163237	1.78718
AX_99238457	5R	581.98	0.0114957	1.93946
AX_99683235	5R	581.983	0.00894809	2.04827
AX_99388367	5R	582.223	0.0111495	1.95275
AX_99582483	5R	582.305	0.0101719	1.9926
AX_99300906	5R	583.088	0.0106277	1.97356
AX_99495658	5R	583.089	0.0106277	1.97356
AX_99280398	5R	583.124	0.0106277	1.97356
AX_99640339	5R	583.556	0.0106277	1.97356
AX_99736025	5R	583.586	0.0106277	1.97356
AX_99885893	5R	583.588	0.0106277	1.97356
AX_99615014	5R	583.614	0.00510539	2.29197
AX_99471736	5R	583.614	0.0140369	1.85273
AX_99408102	5R	583.624	0.0106277	1.97356
AX_99817551	5R	583.625	0.0099629	2.00161
AX_99654729	5R	583.63	0.0129978	1.88613
AX_99421001	5R	583.647	0.0114223	1.94225
AX_99405389	5R	583.693	0.00510539	2.29197
AX_99852850	5R	583.714	0.00665285	2.17699
AX_99760898	5R	584.599	0.00768759	2.11421
AX_99877588	5R	584.603	0.00207669	2.68263
AX_99344388	5R	584.963	0.0113052	1.94672
AX_99373262	5R	585.367	0.00498532	2.30231
AX_99227485	5R	585.872	0.0106277	1.97356
AX_99433913	5R	586.226	0.00510539	2.29197
AX_99598743	5R	586.426	0.00534845	2.27177
AX_99606491	5R	586.427	0.00534845	2.27177
AX_99667923	5R	586.432	0.0111495	1.95275
AX_99790028	5R	586.435	0.0111495	1.95275
AX_99446110	5R	594.496	0.0136129	1.86605
AX_99803303	5R	662.543	6.33357e-06	5.19835
AX_99607423	5R	741.95	0.0115072	1.93903
AX_99581317	5R	743.932	0.0106954	1.9708
AX_99252856	5R	743.932	0.0107547	1.9684
AX_99542908	5R	743.934	0.0106954	1.9708
AX_99246457	5R	743.935	0.00619847	2.20772
AX_99751430	5R	743.935	0.00933627	2.02983
AX_99823750	5R	743.935	0.00619847	2.20772
AX_99677943	5R	743.947	0.0106954	1.9708
AX_99722783	5R	743.948	0.00495854	2.30465
AX_99872443	5R	743.951	0.00619847	2.20772
AX_99825716	5R	743.957	0.00619847	2.20772
AX_99303005	5R	744.21	0.00619847	2.20772
AX_99479380	5R	748.769	0.00789174	2.10283
AX_99726755	5R	748.873	0.0106954	1.9708
AX_99689600	5R	748.874	0.0106954	1.9708
AX_99824232	5R	748.9	0.0125841	1.90018
AX_99685571	5R	748.902	0.0106954	1.9708
AX_99604228	5R	749.082	0.0106954	1.9708
AX_99702735	5R	749.084	0.0106954	1.9708
AX_99698526	5R	749.084	0.0171895	1.76474
AX_99683698	5R	750.153	0.0151711	1.81898
AX_99887864	5R	752.173	0.0129151	1.8889
AX_99648820	5R	752.624	0.0146047	1.83551
AX_99539528	5R	754.392	0.0122363	1.91235
AX_99801283	5R	755.511	0.0122363	1.91235
AX_99225219	5R	755.664	0.0122363	1.91235
AX_99816318	5R	755.664	0.0122363	1.91235
AX_99858293	5R	755.664	0.0122363	1.91235
AX_99257131	5R	755.666	0.0122363	1.91235
AX_99600653	5R	755.669	0.0122363	1.91235
AX_99429245	5R	755.669	0.0163028	1.78774
AX_99587674	5R	755.669	0.0122363	1.91235
AX_99826406	5R	755.669	0.0122363	1.91235
AX_99588179	5R	755.677	0.0122363	1.91235
AX_99409691	5R	755.678	0.0163028	1.78774
AX_99391241	5R	755.678	0.0122363	1.91235
AX_99225695	5R	755.678	0.0163028	1.78774
AX_99508832	5R	755.679	0.0148386	1.82861
AX_99296090	5R	755.94	0.0148386	1.82861
AX_99663371	5R	756.182	0.0163028	1.78774
AX_99589119	5R	756.184	0.0122363	1.91235
AX_99837277	5R	756.186	0.0148386	1.82861
AX_99315470	5R	756.206	0.0148386	1.82861
AX_99356746	5R	756.303	0.0128418	1.89137
AX_99697613	5R	756.325	0.0122363	1.91235
AX_99714779	5R	756.494	0.0148386	1.82861
AX_99740909	5R	756.579	0.0163028	1.78774
AX_99430975	5R	756.581	0.0122363	1.91235
AX_99642221	5R	756.584	0.0122363	1.91235
AX_99802086	5R	756.662	0.0122363	1.91235
AX_99556649	5R	756.665	0.0122363	1.91235
AX_99595227	5R	756.673	0.0122363	1.91235
AX_99445968	5R	756.673	0.0122363	1.91235
AX_99864658	5R	756.673	0.0148386	1.82861
AX_99840380	5R	756.712	0.0122363	1.91235
AX_99744932	5R	756.763	0.0122363	1.91235
AX_99383605	5R	756.768	0.0122363	1.91235
AX_99338349	5R	756.769	0.0163028	1.78774
AX_99798941	5R	756.77	0.0122363	1.91235
AX_99798333	5R	756.823	0.0122363	1.91235
AX_99291319	5R	756.823	0.0122363	1.91235
AX_99468722	5R	756.828	0.0122363	1.91235
AX_99807533	5R	756.829	0.0122363	1.91235
AX_99586970	5R	756.923	0.0122363	1.91235
AX_99296684	5R	756.925	0.0122363	1.91235
AX_99794033	5R	756.997	0.0122363	1.91235
AX_99551679	5R	756.998	0.0163028	1.78774
AX_99632470	5R	757.038	0.0148386	1.82861
AX_99443301	5R	757.057	0.0122363	1.91235
AX_99561618	5R	757.061	0.0122363	1.91235
AX_99604882	5R	757.061	0.0122363	1.91235
AX_99526429	5R	757.062	0.0122363	1.91235
AX_99748593	5R	757.063	0.0122363	1.91235
AX_99374630	5R	757.064	0.0122363	1.91235
AX_99810665	5R	757.213	0.0122363	1.91235
AX_99341301	5R	757.253	0.0163028	1.78774
AX_99584077	5R	757.254	0.0122363	1.91235
AX_99480869	5R	757.254	0.0122363	1.91235
AX_99266032	5R	757.254	0.0122363	1.91235
AX_99566721	5R	757.448	0.0163028	1.78774
AX_99381656	5R	757.502	0.0163028	1.78774
AX_99826511	5R	757.522	0.0122363	1.91235
AX_99328400	5R	757.781	0.0163028	1.78774
AX_99651498	5R	757.781	0.0163028	1.78774
AX_99694895	5R	757.782	0.0163028	1.78774
AX_99358204	5R	757.82	0.0163028	1.78774
AX_99407648	5R	758.036	0.0163028	1.78774
AX_99822723	5R	758.038	0.0163028	1.78774
AX_99388120	5R	758.038	0.0122363	1.91235
AX_99382412	5R	758.055	0.0163028	1.78774
AX_99718154	5R	758.36	0.0122363	1.91235
AX_99686588	5R	758.594	0.0163028	1.78774
AX_99704275	5R	758.597	0.0122363	1.91235
AX_99758709	5R	758.598	0.0163028	1.78774
AX_99333742	5R	758.616	0.0122363	1.91235
AX_99469887	5R	758.841	0.0122363	1.91235
AX_99501635	5R	758.845	0.0163028	1.78774
AX_99380696	5R	759.084	0.0122363	1.91235
AX_99282003	5R	759.22	0.0122363	1.91235
AX_99674704	5R	759.221	0.0148386	1.82861
AX_99569420	5R	759.234	0.0122363	1.91235
AX_99767598	5R	759.235	0.0122363	1.91235
AX_99390346	5R	759.235	0.0163028	1.78774
AX_99492911	5R	760.302	0.0100029	1.99987
AX_99331162	5R	760.619	0.0129151	1.8889
AX_99265084	5R	760.619	0.0100029	1.99987
AX_99377320	5R	760.62	0.0129151	1.8889
AX_99328414	5R	761.617	0.0129151	1.8889
AX_99429816	5R	761.617	0.0100029	1.99987
AX_99344043	5R	761.617	0.0129151	1.8889
AX_99715890	5R	761.618	0.0100029	1.99987
AX_99865067	5R	761.618	0.0100029	1.99987
AX_99485140	5R	761.629	0.0129151	1.8889
AX_99766720	5R	761.631	0.0129151	1.8889
AX_99583139	5R	761.803	0.0100029	1.99987
AX_99243072	5R	761.819	0.0128418	1.89137
AX_99300071	5R	761.866	0.0129151	1.8889
AX_99554946	5R	761.866	0.0129151	1.8889
AX_99572959	5R	761.866	0.0129151	1.8889
AX_99760830	5R	762.095	0.0126829	1.89678
AX_99651826	5R	762.096	0.0129151	1.8889
AX_99466359	5R	762.139	0.0129151	1.8889
AX_99766682	5R	762.139	0.0129151	1.8889
AX_99399120	5R	762.358	0.0129151	1.8889
AX_99637696	5R	762.45	0.0129151	1.8889
AX_99531352	5R	762.593	0.0129151	1.8889
AX_99428201	5R	762.768	0.0100029	1.99987
AX_99519680	5R	763.01	0.0129151	1.8889
AX_99294471	5R	763.174	0.0129151	1.8889
AX_99714513	5R	763.18	0.0100029	1.99987
AX_99261636	5R	763.184	0.0129151	1.8889
AX_99713958	5R	763.273	0.0159825	1.79636
AX_99453594	5R	763.273	0.0129151	1.8889
AX_99456825	5R	763.281	0.0129151	1.8889
AX_99366538	5R	763.281	0.0129151	1.8889
AX_99782548	5R	763.89	0.0129151	1.8889
AX_99573784	5R	763.928	0.0129151	1.8889
AX_99265224	5R	763.943	0.0129151	1.8889
AX_99793159	5R	764.063	0.0129151	1.8889
AX_99808402	5R	764.063	0.0129151	1.8889
AX_99547306	5R	765.209	0.0129151	1.8889
AX_99749576	5R	765.217	0.0129151	1.8889
AX_99650085	5R	765.218	0.0129151	1.8889
AX_99389162	5R	765.268	0.0129151	1.8889
AX_99226514	5R	765.299	0.0129151	1.8889
AX_99269864	5R	765.299	0.0129151	1.8889
AX_99332943	5R	765.3	0.0129151	1.8889
AX_99338952	5R	765.549	0.0129151	1.8889
AX_99314986	5R	765.549	0.0129151	1.8889
AX_99693292	5R	765.55	0.0129151	1.8889
AX_99788441	5R	765.555	0.0129151	1.8889
AX_99592553	5R	765.559	0.0129151	1.8889
AX_99282925	5R	766.101	0.0129151	1.8889
AX_99265942	5R	766.185	0.0129151	1.8889
AX_99300735	5R	766.8	0.0129151	1.8889
AX_99794041	5R	767.207	0.0129151	1.8889
AX_99520058	5R	767.51	0.0129151	1.8889
AX_99409529	5R	767.549	0.0129151	1.8889
AX_99356733	5R	767.583	0.0129151	1.8889
AX_99522511	5R	767.811	0.0129151	1.8889
AX_99551653	5R	767.812	0.0129151	1.8889
AX_99324681	5R	767.815	0.0129151	1.8889
AX_99802472	5R	767.816	0.0129151	1.8889
AX_99703631	5R	767.867	0.0129151	1.8889
AX_99620449	5R	767.907	0.0129151	1.8889
AX_99526620	5R	767.909	0.0129151	1.8889
AX_99575922	5R	768.775	0.0129151	1.8889
AX_99729447	5R	768.779	0.0129151	1.8889
AX_99273792	5R	861.728	0.00722572	2.14112
AX_99833810	6R	24.2123	0.00611245	2.21378
AX_99260646	6R	26.6385	0.0141285	1.8499
AX_99296611	6R	34.3361	0.00418695	2.3781
AX_99463656	6R	34.7405	0.0103976	1.98307
AX_99441954	6R	45.3438	0.0125594	1.90103
AX_99332594	6R	48.1432	0.0155515	1.80823
AX_99842192	6R	57.4718	0.00332779	2.47784
AX_99355730	6R	57.8599	0.0135852	1.86693
AX_99355217	6R	63.7416	0.014781	1.8303
AX_99226573	6R	129.215	0.0154099	1.8122
AX_99253255	6R	129.302	0.0149295	1.82595
AX_99405675	6R	134.174	0.00185334	2.73204
AX_99433635	6R	358.986	0.0114691	1.94047
AX_99442444	6R	366.864	0.016798	1.77474
AX_99460721	6R	421.743	0.000597883	3.22338
AX_99820516	6R	423.83	0.0139881	1.85424
AX_99386407	6R	447.404	0.00516834	2.28665
AX_99529337	6R	449.858	0.00712213	2.14739
AX_99365976	6R	465.119	0.0142051	1.84756
AX_99574663	6R	465.515	0.0161012	1.79314
AX_99747581	6R	479.843	0.00280386	2.55224
AX_99573602	6R	481.59	0.00267928	2.57198
AX_99248532	6R	522.927	0.00668971	2.17459
AX_99858077	6R	530.74	0.00671541	2.17293
AX_99886271	6R	530.769	0.00671541	2.17293
AX_99613842	6R	542.457	0.00507426	2.29463
AX_99435514	6R	558.316	0.00579242	2.23714
AX_99754735	6R	569.749	0.00433856	2.36265
AX_99259608	6R	631.005	0.0079644	2.09885
AX_99299537	6R	701.702	0.000129641	3.88726
AX_99501549	6R	727.182	0.0163545	1.78636
AX_99293981	6R	798.491	0.00628373	2.20178
AX_99635314	6R	799.88	2.93525e-07	6.53235
AX_99588931	6R	843.82	0.0104024	1.98287
AX_99702511	6R	861.244	0.0042879	2.36776
AX_99861621	6R	883.047	0.000954466	3.02024
AX_99663306	7R	17.5102	0.0144783	1.83928
AX_99360106	7R	17.5135	0.00960769	2.01738
AX_99653914	7R	17.6102	0.00960769	2.01738
AX_99586939	7R	17.6858	0.00960769	2.01738
AX_99779659	7R	18.5722	0.00428464	2.36809
AX_99368960	7R	18.5757	0.0123165	1.90951
AX_99845613	7R	18.5772	0.0123165	1.90951
AX_99769878	7R	18.5773	0.0123165	1.90951
AX_99461118	7R	65.0021	0.0131478	1.88115
AX_99765954	7R	78.8765	0.0143739	1.84242
AX_99883884	7R	92.2522	0.014145	1.8494
AX_99486530	7R	160.987	0.0133587	1.87423
AX_99861900	7R	178.642	0.0120896	1.91759
AX_99788660	7R	180.601	0.00900616	2.04546
AX_99235031	7R	181.241	0.00900616	2.04546
AX_99768375	7R	183.447	0.00900616	2.04546
AX_99852049	7R	183.465	0.00900616	2.04546
AX_99779604	7R	187.417	0.00900616	2.04546
AX_99632017	7R	187.426	0.0120896	1.91759
AX_99742527	7R	190.525	0.0119604	1.92225
AX_99275934	7R	201.295	0.00666044	2.1765
AX_99535887	7R	209.506	0.00933091	2.03008
AX_99367158	7R	217.915	0.0110311	1.95738
AX_99695560	7R	223.454	0.0110311	1.95738
AX_99497458	7R	225.353	0.00573852	2.2412
AX_99878602	7R	227.94	0.0110311	1.95738
AX_99242578	7R	231.086	0.0110311	1.95738
AX_99876506	7R	231.241	0.00553924	2.25655
AX_99843751	7R	231.538	0.0110311	1.95738
AX_99631671	7R	231.839	0.0110311	1.95738
AX_99698398	7R	232.861	0.0110311	1.95738
AX_99681767	7R	235.784	0.0110311	1.95738
AX_99735190	7R	238.766	0.0110311	1.95738
AX_99853206	7R	239.604	0.0110311	1.95738
AX_99794494	7R	242.023	0.0110311	1.95738
AX_99375555	7R	243.37	0.00353626	2.45146
AX_99281131	7R	243.398	0.0110311	1.95738
AX_99371184	7R	245.159	0.0110311	1.95738
AX_99881813	7R	247.699	0.0110311	1.95738
AX_99434049	7R	248.337	0.0110311	1.95738
AX_99258973	7R	253.07	0.0110311	1.95738
AX_99832467	7R	254.704	0.000489217	3.3105
AX_99224490	7R	254.808	0.0110311	1.95738
AX_99538023	7R	255.043	0.0110311	1.95738
AX_99233571	7R	255.309	0.0110311	1.95738
AX_99430435	7R	255.41	0.0110311	1.95738
AX_99720960	7R	256.886	0.0110311	1.95738
AX_99567244	7R	257.055	0.0110311	1.95738
AX_99807908	7R	258.274	0.0110311	1.95738
AX_99795144	7R	268.49	0.0110311	1.95738
AX_99472546	7R	273.473	0.0110311	1.95738
AX_99351407	7R	273.871	0.0110311	1.95738
AX_99768733	7R	276.34	0.0110311	1.95738
AX_99807397	7R	278.399	0.0110311	1.95738
AX_99380295	7R	280.837	0.0110311	1.95738
AX_99603378	7R	280.942	0.0110311	1.95738
AX_99876541	7R	281.438	0.0076629	2.11561
AX_99352582	7R	281.728	0.0110311	1.95738
AX_99639256	7R	290.522	0.0127473	1.89458
AX_99738723	7R	494.29	0.0165006	1.7825
AX_99424450	7R	722.438	0.0111767	1.95169
AX_99674180	7R	722.469	0.0111767	1.95169
AX_99254149	7R	727.649	0.00334456	2.47566
AX_99249404	7R	733.625	0.0111767	1.95169
AX_99536881	7R	733.632	0.0111767	1.95169
AX_99512795	7R	733.817	0.0111767	1.95169
AX_99701774	7R	734.203	0.0111767	1.95169
AX_99337623	7R	737.19	0.00973611	2.01161
AX_99229038	7R	742.147	0.0111767	1.95169
AX_99414585	7R	743.525	0.00210554	2.67664
AX_99387720	7R	744.966	0.0111767	1.95169
AX_99325838	7R	745.054	0.0169703	1.77031
AX_99330455	7R	745.741	0.00451444	2.3454
AX_99353148	7R	750.991	0.0111767	1.95169
AX_99321138	7R	754.869	0.0111767	1.95169
AX_99321709	7R	754.87	0.0111767	1.95169
AX_99316169	7R	755.01	0.0111767	1.95169
AX_99589457	7R	766.536	0.0129151	1.8889
AX_99345376	7R	767.188	0.0134461	1.8714
AX_99832265	7R	769.144	0.0111767	1.95169
AX_99419667	7R	779.799	0.0100319	1.99862
AX_99752487	7R	839.33	0.0111767	1.95169
AX_99659026	7R	858.915	1.69325e-05	4.77128
AX_99546443	7R	863.065	0.00468154	2.32961
AX_99437849	7R	863.346	0.00544165	2.26427
AX_99483056	7R	863.453	0.000954466	3.02024
AX_99592828	7R	863.566	0.00281256	2.5509
AX_99505435	7R	863.568	0.00990846	2.00399
AX_99542328	7R	863.752	0.00468154	2.32961
AX_99225544	7R	863.947	0.00145426	2.83736
AX_99632976	7R	864.004	0.00990846	2.00399
AX_99531570	7R	864.465	0.00134903	2.86998
AX_99837969	7R	864.552	0.0122434	1.9121
AX_99457745	7R	873.154	0.0133651	1.87403
AX_99690075	7R	873.295	0.00221285	2.65505
AX_99536264	7R	884.08	7.70289e-05	4.11335
AX_99860392	7R	884.08	7.70289e-05	4.11335
AX_99708281	7R	884.081	1.28782e-05	4.89015
AX_99747789	7R	884.216	1.28782e-05	4.89015
AX_99322180	7R	884.236	0.000597883	3.22338
AX_99777051	7R	884.236	0.000597883	3.22338
AX_99539679	7R	884.238	1.32074e-07	6.87918
AX_99370397	7R	884.243	0.000678395	3.16852
AX_99379230	7R	884.244	1.28782e-05	4.89015
AX_99310245	7R	884.249	0.000579065	3.23727
AX_99661237	7R	884.314	1.28782e-05	4.89015
AX_99841748	7R	884.314	9.95278e-07	6.00206
AX_99652756	7R	884.402	7.70289e-05	4.11335
AX_99646579	7R	884.402	7.70289e-05	4.11335
AX_99563521	7R	884.429	7.70289e-05	4.11335
AX_99756944	7R	884.434	0.000761044	3.11859
AX_99383093	7R	884.437	7.70289e-05	4.11335
AX_99476054	7R	884.449	0.000761044	3.11859
AX_99572514	7R	884.715	0.000597883	3.22338
AX_99730998	7R	884.716	1.28782e-05	4.89015
AX_99533350	7R	884.806	0.000597883	3.22338
AX_99488297	7R	884.922	1.69325e-05	4.77128
AX_99447992	7R	884.932	0.000597883	3.22338
AX_99288987	7R	885.032	0.000597883	3.22338
AX_99308290	7R	885.033	1.28782e-05	4.89015
AX_99888001	7R	885.034	1.32074e-07	6.87918
AX_99444311	7R	885.034	1.28782e-05	4.89015
AX_99886975	7R	885.034	4.04701e-06	5.39287
AX_99414987	7R	885.037	0.000597883	3.22338
AX_99589316	7R	885.088	1.28782e-05	4.89015
AX_99336792	7R	885.088	1.28782e-05	4.89015
AX_99793575	7R	885.089	1.32074e-07	6.87918
AX_99692376	7R	885.105	1.28782e-05	4.89015
AX_99647001	7R	885.14	1.28782e-05	4.89015
AX_99350787	7R	885.192	1.22115e-05	4.91323
AX_99277930	7R	885.202	1.28782e-05	4.89015
AX_99474067	7R	885.203	1.28782e-05	4.89015
AX_99669571	7R	885.329	1.32074e-07	6.87918
AX_99819931	7R	885.416	1.32074e-07	6.87918
AX_99721561	7R	885.418	0.000761044	3.11859
AX_99886523	7R	885.426	4.39236e-05	4.3573
AX_99507445	7R	885.505	7.64181e-07	6.1168
AX_99852444	7R	885.564	0.00043952	3.35702
AX_99530421	7R	885.596	0.000597883	3.22338
AX_99551144	7R	885.619	4.04701e-06	5.39287
AX_99859330	7R	885.619	4.04701e-06	5.39287
AX_99234750	7R	885.619	1.32074e-07	6.87918
AX_99568867	7R	885.76	1.28782e-05	4.89015
AX_99457966	7R	885.762	3.88309e-06	5.41082
AX_99327371	7R	885.762	1.28782e-05	4.89015
AX_99224048	7R	885.763	1.28782e-05	4.89015
AX_99227268	7R	885.766	1.28782e-05	4.89015
AX_99270855	7R	885.769	1.28782e-05	4.89015
AX_99553494	7R	885.769	1.28782e-05	4.89015
AX_99560949	7R	885.77	1.28782e-05	4.89015
AX_99822230	7R	885.77	1.28782e-05	4.89015
AX_99540124	7R	885.77	1.28782e-05	4.89015
AX_99866207	7R	885.77	1.28782e-05	4.89015
AX_99465864	7R	885.77	1.28782e-05	4.89015
AX_99659884	7R	885.798	0.000597883	3.22338
AX_99826588	7R	885.801	0.000597883	3.22338
AX_99457850	7R	885.802	1.28782e-05	4.89015
AX_99685168	7R	885.834	1.28782e-05	4.89015
AX_99766808	7R	885.897	3.52651e-05	4.45266
AX_99234719	7R	886.073	1.28782e-05	4.89015
AX_99592461	7R	886.24	1.32074e-07	6.87918
AX_99419388	7R	886.323	0.000300345	3.52238
AX_99544630	7R	886.431	4.04701e-06	5.39287
AX_99235708	7R	886.439	1.32074e-07	6.87918
AX_99243679	7R	886.439	4.04701e-06	5.39287
AX_99507530	7R	886.439	1.28782e-05	4.89015
AX_99593216	7R	886.439	1.22517e-06	5.9118
AX_99397766	7R	886.464	4.04701e-06	5.39287
AX_99622002	7R	886.772	4.81759e-07	6.31717
AX_99741163	7R	886.829	4.04701e-06	5.39287
AX_99299210	7R	886.831	4.14874e-05	4.38208
AX_99607643	7R	886.977	1.28782e-05	4.89015
AX_99840719	7R	886.977	3.88309e-06	5.41082
AX_99457459	7R	886.977	1.9976e-05	4.69949
AX_99261232	7R	886.98	1.28782e-05	4.89015
AX_99413512	7R	886.993	3.88309e-06	5.41082
AX_99247734	7R	886.993	1.28782e-05	4.89015
AX_99830358	7R	887.009	1.28782e-05	4.89015
AX_99513424	7R	887.009	1.28782e-05	4.89015
AX_99691552	7R	887.011	1.28782e-05	4.89015
AX_99453495	7R	887.011	1.28782e-05	4.89015
AX_99519925	7R	887.011	1.28782e-05	4.89015
AX_99526888	7R	887.011	4.04701e-06	5.39287
AX_99577487	7R	887.011	3.88309e-06	5.41082
AX_99870185	7R	887.011	1.28782e-05	4.89015
AX_99383767	7R	887.02	1.28782e-05	4.89015
AX_99425019	7R	887.028	4.04701e-06	5.39287
AX_99487952	7R	887.028	1.28782e-05	4.89015
AX_99854103	7R	887.094	1.28782e-05	4.89015
AX_99709753	7R	887.115	1.28782e-05	4.89015
AX_99701881	7R	887.131	1.28782e-05	4.89015
AX_99828667	7R	887.132	1.28782e-05	4.89015
AX_99260833	7R	887.132	0.000597883	3.22338
AX_99736640	7R	887.137	3.59037e-05	4.44486
AX_99803094	7R	887.142	1.28782e-05	4.89015
AX_99572002	7R	887.142	1.28782e-05	4.89015
AX_99566567	7R	887.147	3.88309e-06	5.41082
AX_99520996	7R	887.148	3.59037e-05	4.44486
AX_99619508	7R	887.292	1.28782e-05	4.89015
AX_99587402	7R	887.292	1.28782e-05	4.89015
AX_99808025	7R	887.305	1.08583e-05	4.96424
AX_99533164	7R	887.307	0.00397375	2.4008
AX_99814424	7R	887.411	4.04701e-06	5.39287
AX_99234365	7R	887.412	4.04701e-06	5.39287
AX_99742064	7R	887.414	4.04701e-06	5.39287
AX_99482817	7R	887.416	1.28782e-05	4.89015
AX_99592992	7R	887.419	4.04701e-06	5.39287
AX_99665830	7R	887.428	4.04701e-06	5.39287
AX_99577922	7R	887.475	1.32074e-07	6.87918
AX_99595545	7R	887.476	4.04701e-06	5.39287
AX_99758344	7R	887.485	7.64181e-07	6.1168
AX_99771568	7R	887.507	3.88309e-06	5.41082
AX_99629766	7R	887.57	2.14833e-05	4.6679
AX_99367522	7R	887.682	6.56382e-05	4.18284
AX_99294187	7R	887.682	1.28782e-05	4.89015
AX_99423173	7R	887.688	1.28782e-05	4.89015
AX_99704524	7R	887.694	0.000597883	3.22338
AX_99877115	7R	887.799	1.28782e-05	4.89015
AX_99367314	7R	887.805	0.000597883	3.22338
AX_99357459	7R	887.81	1.32074e-07	6.87918
AX_99597176	7R	887.82	3.1012e-05	4.50847
AX_99585325	7R	887.82	1.28782e-05	4.89015
AX_99414955	7R	887.82	1.28782e-05	4.89015
AX_99886743	7R	887.823	1.27814e-05	4.89342
AX_99336876	7R	887.892	4.25184e-05	4.37142
AX_99241676	7R	887.894	0.000146168	3.83515
AX_99731788	7R	887.985	1.28782e-05	4.89015
AX_99230742	7R	888.031	0.00043952	3.35702
AX_99536828	7R	888.032	0.000987925	3.00528
AX_99798964	7R	888.032	3.59037e-05	4.44486
AX_99558356	7R	888.038	4.04701e-06	5.39287
AX_99829771	7R	888.046	8.03312e-05	4.09512
AX_99685704	7R	888.077	4.04701e-06	5.39287
AX_99455652	7R	888.335	1.20634e-05	4.91853
AX_99251753	7R	888.378	1.37244e-05	4.86251
AX_99345654	7R	888.999	3.59037e-05	4.44486
AX_99468873	7R	889.001	0.00043952	3.35702
AX_99816060	7R	889.001	4.04701e-06	5.39287
AX_99584002	7R	889.154	3.59037e-05	4.44486
AX_99634002	7R	889.171	1.28782e-05	4.89015
AX_99834266	7R	889.172	1.28782e-05	4.89015
AX_99662558	7R	889.172	1.28782e-05	4.89015
AX_99547564	7R	889.191	6.56382e-05	4.18284
AX_99585451	7R	889.194	0.0119691	1.92194
AX_99403077	7R	889.205	3.85904e-06	5.41352
AX_99502618	7R	889.206	0.000142353	3.84663
AX_99627610	7R	889.216	4.04701e-06	5.39287
AX_99369221	7R	889.216	4.04701e-06	5.39287
AX_99529079	7R	889.216	4.04701e-06	5.39287
AX_99617499	7R	889.216	4.04701e-06	5.39287
AX_99787928	7R	889.216	1.28782e-05	4.89015
AX_99471131	7R	889.24	3.1012e-05	4.50847
AX_99430315	7R	889.263	9.6081e-06	5.01736
AX_99574770	7R	889.293	4.04701e-06	5.39287
AX_99326293	7R	889.437	0.000597883	3.22338
AX_99660160	7R	889.473	0.000734055	3.13427
AX_99577776	7R	889.561	1.28782e-05	4.89015
AX_99693652	7R	890.022	1.28782e-05	4.89015
AX_99584820	7R	890.025	0.0028485	2.54538
AX_99862124	7R	890.082	6.64566e-06	5.17746
AX_99797921	7R	890.11	1.85904e-05	4.73071
AX_99885736	7R	890.111	6.26342e-07	6.20319
AX_99778754	7R	890.159	1.28782e-05	4.89015
AX_99796218	7R	890.161	1.28782e-05	4.89015
AX_99533235	7R	890.22	1.85904e-05	4.73071
AX_99473055	7R	890.22	4.04701e-06	5.39287
AX_99873715	7R	890.238	1.28782e-05	4.89015
AX_99889201	7R	890.238	1.28782e-05	4.89015
AX_99709209	7R	890.31	0.0119691	1.92194
AX_99507294	7R	890.311	1.46514e-05	4.83412
AX_99673614	7R	890.36	1.28782e-05	4.89015
AX_99428666	7R	890.361	1.28782e-05	4.89015
AX_99579840	7R	890.366	4.04701e-06	5.39287
AX_99506789	7R	890.366	1.28782e-05	4.89015
AX_99610985	7R	890.374	4.04701e-06	5.39287
AX_99436440	7R	890.387	7.70289e-05	4.11335
AX_99819257	7R	890.388	0.000239846	3.62007
AX_99449857	7R	890.394	0.000761044	3.11859
AX_99758305	7R	890.449	1.28782e-05	4.89015
AX_99724823	7R	890.45	0.000597883	3.22338
AX_99808726	7R	890.465	1.28782e-05	4.89015
AX_99467349	7R	890.465	1.28782e-05	4.89015
AX_99321247	7R	890.465	1.74071e-05	4.75927
AX_99695430	7R	890.465	1.28782e-05	4.89015
AX_99327539	7R	890.512	0.0119691	1.92194
AX_99741659	7R	890.715	0.000597883	3.22338
AX_99761109	7R	891.018	1.28782e-05	4.89015
AX_99485356	7R	891.022	1.32074e-07	6.87918
AX_99697342	7R	891.098	0.000597883	3.22338
AX_99402455	7R	891.098	1.28782e-05	4.89015
AX_99852839	7R	891.098	0.000761044	3.11859
AX_99431047	7R	891.142	0.000597883	3.22338
AX_99529160	7R	891.142	0.0119691	1.92194
AX_99310024	7R	891.145	1.28782e-05	4.89015
AX_99728709	7R	891.154	4.04701e-06	5.39287
AX_99877894	7R	891.155	1.32803e-06	5.87679
AX_99518346	7R	891.159	4.04701e-06	5.39287
AX_99554367	7R	891.16	1.32074e-07	6.87918
AX_99779202	7R	891.16	1.32074e-07	6.87918
AX_99819078	7R	891.16	1.28782e-05	4.89015
AX_99782566	7R	891.16	1.32074e-07	6.87918
AX_99292448	7R	891.16	0.00694898	2.15808
AX_99801124	7R	891.164	1.28782e-05	4.89015
AX_99804584	7R	891.166	4.04701e-06	5.39287
AX_99626824	7R	891.166	1.32074e-07	6.87918
AX_99627354	7R	891.182	1.85904e-05	4.73071
AX_99500110	7R	891.182	7.70289e-05	4.11335
AX_99515297	7R	891.582	1.28782e-05	4.89015
AX_99784813	7R	891.583	1.28782e-05	4.89015
AX_99561324	7R	891.59	1.28782e-05	4.89015
AX_99227283	7R	891.59	1.28782e-05	4.89015
AX_99489371	7R	891.59	1.28782e-05	4.89015
AX_99285523	7R	891.59	1.85904e-05	4.73071
AX_99513799	7R	891.59	1.85904e-05	4.73071
AX_99756387	7R	891.59	1.28782e-05	4.89015
AX_99301291	7R	891.751	1.86022e-05	4.73044
AX_99528315	7R	891.752	1.28782e-05	4.89015
AX_99272992	7R	891.757	1.28782e-05	4.89015
AX_99315245	7R	891.757	1.28782e-05	4.89015
AX_99364285	7R	891.836	4.04701e-06	5.39287
AX_99244781	7R	891.836	1.28782e-05	4.89015
AX_99526175	7R	891.836	1.28782e-05	4.89015
AX_99441664	7R	891.836	6.93545e-05	4.15893
AX_99554600	7R	891.936	3.88309e-06	5.41082
AX_99696762	7R	891.938	3.88309e-06	5.41082
AX_99827305	7R	891.939	0.000597883	3.22338
AX_99720431	7R	892.06	3.91071e-05	4.40774
AX_99886178	7R	892.093	1.32074e-07	6.87918
AX_99791404	7R	892.094	1.28782e-05	4.89015
AX_99745343	7R	892.094	1.32074e-07	6.87918
AX_99659852	7R	892.095	1.28782e-05	4.89015
AX_99727693	7R	892.095	1.28782e-05	4.89015
AX_99496960	7R	892.103	0.000117126	3.93135
AX_99809653	7R	892.105	1.32074e-07	6.87918
AX_99238562	7R	892.105	0.000597883	3.22338
AX_99885123	7R	892.254	0.000117126	3.93135
AX_99635776	7R	892.255	0.000597883	3.22338
AX_99458562	7R	892.38	7.75445e-06	5.11045
AX_99726534	7R	892.394	1.28782e-05	4.89015
AX_99251314	7R	892.402	1.72246e-06	5.76385
AX_99414072	7R	892.412	1.28782e-05	4.89015
AX_99778927	7R	892.431	1.32074e-07	6.87918
AX_99726460	7R	892.433	0.00719937	2.14271
AX_99246424	7R	892.433	1.28782e-05	4.89015
AX_99326807	7R	892.433	1.28782e-05	4.89015
AX_99618180	7R	892.434	1.28782e-05	4.89015
AX_99283944	7R	892.434	1.28782e-05	4.89015
AX_99593257	7R	892.434	1.28782e-05	4.89015
AX_99234239	7R	892.434	1.28782e-05	4.89015
AX_99336827	7R	892.434	1.28782e-05	4.89015
AX_99596472	7R	892.438	1.32074e-07	6.87918
AX_99478339	7R	892.449	1.28782e-05	4.89015
AX_99830451	7R	892.501	1.32074e-07	6.87918
AX_99525662	7R	892.504	4.04701e-06	5.39287
AX_99348532	7R	892.523	7.60715e-06	5.11878
AX_99623941	7R	892.568	4.81759e-07	6.31717
AX_99888657	7R	892.571	0.000164756	3.78316
AX_99421971	7R	892.612	4.04701e-06	5.39287
AX_99477963	7R	892.624	1.28782e-05	4.89015
AX_99790211	7R	892.691	2.17878e-05	4.66179
AX_99575235	7R	892.691	5.15141e-05	4.28807
AX_99789392	7R	892.692	8.71442e-06	5.05976
AX_99876080	7R	892.692	4.04701e-06	5.39287
AX_99678573	7R	892.885	1.28782e-05	4.89015
AX_99886044	7R	892.886	3.88309e-06	5.41082
AX_99455933	7R	893.335	1.28782e-05	4.89015
AX_99290987	7R	893.363	4.81759e-07	6.31717
AX_99261873	7R	893.363	1.28782e-05	4.89015
AX_99887014	7R	893.363	6.25238e-05	4.20395
AX_99676125	7R	893.365	4.04701e-06	5.39287
AX_99644589	7R	893.365	1.28782e-05	4.89015
AX_99828076	7R	893.402	1.28782e-05	4.89015
AX_99450601	7R	893.412	0.0101692	1.99271
AX_99348536	7R	893.48	0.000164756	3.78316
AX_99506852	7R	893.566	1.28782e-05	4.89015
AX_99470549	7R	893.568	3.88309e-06	5.41082
AX_99478441	7R	893.57	1.28782e-05	4.89015
AX_99532820	7R	893.571	1.28782e-05	4.89015
AX_99872010	7R	893.58	1.32997e-05	4.87616
AX_99342809	7R	893.58	0.000763121	3.11741
AX_99716996	7R	893.58	1.28782e-05	4.89015
AX_99363703	7R	893.582	1.28782e-05	4.89015
AX_99227567	7R	893.584	1.28782e-05	4.89015
AX_99317532	7R	893.586	1.28782e-05	4.89015
AX_99378737	7R	893.586	1.28782e-05	4.89015
AX_99790142	7R	893.6	1.28782e-05	4.89015
AX_99814728	7R	893.657	1.28782e-05	4.89015
AX_99603888	7R	893.657	1.28782e-05	4.89015
AX_99616036	7R	893.665	1.28782e-05	4.89015
AX_99819541	7R	893.696	2.96349e-05	4.5282
AX_99455661	7R	893.696	1.28782e-05	4.89015
AX_99844673	7R	893.697	1.28782e-05	4.89015
AX_99348373	7R	893.698	1.28782e-05	4.89015
AX_99511175	7R	893.699	1.28782e-05	4.89015
AX_99722483	7R	893.707	0.000597883	3.22338
AX_99288294	7R	893.748	3.88309e-06	5.41082
AX_99705858	7R	893.748	0.000597883	3.22338
AX_99786028	7R	893.75	2.05417e-05	4.68736
AX_99502229	7R	893.751	0.000597883	3.22338
AX_99273000	7R	893.753	3.88309e-06	5.41082
AX_99765242	7R	893.753	0.000597883	3.22338
AX_99247304	7R	893.78	1.28782e-05	4.89015
AX_99776686	7R	893.78	1.28782e-05	4.89015
AX_99368159	7R	893.805	4.04701e-06	5.39287
AX_99852696	7R	893.812	1.28782e-05	4.89015
AX_99372918	7R	893.812	1.28782e-05	4.89015
AX_99856782	7R	893.826	8.71442e-06	5.05976
AX_99427341	7R	893.837	0.00262852	2.58029
AX_99668583	7R	893.855	0.000761044	3.11859
AX_99710892	7R	893.862	0.000761044	3.11859
AX_99587620	7R	894.191	0.00140393	2.85266
AX_99827424	7R	894.442	1.9976e-05	4.69949
AX_99415369	7R	894.517	1.32074e-07	6.87918
AX_99570845	7R	895.069	0.000597883	3.22338
AX_99711370	7R	895.087	3.88309e-06	5.41082
AX_99864752	7R	895.087	3.88309e-06	5.41082
AX_99680163	7R	895.089	1.28782e-05	4.89015
AX_99700306	7R	895.178	4.04701e-06	5.39287
AX_99725549	7R	895.186	1.32074e-07	6.87918
AX_99694932	7R	895.47	0.0119691	1.92194
AX_99428984	7R	895.471	0.0119691	1.92194
AX_99606095	7R	895.542	3.59037e-05	4.44486
AX_99746670	7R	895.543	0.000761044	3.11859
AX_99655712	7R	895.544	0.000761044	3.11859
AX_99670001	7R	895.546	3.59037e-05	4.44486
AX_99452744	7R	895.546	5.32861e-05	4.27339
AX_99369729	7R	895.63	0.00161344	2.79225
AX_99613489	7R	895.723	0.000134046	3.87275
AX_99443111	7R	895.744	1.32074e-07	6.87918
AX_99332896	7R	896.002	3.08715e-06	5.51044
AX_99815767	7R	896.004	3.08715e-06	5.51044
AX_99313416	7R	896.009	0.000203511	3.69141
AX_99282869	7R	896.081	1.27152e-06	5.89568
AX_99770439	7R	898.721	3.08715e-06	5.51044
AX_99555358	7R	898.722	1.08435e-05	4.96483
AX_99620824	7R	898.722	3.08715e-06	5.51044
AX_99749833	7R	899.348	0.000761044	3.11859
AX_99325940	7R	899.348	0.000761044	3.11859
AX_99259859	7R	899.502	1.36474e-05	4.86495
AX_99235073	7R	899.525	6.8401e-05	4.16494
AX_99498823	7R	899.558	3.08715e-06	5.51044
AX_99561340	7R	899.558	1.36474e-05	4.86495
AX_99754286	7R	899.558	1.36474e-05	4.86495
AX_99536859	7R	899.558	1.36474e-05	4.86495
AX_99512916	7R	899.558	4.77483e-06	5.32104
AX_99831914	7R	899.677	0.011757	1.9297
AX_99512623	7R	899.678	7.24919e-05	4.13971
AX_99749266	Un	17.8527	0.0122132	1.91317
AX_99843561	Un	17.8529	0.0140362	1.85275
AX_99488490	Un	18.7935	0.0141413	1.84951
AX_99731719	Un	18.8418	0.0141413	1.84951
AX_99438543	Un	18.9496	0.0104024	1.98287
AX_99262579	Un	19.4425	0.0136978	1.86335
AX_99718462	Un	36.342	0.00979752	2.00888
AX_99886910	Un	43.5248	0.0110311	1.95738
AX_99303434	Un	46.8658	0.015356	1.81372
AX_99300047	Un	47.107	0.0147413	1.83146
AX_99727670	Un	54.5631	0.0104024	1.98287
AX_99504164	Un	61.6978	0.00522184	2.28218
AX_99846358	Un	68.6578	1.28782e-05	4.89015
AX_99753676	Un	68.6644	8.97905e-06	5.04677
AX_99435692	Un	68.6645	1.28782e-05	4.89015
AX_99840648	Un	68.6724	1.85904e-05	4.73071
AX_99719565	Un	68.6725	1.85904e-05	4.73071
AX_99387261	Un	68.6729	8.97905e-06	5.04677
AX_99564496	Un	68.6926	1.28782e-05	4.89015
AX_99692971	Un	68.6937	1.32074e-07	6.87918
AX_99270443	Un	68.7152	1.32074e-07	6.87918
AX_99875746	Un	68.7184	0.000761044	3.11859
AX_99769210	Un	68.7205	1.28782e-05	4.89015
AX_99809020	Un	68.7228	1.32074e-07	6.87918
AX_99690119	Un	68.7228	0.000597883	3.22338
AX_99686426	Un	68.7234	4.04701e-06	5.39287
AX_99375079	Un	68.7238	0.00463178	2.33425
AX_99327838	Un	68.7777	0.000597883	3.22338
AX_99596623	Un	68.7788	0.0018322	2.73703
AX_99682230	Un	68.8924	2.69833e-05	4.5689
AX_99747278	Un	68.9195	5.15141e-05	4.28807
AX_99338590	Un	68.9196	5.15141e-05	4.28807
AX_99314853	Un	69.005	1.28782e-05	4.89015
AX_99849910	Un	69.008	1.85904e-05	4.73071
AX_99757511	Un	69.0219	0.000597883	3.22338
AX_99466705	Un	69.0282	0.000164756	3.78316
AX_99543005	Un	69.1084	1.32074e-07	6.87918
AX_99340592	Un	69.1087	0.00130529	2.88429
AX_99508425	Un	69.1209	2.18773e-05	4.66001
AX_99379439	Un	69.1216	1.85904e-05	4.73071
AX_99427739	Un	69.1242	1.28782e-05	4.89015
AX_99711554	Un	69.1244	1.28782e-05	4.89015
AX_99847631	Un	69.1244	1.85904e-05	4.73071
AX_99623801	Un	69.1943	2.8474e-05	4.54555
AX_99328770	Un	69.2111	7.70289e-05	4.11335
AX_99400371	Un	69.2112	7.70289e-05	4.11335
AX_99607814	Un	69.2122	0.000640587	3.19342
AX_99469191	Un	69.2124	7.70289e-05	4.11335
AX_99861054	Un	69.2134	1.28782e-05	4.89015
AX_99879232	Un	69.2139	1.85904e-05	4.73071
AX_99315608	Un	69.2156	8.30986e-05	4.08041
AX_99245096	Un	69.217	0.000597883	3.22338
AX_99706362	Un	69.2172	2.08661e-05	4.68056
AX_99645073	Un	69.2173	0.000597883	3.22338
AX_99380000	Un	69.2192	0.00694898	2.15808
AX_99360600	Un	69.2206	1.32074e-07	6.87918
AX_99365155	Un	69.2714	7.70289e-05	4.11335
AX_99570685	Un	69.2715	4.03967e-05	4.39365
AX_99330169	Un	69.2741	7.70289e-05	4.11335
AX_99469210	Un	69.2765	7.70289e-05	4.11335
AX_99858280	Un	69.2803	7.70289e-05	4.11335
AX_99238540	Un	69.2827	1.28782e-05	4.89015
AX_99787969	Un	69.4802	3.18522e-05	4.49686
AX_99236919	Un	69.4802	4.58484e-06	5.33868
AX_99416948	Un	69.5564	1.31311e-07	6.8817
AX_99438989	Un	69.5574	2.02198e-06	5.69422
AX_99393740	Un	69.5619	4.58484e-06	5.33868
AX_99222841	Un	69.6004	1.32074e-07	6.87918
AX_99440082	Un	69.6124	6.48544e-07	6.18806
AX_99503860	Un	69.6722	0.000597883	3.22338
AX_99362694	Un	69.7246	2.02198e-06	5.69422
AX_99305614	Un	69.7549	1.0831e-06	5.96533
AX_99346415	Un	69.774	0.0012915	2.8889
AX_99356982	Un	163.174	0.00683866	2.16503
AX_99623439	Un	163.358	0.015101	1.82099
AX_99462550	Un	220.57	0.00784227	2.10556
AX_99322867	Un	221.797	0.0111767	1.95169
AX_99862257	Un	251.383	1.07981e-06	5.96665
AX_99445540	Un	257.551	0.0104024	1.98287
AX_99854566	Un	283.878	2.34349e-05	4.63014
AX_99531175	Un	283.895	1.89319e-06	5.72281
AX_99735510	Un	338.4	0.0110311	1.95738
AX_99820046	Un	339.309	0.0122363	1.91235
AX_99697854	Un	352.385	0.0131478	1.88115
AX_99603123	Un	353.164	0.0104024	1.98287
AX_99825660	Un	365.63	3.88309e-06	5.41082
AX_99309746	Un	365.631	0.000597883	3.22338
AX_99480690	Un	370.062	1.28782e-05	4.89015
AX_99868312	Un	370.062	1.28782e-05	4.89015
AX_99784360	Un	370.897	1.28782e-05	4.89015
AX_99350380	Un	374.473	0.0104024	1.98287
AX_99268575	Un	386.083	0.00200468	2.69795
AX_99542314	Un	388.868	1.28782e-05	4.89015
AX_99614457	Un	390.486	0.00463178	2.33425
AX_99704780	Un	392.003	1.31936e-05	4.87964
AX_99621552	Un	392.265	1.28782e-05	4.89015
AX_99814153	Un	392.265	3.59037e-05	4.44486
AX_99831141	Un	396.522	1.08928e-06	5.96286
AX_99578569	Un	398.503	0.00191691	2.7174
AX_99475142	Un	422.086	0.00115038	2.93916
AX_99697447	Un	431.724	0.0156943	1.80426
AX_99464263	Un	435.593	1.28782e-05	4.89015
AX_99558125	Un	439.434	0.0110311	1.95738
AX_99600447	Un	444.926	1.28782e-05	4.89015
AX_99442992	Un	467.227	0.0104992	1.97884
AX_99251346	Un	501.523	0.000597883	3.22338
AX_99231903	Un	520.256	0.0169027	1.77204
AX_99436664	Un	556.418	1.28782e-05	4.89015
AX_99625441	Un	581.948	0.0110311	1.95738
AX_99562722	Un	621.108	1.28782e-05	4.89015
AX_99882401	Un	621.558	0.0122363	1.91235
AX_99397075	Un	622.428	1.85904e-05	4.73071

## Sheet: All_R
Supplementary table S4: Top 1000 powdery mildew resistance associated 600K SNP markers from MLM Genome-wide association study on 92 Nordic Seed hybrid rye (Secale cereale L.) elite restorer breeding lines using BLUP estimated resistance value across three Bgs populations
Marker ID	Chromosome	Position (Mbp)	P value	LOD
AX_99410524	1R	120.344	0.00483134	2.31593
AX_99496167	1R	14.6035	0.00286607	2.54271
AX_99593998	1R	172.65	0.00285316	2.54467
AX_99330747	1R	2.12023	0.00223437	2.65085
AX_99506876	1R	2.12046	0.00386217	2.41317
AX_99360478	1R	2.12047	0.00448574	2.34817
AX_99585012	1R	251.594	0.00530553	2.27527
AX_99295840	1R	299.947	0.00391216	2.40758
AX_99593759	1R	3.19844	0.00413231	2.38381
AX_99792106	1R	3.19864	0.00125451	2.90153
AX_99838824	1R	3.19881	0.000686055	3.16364
AX_99491835	1R	3.20084	0.00113137	2.94639
AX_99610405	1R	3.21294	0.00281625	2.55033
AX_99834566	1R	304.383	0.00470781	2.32718
AX_99275311	1R	316.118	0.00354855	2.44995
AX_99413782	1R	317.21	0.00222361	2.65294
AX_99881982	1R	334.784	0.00506057	2.2958
AX_99289395	1R	345.677	0.0045018	2.34661
AX_99614072	1R	349.531	0.00041312	3.38392
AX_99298268	1R	357.073	0.00307864	2.51164
AX_99313846	1R	357.236	0.00370762	2.4309
AX_99705620	1R	357.239	0.00370762	2.4309
AX_99587547	1R	357.457	0.00548612	2.26073
AX_99496163	1R	357.471	0.00370762	2.4309
AX_99688870	1R	4.01992	0.00114014	2.94304
AX_99518374	1R	4.02487	0.00352837	2.45243
AX_99627884	1R	4.29399	0.0044497	2.35167
AX_99330946	1R	4.29517	0.00558746	2.25279
AX_99427627	1R	4.3001	0.00213122	2.67137
AX_99320167	1R	4.45012	0.00120235	2.91997
AX_99559791	1R	4.46131	0.00462672	2.33473
AX_99280085	1R	4.49165	0.00462672	2.33473
AX_99843189	1R	4.49177	0.000884816	3.05315
AX_99244429	1R	4.59598	0.000711336	3.14792
AX_99275606	1R	4.61589	0.000315674	3.50076
AX_99664209	1R	4.82812	0.000711336	3.14792
AX_99889032	1R	411.79	0.00430375	2.36615
AX_99651213	1R	411.791	0.00482113	2.31685
AX_99861788	1R	411.791	0.00371093	2.43052
AX_99356034	1R	412.045	0.0039325	2.40533
AX_99543372	1R	412.05	0.00451983	2.34488
AX_99712106	1R	412.05	0.00459877	2.33736
AX_99245089	1R	412.23	0.00451983	2.34488
AX_99676430	1R	412.437	0.00522996	2.2815
AX_99822983	1R	412.438	0.00571247	2.24318
AX_99328977	1R	412.463	0.00451983	2.34488
AX_99556361	1R	412.837	0.000306097	3.51414
AX_99584999	1R	412.838	0.000162116	3.79017
AX_99545960	1R	412.839	0.00463286	2.33415
AX_99743028	1R	414.23	0.00371093	2.43052
AX_99821864	1R	414.232	0.00482113	2.31685
AX_99222684	1R	414.517	0.00329797	2.48175
AX_99430478	1R	414.517	0.00371093	2.43052
AX_99665052	1R	414.669	0.00482113	2.31685
AX_99731567	1R	414.669	0.00371093	2.43052
AX_99454572	1R	414.67	0.00482113	2.31685
AX_99416408	1R	414.672	0.00371093	2.43052
AX_99875323	1R	414.673	0.00430375	2.36615
AX_99522875	1R	414.674	0.00430375	2.36615
AX_99299440	1R	414.677	0.00482113	2.31685
AX_99414641	1R	414.678	0.00482113	2.31685
AX_99610988	1R	414.681	0.00482113	2.31685
AX_99450945	1R	414.92	0.000223278	3.65115
AX_99688657	1R	414.921	0.000411835	3.38528
AX_99503529	1R	415.153	0.000879251	3.05589
AX_99332914	1R	415.211	0.00532103	2.274
AX_99729042	1R	415.212	0.00294596	2.53077
AX_99806385	1R	415.213	0.00124384	2.90524
AX_99473348	1R	415.213	0.00292318	2.53415
AX_99406178	1R	415.214	0.00416737	2.38014
AX_99393627	1R	415.214	0.000223278	3.65115
AX_99812229	1R	415.32	0.00128718	2.89036
AX_99252850	1R	415.358	0.000223278	3.65115
AX_99857902	1R	415.363	0.000223278	3.65115
AX_99723319	1R	415.363	0.000223278	3.65115
AX_99589826	1R	415.364	0.000340452	3.46794
AX_99853548	1R	415.364	0.00066308	3.17843
AX_99574160	1R	415.364	0.000402844	3.39486
AX_99774096	1R	415.364	0.000340452	3.46794
AX_99672703	1R	415.369	0.000436093	3.36042
AX_99490208	1R	415.372	0.0014243	2.8464
AX_99678677	1R	415.373	0.00264352	2.57782
AX_99333256	1R	415.385	0.000402844	3.39486
AX_99460846	1R	415.385	0.000402844	3.39486
AX_99331313	1R	415.444	0.0010957	2.96031
AX_99596249	1R	415.449	0.000974397	3.01126
AX_99626282	1R	415.45	0.000223278	3.65115
AX_99577656	1R	415.604	0.000879251	3.05589
AX_99321184	1R	415.657	0.00235729	2.62759
AX_99809188	1R	415.714	0.000650905	3.18648
AX_99597606	1R	415.72	0.000613736	3.21202
AX_99438769	1R	415.74	0.000738858	3.13144
AX_99665615	1R	415.771	0.000750868	3.12444
AX_99566755	1R	415.819	0.00254391	2.5945
AX_99304961	1R	415.975	0.00572316	2.24236
AX_99268940	1R	415.981	0.00314519	2.50235
AX_99448774	1R	416.004	0.000921312	3.03559
AX_99842033	1R	416.202	0.000592136	3.22758
AX_99706375	1R	416.203	0.000262484	3.5809
AX_99404012	1R	417.546	0.00452723	2.34417
AX_99502442	1R	418.821	0.00411849	2.38526
AX_99817750	1R	420.406	0.00504028	2.29755
AX_99262028	1R	421.377	0.00271361	2.56645
AX_99592462	1R	421.389	0.00504028	2.29755
AX_99567366	1R	421.905	0.00527216	2.27801
AX_99724434	1R	423.061	0.0039325	2.40533
AX_99552512	1R	423.133	0.00361226	2.44222
AX_99500283	1R	423.485	0.00371093	2.43052
AX_99747523	1R	423.486	0.00583074	2.23428
AX_99536807	1R	423.778	0.0039325	2.40533
AX_99611467	1R	423.778	0.00459877	2.33736
AX_99850500	1R	423.778	0.0039325	2.40533
AX_99465873	1R	423.891	0.00223347	2.65102
AX_99683690	1R	423.959	0.000796785	3.09866
AX_99720738	1R	423.959	0.00330311	2.48108
AX_99679247	1R	423.959	0.00143755	2.84238
AX_99812490	1R	424.217	0.00364742	2.43801
AX_99702279	1R	424.217	0.00164973	2.78259
AX_99282538	1R	424.265	0.00555804	2.25508
AX_99337692	1R	424.363	0.00574222	2.24092
AX_99870801	1R	424.466	0.00259759	2.58543
AX_99785463	1R	424.468	0.0022457	2.64865
AX_99348968	1R	424.475	0.00391267	2.40753
AX_99435443	1R	424.513	0.00303083	2.51844
AX_99777956	1R	424.581	0.00303083	2.51844
AX_99888142	1R	426.927	0.00158161	2.8009
AX_99301347	1R	426.928	0.000294427	3.53102
AX_99367005	1R	427.37	0.000870715	3.06012
AX_99779744	1R	427.373	0.00369639	2.43222
AX_99530074	1R	427.374	0.00369639	2.43222
AX_99351345	1R	427.375	0.00369639	2.43222
AX_99435881	1R	427.377	0.000761092	3.11856
AX_99763511	1R	427.378	0.00126272	2.89869
AX_99665725	1R	427.432	0.000484567	3.31465
AX_99543873	1R	427.432	0.00126272	2.89869
AX_99321592	1R	427.432	0.00369639	2.43222
AX_99884472	1R	427.433	0.00448122	2.3486
AX_99688615	1R	427.437	0.00486208	2.31318
AX_99762141	1R	427.44	0.0032944	2.48222
AX_99353159	1R	427.442	0.00428878	2.36767
AX_99493343	1R	427.443	0.00221209	2.6552
AX_99453165	1R	427.444	0.00473089	2.32506
AX_99290524	1R	427.819	0.00428878	2.36767
AX_99808623	1R	427.879	0.00557013	2.25413
AX_99867883	1R	427.88	0.00470626	2.32732
AX_99335417	1R	427.884	0.00221209	2.6552
AX_99732961	1R	427.884	0.00455834	2.34119
AX_99732775	1R	427.89	0.00404796	2.39276
AX_99420892	1R	427.891	0.00444032	2.35259
AX_99570172	1R	428.083	0.00371196	2.4304
AX_99638281	1R	428.14	0.00404796	2.39276
AX_99279432	1R	428.14	0.00444032	2.35259
AX_99434992	1R	429.352	0.00524393	2.28034
AX_99604449	1R	429.354	0.00411307	2.38583
AX_99535883	1R	429.355	0.000491556	3.30843
AX_99467524	1R	429.355	0.00358693	2.44528
AX_99502466	1R	429.36	0.00374194	2.4269
AX_99641191	1R	429.51	0.000566631	3.2467
AX_99496316	1R	429.51	0.00314452	2.50245
AX_99506013	1R	429.51	0.00314452	2.50245
AX_99879900	1R	429.511	0.00272956	2.56391
AX_99607198	1R	429.512	0.00202563	2.69344
AX_99252860	1R	429.543	0.00156475	2.80556
AX_99450594	1R	429.543	0.00221209	2.6552
AX_99329054	1R	429.93	0.00221213	2.65519
AX_99808677	1R	429.932	0.0024551	2.60993
AX_99313913	1R	432.688	0.00201447	2.69584
AX_99389817	1R	434.812	0.00411307	2.38583
AX_99794693	1R	437.604	0.00199908	2.69917
AX_99232267	1R	438.868	0.0024551	2.60993
AX_99524943	1R	439.989	0.00456557	2.34051
AX_99799851	1R	440.795	0.000484652	3.31457
AX_99364774	1R	440.796	0.000600356	3.22159
AX_99241799	1R	440.802	0.0025006	2.60196
AX_99662002	1R	440.929	0.00435621	2.36089
AX_99780208	1R	440.936	0.00248718	2.60429
AX_99528041	1R	441.085	0.0051312	2.28978
AX_99759352	1R	441.251	0.00231986	2.63454
AX_99342399	1R	441.416	0.00221209	2.6552
AX_99507467	1R	441.5	0.0024551	2.60993
AX_99635444	1R	441.576	0.00136772	2.864
AX_99704483	1R	441.58	0.00214418	2.66874
AX_99687547	1R	441.586	0.00221209	2.6552
AX_99806766	1R	441.586	0.00221209	2.6552
AX_99793437	1R	441.586	0.00209084	2.67968
AX_99767026	1R	441.587	0.00399158	2.39886
AX_99811695	1R	441.587	0.00378296	2.42217
AX_99885112	1R	441.589	0.00359872	2.44385
AX_99547773	1R	441.594	0.00221209	2.6552
AX_99592722	1R	441.991	0.00352359	2.45302
AX_99715004	1R	441.992	0.000490363	3.30948
AX_99381979	1R	442.033	0.00221873	2.6539
AX_99529987	1R	442.414	0.00211193	2.67532
AX_99280469	1R	442.414	0.00221209	2.6552
AX_99688778	1R	442.414	0.00221209	2.6552
AX_99817621	1R	442.447	0.00502875	2.29854
AX_99238948	1R	442.811	0.00221209	2.6552
AX_99328724	1R	442.811	0.00221209	2.6552
AX_99456531	1R	442.813	0.00209084	2.67968
AX_99728949	1R	442.816	0.00221209	2.6552
AX_99248149	1R	442.898	0.00459864	2.33737
AX_99530058	1R	442.898	0.00187963	2.72593
AX_99689868	1R	442.9	0.00125396	2.90172
AX_99578540	1R	442.972	0.00131716	2.88036
AX_99452917	1R	442.974	0.0042605	2.37054
AX_99646974	1R	443	0.00125396	2.90172
AX_99654111	1R	443.002	0.00131716	2.88036
AX_99852393	1R	443.006	0.00131716	2.88036
AX_99503819	1R	443.007	0.00131716	2.88036
AX_99585967	1R	443.033	0.00122385	2.91227
AX_99459606	1R	443.098	0.00238495	2.62252
AX_99870561	1R	444.195	0.0023118	2.63605
AX_99426903	1R	444.494	0.00214112	2.66936
AX_99402818	1R	444.494	0.0019587	2.70803
AX_99572158	1R	444.833	0.00127098	2.89586
AX_99598976	1R	444.835	0.00250279	2.60158
AX_99663480	1R	444.835	0.0019587	2.70803
AX_99594184	1R	444.903	0.00083488	3.07838
AX_99694837	1R	445.473	0.00433599	2.36291
AX_99645910	1R	446.124	0.00214112	2.66936
AX_99521443	1R	446.186	0.000933936	3.02968
AX_99870510	1R	446.186	0.00396411	2.40185
AX_99255964	1R	446.186	0.000543226	3.26502
AX_99483564	1R	446.187	0.00358623	2.44536
AX_99281017	1R	446.187	0.000574544	3.24068
AX_99828474	1R	446.188	0.00412987	2.38406
AX_99241408	1R	446.188	0.000836555	3.07751
AX_99486626	1R	446.188	0.000543226	3.26502
AX_99588990	1R	446.189	0.00080105	3.09634
AX_99342895	1R	448.858	0.00194621	2.71081
AX_99612329	1R	449.23	0.00194621	2.71081
AX_99444131	1R	449.235	0.00267953	2.57194
AX_99718011	1R	449.31	0.000416109	3.38079
AX_99591889	1R	449.313	0.00125229	2.90229
AX_99476002	1R	452.347	0.00586169	2.23198
AX_99625888	1R	453.07	0.00286847	2.54235
AX_99653848	1R	453.073	0.00286847	2.54235
AX_99511417	1R	455.863	0.00384847	2.41471
AX_99841214	1R	455.865	0.00207887	2.68217
AX_99717557	1R	456.134	0.00357186	2.44711
AX_99554147	1R	456.134	0.00357186	2.44711
AX_99360117	1R	456.272	0.00369639	2.43222
AX_99684313	1R	456.272	0.00369639	2.43222
AX_99628668	1R	456.285	0.00369639	2.43222
AX_99479528	1R	456.285	0.00369639	2.43222
AX_99543534	1R	456.581	0.00123292	2.90907
AX_99811369	1R	460.525	0.00319519	2.4955
AX_99528384	1R	460.526	0.00503196	2.29826
AX_99828777	1R	463.114	0.00110434	2.9569
AX_99749048	1R	463.115	0.000587402	3.23106
AX_99845578	1R	463.115	0.00168563	2.77324
AX_99470186	1R	463.115	0.00111667	2.95208
AX_99776360	1R	463.115	0.00145921	2.83588
AX_99733058	1R	463.115	0.00123854	2.90709
AX_99365389	1R	463.116	0.0029233	2.53413
AX_99572535	1R	463.404	0.00218254	2.66104
AX_99327267	1R	463.405	0.0017438	2.7585
AX_99325542	1R	467.469	0.00486208	2.31318
AX_99523783	1R	472.51	0.00404725	2.39284
AX_99441985	1R	473.251	0.00579789	2.23673
AX_99778845	1R	473.441	0.00579789	2.23673
AX_99402003	1R	475.091	0.00536036	2.27081
AX_99717289	1R	475.284	0.00203571	2.69129
AX_99538417	1R	475.369	0.00536036	2.27081
AX_99292645	1R	476	0.00430575	2.36595
AX_99225555	1R	476.322	0.00565339	2.24769
AX_99888691	1R	477.448	0.00409755	2.38748
AX_99887023	1R	496.392	0.00518271	2.28544
AX_99490294	1R	499.187	0.00455893	2.34114
AX_99851368	1R	5.31314	0.00129251	2.88857
AX_99889597	1R	5.31315	0.000936502	3.02849
AX_99261563	1R	508.515	0.0043161	2.36491
AX_99809127	1R	526.443	0.00261724	2.58216
AX_99405522	1R	526.443	0.00261724	2.58216
AX_99654895	1R	526.443	0.00261724	2.58216
AX_99347426	1R	527.659	0.00288355	2.54007
AX_99706070	1R	530.895	0.00217503	2.66253
AX_99233605	1R	530.897	0.00153447	2.81404
AX_99625617	1R	530.898	0.000836382	3.0776
AX_99319917	1R	530.926	0.00369451	2.43244
AX_99833800	1R	530.926	0.00369451	2.43244
AX_99835135	1R	6.19206	0.00349636	2.45638
AX_99485581	1R	6.19486	0.00312358	2.50535
AX_99274972	1R	6.87154	0.00069558	3.15765
AX_99670744	1R	619.046	0.00570815	2.2435
AX_99858878	1R	619.063	0.00284132	2.54648
AX_99393849	1R	635.284	0.00458482	2.33868
AX_99779707	1R	635.287	0.00136621	2.86448
AX_99235329	1R	635.29	0.00157034	2.80401
AX_99500957	1R	660.212	0.00424621	2.372
AX_99521715	1R	664.909	0.00403749	2.39389
AX_99488056	1R	672.751	0.00537084	2.26996
AX_99355053	1R	673.19	0.00157569	2.80253
AX_99572017	1R	673.538	0.00198876	2.70142
AX_99697106	1R	675.079	0.00427427	2.36914
AX_99267047	1R	716.609	5.70896e-08	7.24344
AX_99875307	2R	0.00273	0.00115151	2.93873
AX_99781821	2R	0.014244	0.00428395	2.36816
AX_99670463	2R	0.016224	0.00337452	2.47179
AX_99673473	2R	1.14444	0.000843791	3.07377
AX_99782938	2R	2.44633	0.00205044	2.68815
AX_99358325	2R	30.5713	0.00470947	2.32703
AX_99521250	2R	31.5133	0.00483054	2.316
AX_99678231	2R	32.9528	0.00092338	3.03462
AX_99818515	2R	32.9538	0.00365812	2.43674
AX_99365927	2R	33.3385	0.00524592	2.28018
AX_99348241	2R	583.526	0.00542903	2.26528
AX_99341176	2R	63.9565	0.00359398	2.44442
AX_99697078	2R	774.975	0.00474887	2.32341
AX_99375039	2R	775.035	0.00452516	2.34437
AX_99649958	2R	779.38	0.00080675	3.09326
AX_99252126	2R	779.384	0.00200158	2.69863
AX_99490937	2R	781.757	0.00250893	2.60051
AX_99487740	2R	781.757	0.000772877	3.11189
AX_99682495	2R	781.905	0.00109019	2.9625
AX_99595988	2R	781.905	0.0031606	2.50023
AX_99505631	2R	781.905	0.0031606	2.50023
AX_99401871	2R	781.906	0.0031606	2.50023
AX_99772259	2R	781.906	0.00111757	2.95173
AX_99865692	2R	781.907	0.00237875	2.62365
AX_99758944	2R	781.909	0.000752393	3.12356
AX_99663379	2R	781.91	0.00304197	2.51684
AX_99820895	2R	781.911	0.00309469	2.50938
AX_99749410	2R	781.911	0.00334763	2.47526
AX_99504766	2R	782.005	0.00334763	2.47526
AX_99848622	2R	782.006	0.000989684	3.0045
AX_99805227	2R	782.285	0.00122403	2.91221
AX_99682551	2R	782.423	0.000454207	3.34275
AX_99648795	2R	783.322	0.00344506	2.4628
AX_99629947	2R	783.324	0.00323804	2.48972
AX_99806604	2R	783.331	0.00149514	2.82532
AX_99407283	2R	783.331	0.00106609	2.97221
AX_99351541	2R	783.696	0.000981145	3.00827
AX_99536515	2R	783.854	0.00129653	2.88722
AX_99611749	2R	784.024	1.462e-05	4.83505
AX_99250085	2R	784.025	0.00549867	2.25974
AX_99311877	2R	784.046	0.000301425	3.52082
AX_99749945	2R	784.05	0.000940492	3.02664
AX_99374353	2R	784.051	0.000986719	3.00581
AX_99334471	2R	784.108	0.00256613	2.59072
AX_99394466	2R	784.33	0.00304947	2.51578
AX_99310558	2R	784.871	0.00482518	2.31649
AX_99761523	2R	785.23	0.00217452	2.66264
AX_99345002	2R	785.231	0.00116963	2.93195
AX_99648675	2R	785.576	0.00373158	2.42811
AX_99826669	2R	785.58	0.00316756	2.49928
AX_99521219	2R	785.58	0.00316756	2.49928
AX_99260291	2R	785.58	0.00375132	2.42582
AX_99269393	2R	785.58	0.00316756	2.49928
AX_99832521	2R	785.581	0.00373158	2.42811
AX_99658865	2R	785.827	0.0010657	2.97237
AX_99437039	2R	786.111	0.00108496	2.96459
AX_99864725	2R	787.281	0.00288533	2.5398
AX_99547910	2R	787.688	0.00281944	2.54984
AX_99715894	2R	787.85	0.000969798	3.01332
AX_99264588	2R	788.023	0.00433392	2.36312
AX_99767837	2R	788.129	0.000698491	3.15584
AX_99432404	2R	788.133	0.00309208	2.50975
AX_99628159	2R	788.133	0.000907635	3.04209
AX_99589788	2R	788.133	0.000760905	3.11867
AX_99398013	2R	788.134	5.1024e-05	4.29223
AX_99614374	2R	788.134	0.00265704	2.5756
AX_99477170	2R	788.135	0.00309208	2.50975
AX_99699678	2R	788.141	0.000760905	3.11867
AX_99518971	2R	788.142	0.00109157	2.96195
AX_99436118	2R	788.142	0.000760905	3.11867
AX_99521081	2R	789.18	0.00313181	2.5042
AX_99521164	2R	789.311	0.000270903	3.56719
AX_99701418	2R	789.311	0.00341589	2.4665
AX_99758110	2R	789.589	0.00133307	2.87515
AX_99378456	2R	789.606	0.00369333	2.43258
AX_99764576	2R	789.606	0.00369333	2.43258
AX_99345353	2R	789.606	0.00369333	2.43258
AX_99421787	2R	789.849	0.00139562	2.85523
AX_99626050	2R	789.881	0.00307036	2.51281
AX_99383668	2R	789.97	0.00104513	2.98083
AX_99450537	2R	789.97	0.00118353	2.92682
AX_99443025	2R	789.971	0.00051619	3.28719
AX_99784828	2R	790.157	0.00135539	2.86794
AX_99854404	2R	791.413	0.00433104	2.36341
AX_99755113	2R	792.37	0.00517588	2.28602
AX_99262969	2R	792.469	0.00541066	2.26675
AX_99880028	2R	831.291	0.00288464	2.53991
AX_99308262	2R	831.31	0.00187024	2.7281
AX_99823487	2R	838.033	0.000594017	3.2262
AX_99332919	2R	883.776	0.00372915	2.42839
AX_99720002	2R	884.286	0.00435988	2.36053
AX_99862756	2R	884.286	0.00435988	2.36053
AX_99666525	2R	885.516	0.00448674	2.34807
AX_99532335	2R	885.519	0.00468644	2.32916
AX_99762980	2R	887.347	0.00565029	2.24793
AX_99604046	2R	887.347	0.00452245	2.34463
AX_99233366	2R	887.432	0.00118863	2.92495
AX_99415847	2R	888.341	0.00489093	2.31061
AX_99431365	2R	888.772	0.00448883	2.34787
AX_99541944	2R	892.366	0.0013581	2.86707
AX_99441822	2R	898.661	0.00336902	2.4725
AX_99822161	2R	904.111	0.00388894	2.41017
AX_99783568	2R	912.276	0.0016146	2.79193
AX_99268747	2R	925.892	0.00578128	2.23798
AX_99858994	3R	15.506	0.00298734	2.52471
AX_99624691	3R	15.7836	0.00489821	2.30996
AX_99560962	3R	15.7837	0.00383806	2.41589
AX_99847650	3R	15.8174	0.00255933	2.59187
AX_99544473	3R	16.1522	0.00110394	2.95705
AX_99334846	3R	16.2572	0.00566244	2.247
AX_99549874	3R	188.002	0.00378039	2.42246
AX_99298351	3R	188.004	0.00292218	2.53429
AX_99346540	3R	188.004	0.00292218	2.53429
AX_99631109	3R	210.391	0.00318133	2.49739
AX_99456941	3R	214.387	0.00442684	2.35391
AX_99430963	3R	214.387	0.00442684	2.35391
AX_99581681	3R	214.39	0.00572568	2.24217
AX_99697281	3R	651.355	0.00337378	2.47188
AX_99500367	3R	701.62	0.00113986	2.94315
AX_99245340	3R	83.4602	0.00140784	2.85145
AX_99547162	3R	83.9851	0.00118474	2.92638
AX_99393670	3R	855.814	0.00452458	2.34442
AX_99282444	3R	864.683	0.00486168	2.31321
AX_99672608	3R	872.283	0.0047854	2.32008
AX_99677040	3R	872.298	0.0047854	2.32008
AX_99521286	3R	888.958	0.000257709	3.58887
AX_99793911	3R	912.006	0.00362088	2.44119
AX_99696288	3R	912.018	0.00434893	2.36162
AX_99591432	3R	912.657	0.00335293	2.47458
AX_99348858	4R	2.33508	0.00179467	2.74602
AX_99236060	4R	2.33519	0.000880773	3.05514
AX_99842152	4R	2.40971	0.00190663	2.71973
AX_99625745	4R	2.41	0.00281619	2.55034
AX_99300826	4R	29.1771	0.00566672	2.24667
AX_99533868	4R	698.676	0.00358524	2.44548
AX_99310085	4R	771.437	0.00135523	2.86799
AX_99717911	4R	771.988	0.00145018	2.83858
AX_99484218	4R	772.071	0.000409813	3.38741
AX_99324844	4R	772.071	0.000578204	3.23792
AX_99404294	4R	772.957	0.000778572	3.1087
AX_99685585	4R	774.468	0.00403017	2.39468
AX_99853499	4R	774.469	0.00344626	2.46265
AX_99312828	4R	774.859	0.00483327	2.31576
AX_99436157	4R	794.507	0.00587273	2.23116
AX_99800395	4R	797.159	0.00567814	2.24579
AX_99292566	4R	799.999	0.00351488	2.45409
AX_99693962	4R	8.94385	0.00474957	2.32335
AX_99625927	4R	802.598	0.00268962	2.57031
AX_99383497	4R	802.741	0.00195407	2.70906
AX_99394350	4R	803.34	0.00264052	2.57831
AX_99479151	4R	803.342	0.000447914	3.3488
AX_99788458	4R	803.343	0.00233286	2.63211
AX_99608869	4R	803.343	0.0013071	2.88369
AX_99457307	4R	804.549	0.00365754	2.43681
AX_99350953	4R	804.906	0.00362067	2.44121
AX_99767928	4R	804.988	0.000255881	3.59196
AX_99757929	4R	805.289	0.00264976	2.57679
AX_99855419	4R	806.158	0.00208951	2.67996
AX_99413868	4R	806.994	0.00332734	2.4779
AX_99733933	4R	806.997	0.00283616	2.54727
AX_99303435	4R	806.997	0.00332734	2.4779
AX_99339068	4R	806.997	0.00332734	2.4779
AX_99526676	4R	807.041	0.00283616	2.54727
AX_99831668	4R	807.045	0.00283616	2.54727
AX_99766244	4R	807.063	0.00474007	2.32422
AX_99378820	4R	807.806	0.00025478	3.59384
AX_99243518	4R	812.23	0.00452827	2.34407
AX_99414424	4R	882.198	0.00379217	2.42111
AX_99277541	4R	898.533	0.00514756	2.2884
AX_99611927	4R	898.727	0.00491969	2.30806
AX_99612152	4R	898.786	0.00112055	2.95057
AX_99363022	4R	898.965	0.00333396	2.47704
AX_99574361	5R	0.133171	0.00468751	2.32906
AX_99433393	5R	0.137932	0.00468751	2.32906
AX_99450526	5R	0.804803	0.00468751	2.32906
AX_99760259	5R	0.805807	0.00468751	2.32906
AX_99833068	5R	11.1473	0.00468751	2.32906
AX_99650700	5R	11.1476	0.00468751	2.32906
AX_99487160	5R	11.1663	0.00468751	2.32906
AX_99278871	5R	11.2614	0.00468751	2.32906
AX_99261101	5R	11.8644	0.00468751	2.32906
AX_99724856	5R	134.317	0.000715263	3.14553
AX_99533912	5R	14.0601	0.00468751	2.32906
AX_99588572	5R	14.0676	0.00442628	2.35396
AX_99487061	5R	17.1933	0.00468751	2.32906
AX_99258425	5R	17.1935	0.00468751	2.32906
AX_99702933	5R	17.196	0.00468751	2.32906
AX_99441731	5R	17.1973	0.00468751	2.32906
AX_99321148	5R	172.474	0.00486454	2.31296
AX_99844738	5R	18.8442	0.00468751	2.32906
AX_99495075	5R	18.8445	0.00468751	2.32906
AX_99346236	5R	19.9564	0.00330618	2.48067
AX_99775529	5R	20.4404	0.00370005	2.43179
AX_99795249	5R	210.724	0.00311309	2.50681
AX_99718946	5R	220.084	0.00299134	2.52413
AX_99437147	5R	233.16	0.00268889	2.57043
AX_99870409	5R	28.5051	0.00159951	2.79601
AX_99315612	5R	310.999	0.0045436	2.3426
AX_99683839	5R	32.1232	0.00484137	2.31503
AX_99281649	5R	322.224	0.00286687	2.54259
AX_99546103	5R	329.873	0.000928884	3.03204
AX_99555049	5R	359.064	0.00154473	2.81115
AX_99717392	5R	359.455	0.00277305	2.55704
AX_99809988	5R	359.926	0.00155708	2.80769
AX_99719774	5R	360.043	0.00277305	2.55704
AX_99389866	5R	360.361	0.00182813	2.73799
AX_99766502	5R	360.934	0.00352761	2.45252
AX_99433248	5R	360.966	0.00309815	2.5089
AX_99402454	5R	360.984	0.00432196	2.36432
AX_99605777	5R	361.268	0.00576607	2.23912
AX_99444517	5R	361.573	0.00576607	2.23912
AX_99738397	5R	361.592	0.00576607	2.23912
AX_99545290	5R	361.609	0.00576607	2.23912
AX_99659379	5R	361.618	0.00150571	2.82226
AX_99511471	5R	361.916	0.000625126	3.20403
AX_99880741	5R	362.808	0.00476529	2.32191
AX_99684618	5R	366.474	0.00547679	2.26147
AX_99347702	5R	366.953	0.00133373	2.87493
AX_99792814	5R	366.979	0.0011112	2.95421
AX_99492795	5R	367.54	0.00345812	2.46116
AX_99706542	5R	367.557	0.001949	2.71019
AX_99340806	5R	367.776	0.00555441	2.25536
AX_99648154	5R	368.442	0.00307654	2.51194
AX_99597164	5R	368.798	0.00145434	2.83733
AX_99864038	5R	369.111	0.00555441	2.25536
AX_99810230	5R	369.237	0.00377342	2.42327
AX_99303281	5R	369.652	0.00128387	2.89148
AX_99586396	5R	369.921	0.00268481	2.57109
AX_99809196	5R	369.956	0.00431589	2.36493
AX_99739018	5R	369.982	0.0051615	2.28722
AX_99702048	5R	370.79	0.00576607	2.23912
AX_99776138	5R	371.148	0.00447369	2.34933
AX_99870453	5R	378.777	0.00219956	2.65766
AX_99499433	5R	379.052	0.00458174	2.33897
AX_99418599	5R	379.078	0.00458174	2.33897
AX_99420023	5R	380.951	0.00228688	2.64076
AX_99470623	5R	380.952	0.00462407	2.33498
AX_99306396	5R	381.043	0.00440728	2.35583
AX_99442929	5R	381.044	0.000596462	3.22442
AX_99643133	5R	381.044	0.00390652	2.40821
AX_99319233	5R	39.9591	0.004577	2.33942
AX_99562227	5R	39.9603	0.00528386	2.27705
AX_99542467	5R	39.9605	0.00528386	2.27705
AX_99487657	5R	39.9607	0.00528386	2.27705
AX_99424284	5R	39.961	0.0046626	2.33137
AX_99615738	5R	39.9711	0.00519547	2.28437
AX_99671330	5R	393.527	0.00133694	2.87389
AX_99363226	5R	4.11772	0.00468751	2.32906
AX_99293038	5R	4.73953	0.00468751	2.32906
AX_99379402	5R	4.74664	0.00529914	2.27579
AX_99242763	5R	4.74701	0.00529914	2.27579
AX_99804562	5R	4.74822	0.00529914	2.27579
AX_99757131	5R	4.92592	0.00468751	2.32906
AX_99400991	5R	42.0401	0.00100181	2.99921
AX_99359421	5R	42.6337	0.00547984	2.26123
AX_99357817	5R	425.68	0.00356376	2.44809
AX_99715266	5R	429.855	0.00356376	2.44809
AX_99364325	5R	429.876	0.00270391	2.56801
AX_99705355	5R	429.876	0.000164447	3.78397
AX_99718240	5R	429.879	0.00284291	2.54624
AX_99814496	5R	429.999	0.000621386	3.20664
AX_99778806	5R	430.01	0.00364746	2.43801
AX_99369041	5R	430.118	0.00356376	2.44809
AX_99833425	5R	430.202	0.000214914	3.66773
AX_99812591	5R	430.284	0.000621386	3.20664
AX_99766423	5R	430.305	0.000214914	3.66773
AX_99815770	5R	430.311	0.00535853	2.27095
AX_99809360	5R	430.417	0.000621386	3.20664
AX_99426506	5R	430.432	0.0037005	2.43174
AX_99831277	5R	430.438	0.00382158	2.41776
AX_99614945	5R	431.357	0.00491574	2.30841
AX_99551006	5R	431.358	0.00491574	2.30841
AX_99652826	5R	431.359	0.00491574	2.30841
AX_99416517	5R	431.363	0.000213498	3.67061
AX_99275468	5R	431.365	0.0055172	2.25828
AX_99556831	5R	431.367	0.00491574	2.30841
AX_99270238	5R	431.701	0.00337723	2.47144
AX_99777782	5R	431.906	0.00412138	2.38496
AX_99387429	5R	431.908	0.00491574	2.30841
AX_99626304	5R	431.91	0.000430995	3.36553
AX_99625872	5R	431.914	0.00175629	2.7554
AX_99484695	5R	431.972	0.00337723	2.47144
AX_99732735	5R	431.972	0.00491574	2.30841
AX_99680319	5R	431.981	0.000985221	3.00647
AX_99350273	5R	432.398	0.00491574	2.30841
AX_99694449	5R	432.455	0.000388104	3.41105
AX_99670908	5R	432.466	0.00337723	2.47144
AX_99669327	5R	432.491	0.00215593	2.66636
AX_99863023	5R	432.531	0.0010342	2.9854
AX_99579700	5R	433.014	0.00201329	2.69609
AX_99787024	5R	433.024	0.0051091	2.29166
AX_99876175	5R	460.212	0.00566309	2.24695
AX_99749904	5R	467.94	0.00046872	3.32909
AX_99632565	5R	468.409	0.00499365	2.30158
AX_99690203	5R	47.6407	0.00579074	2.23727
AX_99450303	5R	475.065	0.00236553	2.62607
AX_99345212	5R	475.224	0.000693158	3.15917
AX_99702302	5R	478.248	0.00519502	2.28441
AX_99711991	5R	48.0999	0.00494023	2.30625
AX_99698028	5R	48.711	0.000220273	3.65704
AX_99588057	5R	48.7246	0.00182738	2.73817
AX_99418019	5R	48.7246	0.00416043	2.38086
AX_99849516	5R	483.485	0.000589073	3.22983
AX_99552003	5R	483.775	0.00190409	2.72031
AX_99685664	5R	483.934	0.00100931	2.99597
AX_99483936	5R	484.708	0.00234314	2.6302
AX_99820315	5R	484.897	0.00321326	2.49305
AX_99460640	5R	485.145	0.00321326	2.49305
AX_99287926	5R	485.451	0.00321326	2.49305
AX_99656896	5R	486.642	0.0050896	2.29332
AX_99722630	5R	487.158	0.000299846	3.5231
AX_99443752	5R	490.54	0.00267364	2.5729
AX_99598865	5R	5.26838	0.00447446	2.34926
AX_99687076	5R	50.2167	0.00463978	2.3335
AX_99636501	5R	536.252	0.000372353	3.42905
AX_99747428	5R	545.072	0.00556864	2.25425
AX_99673787	5R	545.111	0.000294096	3.53151
AX_99349566	5R	584.512	0.0041175	2.38537
AX_99315403	5R	584.525	0.0050723	2.2948
AX_99241852	5R	584.525	0.00411392	2.38574
AX_99877588	5R	584.603	0.00407631	2.38973
AX_99290723	5R	584.824	0.00498471	2.30236
AX_99515542	5R	584.973	0.00246352	2.60844
AX_99815702	5R	586.294	0.000536285	3.2706
AX_99706258	5R	586.348	0.00322747	2.49114
AX_99281718	5R	586.348	0.00379177	2.42116
AX_99246600	5R	586.349	0.00350456	2.45537
AX_99494377	5R	586.349	0.00350456	2.45537
AX_99469427	5R	588.628	0.00555915	2.25499
AX_99765837	5R	589.53	0.00506908	2.29507
AX_99587590	5R	6.59028	0.00468751	2.32906
AX_99454004	5R	624.586	0.00466674	2.33099
AX_99359000	5R	677.598	0.000336928	3.47246
AX_99646534	5R	697.155	0.00078881	3.10303
AX_99709273	5R	697.984	0.00192114	2.71644
AX_99408184	5R	705.041	0.00294503	2.53091
AX_99866731	5R	705.041	0.00294503	2.53091
AX_99490364	5R	705.041	0.00393384	2.40518
AX_99459601	5R	705.042	0.00294503	2.53091
AX_99473627	5R	705.042	0.00294503	2.53091
AX_99474133	5R	705.042	0.00294503	2.53091
AX_99436476	5R	705.042	0.00294503	2.53091
AX_99266980	5R	705.101	0.00294503	2.53091
AX_99827638	5R	705.101	0.00294503	2.53091
AX_99264006	5R	705.101	0.00141399	2.84955
AX_99333419	5R	705.101	0.00584873	2.23294
AX_99605022	5R	705.101	0.00294503	2.53091
AX_99758617	5R	709.282	0.00417286	2.37957
AX_99607475	5R	710.399	0.0053373	2.27268
AX_99681968	5R	711.837	0.00338583	2.47033
AX_99820232	5R	713.127	0.00115036	2.93917
AX_99841279	5R	713.402	0.00267866	2.57208
AX_99835093	5R	713.405	0.00250998	2.60033
AX_99347305	5R	713.488	0.00267866	2.57208
AX_99765478	5R	713.488	0.00165571	2.78102
AX_99642718	5R	713.488	0.00267866	2.57208
AX_99540469	5R	713.496	0.00313061	2.50437
AX_99297437	5R	713.497	0.0012417	2.90598
AX_99282441	5R	713.497	0.00267866	2.57208
AX_99644562	5R	713.497	0.00229918	2.63843
AX_99246016	5R	713.585	0.00149592	2.82509
AX_99243808	5R	713.78	0.0010102	2.99559
AX_99406494	5R	713.908	0.00267866	2.57208
AX_99250765	5R	714.056	0.00163801	2.78568
AX_99317718	5R	714.098	0.00115444	2.93763
AX_99318829	5R	714.459	0.00129537	2.88761
AX_99558501	5R	714.461	0.000511836	3.29087
AX_99784474	5R	714.461	0.000654936	3.1838
AX_99393075	5R	714.461	0.000693899	3.1587
AX_99558488	5R	714.461	0.000654936	3.1838
AX_99367649	5R	714.461	0.000258715	3.58718
AX_99252081	5R	714.463	0.000654936	3.1838
AX_99663629	5R	714.464	0.000880776	3.05513
AX_99693860	5R	716.412	0.00520648	2.28346
AX_99332661	5R	716.413	0.00214054	2.66948
AX_99433923	5R	716.601	0.00199994	2.69898
AX_99647666	5R	716.606	0.00457153	2.33994
AX_99540825	5R	718.151	0.0052715	2.27807
AX_99453075	5R	718.159	0.00481156	2.31771
AX_99830617	5R	721.419	0.000601992	3.22041
AX_99465784	5R	721.42	0.00114927	2.93958
AX_99647746	5R	721.548	0.00102304	2.99011
AX_99633332	5R	721.636	0.00149404	2.82564
AX_99377690	5R	721.636	0.00233591	2.63154
AX_99760956	5R	721.637	0.000792194	3.10117
AX_99885502	5R	721.841	0.00149404	2.82564
AX_99671764	5R	721.843	0.00142194	2.84712
AX_99329089	5R	722.037	0.00439328	2.35721
AX_99741323	5R	724.443	0.000260827	3.58365
AX_99784274	5R	724.537	0.00461995	2.33536
AX_99456557	5R	724.958	0.0043586	2.36065
AX_99863972	5R	725.983	0.00270099	2.56848
AX_99306366	5R	725.984	0.00270099	2.56848
AX_99864674	5R	725.984	0.00270099	2.56848
AX_99227741	5R	726.324	0.00456989	2.34009
AX_99325459	5R	791.39	0.00251578	2.59933
AX_99737680	5R	791.515	0.00212997	2.67163
AX_99777134	5R	824.885	0.00289216	2.53878
AX_99552255	5R	824.886	0.00138879	2.85736
AX_99356447	5R	829.69	0.00484244	2.31494
AX_99292825	5R	867.718	0.00537683	2.26947
AX_99401378	5R	868.203	0.00193873	2.71248
AX_99807714	5R	868.204	0.000914634	3.03875
AX_99334888	6R	102.872	0.00433901	2.36261
AX_99681657	6R	144.915	0.00320798	2.49377
AX_99630004	6R	145.034	0.00271304	2.56654
AX_99290118	6R	145.173	0.00246554	2.60809
AX_99588757	6R	145.691	0.00575504	2.23995
AX_99403395	6R	145.827	0.00400529	2.39737
AX_99568876	6R	145.974	0.00574728	2.24054
AX_99701723	6R	146.017	0.00118507	2.92626
AX_99806086	6R	147.109	0.00033937	3.46933
AX_99687868	6R	147.112	0.00033937	3.46933
AX_99839012	6R	147.112	0.00307982	2.51148
AX_99250885	6R	147.112	0.00499613	2.30137
AX_99407616	6R	147.113	0.00499613	2.30137
AX_99549560	6R	147.113	0.00499613	2.30137
AX_99772863	6R	147.113	0.00381501	2.4185
AX_99325539	6R	147.114	0.000227531	3.64296
AX_99391862	6R	147.114	0.00115249	2.93836
AX_99769738	6R	147.114	0.000313181	3.50421
AX_99522064	6R	147.115	0.000452891	3.34401
AX_99368457	6R	147.115	0.000343623	3.46392
AX_99230430	6R	147.154	0.000227531	3.64296
AX_99386389	6R	147.154	0.00033937	3.46933
AX_99807771	6R	147.156	0.00216626	2.66429
AX_99510062	6R	161.767	0.00313836	2.5033
AX_99793523	6R	167.373	0.00280286	2.5524
AX_99370986	6R	173.504	0.00433785	2.36273
AX_99747624	6R	31.1671	0.00398143	2.39996
AX_99317432	6R	32.353	0.00478279	2.32032
AX_99889011	6R	321.209	0.000172743	3.7626
AX_99656759	6R	33.323	0.00541177	2.26666
AX_99469290	6R	34.092	0.00513221	2.2897
AX_99562638	6R	34.2264	0.00416933	2.37993
AX_99816249	6R	34.8885	0.00478279	2.32032
AX_99559721	6R	37.1366	0.00331789	2.47914
AX_99820264	6R	385.634	0.000934609	3.02937
AX_99302880	6R	419.053	0.00160677	2.79405
AX_99582213	6R	42.3396	0.00538179	2.26907
AX_99393596	6R	42.34	0.00586361	2.23184
AX_99388320	6R	42.3402	0.00586361	2.23184
AX_99602742	6R	42.5671	0.00505142	2.29659
AX_99873460	6R	42.5672	0.00505142	2.29659
AX_99490703	6R	42.5676	0.00466087	2.33153
AX_99666764	6R	42.5683	0.00466087	2.33153
AX_99764820	6R	43.9398	0.00533115	2.27318
AX_99809036	6R	43.9872	0.00533115	2.27318
AX_99642423	6R	43.989	0.00533115	2.27318
AX_99319750	6R	43.9891	0.00140008	2.85385
AX_99440461	6R	44.0027	0.00533115	2.27318
AX_99626374	6R	44.0061	0.000147331	3.83171
AX_99701055	6R	44.0566	0.000813917	3.08942
AX_99808472	6R	44.0567	0.000103388	3.98553
AX_99337930	6R	44.1059	0.000147331	3.83171
AX_99742870	6R	44.2605	0.000147331	3.83171
AX_99726249	6R	44.2609	0.000147331	3.83171
AX_99750210	6R	44.2612	0.000144323	3.84066
AX_99293230	6R	44.2615	0.00200361	2.69819
AX_99846447	6R	44.2616	7.91508e-05	4.10154
AX_99447087	6R	44.263	0.000237046	3.62517
AX_99477023	6R	44.263	0.000321925	3.49225
AX_99381444	6R	459.337	0.00568545	2.24523
AX_99713394	6R	47.3231	0.00554218	2.25632
AX_99748583	6R	47.9609	0.00149219	2.82618
AX_99799536	6R	47.9625	0.00437533	2.35899
AX_99669979	6R	47.9626	0.00437533	2.35899
AX_99322713	6R	49.3357	0.000976498	3.01033
AX_99538795	6R	49.3359	0.000499649	3.30133
AX_99375974	6R	49.6073	0.0037387	2.42728
AX_99796027	6R	50.7262	0.00442528	2.35406
AX_99425360	6R	57.8404	0.00507681	2.29441
AX_99802277	6R	577.754	0.00308512	2.51073
AX_99289298	6R	578.138	0.00500763	2.30037
AX_99236767	6R	578.895	0.00526649	2.27848
AX_99790449	6R	599.159	0.00125039	2.90295
AX_99829188	6R	654.501	0.000404393	3.3932
AX_99838687	6R	654.501	0.000404947	3.3926
AX_99569500	6R	654.749	0.00407464	2.38991
AX_99516630	6R	654.782	0.00407464	2.38991
AX_99880329	6R	654.782	0.00376792	2.4239
AX_99619255	6R	654.783	0.00409115	2.38815
AX_99699652	6R	657.084	0.000483117	3.31595
AX_99735763	6R	657.084	0.000500248	3.30081
AX_99527527	6R	657.109	0.000418218	3.3786
AX_99430511	6R	657.109	0.000484041	3.31512
AX_99719425	6R	657.884	0.00166889	2.77757
AX_99572964	6R	657.884	0.000180125	3.74443
AX_99739101	6R	657.884	0.000232891	3.63285
AX_99673743	6R	657.884	0.000118648	3.92574
AX_99871059	6R	657.884	0.000117507	3.92994
AX_99796522	6R	657.884	0.000146062	3.83546
AX_99317998	6R	657.886	0.00315509	2.50099
AX_99839398	6R	657.886	0.00452818	2.34408
AX_99319300	6R	657.886	0.000703293	3.15286
AX_99775827	6R	658	0.00465961	2.33165
AX_99446991	6R	658.001	0.00421904	2.37479
AX_99260293	6R	658.032	0.00378574	2.42185
AX_99467106	6R	658.82	0.00489244	2.31047
AX_99410234	6R	658.949	0.00158694	2.79944
AX_99792447	6R	659.374	0.00359422	2.4444
AX_99742272	6R	659.375	0.00184716	2.7335
AX_99549453	6R	659.44	0.00210184	2.6774
AX_99269314	6R	659.44	0.00116528	2.93357
AX_99563581	6R	659.463	0.00210184	2.6774
AX_99760634	6R	659.464	0.00404574	2.393
AX_99557886	6R	659.521	0.0033724	2.47206
AX_99556334	6R	659.528	0.00222013	2.65362
AX_99678083	6R	659.528	0.00406664	2.39076
AX_99504096	6R	659.528	0.00246035	2.609
AX_99577018	6R	659.528	0.00479107	2.31957
AX_99588905	6R	659.528	0.0021029	2.67718
AX_99427398	6R	659.528	0.00262561	2.58077
AX_99260418	6R	659.528	0.00474155	2.32408
AX_99263723	6R	659.832	0.000819887	3.08625
AX_99394520	6R	659.833	0.0057586	2.23968
AX_99482516	6R	659.916	0.00202661	2.69323
AX_99244675	6R	659.921	0.00232562	2.63346
AX_99796552	6R	659.985	0.0011674	2.93278
AX_99488799	6R	659.986	0.00164356	2.78421
AX_99584481	6R	660.651	0.000608377	3.21583
AX_99338616	6R	660.793	0.000881988	3.05454
AX_99522622	6R	660.817	0.00433879	2.36263
AX_99368236	6R	661.781	0.00319302	2.4958
AX_99365509	6R	662.071	0.00471323	2.32668
AX_99654347	6R	662.076	0.00303113	2.5184
AX_99821093	6R	662.353	0.000782807	3.10635
AX_99836234	6R	662.357	0.00174479	2.75826
AX_99395991	6R	662.357	0.00132551	2.87762
AX_99836292	6R	662.422	0.00138171	2.85958
AX_99509393	6R	662.548	0.00121893	2.91402
AX_99239550	6R	662.548	0.00107786	2.96744
AX_99801532	6R	662.551	0.0022857	2.64098
AX_99409193	6R	662.686	0.00124792	2.90381
AX_99500086	6R	662.686	0.00357871	2.44627
AX_99831286	6R	662.693	0.0019262	2.7153
AX_99456774	6R	663.111	0.00220163	2.65726
AX_99523913	6R	663.937	0.000909375	3.04126
AX_99235923	6R	663.939	0.000306743	3.51323
AX_99268129	6R	664.192	0.00299921	2.52299
AX_99708484	6R	664.192	0.00361373	2.44204
AX_99240436	6R	664.524	0.00325361	2.48763
AX_99241173	6R	664.927	0.00164064	2.78499
AX_99507376	6R	664.928	0.00300612	2.52199
AX_99480077	6R	683.952	0.00429668	2.36687
AX_99283450	6R	684.454	0.00130737	2.8836
AX_99811162	6R	700.287	0.0030771	2.51186
AX_99514812	6R	700.288	0.00367317	2.43496
AX_99580863	6R	700.42	0.00213461	2.67068
AX_99296931	6R	712.379	0.00534786	2.27182
AX_99646813	6R	713.096	0.00506721	2.29523
AX_99579131	6R	713.109	0.00506721	2.29523
AX_99435112	6R	714.136	0.00506721	2.29523
AX_99671152	6R	714.136	0.00506721	2.29523
AX_99664213	6R	726.08	0.0014669	2.8336
AX_99378531	6R	726.217	0.00424495	2.37213
AX_99500906	6R	726.231	0.00521509	2.28274
AX_99576887	6R	726.337	0.00185728	2.73112
AX_99356485	6R	745.33	0.00436697	2.35982
AX_99800008	6R	745.346	0.00436697	2.35982
AX_99431842	6R	745.35	0.0020515	2.68793
AX_99440920	6R	763.745	0.00302007	2.51998
AX_99795843	6R	770.953	0.00581047	2.23579
AX_99242376	6R	794.156	0.00303347	2.51806
AX_99525799	6R	794.156	0.00303347	2.51806
AX_99390829	6R	794.264	0.00391623	2.40713
AX_99698447	6R	794.354	0.00463872	2.3336
AX_99418032	6R	794.64	0.00346392	2.46043
AX_99353895	6R	794.725	0.00536313	2.27058
AX_99442183	6R	794.951	0.00065969	3.18066
AX_99521935	6R	794.952	0.000429872	3.36666
AX_99813716	6R	794.952	0.000566263	3.24698
AX_99887786	6R	794.952	0.000429872	3.36666
AX_99713824	6R	794.953	0.000566263	3.24698
AX_99339076	6R	794.954	0.000497175	3.30349
AX_99495934	6R	808.589	0.00318656	2.49668
AX_99650901	6R	817.46	0.00232842	2.63294
AX_99822680	6R	817.878	0.00315262	2.50133
AX_99812622	6R	826.176	0.00412242	2.38485
AX_99292667	6R	832.871	0.0036117	2.44229
AX_99622968	6R	850.93	0.00550096	2.25956
AX_99311212	6R	851.184	0.00047228	3.3258
AX_99311067	6R	851.608	0.00241014	2.61796
AX_99747724	6R	855.745	0.00353693	2.45137
AX_99660586	6R	859.112	0.00464443	2.33307
AX_99390848	6R	859.489	0.00055567	3.25518
AX_99694385	6R	864.234	0.00198515	2.70221
AX_99506677	6R	864.345	0.0023977	2.6202
AX_99321634	6R	864.496	0.00409944	2.38728
AX_99417159	6R	864.735	0.00221629	2.65437
AX_99872527	6R	869.814	0.00557888	2.25345
AX_99800472	6R	871.916	0.000960275	3.0176
AX_99720948	6R	872.507	0.00441153	2.35541
AX_99684788	6R	873.9	0.00428669	2.36788
AX_99707122	6R	874.912	0.00427949	2.36861
AX_99490960	6R	878.591	0.00577221	2.23866
AX_99803459	6R	95.2102	0.00487159	2.31233
AX_99568479	6R	95.7429	0.00578493	2.2377
AX_99593100	6R	95.7499	0.00382208	2.4177
AX_99691686	6R	95.7537	0.00578493	2.2377
AX_99636738	6R	95.7541	0.00496868	2.30376
AX_99225742	6R	95.7574	0.00578493	2.2377
AX_99566876	6R	95.7613	0.00496868	2.30376
AX_99400372	6R	95.7627	0.00459353	2.33785
AX_99553952	6R	95.9603	0.00496868	2.30376
AX_99751132	6R	96.0002	0.00578493	2.2377
AX_99546947	6R	96.0206	0.00496868	2.30376
AX_99504913	7R	10.0097	0.00423433	2.37322
AX_99387490	7R	163.918	0.0047759	2.32094
AX_99684459	7R	228.106	0.000297714	3.5262
AX_99426342	7R	232.198	0.000824067	3.08404
AX_99528421	7R	260.113	4.94479e-06	5.30585
AX_99631456	7R	261.521	0.000352812	3.45246
AX_99347346	7R	4.93751	0.00531336	2.27463
AX_99873667	7R	4.93974	0.00297917	2.5259
AX_99625718	7R	47.4509	0.00518553	2.28521
AX_99309794	7R	47.451	0.00518553	2.28521
AX_99485527	7R	47.4511	0.00518553	2.28521
AX_99284664	7R	49.1003	0.00530595	2.27524
AX_99322089	7R	5.03755	0.0046086	2.33643
AX_99860764	7R	5.04016	0.00121826	2.91426
AX_99650482	7R	5.04041	0.00151401	2.81987
AX_99553049	7R	5.96077	0.00277938	2.55605
AX_99447696	7R	507.354	0.00449777	2.347
AX_99383931	7R	51.4752	0.000992481	3.00328
AX_99707997	7R	51.6038	0.00223422	2.65087
AX_99758974	7R	51.6888	0.000289905	3.53774
AX_99323314	7R	51.6888	0.000444953	3.35169
AX_99597304	7R	51.9866	0.00386319	2.41305
AX_99637311	7R	51.9891	0.00120444	2.91921
AX_99240891	7R	513.227	0.0028238	2.54917
AX_99529317	7R	533.029	0.00449777	2.347
AX_99447895	7R	55.001	0.00336632	2.47284
AX_99612846	7R	55.0021	0.00132257	2.87858
AX_99443671	7R	560.582	0.00292318	2.53415
AX_99803108	7R	63.2142	0.00268437	2.57116
AX_99338538	7R	649.095	0.00308221	2.51114
AX_99333492	7R	65.2677	0.0038368	2.41603
AX_99751604	7R	65.3732	0.00380087	2.42012
AX_99742855	7R	65.3745	0.00380087	2.42012
AX_99645202	7R	65.5839	0.00542616	2.26551
AX_99470714	7R	650.308	0.00536626	2.27033
AX_99278614	7R	650.31	0.00124889	2.90348
AX_99520306	7R	651.81	0.00506499	2.29542
AX_99535357	7R	66.6749	0.00380087	2.42012
AX_99478766	7R	745.291	0.00355489	2.44917
AX_99424101	7R	745.423	0.00145721	2.83648
AX_99634311	7R	745.457	0.00062536	3.20387
AX_99841766	7R	745.459	0.000449612	3.34716
AX_99590650	7R	745.656	0.00213587	2.67042
AX_99413769	7R	745.656	0.00226617	2.64471
AX_99525849	7R	745.657	0.00213587	2.67042
AX_99654893	7R	821.702	0.00139963	2.85399
AX_99473123	7R	839.214	0.00227598	2.64283
AX_99737644	Un	1.41758	0.00291777	2.53495
AX_99748064	Un	10.3753	0.00468751	2.32906
AX_99276707	Un	10.378	0.00481287	2.3176
AX_99578593	Un	10.3781	0.00481287	2.3176
AX_99528564	Un	10.3781	0.00481287	2.3176
AX_99318724	Un	10.4917	0.00481287	2.3176
AX_99520531	Un	10.4964	0.00468751	2.32906
AX_99339715	Un	10.4999	0.00468751	2.32906
AX_99457985	Un	10.5598	0.00468751	2.32906
AX_99464077	Un	126.522	0.00484403	2.31479
AX_99871277	Un	13.7976	0.00468751	2.32906
AX_99881475	Un	156.095	0.00040868	3.38862
AX_99841525	Un	166.52	0.00288036	2.54055
AX_99337066	Un	166.521	0.00193005	2.71443
AX_99658811	Un	166.521	0.00372157	2.42927
AX_99875049	Un	166.522	0.0016106	2.79301
AX_99866565	Un	166.523	0.00287808	2.5409
AX_99663487	Un	166.536	0.00570613	2.24366
AX_99346272	Un	200.967	0.00401407	2.39641
AX_99382196	Un	241.406	0.0045458	2.34239
AX_99398314	Un	267.79	0.00230736	2.63688
AX_99441937	Un	267.814	0.000293666	3.53215
AX_99580990	Un	267.841	0.00114574	2.94091
AX_99261917	Un	300.798	0.00315801	2.50059
AX_99656305	Un	32.661	0.000916691	3.03778
AX_99444003	Un	356.987	0.00564948	2.24799
AX_99388334	Un	397.379	0.00176707	2.75275
AX_99785315	Un	407.998	0.00334381	2.47576
AX_99261826	Un	425.916	0.00121948	2.91382
AX_99859533	Un	46.1724	0.00176652	2.75288
AX_99645160	Un	493.488	0.00123019	2.91003
AX_99799956	Un	503.755	0.00227593	2.64284
AX_99606420	Un	579.318	0.00563974	2.24874
AX_99674238	Un	59.7621	0.00310295	2.50823
AX_99478960	Un	6.94052	0.000259931	3.58514
AX_99685140	Un	6.996	0.00401411	2.39641
AX_99838548	Un	609.958	0.00560411	2.25149
AX_99473787	Un	618.308	0.00444032	2.35259
AX_99486822	Un	62.9786	0.00347618	2.4589
AX_99322398	Un	63.1281	0.000909857	3.04103
AX_99818978	Un	69.2798	0.00584352	2.23333
AX_99499155	Un	70.0681	0.00442819	2.35377
AX_99223729	Un	70.07	0.000754694	3.12223
AX_99690599	Un	71.1424	0.00172329	2.76364
AX_99800392	Un	74.4155	0.00392781	2.40585
AX_99594501	Un	8.54328	0.00468751	2.32906
AX_99738150	Un	8.54423	0.00468751	2.32906
AX_99774853	Un	9.26658	0.00483361	2.31573
AX_99467230	Un	9.58435	0.00220672	2.65625
AX_99319953	Un	9.78871	0.00549671	2.2599

## Sheet: N13
Supplementary table S4: Top 1000 powdery mildew resistance associated 600K SNP markers from MLM Genome-wide association study on 180 Nordic Seed hybrid rye (Secale cereale L.) elite breeding lines using BLUP estimated resistance value towards N13 Bgs population
Marker ID	Chromosome	Position (Mbp)	P value	LOD
AX_99282522	1R	1.08659	0.00168823	2.77257
AX_99466041	1R	1.40951	0.00593173	2.22682
AX_99790571	1R	5.79499	0.00595287	2.22527
AX_99395996	1R	5.87443	0.00181834	2.74032
AX_99366753	1R	6.0459	0.00292324	2.53413
AX_99754319	1R	6.22394	0.00112196	2.95002
AX_99552906	1R	6.32047	0.00138359	2.85899
AX_99344231	1R	6.52958	0.0061954	2.20793
AX_99426885	1R	8.31807	0.00611375	2.21369
AX_99228638	1R	8.31813	0.00529856	2.27584
AX_99491538	1R	9.41718	0.000297692	3.52623
AX_99802383	1R	9.78063	0.00546339	2.26254
AX_99620810	1R	13.4384	0.00322377	2.49164
AX_99743505	1R	27.9398	0.00595643	2.22501
AX_99455154	1R	28.5766	0.00224244	2.64928
AX_99784956	1R	30.3659	0.00539496	2.26801
AX_99625522	1R	30.37	0.00614891	2.2112
AX_99851824	1R	76.3576	3.11639e-05	4.50635
AX_99693989	1R	189.138	0.0036149	2.4419
AX_99407056	1R	388.214	1.10615e-08	7.95619
AX_99439193	1R	519.273	0.00373306	2.42793
AX_99440574	1R	519.561	0.00126737	2.8971
AX_99330819	1R	519.719	0.00615119	2.21104
AX_99355089	1R	519.721	0.00249699	2.60258
AX_99381792	1R	519.791	0.00585613	2.23239
AX_99256820	1R	519.792	0.00391375	2.40741
AX_99242924	1R	519.842	0.00197991	2.70335
AX_99363919	1R	519.842	0.00276803	2.55783
AX_99646228	1R	519.842	0.00426448	2.37013
AX_99689639	1R	519.842	0.00372447	2.42894
AX_99230385	1R	519.843	0.0036783	2.43435
AX_99488309	1R	519.843	0.00158447	2.80012
AX_99851891	1R	520.241	0.00464917	2.33262
AX_99436831	1R	521.436	0.00562488	2.24989
AX_99657687	1R	523.625	0.00624787	2.20427
AX_99426234	1R	526.019	0.00137022	2.86321
AX_99514436	1R	526.026	0.0061221	2.2131
AX_99535989	1R	526.212	0.00153347	2.81432
AX_99417658	1R	526.565	0.0013127	2.88184
AX_99624737	1R	526.922	0.000998804	3.00052
AX_99347426	1R	527.659	0.00108097	2.96619
AX_99323331	1R	527.663	0.00195898	2.70797
AX_99360593	1R	529.314	0.00240249	2.61934
AX_99715414	1R	529.359	0.00605032	2.21822
AX_99818452	1R	529.364	0.00605805	2.21767
AX_99666259	1R	529.365	0.00605805	2.21767
AX_99639976	1R	529.367	0.00605805	2.21767
AX_99812979	1R	530.626	0.0051986	2.28411
AX_99279318	1R	530.626	0.00308757	2.51038
AX_99429539	1R	530.632	0.00390281	2.40862
AX_99353766	1R	530.633	0.00280175	2.55257
AX_99387608	1R	531.445	0.00163359	2.78686
AX_99701540	1R	532.307	0.00105445	2.97697
AX_99272363	1R	532.308	0.00176941	2.75217
AX_99888974	1R	532.308	0.00168698	2.77289
AX_99775217	1R	532.308	0.00176941	2.75217
AX_99710381	1R	532.443	0.00350197	2.45569
AX_99396026	1R	532.445	0.00158792	2.79917
AX_99687430	1R	533.603	0.000579839	3.23669
AX_99570030	1R	533.626	0.00256793	2.59042
AX_99605641	1R	533.64	0.00437908	2.35862
AX_99801925	1R	533.64	0.00342093	2.46586
AX_99775662	1R	534.697	0.00518761	2.28503
AX_99372189	1R	534.714	0.00292425	2.53399
AX_99502819	1R	534.714	0.00292425	2.53399
AX_99420791	1R	534.714	0.00292425	2.53399
AX_99431017	1R	534.714	0.00292425	2.53399
AX_99326133	1R	534.714	0.00159871	2.79623
AX_99291137	1R	534.715	0.00162833	2.78826
AX_99679521	1R	534.715	0.00444437	2.35219
AX_99319134	1R	534.715	0.00183518	2.73632
AX_99805829	1R	534.716	0.00195898	2.70797
AX_99866842	1R	534.716	0.00215152	2.66725
AX_99536670	1R	535.739	0.00419545	2.37722
AX_99583075	1R	535.739	0.00425705	2.37089
AX_99557894	1R	535.739	0.00256793	2.59042
AX_99866650	1R	535.954	0.00282648	2.54875
AX_99860406	1R	535.982	0.00584958	2.23288
AX_99448574	1R	536.183	0.00483668	2.31545
AX_99656443	1R	536.184	0.00572632	2.24212
AX_99523576	1R	536.513	0.00466706	2.33096
AX_99761047	1R	536.695	0.00584371	2.23331
AX_99251177	1R	536.696	0.00255659	2.59234
AX_99835297	1R	537.007	0.00582739	2.23453
AX_99468786	1R	537.009	0.00227452	2.64311
AX_99516400	1R	537.098	0.00620659	2.20715
AX_99814562	1R	538.623	0.0037148	2.43006
AX_99642359	1R	538.627	0.00472945	2.32519
AX_99612536	1R	538.627	0.00498337	2.30248
AX_99642432	1R	538.627	0.00292774	2.53347
AX_99425473	1R	538.696	0.00519188	2.28468
AX_99310554	1R	538.886	0.00345761	2.46122
AX_99715120	1R	539.11	0.00387688	2.41152
AX_99719524	1R	539.247	0.00612817	2.21267
AX_99681244	1R	539.729	0.00583679	2.23383
AX_99429609	1R	539.852	0.00526141	2.2789
AX_99262705	1R	605.564	0.00537572	2.26956
AX_99867000	1R	605.889	0.00498344	2.30247
AX_99372333	1R	608.035	0.00537336	2.26975
AX_99278816	1R	608.96	0.00518135	2.28556
AX_99337323	1R	608.968	0.00518135	2.28556
AX_99761778	1R	608.968	0.00518135	2.28556
AX_99553460	1R	608.97	0.00377549	2.42303
AX_99499401	1R	608.975	0.00377549	2.42303
AX_99858070	1R	609.037	0.00377549	2.42303
AX_99550683	1R	609.037	0.00377549	2.42303
AX_99798176	1R	609.044	0.00477613	2.32092
AX_99232758	1R	609.044	0.00430462	2.36607
AX_99597691	1R	609.047	0.00377549	2.42303
AX_99265909	1R	609.048	0.00430462	2.36607
AX_99430653	1R	626.633	0.00268625	2.57085
AX_99749091	1R	629.622	0.00268625	2.57085
AX_99264459	1R	629.674	2.13876e-09	8.66984
AX_99798083	1R	669.772	0.00191219	2.71847
AX_99614222	1R	671.088	0.00583851	2.2337
AX_99889255	1R	671.274	0.0048921	2.3105
AX_99661812	1R	671.735	0.00519614	2.28432
AX_99752514	1R	671.735	0.000415888	3.38102
AX_99385708	1R	672.044	0.00526406	2.27868
AX_99708186	1R	726.973	0.0038031	2.41986
AX_99823662	2R	20.2833	0.00472903	2.32523
AX_99346176	2R	20.8558	0.000352862	3.4524
AX_99302028	2R	21.0464	0.00174458	2.75831
AX_99278202	2R	21.1425	0.00430174	2.36636
AX_99527211	2R	21.7455	0.00504682	2.29698
AX_99627295	2R	21.7459	0.00335749	2.47399
AX_99867598	2R	21.7463	0.00374577	2.42646
AX_99485619	2R	22.2391	0.00237841	2.62371
AX_99226033	2R	22.7254	0.00318248	2.49723
AX_99434634	2R	22.7473	0.00233041	2.63257
AX_99233429	2R	461.919	0.00132041	2.87929
AX_99381191	2R	503.5	0.00156819	2.8046
AX_99708247	2R	576.203	3.30465e-06	5.48087
AX_99309764	2R	776.381	3.18189e-05	4.49732
AX_99272546	2R	790.823	5.87547e-06	5.23096
AX_99877442	2R	826.67	0.00168491	2.77342
AX_99432068	3R	2.34516	1.43732e-09	8.84245
AX_99397976	3R	7.39276	0.00489059	2.31064
AX_99810717	3R	7.40964	0.00583172	2.2342
AX_99688965	3R	7.41301	0.00583172	2.2342
AX_99552437	3R	7.50944	0.0053341	2.27294
AX_99549681	3R	7.5174	0.00164662	2.78341
AX_99407987	3R	7.76223	0.00580179	2.23644
AX_99834377	3R	7.96965	0.00445294	2.35135
AX_99484112	3R	15.8176	0.00122639	2.91137
AX_99778110	3R	16.2568	0.00377956	2.42256
AX_99334846	3R	16.2572	0.000701922	3.15371
AX_99699592	3R	16.7559	0.00235462	2.62808
AX_99530457	3R	16.9033	0.00471152	2.32684
AX_99614323	3R	17.2386	0.00583398	2.23403
AX_99518710	3R	19.9273	0.00565006	2.24795
AX_99239293	3R	20.0244	0.00158613	2.79966
AX_99272002	3R	20.0248	0.00155752	2.80757
AX_99715000	3R	20.377	0.000628223	3.20189
AX_99520711	3R	20.7875	0.00209221	2.67939
AX_99504770	3R	20.7962	0.00138678	2.85799
AX_99247265	3R	20.8749	0.00485767	2.31357
AX_99503899	3R	20.8872	0.00484312	2.31487
AX_99636158	3R	20.888	0.000978219	3.00956
AX_99749095	3R	20.8921	0.00491444	2.30853
AX_99551234	3R	20.8925	0.00133422	2.87477
AX_99536918	3R	21.1645	0.00243794	2.61298
AX_99474006	3R	21.2658	0.00202192	2.69424
AX_99388937	3R	22.4953	0.00164098	2.7849
AX_99836840	3R	22.5388	0.00252366	2.59797
AX_99603911	3R	22.5401	0.00171759	2.76508
AX_99250208	3R	22.5403	0.00076969	3.11368
AX_99681126	3R	23.034	0.00266167	2.57485
AX_99438464	3R	24.7948	0.00173294	2.76122
AX_99508035	3R	24.7949	0.00115603	2.93703
AX_99308162	3R	24.7957	0.00155412	2.80852
AX_99439462	3R	25.4497	0.00387571	2.41165
AX_99740489	3R	25.8997	0.00171878	2.76478
AX_99613794	3R	26.1874	0.00460117	2.33713
AX_99388485	3R	26.2517	0.00185049	2.73271
AX_99770765	3R	27.5404	0.00212856	2.67191
AX_99271700	3R	27.5417	0.00523584	2.28101
AX_99294262	3R	27.5417	0.00120739	2.91815
AX_99451855	3R	27.5417	0.00179909	2.74495
AX_99241223	3R	27.642	0.0038977	2.40919
AX_99311557	3R	27.6424	0.00171268	2.76633
AX_99363695	3R	27.7955	0.000760849	3.1187
AX_99439188	3R	28.426	0.00519953	2.28404
AX_99321303	3R	28.8028	0.00350603	2.45518
AX_99803893	3R	28.8033	0.0033403	2.47621
AX_99418081	3R	28.8882	0.00189322	2.7228
AX_99531699	3R	29.4587	0.00140508	2.8523
AX_99806930	3R	29.4597	0.00140508	2.8523
AX_99814417	3R	29.46	0.00140508	2.8523
AX_99558252	3R	29.7219	0.000961985	3.01683
AX_99877358	3R	29.7266	0.00376327	2.42444
AX_99724056	3R	29.7393	0.00189322	2.7228
AX_99467651	3R	29.7607	0.00496659	2.30394
AX_99802683	3R	29.7827	0.00523584	2.28101
AX_99241054	3R	29.934	0.00286484	2.5429
AX_99844964	3R	29.9343	0.00296841	2.52748
AX_99702090	3R	29.9821	0.00173873	2.75977
AX_99421994	3R	30.0579	0.00474478	2.32378
AX_99845190	3R	30.1114	0.00208712	2.68045
AX_99418937	3R	30.1117	0.00336701	2.47276
AX_99287924	3R	30.112	0.00604574	2.21855
AX_99674369	3R	30.1131	0.00375179	2.42576
AX_99306371	3R	30.241	0.00293248	2.53277
AX_99509171	3R	30.6933	0.00300976	2.52147
AX_99237598	3R	30.6947	0.00374595	2.42644
AX_99484136	3R	30.6949	0.00311203	2.50696
AX_99497308	3R	30.6967	0.00208057	2.68182
AX_99622995	3R	31.2788	0.00537527	2.2696
AX_99343713	3R	31.3457	0.000178109	3.74932
AX_99434359	3R	31.3459	0.00481161	2.31771
AX_99537646	3R	31.3633	0.000989069	3.00477
AX_99487660	3R	31.3716	0.00102501	2.98927
AX_99725346	3R	31.4354	0.00316598	2.49949
AX_99656693	3R	31.5021	0.00156678	2.80499
AX_99594600	3R	31.5535	0.000759595	3.11942
AX_99819129	3R	31.5541	0.000961985	3.01683
AX_99670101	3R	31.555	0.00146044	2.83552
AX_99859512	3R	31.5617	0.00385237	2.41427
AX_99297078	3R	31.6997	0.00229178	2.63983
AX_99872561	3R	31.6997	0.00525459	2.27946
AX_99263371	3R	31.773	0.00489423	2.31032
AX_99635078	3R	31.9389	0.00137016	2.86323
AX_99621980	3R	32.1866	0.00256903	2.59023
AX_99421048	3R	32.2075	0.00391111	2.4077
AX_99755575	3R	32.4108	0.00271016	2.56701
AX_99648626	3R	32.4577	0.00223204	2.6513
AX_99773568	3R	32.4592	0.00473658	2.32453
AX_99621812	3R	32.9447	0.00237794	2.6238
AX_99593934	3R	32.9452	0.00254952	2.59354
AX_99744204	3R	33.2335	0.00202192	2.69424
AX_99354805	3R	33.2347	0.000737897	3.132
AX_99410801	3R	33.235	0.00140508	2.8523
AX_99313335	3R	33.2357	0.000737897	3.132
AX_99729596	3R	33.3246	0.000737897	3.132
AX_99335283	3R	33.8909	0.000438033	3.35849
AX_99836496	3R	36.2919	0.00434971	2.36154
AX_99268521	3R	38.391	0.00433558	2.36295
AX_99366219	3R	38.589	0.00522177	2.28218
AX_99874309	3R	38.6333	0.00436063	2.36045
AX_99542331	3R	39.6202	0.000604908	3.21831
AX_99727305	3R	39.7362	0.00305932	2.51438
AX_99614911	3R	41.1396	0.00621096	2.20684
AX_99849684	3R	41.1402	0.00582652	2.23459
AX_99299791	3R	41.6626	0.00160302	2.79506
AX_99595612	3R	41.7369	0.00141932	2.84792
AX_99458139	3R	41.7825	0.00377102	2.42354
AX_99346091	3R	42.6158	0.00519075	2.28477
AX_99390516	3R	42.8598	0.00536925	2.27009
AX_99294437	3R	43.0846	0.00140054	2.85371
AX_99550780	3R	43.0849	0.00294771	2.53052
AX_99732331	3R	43.9469	0.00523181	2.28135
AX_99628874	3R	44.0692	0.001018	2.99225
AX_99457327	3R	57.7646	0.000347864	3.45859
AX_99296718	3R	58.0892	0.00492386	2.30769
AX_99571873	3R	81.3217	0.0029213	2.53442
AX_99663455	3R	674.625	1.14726e-06	5.94034
AX_99371728	3R	728.167	0.00122243	2.91278
AX_99614577	3R	762.537	0.00273991	2.56226
AX_99554709	3R	762.539	0.00425748	2.37085
AX_99231940	3R	881.732	0.00474596	2.32368
AX_99781923	3R	882.896	0.000708071	3.14992
AX_99574590	3R	882.911	0.002569	2.59024
AX_99783767	3R	883.08	0.00551627	2.25835
AX_99527322	3R	907.715	0.00418873	2.37792
AX_99341727	3R	907.716	0.00418873	2.37792
AX_99744777	3R	907.716	0.00418873	2.37792
AX_99267282	3R	907.739	0.00418873	2.37792
AX_99586359	3R	908.13	0.00418873	2.37792
AX_99465617	3R	908.205	0.00425748	2.37085
AX_99503666	3R	908.205	0.00167875	2.77501
AX_99815534	3R	908.205	0.00210336	2.67709
AX_99592302	3R	908.344	0.00425748	2.37085
AX_99449687	3R	908.345	0.00425748	2.37085
AX_99435612	3R	908.49	0.00274962	2.56073
AX_99526390	3R	908.493	0.00350183	2.4557
AX_99346902	3R	908.536	0.00350183	2.4557
AX_99750668	3R	908.984	0.00032424	3.48913
AX_99266035	3R	908.987	0.000148886	3.82715
AX_99696601	3R	908.987	0.000148886	3.82715
AX_99885181	3R	908.988	0.00499631	2.30135
AX_99570478	3R	909.004	0.000106611	3.9722
AX_99334647	3R	909.355	3.63924e-05	4.43899
AX_99714985	3R	913.016	0.00450597	2.34621
AX_99576799	3R	913.028	0.00141866	2.84812
AX_99785979	3R	913.029	0.00423592	2.37305
AX_99362268	3R	913.221	0.00610176	2.21454
AX_99533703	3R	918.916	0.00116167	2.93492
AX_99604352	3R	923.071	3.49533e-05	4.45651
AX_99318253	3R	924.712	0.00478805	2.31984
AX_99688157	3R	924.713	0.00548648	2.26071
AX_99725895	3R	925.13	0.00455158	2.34184
AX_99537620	3R	925.13	0.00455158	2.34184
AX_99752050	3R	925.146	0.00239306	2.62105
AX_99776478	3R	925.146	0.0019353	2.71325
AX_99400011	3R	925.404	0.00534823	2.27179
AX_99624490	3R	927.4	0.00449514	2.34726
AX_99424700	3R	927.517	0.00101889	2.99187
AX_99828597	3R	929.593	0.00305398	2.51513
AX_99587164	3R	944.154	0.00627107	2.20266
AX_99581867	3R	945.866	0.00491783	2.30823
AX_99592595	3R	946.036	0.00281099	2.55114
AX_99757082	4R	64.6402	0.00297375	2.5267
AX_99669276	4R	109.736	0.00285049	2.54508
AX_99442917	4R	500.597	1.00594e-07	6.99743
AX_99445892	4R	504.179	0.0030381	2.5174
AX_99576068	4R	510.608	0.00394419	2.40404
AX_99542684	4R	534.274	0.00365505	2.43711
AX_99310934	4R	550.528	0.00576649	2.23909
AX_99360041	4R	585.492	0.00339263	2.46946
AX_99660343	4R	586.161	0.00547727	2.26144
AX_99317079	4R	586.162	0.00547727	2.26144
AX_99825494	4R	586.166	0.00547727	2.26144
AX_99275148	4R	586.166	0.00547727	2.26144
AX_99384959	4R	586.166	0.00547727	2.26144
AX_99252939	4R	586.166	0.00547727	2.26144
AX_99396359	4R	586.167	0.00547727	2.26144
AX_99704193	4R	586.167	0.00547727	2.26144
AX_99750773	4R	586.174	0.00191005	2.71896
AX_99253882	4R	586.176	0.00239959	2.61986
AX_99857646	4R	586.178	0.00239959	2.61986
AX_99407131	4R	586.183	0.00239959	2.61986
AX_99390246	4R	586.183	0.00239959	2.61986
AX_99559016	4R	588.458	0.00246644	2.60793
AX_99682590	4R	588.462	0.00246389	2.60838
AX_99751446	4R	588.465	0.00142342	2.84667
AX_99555684	4R	588.497	0.00618767	2.20847
AX_99456594	4R	588.594	0.00256842	2.59033
AX_99557528	4R	588.596	0.00294975	2.53021
AX_99331923	4R	588.596	0.00173506	2.76068
AX_99708165	4R	588.596	0.00415609	2.38132
AX_99883438	4R	588.705	0.00272759	2.56422
AX_99659905	4R	588.706	0.00140065	2.85367
AX_99339299	4R	588.708	0.00337936	2.47117
AX_99540374	4R	588.753	0.00222057	2.65354
AX_99312707	4R	588.753	0.00158887	2.79891
AX_99485042	4R	588.772	0.00147376	2.83157
AX_99696449	4R	589.086	0.00288666	2.5396
AX_99497598	4R	589.089	0.00585063	2.2328
AX_99881493	4R	589.301	0.0049698	2.30366
AX_99291770	4R	589.303	0.000869595	3.06068
AX_99704495	4R	589.303	0.00111913	2.95112
AX_99243637	4R	591.06	0.00438535	2.358
AX_99728189	4R	591.061	0.00459304	2.3379
AX_99378866	4R	591.094	0.00352684	2.45261
AX_99423759	4R	591.351	0.00314823	2.50193
AX_99439072	4R	591.59	0.00586704	2.23158
AX_99538056	4R	591.667	0.00502487	2.29887
AX_99717754	4R	592.702	0.001897	2.72193
AX_99752405	4R	607.829	0.00488846	2.31083
AX_99537949	4R	613.234	0.00016022	3.79528
AX_99619159	4R	613.238	0.00474017	2.32421
AX_99528085	4R	635.338	0.00580276	2.23637
AX_99848721	4R	636.022	0.00434076	2.36243
AX_99448262	4R	636.022	0.00500577	2.30053
AX_99523195	4R	656.529	0.00445019	2.35162
AX_99884956	4R	711.398	0.00313264	2.50409
AX_99575920	4R	719.654	0.00195742	2.70832
AX_99879976	4R	750.692	0.0028966	2.53811
AX_99335835	4R	753.998	0.00605191	2.21811
AX_99255359	4R	753.999	0.00605191	2.21811
AX_99680613	4R	754.002	0.00605191	2.21811
AX_99816733	4R	754.123	0.00460322	2.33694
AX_99826661	4R	758.877	0.00163432	2.78666
AX_99547850	4R	758.877	0.00287098	2.54197
AX_99594105	4R	768.058	0.00194834	2.71034
AX_99825908	4R	778.42	0.0057279	2.242
AX_99363433	4R	798.321	5.00027e-07	6.30101
AX_99757929	4R	805.289	0.00599833	2.22197
AX_99525590	4R	884.968	0.000463821	3.33365
AX_99770762	4R	894.53	0.000203511	3.69141
AX_99754330	5R	37.8795	0.00514992	2.2882
AX_99855597	5R	37.8819	0.00514992	2.2882
AX_99316208	5R	37.8836	0.0058797	2.23064
AX_99277308	5R	297.818	0.00595064	2.22544
AX_99498959	5R	389.635	2.57111e-05	4.58988
AX_99851760	5R	402.271	0.000489433	3.31031
AX_99812753	5R	402.271	0.00211561	2.67456
AX_99707754	5R	470.392	0.00298552	2.52498
AX_99860023	5R	491.607	0.00555171	2.25557
AX_99794279	5R	519.444	2.3716e-05	4.62496
AX_99324317	5R	532.029	0.00465535	2.33205
AX_99861605	5R	546.853	0.00571782	2.24277
AX_99474177	5R	554.584	0.000595446	3.22516
AX_99497172	5R	554.599	0.00169508	2.77081
AX_99253984	5R	554.6	0.00189582	2.7222
AX_99883907	5R	554.693	0.00196507	2.70662
AX_99243924	5R	556.1	0.00161155	2.79276
AX_99515969	5R	556.131	0.00216331	2.66488
AX_99693663	5R	556.206	0.0031615	2.50011
AX_99875338	5R	594.02	0.00462762	2.33464
AX_99278526	5R	594.02	0.00136667	2.86434
AX_99847930	5R	595.025	0.00574268	2.24089
AX_99453588	5R	595.026	0.00124119	2.90616
AX_99756731	5R	595.133	0.00343775	2.46373
AX_99503507	5R	596.858	0.00278806	2.5547
AX_99820806	5R	598.147	0.0027098	2.56706
AX_99505508	5R	598.441	0.00072099	3.14207
AX_99878936	5R	599.043	0.00601312	2.2209
AX_99803303	5R	662.543	0.00023967	3.62039
AX_99686572	5R	662.882	0.0036892	2.43307
AX_99606057	5R	663.218	0.00592527	2.22729
AX_99359000	5R	677.598	0.00455503	2.34151
AX_99328696	5R	682.209	0.00118555	2.92608
AX_99590821	5R	694.979	0.00042689	3.36968
AX_99871700	5R	694.983	0.00042689	3.36968
AX_99573101	5R	697.709	0.00042689	3.36968
AX_99716905	5R	697.989	0.00296058	2.52862
AX_99789624	5R	698.435	0.00185156	2.73246
AX_99606174	5R	745.525	0.00551519	2.25844
AX_99855720	5R	745.546	0.00496758	2.30386
AX_99397411	5R	745.546	0.00546397	2.26249
AX_99228188	5R	745.549	0.00444203	2.35242
AX_99687179	5R	745.551	0.00496758	2.30386
AX_99239515	5R	745.552	0.00494379	2.30594
AX_99307535	5R	745.633	0.00226451	2.64503
AX_99671694	5R	745.652	0.00259966	2.58508
AX_99811305	5R	746.186	0.00428739	2.36781
AX_99236596	5R	746.188	0.00351768	2.45374
AX_99621462	5R	747.429	0.00462401	2.33498
AX_99394105	5R	747.43	0.00436657	2.35986
AX_99335011	5R	747.517	0.00425456	2.37115
AX_99440313	5R	747.526	0.00264856	2.57699
AX_99724510	5R	747.526	0.00356208	2.4483
AX_99530148	5R	747.526	0.00396059	2.40224
AX_99547080	5R	747.589	0.00525118	2.27974
AX_99583833	5R	748.245	0.00425456	2.37115
AX_99284693	5R	748.245	0.00324531	2.48874
AX_99594967	5R	749.196	0.00481584	2.31733
AX_99227521	5R	749.34	0.00107265	2.96954
AX_99510607	5R	749.342	0.00177523	2.75074
AX_99498663	5R	749.342	0.00229486	2.63924
AX_99448042	5R	751.13	0.00394166	2.40432
AX_99808049	5R	751.206	0.00406485	2.39096
AX_99793327	5R	752.65	0.00406485	2.39096
AX_99485082	5R	752.65	0.00406485	2.39096
AX_99751875	5R	821.301	0.00126633	2.89745
AX_99449046	5R	821.637	0.00176573	2.75308
AX_99413095	5R	840.673	0.00403808	2.39383
AX_99550368	5R	841.552	0.00632699	2.1988
AX_99296611	6R	34.3361	0.00423406	2.37324
AX_99463656	6R	34.7405	0.00303555	2.51776
AX_99842192	6R	57.4718	3.43478e-06	5.4641
AX_99425360	6R	57.8404	0.00569072	2.24483
AX_99563563	6R	243.364	0.00596164	2.22463
AX_99878618	6R	327.238	0.00482398	2.31659
AX_99460721	6R	421.743	1.77249e-05	4.75142
AX_99373130	6R	565.821	0.00181014	2.74229
AX_99607165	6R	565.821	0.00181014	2.74229
AX_99268079	6R	565.821	0.00181014	2.74229
AX_99747795	6R	569.678	0.00136334	2.8654
AX_99607161	6R	575.431	0.002136	2.6704
AX_99284863	6R	581.383	0.0061259	2.21283
AX_99259608	6R	631.005	0.00249268	2.60333
AX_99761864	6R	634.07	0.00457475	2.33963
AX_99554823	6R	634.143	0.00483521	2.31558
AX_99331985	6R	636.244	0.00295113	2.53001
AX_99494726	6R	659.857	0.00238617	2.6223
AX_99226722	6R	670.55	0.00533103	2.27319
AX_99304265	6R	682.478	3.94399e-07	6.40406
AX_99389551	6R	694.706	0.00379873	2.42036
AX_99329107	6R	694.791	0.00627646	2.20229
AX_99821315	6R	695.027	0.00261641	2.58229
AX_99758204	6R	695.231	0.00243029	2.61434
AX_99817952	6R	695.232	0.00243029	2.61434
AX_99292336	6R	695.234	0.00243029	2.61434
AX_99692501	6R	695.234	0.00243029	2.61434
AX_99788613	6R	695.234	0.00243029	2.61434
AX_99844417	6R	697.962	0.00507722	2.29437
AX_99287584	6R	699.426	0.00594153	2.2261
AX_99537713	6R	699.476	0.0040515	2.39238
AX_99299537	6R	701.702	3.3492e-08	7.47506
AX_99445292	6R	744.596	0.00323433	2.49022
AX_99503723	6R	746.104	0.00534665	2.27192
AX_99635314	6R	799.88	4.55484e-07	6.34153
AX_99389411	6R	802.61	2.14259e-05	4.66906
AX_99358631	6R	815.266	0.00522055	2.28228
AX_99679300	6R	817.153	0.00413374	2.38366
AX_99822680	6R	817.878	0.00126858	2.89668
AX_99569749	6R	819.856	0.00620537	2.20723
AX_99702511	6R	861.244	4.25051e-05	4.37156
AX_99861621	6R	883.047	1.94202e-06	5.71175
AX_99280564	7R	51.5521	0.00570548	2.24371
AX_99331335	7R	59.6666	0.00281695	2.55022
AX_99815280	7R	59.6667	0.0028022	2.5525
AX_99766450	7R	72.1568	0.000613724	3.21203
AX_99426342	7R	232.198	0.00451083	2.34574
AX_99832467	7R	254.704	0.00012739	3.89487
AX_99684605	7R	299.095	0.00210552	2.67664
AX_99414585	7R	743.525	3.35561e-06	5.47423
AX_99755051	7R	805.994	0.00172263	2.76381
AX_99659026	7R	858.915	8.5536e-07	6.06785
AX_99546443	7R	863.065	8.89363e-06	5.05092
AX_99437849	7R	863.346	9.62474e-06	5.01661
AX_99483056	7R	863.453	1.04642e-05	4.98029
AX_99592828	7R	863.566	0.000503834	3.29771
AX_99505435	7R	863.568	0.000422707	3.37396
AX_99542328	7R	863.752	2.56231e-06	5.59137
AX_99225544	7R	863.947	2.30191e-06	5.63791
AX_99632976	7R	864.004	1.79718e-05	4.74541
AX_99531570	7R	864.465	3.60945e-05	4.44256
AX_99837969	7R	864.552	5.62542e-06	5.24984
AX_99382469	7R	866.238	0.000789908	3.10242
AX_99440622	7R	872.903	0.000974351	3.01128
AX_99227080	7R	873.124	1.65986e-05	4.77993
AX_99787577	7R	873.124	1.65986e-05	4.77993
AX_99457745	7R	873.154	2.58171e-05	4.58809
AX_99690075	7R	873.295	0.000735968	3.13314
AX_99484546	7R	874.229	9.04786e-05	4.04345
AX_99640032	7R	874.283	0.00167297	2.77651
AX_99343292	7R	874.297	0.00162817	2.7883
AX_99565761	7R	874.318	0.0021723	2.66308
AX_99272250	7R	883.936	0.00013241	3.87808
AX_99536264	7R	884.08	1.12522e-08	7.94876
AX_99860392	7R	884.08	1.76721e-08	7.75271
AX_99708281	7R	884.081	1.33317e-09	8.87512
AX_99747789	7R	884.216	1.31677e-05	4.88049
AX_99322180	7R	884.236	1.72104e-05	4.76421
AX_99777051	7R	884.236	1.12772e-07	6.9478
AX_99539679	7R	884.238	0.000357482	3.44675
AX_99370397	7R	884.243	9.02462e-05	4.04457
AX_99379230	7R	884.244	1.16944e-10	9.93202
AX_99310245	7R	884.249	0.000511622	3.29105
AX_99661237	7R	884.314	4.84636e-08	7.31458
AX_99841748	7R	884.314	3.91998e-09	8.40672
AX_99652756	7R	884.402	1.3138e-08	7.88147
AX_99646579	7R	884.402	2.81732e-09	8.55016
AX_99563521	7R	884.429	5.25182e-08	7.27969
AX_99756944	7R	884.434	4.42801e-09	8.35379
AX_99383093	7R	884.437	1.96193e-08	7.70732
AX_99476054	7R	884.449	6.08833e-05	4.2155
AX_99572514	7R	884.715	8.6581e-07	6.06258
AX_99730998	7R	884.716	2.61112e-07	6.58317
AX_99533350	7R	884.806	2.64156e-05	4.57814
AX_99488297	7R	884.922	7.93496e-08	7.10046
AX_99447992	7R	884.932	1.17651e-06	5.9294
AX_99288987	7R	885.032	7.47526e-07	6.12637
AX_99308290	7R	885.033	2.61112e-07	6.58317
AX_99888001	7R	885.034	8.16892e-08	7.08784
AX_99444311	7R	885.034	4.67847e-07	6.3299
AX_99886975	7R	885.034	0.000177842	3.74997
AX_99414987	7R	885.037	8.77073e-07	6.05696
AX_99589316	7R	885.088	6.78955e-07	6.16816
AX_99336792	7R	885.088	6.70412e-07	6.17366
AX_99793575	7R	885.089	7.90992e-05	4.10183
AX_99692376	7R	885.105	6.32174e-07	6.19916
AX_99647001	7R	885.14	6.32174e-07	6.19916
AX_99350787	7R	885.192	8.55716e-09	8.06767
AX_99277930	7R	885.202	2.48793e-09	8.60416
AX_99474067	7R	885.203	6.97705e-09	8.15633
AX_99669571	7R	885.329	1.68531e-07	6.77332
AX_99819931	7R	885.416	1.49684e-07	6.82483
AX_99721561	7R	885.418	4.19907e-07	6.37685
AX_99886523	7R	885.426	9.35938e-08	7.02875
AX_99507445	7R	885.505	4.33619e-07	6.36289
AX_99852444	7R	885.564	4.78488e-06	5.32013
AX_99530421	7R	885.596	0.00111794	2.95158
AX_99551144	7R	885.619	3.83122e-05	4.41666
AX_99859330	7R	885.619	3.83122e-05	4.41666
AX_99234750	7R	885.619	3.19486e-06	5.49555
AX_99568867	7R	885.76	2.1549e-07	6.66657
AX_99457966	7R	885.762	9.02147e-06	5.04472
AX_99327371	7R	885.762	4.2786e-08	7.3687
AX_99224048	7R	885.763	1.4292e-05	4.84491
AX_99227268	7R	885.766	2.36369e-07	6.62641
AX_99270855	7R	885.769	1.97392e-05	4.70467
AX_99553494	7R	885.769	2.85339e-07	6.54464
AX_99560949	7R	885.77	1.61626e-05	4.79149
AX_99822230	7R	885.77	2.85339e-07	6.54464
AX_99540124	7R	885.77	1.3566e-05	4.86755
AX_99465864	7R	885.77	2.07913e-07	6.68212
AX_99866207	7R	885.77	3.34833e-07	6.47517
AX_99659884	7R	885.798	4.81354e-07	6.31754
AX_99826588	7R	885.801	2.64156e-05	4.57814
AX_99457850	7R	885.802	1.97392e-05	4.70467
AX_99685168	7R	885.834	5.11109e-07	6.29149
AX_99766808	7R	885.897	0.00505677	2.29613
AX_99234719	7R	886.073	8.60298e-07	6.06535
AX_99592461	7R	886.24	1.03734e-07	6.98408
AX_99419388	7R	886.323	0.000138098	3.85981
AX_99544630	7R	886.431	2.18629e-05	4.66029
AX_99235708	7R	886.439	0.000206293	3.68552
AX_99507530	7R	886.439	1.84482e-07	6.73405
AX_99243679	7R	886.439	0.000931136	3.03099
AX_99593216	7R	886.439	3.25205e-08	7.48784
AX_99397766	7R	886.464	0.00069344	3.15899
AX_99622002	7R	886.772	1.18471e-07	6.92639
AX_99741163	7R	886.829	6.97661e-07	6.15636
AX_99299210	7R	886.831	7.36596e-06	5.13277
AX_99607643	7R	886.977	1.21872e-05	4.9141
AX_99840719	7R	886.977	1.29111e-09	8.88904
AX_99457459	7R	886.977	4.1917e-09	8.37761
AX_99261232	7R	886.98	1.10447e-05	4.95685
AX_99413512	7R	886.993	3.12377e-06	5.50532
AX_99247734	7R	886.993	2.85339e-07	6.54464
AX_99830358	7R	887.009	2.78571e-07	6.55506
AX_99513424	7R	887.009	3.63515e-07	6.43948
AX_99691552	7R	887.011	3.63515e-07	6.43948
AX_99453495	7R	887.011	2.85339e-07	6.54464
AX_99519925	7R	887.011	2.85339e-07	6.54464
AX_99526888	7R	887.011	1.18255e-06	5.92718
AX_99577487	7R	887.011	1.41367e-07	6.84965
AX_99870185	7R	887.011	2.61112e-07	6.58317
AX_99383767	7R	887.02	2.28396e-07	6.64131
AX_99425019	7R	887.028	0.000888294	3.05144
AX_99487952	7R	887.028	1.29666e-05	4.88717
AX_99854103	7R	887.094	1.59981e-07	6.79593
AX_99709753	7R	887.115	1.01999e-06	5.9914
AX_99701881	7R	887.131	1.10447e-05	4.95685
AX_99828667	7R	887.132	3.68229e-07	6.43388
AX_99260833	7R	887.132	3.50336e-05	4.45552
AX_99736640	7R	887.137	3.14258e-10	9.50271
AX_99803094	7R	887.142	2.54098e-07	6.595
AX_99572002	7R	887.142	2.54098e-07	6.595
AX_99566567	7R	887.147	6.24479e-08	7.20448
AX_99520996	7R	887.148	6.46819e-11	10.1892
AX_99619508	7R	887.292	1.52388e-07	6.81705
AX_99587402	7R	887.292	3.63515e-07	6.43948
AX_99808025	7R	887.305	5.47664e-05	4.26149
AX_99533164	7R	887.307	0.00539993	2.26761
AX_99814424	7R	887.411	2.5881e-05	4.58702
AX_99234365	7R	887.412	1.76845e-05	4.75241
AX_99742064	7R	887.414	1.0363e-05	4.98452
AX_99482817	7R	887.416	6.15676e-06	5.21065
AX_99592992	7R	887.419	1.5054e-05	4.82235
AX_99665830	7R	887.428	8.41766e-05	4.07481
AX_99577922	7R	887.475	1.63756e-05	4.7858
AX_99595545	7R	887.476	5.79797e-06	5.23672
AX_99758344	7R	887.485	5.62164e-08	7.25014
AX_99771568	7R	887.507	4.93339e-08	7.30685
AX_99629766	7R	887.57	1.43844e-05	4.84211
AX_99367522	7R	887.682	2.10415e-06	5.67692
AX_99294187	7R	887.682	1.28164e-05	4.89223
AX_99423173	7R	887.688	1.21436e-07	6.91565
AX_99704524	7R	887.694	2.14692e-08	7.66818
AX_99877115	7R	887.799	5.28368e-07	6.27706
AX_99367314	7R	887.805	2.0973e-10	9.67834
AX_99357459	7R	887.81	1.86181e-07	6.73007
AX_99597176	7R	887.82	3.86068e-07	6.41334
AX_99585325	7R	887.82	1.66161e-07	6.77947
AX_99414955	7R	887.82	3.21077e-07	6.49339
AX_99886743	7R	887.823	1.22648e-07	6.91134
AX_99336876	7R	887.892	9.14656e-08	7.03874
AX_99241676	7R	887.894	1.31675e-08	7.8805
AX_99731788	7R	887.985	8.73581e-08	7.0587
AX_99230742	7R	888.031	0.000545365	3.26331
AX_99536828	7R	888.032	0.00124335	2.90541
AX_99798964	7R	888.032	4.57001e-07	6.34008
AX_99558356	7R	888.038	2.1214e-05	4.67338
AX_99829771	7R	888.046	0.00151344	2.82004
AX_99685704	7R	888.077	2.38693e-09	8.62216
AX_99455652	7R	888.335	1.12856e-08	7.94748
AX_99694286	7R	888.37	7.33383e-06	5.13467
AX_99251753	7R	888.378	4.07729e-07	6.38963
AX_99345654	7R	888.999	6.46819e-11	10.1892
AX_99468873	7R	889.001	7.07365e-05	4.15036
AX_99816060	7R	889.001	0.000697326	3.15656
AX_99584002	7R	889.154	5.27222e-09	8.27801
AX_99634002	7R	889.171	1.16944e-10	9.93202
AX_99834266	7R	889.172	2.85339e-07	6.54464
AX_99662558	7R	889.172	2.85339e-07	6.54464
AX_99547564	7R	889.191	5.87081e-08	7.2313
AX_99585451	7R	889.194	0.00112843	2.94753
AX_99403077	7R	889.205	1.02561e-07	6.98902
AX_99502618	7R	889.206	7.16793e-06	5.14461
AX_99627610	7R	889.216	0.00267883	2.57205
AX_99369221	7R	889.216	0.00134985	2.86971
AX_99529079	7R	889.216	0.00119671	2.92201
AX_99617499	7R	889.216	1.27529e-06	5.89439
AX_99787928	7R	889.216	1.14673e-08	7.94054
AX_99471131	7R	889.24	9.76273e-07	6.01043
AX_99430315	7R	889.263	0.00460505	2.33677
AX_99574770	7R	889.293	4.13578e-08	7.38344
AX_99326293	7R	889.437	3.91897e-06	5.40683
AX_99660160	7R	889.473	3.73445e-08	7.42777
AX_99577776	7R	889.561	3.22108e-07	6.492
AX_99693652	7R	890.022	2.85339e-07	6.54464
AX_99584820	7R	890.025	9.40395e-06	5.02669
AX_99862124	7R	890.082	5.88362e-09	8.23036
AX_99797921	7R	890.11	9.25794e-10	9.03349
AX_99885736	7R	890.111	1.86161e-10	9.73011
AX_99778754	7R	890.159	1.62814e-07	6.78831
AX_99796218	7R	890.161	2.87886e-06	5.54078
AX_99533235	7R	890.22	7.17097e-11	10.1444
AX_99473055	7R	890.22	0.000105187	3.97804
AX_99873715	7R	890.238	1.14304e-07	6.94194
AX_99889201	7R	890.238	1.11821e-07	6.95148
AX_99709209	7R	890.31	0.00079439	3.09997
AX_99507294	7R	890.311	7.38149e-06	5.13186
AX_99673614	7R	890.36	1.40288e-07	6.85298
AX_99428666	7R	890.361	3.53612e-06	5.45147
AX_99506789	7R	890.366	8.39125e-07	6.07617
AX_99579840	7R	890.366	0.000656881	3.18251
AX_99610985	7R	890.374	0.000297531	3.52647
AX_99436440	7R	890.387	6.91102e-10	9.16046
AX_99819257	7R	890.388	1.37108e-07	6.86294
AX_99449857	7R	890.394	0.000364211	3.43865
AX_99758305	7R	890.449	6.66399e-08	7.17627
AX_99724823	7R	890.45	1.48874e-06	5.82718
AX_99808726	7R	890.465	9.60491e-06	5.01751
AX_99467349	7R	890.465	3.0251e-08	7.51926
AX_99321247	7R	890.465	3.25501e-07	6.48745
AX_99695430	7R	890.465	1.3965e-05	4.85496
AX_99327539	7R	890.512	0.00064194	3.19251
AX_99741659	7R	890.715	1.45108e-06	5.83831
AX_99761109	7R	891.018	8.99643e-08	7.04593
AX_99485356	7R	891.022	6.15198e-07	6.21099
AX_99697342	7R	891.098	0.000115253	3.93835
AX_99402455	7R	891.098	1.47554e-07	6.83105
AX_99852839	7R	891.098	7.42032e-07	6.12958
AX_99431047	7R	891.142	2.61314e-07	6.58284
AX_99529160	7R	891.142	0.00032763	3.48462
AX_99310024	7R	891.145	1.66161e-07	6.77947
AX_99728709	7R	891.154	1.84568e-05	4.73384
AX_99877894	7R	891.155	0.000760095	3.11913
AX_99518346	7R	891.159	0.00341269	2.4669
AX_99819078	7R	891.16	1.04103e-05	4.98254
AX_99554367	7R	891.16	0.00430579	2.36595
AX_99292448	7R	891.16	2.66533e-08	7.57425
AX_99801124	7R	891.164	1.67867e-05	4.77504
AX_99804584	7R	891.166	2.56717e-07	6.59055
AX_99626824	7R	891.166	7.7438e-06	5.11105
AX_99627354	7R	891.182	5.96164e-11	10.2246
AX_99500110	7R	891.182	2.3786e-10	9.62368
AX_99515297	7R	891.582	1.59669e-07	6.79678
AX_99784813	7R	891.583	5.33553e-08	7.27282
AX_99561324	7R	891.59	2.85339e-07	6.54464
AX_99227283	7R	891.59	3.63515e-07	6.43948
AX_99489371	7R	891.59	3.63515e-07	6.43948
AX_99513799	7R	891.59	2.74304e-10	9.56177
AX_99285523	7R	891.59	8.32394e-10	9.07967
AX_99756387	7R	891.59	2.85339e-07	6.54464
AX_99301291	7R	891.751	1.09112e-05	4.96213
AX_99528315	7R	891.752	3.34841e-10	9.47516
AX_99272992	7R	891.757	1.95817e-07	6.70815
AX_99315245	7R	891.757	2.18476e-07	6.6606
AX_99244781	7R	891.836	5.33553e-08	7.27282
AX_99526175	7R	891.836	5.29587e-07	6.27606
AX_99364285	7R	891.836	0.000825011	3.08354
AX_99441664	7R	891.836	4.31511e-09	8.36501
AX_99554600	7R	891.936	1.28079e-06	5.89252
AX_99696762	7R	891.938	5.52614e-09	8.25758
AX_99827305	7R	891.939	5.12176e-07	6.29058
AX_99720431	7R	892.06	1.0471e-09	8.98001
AX_99886178	7R	892.093	8.09009e-12	11.092
AX_99791404	7R	892.094	1.00652e-09	8.99718
AX_99745343	7R	892.094	1.3671e-06	5.8642
AX_99659852	7R	892.095	4.08264e-09	8.38906
AX_99727693	7R	892.095	4.08264e-09	8.38906
AX_99496960	7R	892.103	5.28282e-08	7.27713
AX_99809653	7R	892.105	1.14656e-05	4.9406
AX_99238562	7R	892.105	3.97872e-07	6.40026
AX_99885123	7R	892.254	1.86912e-08	7.72836
AX_99635776	7R	892.255	2.24768e-05	4.64826
AX_99458562	7R	892.38	2.84008e-05	4.54667
AX_99726534	7R	892.394	7.65084e-08	7.11629
AX_99251314	7R	892.402	5.49345e-05	4.26015
AX_99414072	7R	892.412	7.61238e-07	6.11848
AX_99778927	7R	892.431	6.05495e-08	7.21789
AX_99726460	7R	892.433	2.3213e-06	5.63427
AX_99246424	7R	892.433	3.7346e-08	7.42776
AX_99326807	7R	892.433	1.9753e-07	6.70437
AX_99618180	7R	892.434	1.16944e-10	9.93202
AX_99283944	7R	892.434	1.45328e-09	8.83765
AX_99593257	7R	892.434	2.65747e-06	5.57553
AX_99234239	7R	892.434	3.60006e-06	5.44369
AX_99336827	7R	892.434	1.9753e-07	6.70437
AX_99596472	7R	892.438	4.02238e-08	7.39552
AX_99478339	7R	892.449	1.35628e-07	6.86765
AX_99830451	7R	892.501	7.60668e-09	8.11881
AX_99525662	7R	892.504	5.76997e-10	9.23883
AX_99348532	7R	892.523	9.73793e-08	7.01153
AX_99623941	7R	892.568	7.06429e-08	7.15093
AX_99888657	7R	892.571	7.82056e-10	9.10676
AX_99421971	7R	892.612	0.000875796	3.0576
AX_99477963	7R	892.624	3.63515e-07	6.43948
AX_99790211	7R	892.691	0.00363629	2.43934
AX_99575235	7R	892.691	1.46719e-08	7.83351
AX_99789392	7R	892.692	8.6603e-09	8.06247
AX_99876080	7R	892.692	0.000883635	3.05373
AX_99678573	7R	892.885	1.16458e-07	6.93383
AX_99886044	7R	892.886	8.32959e-08	7.07938
AX_99455933	7R	893.335	2.6038e-07	6.58439
AX_99261873	7R	893.363	2.26817e-08	7.64432
AX_99887014	7R	893.363	0.000902257	3.04467
AX_99290987	7R	893.363	0.00120942	2.91742
AX_99676125	7R	893.365	1.9301e-07	6.71442
AX_99644589	7R	893.365	9.87561e-08	7.00544
AX_99828076	7R	893.402	1.95331e-07	6.70923
AX_99450601	7R	893.412	1.26419e-07	6.89819
AX_99348536	7R	893.48	2.82341e-09	8.54923
AX_99506852	7R	893.566	7.97886e-07	6.09806
AX_99470549	7R	893.568	3.49991e-07	6.45594
AX_99478441	7R	893.57	2.61112e-07	6.58317
AX_99532820	7R	893.571	3.63515e-07	6.43948
AX_99872010	7R	893.58	8.3847e-08	7.07651
AX_99342809	7R	893.58	3.64179e-07	6.43868
AX_99716996	7R	893.58	1.0323e-07	6.98619
AX_99363703	7R	893.582	1.0323e-07	6.98619
AX_99227567	7R	893.584	7.66773e-07	6.11533
AX_99378737	7R	893.586	1.0323e-07	6.98619
AX_99317532	7R	893.586	2.85339e-07	6.54464
AX_99790142	7R	893.6	1.19263e-06	5.92349
AX_99814728	7R	893.657	2.85339e-07	6.54464
AX_99603888	7R	893.657	2.85339e-07	6.54464
AX_99616036	7R	893.665	6.41629e-06	5.19272
AX_99819541	7R	893.696	7.93769e-07	6.10031
AX_99455661	7R	893.696	4.01796e-07	6.39599
AX_99844673	7R	893.697	1.33258e-07	6.87531
AX_99348373	7R	893.698	2.28776e-07	6.64059
AX_99511175	7R	893.699	4.52243e-07	6.34463
AX_99722483	7R	893.707	4.42669e-05	4.35392
AX_99288294	7R	893.748	8.32959e-08	7.07938
AX_99705858	7R	893.748	8.62041e-08	7.06447
AX_99786028	7R	893.75	1.13622e-07	6.94454
AX_99502229	7R	893.751	1.13611e-08	7.94458
AX_99273000	7R	893.753	2.1184e-08	7.67399
AX_99765242	7R	893.753	2.22409e-07	6.65285
AX_99247304	7R	893.78	5.06644e-07	6.2953
AX_99776686	7R	893.78	5.26108e-07	6.27892
AX_99368159	7R	893.805	1.47286e-07	6.83184
AX_99852696	7R	893.812	3.33504e-07	6.4769
AX_99372918	7R	893.812	3.59806e-08	7.44393
AX_99856782	7R	893.826	4.86125e-10	9.31325
AX_99427341	7R	893.837	1.73829e-07	6.75988
AX_99668583	7R	893.855	2.9296e-08	7.53319
AX_99710892	7R	893.862	6.71026e-08	7.17326
AX_99587620	7R	894.191	0.000173554	3.76056
AX_99827424	7R	894.442	2.72348e-08	7.56488
AX_99415369	7R	894.517	5.61275e-08	7.25082
AX_99570845	7R	895.069	0.0011842	2.92657
AX_99711370	7R	895.087	7.19384e-07	6.14304
AX_99864752	7R	895.087	7.19384e-07	6.14304
AX_99680163	7R	895.089	4.36571e-07	6.35995
AX_99700306	7R	895.178	0.00140406	2.85261
AX_99725549	7R	895.186	0.000495368	3.30507
AX_99694932	7R	895.47	7.16174e-06	5.14498
AX_99428984	7R	895.471	9.15191e-06	5.03849
AX_99606095	7R	895.542	4.61698e-10	9.33564
AX_99746670	7R	895.543	2.44844e-09	8.61111
AX_99655712	7R	895.544	6.67671e-05	4.17544
AX_99670001	7R	895.546	4.67737e-10	9.33
AX_99452744	7R	895.546	1.5846e-09	8.80008
AX_99369729	7R	895.63	1.29378e-06	5.88814
AX_99613489	7R	895.723	5.17255e-08	7.2863
AX_99443111	7R	895.744	6.34365e-11	10.1977
AX_99332896	7R	896.002	3.39622e-08	7.469
AX_99815767	7R	896.004	1.78017e-08	7.74954
AX_99313416	7R	896.009	7.614e-05	4.11839
AX_99282869	7R	896.081	1.30021e-09	8.88599
AX_99770439	7R	898.721	2.42898e-08	7.61458
AX_99555358	7R	898.722	6.65695e-10	9.17672
AX_99620824	7R	898.722	9.04972e-06	5.04336
AX_99749833	7R	899.348	1.16981e-08	7.93188
AX_99325940	7R	899.348	0.0041813	2.37869
AX_99259859	7R	899.502	4.52069e-06	5.3448
AX_99564655	7R	899.505	0.00147972	2.82982
AX_99235073	7R	899.525	1.69325e-05	4.77128
AX_99498823	7R	899.558	3.97713e-07	6.40043
AX_99561340	7R	899.558	2.54642e-06	5.59407
AX_99754286	7R	899.558	2.54642e-06	5.59407
AX_99536859	7R	899.558	1.64557e-07	6.78368
AX_99512916	7R	899.558	4.8439e-05	4.3148
AX_99831914	7R	899.677	2.72896e-05	4.564
AX_99512623	7R	899.678	6.26872e-05	4.20282
AX_99614354	Un	0.340668	0.000297692	3.52623
AX_99466285	Un	3.1031	0.00482172	2.3168
AX_99785859	Un	3.6258	0.00399298	2.3987
AX_99374893	Un	4.69027	0.00549955	2.25967
AX_99424253	Un	4.89165	0.00358848	2.44509
AX_99315490	Un	5.53303	0.00366943	2.4354
AX_99379076	Un	5.60925	0.00351976	2.45349
AX_99768535	Un	5.71824	0.0060595	2.21756
AX_99327442	Un	14.8799	0.00480618	2.3182
AX_99564417	Un	17.7343	0.00458653	2.33852
AX_99632840	Un	17.7415	0.00209564	2.67868
AX_99603648	Un	17.7476	0.00192879	2.71471
AX_99519960	Un	17.9421	0.00489258	2.31046
AX_99750406	Un	18.747	0.000733314	3.13471
AX_99654936	Un	18.9537	0.00484312	2.31487
AX_99268026	Un	18.9604	0.000717265	3.14432
AX_99549896	Un	20.2136	0.00220708	2.65618
AX_99229671	Un	20.2142	0.00316157	2.5001
AX_99590585	Un	20.2148	0.00430152	2.36638
AX_99236146	Un	26.4936	0.000874472	3.05825
AX_99718462	Un	36.342	0.00283837	2.54693
AX_99846358	Un	68.6578	1.24921e-05	4.90336
AX_99753676	Un	68.6644	3.24831e-09	8.48834
AX_99435692	Un	68.6645	3.44467e-07	6.46285
AX_99840648	Un	68.6724	3.09915e-09	8.50876
AX_99719565	Un	68.6725	2.44022e-09	8.61257
AX_99387261	Un	68.6729	7.42233e-09	8.12946
AX_99564496	Un	68.6926	3.63515e-07	6.43948
AX_99692971	Un	68.6937	2.09385e-08	7.67905
AX_99270443	Un	68.7152	2.67794e-07	6.5722
AX_99875746	Un	68.7184	0.00105497	2.97676
AX_99769210	Un	68.7205	1.00247e-05	4.99893
AX_99809020	Un	68.7228	7.33913e-08	7.13436
AX_99690119	Un	68.7228	8.63629e-07	6.06367
AX_99686426	Un	68.7234	1.46693e-05	4.83359
AX_99375079	Un	68.7238	1.52997e-05	4.81532
AX_99327838	Un	68.7777	4.96757e-08	7.30386
AX_99226977	Un	68.778	5.14568e-05	4.28856
AX_99596623	Un	68.7788	7.54694e-05	4.12223
AX_99698481	Un	68.7818	0.000477213	3.32129
AX_99383936	Un	68.7819	0.000177126	3.75172
AX_99682230	Un	68.8924	1.68457e-07	6.77351
AX_99747278	Un	68.9195	1.7213e-10	9.76414
AX_99338590	Un	68.9196	1.7213e-10	9.76414
AX_99314853	Un	69.005	7.97777e-06	5.09812
AX_99849910	Un	69.008	9.87321e-09	8.00554
AX_99757511	Un	69.0219	1.29815e-07	6.88668
AX_99466705	Un	69.0282	1.08308e-07	6.96534
AX_99543005	Un	69.1084	9.01053e-07	6.04525
AX_99340592	Un	69.1087	1.62642e-07	6.78877
AX_99508425	Un	69.1209	3.91629e-08	7.40713
AX_99379439	Un	69.1216	2.14171e-09	8.66924
AX_99427739	Un	69.1242	1.12335e-07	6.94949
AX_99711554	Un	69.1244	1.65103e-07	6.78225
AX_99847631	Un	69.1244	3.66889e-09	8.43547
AX_99623801	Un	69.1943	3.58668e-09	8.44531
AX_99328770	Un	69.2111	7.75811e-10	9.11024
AX_99400371	Un	69.2112	7.75811e-10	9.11024
AX_99607814	Un	69.2122	7.56121e-11	10.1214
AX_99469191	Un	69.2124	7.75811e-10	9.11024
AX_99861054	Un	69.2134	1.16944e-10	9.93202
AX_99879232	Un	69.2139	1.79102e-10	9.7469
AX_99315608	Un	69.2156	1.95676e-08	7.70846
AX_99245096	Un	69.217	5.79223e-05	4.23715
AX_99706362	Un	69.2172	7.02478e-06	5.15337
AX_99645073	Un	69.2173	7.7276e-05	4.11196
AX_99380000	Un	69.2192	4.41628e-06	5.35494
AX_99360600	Un	69.2206	8.09009e-12	11.092
AX_99365155	Un	69.2714	7.75811e-10	9.11024
AX_99570685	Un	69.2715	2.38599e-10	9.62233
AX_99330169	Un	69.2741	5.71577e-10	9.24293
AX_99469210	Un	69.2765	6.03769e-09	8.21913
AX_99858280	Un	69.2803	1.19047e-08	7.92428
AX_99238540	Un	69.2827	1.88424e-06	5.72486
AX_99787969	Un	69.4802	8.56994e-08	7.06702
AX_99236919	Un	69.4802	7.28201e-09	8.13775
AX_99416948	Un	69.5564	1.92392e-07	6.71581
AX_99438989	Un	69.5574	7.22639e-09	8.14108
AX_99393740	Un	69.5619	4.56084e-07	6.34096
AX_99222841	Un	69.6004	1.22279e-06	5.91265
AX_99440082	Un	69.6124	1.33848e-06	5.87339
AX_99503860	Un	69.6722	2.358e-10	9.62746
AX_99362694	Un	69.7246	1.75307e-07	6.7562
AX_99305614	Un	69.7549	1.33073e-05	4.87591
AX_99346415	Un	69.774	3.78155e-05	4.42233
AX_99238752	Un	227.105	0.00200328	2.69826
AX_99269969	Un	243.023	0.0054152	2.26639
AX_99862257	Un	251.383	8.98881e-06	5.0463
AX_99301402	Un	263.151	0.00156897	2.80439
AX_99400219	Un	263.155	0.00302454	2.51934
AX_99273990	Un	263.159	0.00302454	2.51934
AX_99884563	Un	263.159	0.00359299	2.44454
AX_99488110	Un	263.168	0.00135058	2.86948
AX_99854566	Un	283.878	3.92112e-05	4.40659
AX_99531175	Un	283.895	7.19898e-06	5.14273
AX_99261917	Un	300.798	0.00405139	2.3924
AX_99697854	Un	352.385	0.0035711	2.4472
AX_99752971	Un	352.394	0.00584945	2.23288
AX_99825660	Un	365.63	8.96466e-08	7.04747
AX_99309746	Un	365.631	3.22936e-07	6.49088
AX_99480690	Un	370.062	2.88908e-09	8.53924
AX_99868312	Un	370.062	2.85339e-07	6.54464
AX_99784360	Un	370.897	3.36601e-07	6.47288
AX_99412502	Un	371.507	0.00232287	2.63398
AX_99605757	Un	372.285	0.00454711	2.34226
AX_99268575	Un	386.083	4.85555e-05	4.31376
AX_99542314	Un	388.868	7.68736e-08	7.11422
AX_99614457	Un	390.486	1.61966e-06	5.79058
AX_99704780	Un	392.003	6.94687e-05	4.15821
AX_99621552	Un	392.265	1.39654e-06	5.85495
AX_99814153	Un	392.265	4.61698e-10	9.33564
AX_99831141	Un	396.522	8.8565e-05	4.05274
AX_99477177	Un	410.772	0.00212061	2.67354
AX_99679901	Un	420.346	0.00297688	2.52624
AX_99475142	Un	422.086	1.52153e-09	8.81772
AX_99404661	Un	422.407	0.00520782	2.28334
AX_99763381	Un	427.215	0.00401223	2.39661
AX_99763529	Un	430.817	0.0021715	2.66324
AX_99464263	Un	435.593	4.41803e-06	5.35477
AX_99600447	Un	444.926	1.16944e-10	9.93202
AX_99236477	Un	445.273	0.00183302	2.73683
AX_99243589	Un	446.517	0.00301055	2.52135
AX_99442992	Un	467.227	0.00234198	2.63042
AX_99748988	Un	467.787	0.00183302	2.73683
AX_99315338	Un	498.105	0.00292702	2.53357
AX_99324547	Un	498.724	0.0028142	2.55064
AX_99251346	Un	501.523	8.60365e-08	7.06532
AX_99278436	Un	535.838	0.00443394	2.35321
AX_99436664	Un	556.418	3.85589e-06	5.41388
AX_99705172	Un	592.358	0.00352106	2.45333
AX_99438354	Un	617.288	0.00400607	2.39728
AX_99875023	Un	618.378	0.00466576	2.33108
AX_99809960	Un	618.408	0.00406485	2.39096
AX_99562722	Un	621.108	3.32749e-07	6.47788
AX_99397075	Un	622.428	1.51227e-07	6.82037
AX_99462084	Un	622.958	0.00533454	2.2729

## Sheet: N13_NRG
Supplementary table S4: Top 1000 powdery mildew resistance associated 600K SNP markers from MLM Genome-wide association study on 88 Nordic Seed hybrid rye (Secale cereale L.) elite non-restorer germplasm breeding lines using BLUP estimated resistance value towards N13 Bgs population
Marker ID	Chromosome	Position (Mbp)	P value	LOD
AX_99285870	1R	20.9258	0.00928154	2.03238
AX_99459538	1R	31.4583	0.0150275	1.82311
AX_99552261	1R	32.9747	0.00988121	2.00519
AX_99851824	1R	76.3576	0.0132135	1.87898
AX_99798428	1R	212.316	0.00902159	2.04472
AX_99407056	1R	388.214	0.000319682	3.49528
AX_99387608	1R	531.445	0.00738707	2.13153
AX_99546488	1R	570.902	0.00988121	2.00519
AX_99826873	1R	570.904	0.0163132	1.78746
AX_99888764	1R	590.691	0.010639	1.9731
AX_99876535	1R	590.7	0.0163132	1.78746
AX_99639616	1R	590.891	0.010639	1.9731
AX_99358717	1R	594.511	0.0169624	1.77051
AX_99262705	1R	605.564	0.0120265	1.91986
AX_99867000	1R	605.889	0.0132084	1.87915
AX_99617518	1R	608.418	0.0123029	1.90999
AX_99406728	1R	610.026	0.0165358	1.78158
AX_99641669	1R	621.587	0.0101971	1.99152
AX_99264459	1R	629.674	0.000375374	3.42554
AX_99422902	1R	630.326	0.0153507	1.81387
AX_99287447	1R	631.268	0.0101076	1.99535
AX_99380133	1R	631.268	0.0101076	1.99535
AX_99531112	1R	631.271	0.0101076	1.99535
AX_99889255	1R	671.274	0.0169763	1.77016
AX_99629614	1R	698.572	0.0103971	1.98309
AX_99799153	1R	701.062	0.0178475	1.74842
AX_99394823	1R	701.062	0.0178475	1.74842
AX_99689132	2R	1.11963	0.0155535	1.80817
AX_99645803	2R	11.2067	0.01609	1.79344
AX_99617014	2R	11.2183	0.01609	1.79344
AX_99733287	2R	11.219	0.0068922	2.16164
AX_99823647	2R	15.8581	0.01609	1.79344
AX_99797436	2R	15.8618	0.0146364	1.83457
AX_99440722	2R	15.893	0.0146364	1.83457
AX_99294623	2R	15.9284	0.0146364	1.83457
AX_99614138	2R	17.5704	0.0146364	1.83457
AX_99600714	2R	17.5705	0.0146364	1.83457
AX_99817185	2R	17.5707	0.01609	1.79344
AX_99886180	2R	17.5711	0.01609	1.79344
AX_99250037	2R	17.6791	0.015604	1.80676
AX_99785236	2R	17.705	0.015604	1.80676
AX_99400069	2R	20.7583	0.00892825	2.04923
AX_99346176	2R	20.8558	0.0025414	2.59493
AX_99351861	2R	21.7313	0.0151933	1.81835
AX_99497339	2R	21.7342	0.0101422	1.99387
AX_99527211	2R	21.7455	0.0157858	1.80173
AX_99627295	2R	21.7459	0.00869747	2.06061
AX_99867598	2R	21.7463	0.0174884	1.75725
AX_99386531	2R	22.6678	0.0180308	1.74399
AX_99226033	2R	22.7254	0.00765615	2.11599
AX_99434634	2R	22.7473	0.0103188	1.98637
AX_99409270	2R	23.1506	0.0119803	1.92153
AX_99391389	2R	23.8358	0.015337	1.81426
AX_99852956	2R	25.7288	0.013656	1.86468
AX_99581629	2R	25.7294	0.0117642	1.92944
AX_99537666	2R	25.7304	0.0117642	1.92944
AX_99577430	2R	25.7306	0.0117642	1.92944
AX_99861963	2R	87.2698	0.0146046	1.83551
AX_99302492	2R	135.227	0.0107943	1.96681
AX_99402609	2R	172.138	0.0129329	1.8883
AX_99411057	2R	173.374	0.0129329	1.8883
AX_99860563	2R	178.119	0.00937199	2.02817
AX_99869978	2R	187.687	0.0129329	1.8883
AX_99623414	2R	439.462	0.0107943	1.96681
AX_99837982	2R	439.704	0.0107943	1.96681
AX_99394620	2R	452.967	0.0107943	1.96681
AX_99806910	2R	456.402	0.0107943	1.96681
AX_99838971	2R	459.528	0.0107943	1.96681
AX_99233429	2R	461.919	0.0169923	1.76975
AX_99827184	2R	516.413	0.0070579	2.15132
AX_99768851	2R	570.781	0.0150562	1.82228
AX_99533630	2R	570.783	0.0156822	1.80459
AX_99864858	2R	572.34	0.00596788	2.22418
AX_99851219	2R	575.375	0.0119583	1.92233
AX_99708247	2R	576.203	0.00488556	2.31109
AX_99851401	2R	577.436	0.0112445	1.94906
AX_99522611	2R	586.35	0.00656235	2.18294
AX_99309764	2R	776.381	0.00843243	2.07405
AX_99272546	2R	790.823	0.00799667	2.09709
AX_99503517	2R	799.353	0.00884562	2.05327
AX_99348231	2R	849.695	0.00375721	2.42513
AX_99432068	3R	2.34516	0.000319682	3.49528
AX_99810717	3R	7.40964	0.0165815	1.78038
AX_99688965	3R	7.41301	0.0165815	1.78038
AX_99685213	3R	7.41647	0.0165815	1.78038
AX_99789859	3R	7.4335	0.0165815	1.78038
AX_99549681	3R	7.5174	0.0165815	1.78038
AX_99834377	3R	7.96965	0.0165815	1.78038
AX_99497534	3R	8.01326	0.0165815	1.78038
AX_99600815	3R	8.20423	0.0165815	1.78038
AX_99630972	3R	8.22901	0.00611745	2.21343
AX_99782916	3R	8.25813	0.0165815	1.78038
AX_99614323	3R	17.2386	0.0089952	2.04599
AX_99378537	3R	17.7882	0.0089952	2.04599
AX_99261493	3R	17.7894	0.00928837	2.03206
AX_99779418	3R	17.9309	0.0089952	2.04599
AX_99789881	3R	20.4241	0.014815	1.8293
AX_99620433	3R	20.4267	0.014815	1.8293
AX_99583061	3R	20.4268	0.014815	1.8293
AX_99520711	3R	20.7875	0.014815	1.8293
AX_99504770	3R	20.7962	0.014815	1.8293
AX_99820343	3R	20.8777	0.014815	1.8293
AX_99636158	3R	20.888	0.014815	1.8293
AX_99551234	3R	20.8925	0.00937199	2.02817
AX_99238527	3R	21.1644	0.0089952	2.04599
AX_99536918	3R	21.1645	0.0089952	2.04599
AX_99474006	3R	21.2658	0.014815	1.8293
AX_99356256	3R	21.3336	0.0139984	1.85392
AX_99465561	3R	22.4819	0.014815	1.8293
AX_99388937	3R	22.4953	0.014815	1.8293
AX_99603911	3R	22.5401	0.014815	1.8293
AX_99250208	3R	22.5403	0.014815	1.8293
AX_99438464	3R	24.7948	0.014815	1.8293
AX_99508035	3R	24.7949	0.014815	1.8293
AX_99308162	3R	24.7957	0.014815	1.8293
AX_99740489	3R	25.8997	0.014815	1.8293
AX_99613794	3R	26.1874	0.0087457	2.05821
AX_99388485	3R	26.2517	0.014815	1.8293
AX_99311557	3R	27.6424	0.014815	1.8293
AX_99363695	3R	27.7955	0.014815	1.8293
AX_99439188	3R	28.426	0.00937199	2.02817
AX_99321303	3R	28.8028	0.0133175	1.87558
AX_99803893	3R	28.8033	0.014815	1.8293
AX_99418081	3R	28.8882	0.014815	1.8293
AX_99531699	3R	29.4587	0.014815	1.8293
AX_99806930	3R	29.4597	0.014815	1.8293
AX_99814417	3R	29.46	0.014815	1.8293
AX_99558252	3R	29.7219	0.014815	1.8293
AX_99877358	3R	29.7266	0.014815	1.8293
AX_99724056	3R	29.7393	0.014815	1.8293
AX_99241054	3R	29.934	0.014815	1.8293
AX_99845190	3R	30.1114	0.014815	1.8293
AX_99418937	3R	30.1117	0.014815	1.8293
AX_99674369	3R	30.1131	0.014815	1.8293
AX_99447945	3R	30.257	0.0123058	1.90989
AX_99509171	3R	30.6933	0.014815	1.8293
AX_99484136	3R	30.6949	0.014815	1.8293
AX_99497308	3R	30.6967	0.014815	1.8293
AX_99343713	3R	31.3457	0.00126577	2.89764
AX_99537646	3R	31.3633	0.00911143	2.04041
AX_99487660	3R	31.3716	0.014815	1.8293
AX_99656693	3R	31.5021	0.014815	1.8293
AX_99594600	3R	31.5535	0.014815	1.8293
AX_99819129	3R	31.5541	0.014815	1.8293
AX_99670101	3R	31.555	0.014815	1.8293
AX_99859512	3R	31.5617	0.014815	1.8293
AX_99723860	3R	31.7141	0.00937199	2.02817
AX_99621980	3R	32.1866	0.014815	1.8293
AX_99755575	3R	32.4108	0.014815	1.8293
AX_99744204	3R	33.2335	0.014815	1.8293
AX_99354805	3R	33.2347	0.014815	1.8293
AX_99410801	3R	33.235	0.014815	1.8293
AX_99313335	3R	33.2357	0.014815	1.8293
AX_99729596	3R	33.3246	0.014815	1.8293
AX_99550515	3R	33.8256	0.014815	1.8293
AX_99836416	3R	33.8257	0.014815	1.8293
AX_99541069	3R	33.8257	0.014815	1.8293
AX_99335283	3R	33.8909	0.0089952	2.04599
AX_99555104	3R	34.0744	0.014815	1.8293
AX_99224860	3R	34.2514	0.014815	1.8293
AX_99504777	3R	34.2515	0.014815	1.8293
AX_99836496	3R	36.2919	0.0089952	2.04599
AX_99488626	3R	37.9628	0.0133603	1.87419
AX_99542331	3R	39.6202	0.00231494	2.63546
AX_99854688	3R	39.623	0.010424	1.98196
AX_99390516	3R	42.8598	0.013707	1.86306
AX_99428357	3R	52.878	0.0128535	1.89098
AX_99457327	3R	57.7646	0.00600016	2.22184
AX_99571873	3R	81.3217	0.00783265	2.10609
AX_99596000	3R	120.715	0.0169763	1.77016
AX_99460204	3R	498.165	0.0079368	2.10035
AX_99719954	3R	640.174	0.0165358	1.78158
AX_99663455	3R	674.625	0.000375374	3.42554
AX_99781829	3R	806.167	0.0133077	1.8759
AX_99245449	3R	806.545	0.0133077	1.8759
AX_99325799	3R	806.551	0.0133077	1.8759
AX_99523986	3R	806.554	0.0136835	1.8638
AX_99244761	3R	806.554	0.00721886	2.14153
AX_99306062	3R	806.561	0.0133077	1.8759
AX_99317447	3R	806.561	0.0133077	1.8759
AX_99370882	3R	806.562	0.00721886	2.14153
AX_99573667	3R	806.566	0.0133077	1.8759
AX_99749290	3R	806.568	0.0133077	1.8759
AX_99346444	3R	807.111	0.00721886	2.14153
AX_99816831	3R	807.33	0.0133077	1.8759
AX_99369721	3R	807.67	0.0164647	1.78345
AX_99628410	3R	807.677	0.0133077	1.8759
AX_99523461	3R	807.678	0.00721886	2.14153
AX_99517542	3R	808.073	0.0133077	1.8759
AX_99807807	3R	808.073	0.0133077	1.8759
AX_99850082	3R	808.192	0.0133077	1.8759
AX_99550696	3R	808.193	0.00721886	2.14153
AX_99595161	3R	808.193	0.0133077	1.8759
AX_99280147	3R	808.193	0.00648417	2.18815
AX_99418219	3R	808.193	0.00721886	2.14153
AX_99247937	3R	808.193	0.0133077	1.8759
AX_99541368	3R	808.194	0.0133077	1.8759
AX_99861107	3R	808.2	0.0133077	1.8759
AX_99433881	3R	808.212	0.00721886	2.14153
AX_99364220	3R	808.244	0.01221	1.91329
AX_99257414	3R	808.346	0.00721886	2.14153
AX_99273116	3R	808.35	0.00721886	2.14153
AX_99501014	3R	808.35	0.0133077	1.8759
AX_99437314	3R	808.351	0.00721886	2.14153
AX_99776896	3R	808.351	0.0133077	1.8759
AX_99357986	3R	881.733	0.0126933	1.89642
AX_99419297	3R	881.735	0.0126933	1.89642
AX_99567907	3R	882.09	0.0136919	1.86354
AX_99672396	3R	882.091	0.0143286	1.8438
AX_99793343	3R	882.092	0.0143286	1.8438
AX_99783767	3R	883.08	0.0143286	1.8438
AX_99632688	3R	883.211	0.0146703	1.83356
AX_99228308	3R	883.211	0.0126933	1.89642
AX_99344082	3R	896.411	0.0128437	1.89131
AX_99435612	3R	908.49	0.00629022	2.20133
AX_99526390	3R	908.493	0.00884562	2.05327
AX_99346902	3R	908.536	0.00884562	2.05327
AX_99750668	3R	908.984	0.00884562	2.05327
AX_99266035	3R	908.987	0.00884562	2.05327
AX_99696601	3R	908.987	0.00884562	2.05327
AX_99334647	3R	909.355	0.00884562	2.05327
AX_99618186	3R	909.447	0.00163477	2.78654
AX_99494835	3R	909.448	0.0180044	1.74462
AX_99787546	3R	909.448	0.0180044	1.74462
AX_99776286	3R	909.45	0.0180044	1.74462
AX_99626351	3R	909.593	0.0180044	1.74462
AX_99776671	3R	909.783	0.0180044	1.74462
AX_99887204	3R	909.783	0.0180044	1.74462
AX_99226001	3R	909.783	0.0180044	1.74462
AX_99446628	3R	909.783	0.0180044	1.74462
AX_99521855	3R	909.795	0.0180044	1.74462
AX_99259315	3R	909.795	0.0180044	1.74462
AX_99806716	3R	910.048	0.0180044	1.74462
AX_99421818	3R	910.612	0.00983764	2.00711
AX_99303910	3R	910.898	0.0180044	1.74462
AX_99840805	3R	914.789	0.0055144	2.2585
AX_99533703	3R	918.916	0.00484216	2.31496
AX_99604352	3R	923.071	0.00346644	2.46012
AX_99734995	3R	924.379	0.0178492	1.74838
AX_99384500	3R	924.383	0.0178492	1.74838
AX_99318253	3R	924.712	0.0178492	1.74838
AX_99447415	3R	943.704	0.0152289	1.81733
AX_99720958	3R	943.704	0.0152289	1.81733
AX_99660110	3R	943.857	0.0132708	1.8771
AX_99409040	3R	965.473	0.0135183	1.86908
AX_99675023	4R	17.0204	0.00852681	2.06921
AX_99449537	4R	18.5613	0.0148281	1.82891
AX_99300964	4R	38.4002	0.0115602	1.93704
AX_99875037	4R	67.0814	0.0165358	1.78158
AX_99669276	4R	109.736	0.00208513	2.68087
AX_99442917	4R	500.597	0.00188589	2.72448
AX_99310487	4R	584.485	0.0165358	1.78158
AX_99684249	4R	613.163	0.010653	1.97253
AX_99537949	4R	613.234	0.00937199	2.02817
AX_99283879	4R	628.387	0.018013	1.74441
AX_99581429	4R	635.488	0.0173845	1.75984
AX_99848721	4R	636.022	0.0163338	1.78691
AX_99448262	4R	636.022	0.0163338	1.78691
AX_99272241	4R	680.39	0.0154386	1.81139
AX_99851006	4R	692.187	0.0165358	1.78158
AX_99535596	4R	700.273	0.0162898	1.78808
AX_99277465	4R	737.282	0.0145297	1.83774
AX_99363433	4R	798.321	0.000395413	3.40295
AX_99845106	4R	809.309	0.0165358	1.78158
AX_99796794	4R	855.333	0.00499209	2.30172
AX_99844445	4R	872.035	0.00495192	2.30523
AX_99484255	4R	899.248	0.0157836	1.8018
AX_99880955	5R	54.5567	0.000658085	3.18172
AX_99287228	5R	64.2981	0.0108035	1.96644
AX_99448458	5R	154.36	0.00934355	2.02949
AX_99835456	5R	174.108	0.00368441	2.43363
AX_99337820	5R	186.946	0.0082101	2.08565
AX_99712588	5R	187.285	0.00214583	2.6684
AX_99486297	5R	187.482	0.00610088	2.21461
AX_99455374	5R	187.623	0.0155804	1.80742
AX_99730338	5R	188.359	0.0150972	1.8211
AX_99326550	5R	191.158	0.00887439	2.05186
AX_99570731	5R	191.545	0.00379022	2.42134
AX_99738824	5R	306.461	0.00359596	2.44419
AX_99498959	5R	389.635	0.000319682	3.49528
AX_99851760	5R	402.271	0.0021539	2.66677
AX_99812753	5R	402.271	0.0178736	1.74779
AX_99596446	5R	416.721	0.00976737	2.01022
AX_99533013	5R	454.88	0.0146642	1.83374
AX_99794279	5R	519.444	0.0103337	1.98574
AX_99373262	5R	585.367	0.0168921	1.77232
AX_99278526	5R	594.02	0.0156696	1.80494
AX_99803303	5R	662.543	1.12675e-05	4.94817
AX_99686572	5R	662.882	0.0120207	1.92007
AX_99796255	5R	666.63	0.0164619	1.78352
AX_99772459	5R	669.597	0.00533517	2.27285
AX_99332876	5R	673.307	0.00533517	2.27285
AX_99276512	5R	678.421	0.00533517	2.27285
AX_99663132	5R	678.422	0.00533517	2.27285
AX_99347213	5R	678.446	0.00533517	2.27285
AX_99286192	5R	678.457	0.00533517	2.27285
AX_99489989	5R	678.651	0.00533517	2.27285
AX_99287722	5R	679.46	0.00533517	2.27285
AX_99521734	5R	680.121	0.00533517	2.27285
AX_99328696	5R	682.209	0.00988121	2.00519
AX_99445856	5R	682.21	0.00988121	2.00519
AX_99228329	5R	682.237	0.00988121	2.00519
AX_99357108	5R	682.245	0.00988121	2.00519
AX_99410418	5R	682.245	0.00988121	2.00519
AX_99753809	5R	682.247	0.00988121	2.00519
AX_99616123	5R	682.256	0.00988121	2.00519
AX_99824786	5R	682.374	0.00988121	2.00519
AX_99400174	5R	683.2	0.00988121	2.00519
AX_99310711	5R	683.222	0.00298476	2.52509
AX_99619602	5R	683.869	0.00298476	2.52509
AX_99826437	5R	683.884	0.00298476	2.52509
AX_99886927	5R	683.89	0.00988121	2.00519
AX_99353756	5R	683.89	0.00988121	2.00519
AX_99744202	5R	684.191	0.00298476	2.52509
AX_99721636	5R	684.193	0.00298476	2.52509
AX_99772352	5R	686.406	0.00990896	2.00397
AX_99228983	5R	686.532	0.00298476	2.52509
AX_99321624	5R	686.535	0.00988121	2.00519
AX_99481490	5R	721.202	0.00928154	2.03238
AX_99683232	5R	734.038	0.00928154	2.03238
AX_99431968	5R	741.513	0.00526006	2.27901
AX_99581317	5R	743.932	0.000518177	3.28552
AX_99252856	5R	743.932	0.000500775	3.30036
AX_99740017	5R	743.933	0.00186217	2.72998
AX_99543187	5R	743.933	0.00942793	2.02558
AX_99542908	5R	743.934	0.000518177	3.28552
AX_99780068	5R	743.934	0.00186217	2.72998
AX_99246457	5R	743.935	0.000439018	3.35752
AX_99362839	5R	743.935	0.00186217	2.72998
AX_99751430	5R	743.935	0.0011088	2.95515
AX_99666857	5R	743.935	0.00244469	2.61178
AX_99823750	5R	743.935	0.000439018	3.35752
AX_99677943	5R	743.947	0.000518177	3.28552
AX_99722783	5R	743.948	0.000304063	3.51704
AX_99872443	5R	743.951	0.000439018	3.35752
AX_99751361	5R	743.957	0.00392992	2.40562
AX_99825716	5R	743.957	0.000439018	3.35752
AX_99234139	5R	743.957	0.00288832	2.53935
AX_99815998	5R	743.958	0.0102719	1.98835
AX_99303005	5R	744.21	0.000439018	3.35752
AX_99527221	5R	748.316	0.00137984	2.86017
AX_99275045	5R	748.317	0.00508227	2.29394
AX_99396130	5R	748.317	0.00288832	2.53935
AX_99465743	5R	748.445	0.00288832	2.53935
AX_99445359	5R	748.447	0.0102719	1.98835
AX_99562559	5R	748.455	0.0114136	1.94258
AX_99786427	5R	748.455	0.00942793	2.02558
AX_99275158	5R	748.575	0.00186217	2.72998
AX_99643876	5R	748.577	0.00186217	2.72998
AX_99401205	5R	748.579	0.00186217	2.72998
AX_99636821	5R	748.639	0.00186217	2.72998
AX_99226781	5R	748.659	0.00240598	2.61871
AX_99479380	5R	748.769	0.000242307	3.61563
AX_99850924	5R	748.811	0.000858768	3.06612
AX_99726755	5R	748.873	0.000518177	3.28552
AX_99689600	5R	748.874	0.000518177	3.28552
AX_99824232	5R	748.9	0.000434267	3.36224
AX_99251153	5R	748.901	0.00288832	2.53935
AX_99685571	5R	748.902	0.000518177	3.28552
AX_99315555	5R	748.93	0.00316824	2.49918
AX_99695817	5R	749.044	0.00147009	2.83265
AX_99822863	5R	749.073	0.00228869	2.64041
AX_99604228	5R	749.082	0.000518177	3.28552
AX_99702735	5R	749.084	0.000518177	3.28552
AX_99698526	5R	749.084	0.000508718	3.29352
AX_99495504	5R	749.198	0.00292217	2.53429
AX_99489295	5R	749.34	0.00595967	2.22478
AX_99879531	5R	749.606	0.00266966	2.57354
AX_99558033	5R	749.675	0.00316824	2.49918
AX_99592090	5R	749.678	0.00349188	2.45694
AX_99689715	5R	750.034	0.00349188	2.45694
AX_99266243	5R	750.034	0.00349188	2.45694
AX_99683698	5R	750.153	0.0053727	2.26981
AX_99629968	5R	750.249	0.00349188	2.45694
AX_99450497	5R	750.821	0.00349188	2.45694
AX_99448055	5R	750.882	0.00349188	2.45694
AX_99267151	5R	750.895	0.0116025	1.93545
AX_99676188	5R	750.896	0.0116025	1.93545
AX_99475166	5R	750.901	0.00316824	2.49918
AX_99748220	5R	750.919	0.00349188	2.45694
AX_99647778	5R	750.92	0.00349188	2.45694
AX_99239952	5R	751.133	0.0116025	1.93545
AX_99477788	5R	751.133	0.00349188	2.45694
AX_99611460	5R	751.134	0.0116025	1.93545
AX_99568230	5R	751.136	0.00349188	2.45694
AX_99767995	5R	751.206	0.00349188	2.45694
AX_99861686	5R	751.618	0.0132273	1.87853
AX_99383045	5R	751.826	0.00316824	2.49918
AX_99887864	5R	752.173	0.0181705	1.74063
AX_99639907	5R	752.19	0.00316824	2.49918
AX_99635074	5R	752.403	0.00349188	2.45694
AX_99852080	5R	752.449	0.00316824	2.49918
AX_99482101	5R	752.471	0.00349188	2.45694
AX_99578312	5R	752.506	0.0081311	2.08985
AX_99534939	5R	752.532	0.0127372	1.89493
AX_99803809	5R	752.551	0.0106528	1.97253
AX_99279623	5R	752.584	0.0116025	1.93545
AX_99648820	5R	752.624	0.000828954	3.08147
AX_99385031	5R	752.647	0.00349188	2.45694
AX_99589461	5R	753.508	0.0116025	1.93545
AX_99430344	5R	753.509	0.0116025	1.93545
AX_99720456	5R	753.509	0.00349188	2.45694
AX_99456896	5R	753.51	0.00349188	2.45694
AX_99273735	5R	753.51	0.00349188	2.45694
AX_99285329	5R	753.51	0.0116025	1.93545
AX_99289897	5R	753.511	0.00349188	2.45694
AX_99696418	5R	753.512	0.0116025	1.93545
AX_99279577	5R	753.512	0.0116025	1.93545
AX_99474327	5R	753.513	0.00349188	2.45694
AX_99753008	5R	753.513	0.00349188	2.45694
AX_99314104	5R	753.514	0.00349188	2.45694
AX_99862521	5R	753.551	0.0157411	1.80296
AX_99823954	5R	753.631	0.00349188	2.45694
AX_99273244	5R	753.631	0.00349188	2.45694
AX_99874999	5R	753.631	0.00335351	2.4745
AX_99747575	5R	753.634	0.00349188	2.45694
AX_99863988	5R	753.634	0.0116025	1.93545
AX_99768740	5R	753.638	0.00349188	2.45694
AX_99855663	5R	753.64	0.0116025	1.93545
AX_99468845	5R	753.64	0.00349188	2.45694
AX_99703197	5R	753.643	0.00349188	2.45694
AX_99324664	5R	753.944	0.0116025	1.93545
AX_99573048	5R	753.945	0.00349188	2.45694
AX_99832030	5R	753.949	0.00349188	2.45694
AX_99363321	5R	753.95	0.00349188	2.45694
AX_99825597	5R	753.951	0.00349188	2.45694
AX_99595207	5R	753.952	0.0116025	1.93545
AX_99429245	5R	755.669	0.0178015	1.74954
AX_99409691	5R	755.678	0.0178015	1.74954
AX_99225695	5R	755.678	0.0178015	1.74954
AX_99663371	5R	756.182	0.0178015	1.74954
AX_99740909	5R	756.579	0.0178015	1.74954
AX_99338349	5R	756.769	0.0178015	1.74954
AX_99551679	5R	756.998	0.0178015	1.74954
AX_99341301	5R	757.253	0.0178015	1.74954
AX_99566721	5R	757.448	0.0178015	1.74954
AX_99381656	5R	757.502	0.0178015	1.74954
AX_99328400	5R	757.781	0.0178015	1.74954
AX_99651498	5R	757.781	0.0178015	1.74954
AX_99694895	5R	757.782	0.0178015	1.74954
AX_99358204	5R	757.82	0.0178015	1.74954
AX_99407648	5R	758.036	0.0178015	1.74954
AX_99822723	5R	758.038	0.0178015	1.74954
AX_99382412	5R	758.055	0.0178015	1.74954
AX_99686588	5R	758.594	0.0178015	1.74954
AX_99758709	5R	758.598	0.0178015	1.74954
AX_99501635	5R	758.845	0.0178015	1.74954
AX_99390346	5R	759.235	0.0178015	1.74954
AX_99331162	5R	760.619	0.0181705	1.74063
AX_99344043	5R	761.617	0.0181705	1.74063
AX_99485140	5R	761.629	0.0181705	1.74063
AX_99766720	5R	761.631	0.0181705	1.74063
AX_99554946	5R	761.866	0.0181705	1.74063
AX_99572959	5R	761.866	0.0181705	1.74063
AX_99651826	5R	762.096	0.0181705	1.74063
AX_99782548	5R	763.89	0.0181705	1.74063
AX_99573784	5R	763.928	0.0181705	1.74063
AX_99265224	5R	763.943	0.0181705	1.74063
AX_99793159	5R	764.063	0.0181705	1.74063
AX_99808402	5R	764.063	0.0181705	1.74063
AX_99547306	5R	765.209	0.0181705	1.74063
AX_99749576	5R	765.217	0.0181705	1.74063
AX_99650085	5R	765.218	0.0181705	1.74063
AX_99338952	5R	765.549	0.0181705	1.74063
AX_99693292	5R	765.55	0.0181705	1.74063
AX_99788441	5R	765.555	0.0181705	1.74063
AX_99265942	5R	766.185	0.0181705	1.74063
AX_99300735	5R	766.8	0.0181705	1.74063
AX_99520058	5R	767.51	0.0181705	1.74063
AX_99356733	5R	767.583	0.0181705	1.74063
AX_99551653	5R	767.812	0.0181705	1.74063
AX_99324681	5R	767.815	0.0181705	1.74063
AX_99802472	5R	767.816	0.0181705	1.74063
AX_99703631	5R	767.867	0.0181705	1.74063
AX_99620449	5R	767.907	0.0181705	1.74063
AX_99526620	5R	767.909	0.0181705	1.74063
AX_99778978	5R	790.24	0.017514	1.75661
AX_99596076	5R	841.055	0.0138774	1.85769
AX_99503344	5R	846.987	0.015698	1.80416
AX_99472240	5R	857.144	0.0138147	1.85966
AX_99833810	6R	24.2123	0.00673737	2.17151
AX_99296611	6R	34.3361	0.0125275	1.90213
AX_99463656	6R	34.7405	0.00875695	2.05765
AX_99842192	6R	57.4718	0.00142464	2.8463
AX_99460721	6R	421.743	0.000375374	3.42554
AX_99479821	6R	539.078	0.0121125	1.91677
AX_99435514	6R	558.316	0.0112245	1.94983
AX_99650287	6R	569.572	0.00868509	2.06123
AX_99419749	6R	605.972	0.0180044	1.74462
AX_99505527	6R	680.717	0.0143609	1.84282
AX_99245516	6R	700.637	0.0155616	1.80794
AX_99299537	6R	701.702	0.000599205	3.22242
AX_99501549	6R	727.182	0.010758	1.96827
AX_99437301	6R	744.983	0.00596976	2.22404
AX_99370373	6R	755.152	0.0143632	1.84275
AX_99453404	6R	759.092	0.0136409	1.86516
AX_99543273	6R	767.292	0.00942793	2.02558
AX_99725267	6R	767.292	0.00942793	2.02558
AX_99635314	6R	799.88	2.31537e-05	4.63538
AX_99374647	6R	801.398	0.0163474	1.78655
AX_99647041	6R	801.415	0.0163474	1.78655
AX_99699663	6R	815.537	0.0100962	1.99584
AX_99569567	6R	828.423	0.00601109	2.22105
AX_99660586	6R	859.112	0.01534	1.81418
AX_99569424	6R	860.746	0.0109499	1.96059
AX_99702511	6R	861.244	0.00114518	2.94113
AX_99861621	6R	883.047	0.00188589	2.72448
AX_99779659	7R	18.5722	0.0106443	1.97288
AX_99461118	7R	65.0021	0.00937199	2.02817
AX_99883884	7R	92.2522	0.0120256	1.91989
AX_99292187	7R	133.017	0.00695147	2.15792
AX_99294378	7R	177.981	0.00962476	2.01661
AX_99265473	7R	177.982	0.00962476	2.01661
AX_99645670	7R	183.868	0.011961	1.92223
AX_99774704	7R	187.425	0.011961	1.92223
AX_99832467	7R	254.704	0.000361406	3.442
AX_99878624	7R	280.735	0.0181591	1.74091
AX_99585260	7R	593.063	0.00764998	2.11634
AX_99254149	7R	727.649	0.0110009	1.95857
AX_99414585	7R	743.525	0.00402863	2.39484
AX_99325838	7R	745.054	0.0122268	1.91269
AX_99310618	7R	763.245	0.00952445	2.02116
AX_99345376	7R	767.188	0.0181438	1.74127
AX_99717779	7R	812.182	0.0165815	1.78038
AX_99788937	7R	849.832	0.0124359	1.90532
AX_99442521	7R	850.222	0.0124359	1.90532
AX_99731443	7R	851.085	0.00263048	2.57996
AX_99329436	7R	853.327	0.0168352	1.77378
AX_99659026	7R	858.915	0.000103948	3.98318
AX_99383836	7R	859.166	0.0160298	1.79507
AX_99539577	7R	859.595	0.000978768	3.00932
AX_99630497	7R	859.645	0.00291407	2.5355
AX_99546443	7R	863.065	0.00262091	2.58155
AX_99437849	7R	863.346	0.00175086	2.75675
AX_99483056	7R	863.453	0.00188589	2.72448
AX_99592828	7R	863.566	0.00494112	2.30617
AX_99505435	7R	863.568	0.00616103	2.21035
AX_99542328	7R	863.752	0.00262091	2.58155
AX_99225544	7R	863.947	0.00309901	2.50878
AX_99632976	7R	864.004	0.00616103	2.21035
AX_99531570	7R	864.465	0.00565295	2.24772
AX_99837969	7R	864.552	0.0128943	1.8896
AX_99457745	7R	873.154	0.0113606	1.9446
AX_99690075	7R	873.295	0.00391438	2.40734
AX_99272250	7R	883.936	0.00435451	2.36106
AX_99536264	7R	884.08	8.61032e-05	4.06498
AX_99860392	7R	884.08	8.61032e-05	4.06498
AX_99708281	7R	884.081	9.12724e-05	4.03966
AX_99747789	7R	884.216	9.12724e-05	4.03966
AX_99322180	7R	884.236	0.000375374	3.42554
AX_99777051	7R	884.236	0.000375374	3.42554
AX_99539679	7R	884.238	6.10529e-06	5.21429
AX_99370397	7R	884.243	0.00116874	2.93228
AX_99379230	7R	884.244	9.12724e-05	4.03966
AX_99310245	7R	884.249	0.000672297	3.17244
AX_99661237	7R	884.314	9.12724e-05	4.03966
AX_99841748	7R	884.314	7.45211e-06	5.12772
AX_99652756	7R	884.402	8.61032e-05	4.06498
AX_99646579	7R	884.402	8.61032e-05	4.06498
AX_99563521	7R	884.429	8.61032e-05	4.06498
AX_99756944	7R	884.434	0.000319682	3.49528
AX_99383093	7R	884.437	8.61032e-05	4.06498
AX_99476054	7R	884.449	0.000319682	3.49528
AX_99572514	7R	884.715	0.000375374	3.42554
AX_99730998	7R	884.716	9.12724e-05	4.03966
AX_99533350	7R	884.806	0.000375374	3.42554
AX_99488297	7R	884.922	0.000103948	3.98318
AX_99447992	7R	884.932	0.000375374	3.42554
AX_99288987	7R	885.032	0.000375374	3.42554
AX_99308290	7R	885.033	9.12724e-05	4.03966
AX_99888001	7R	885.034	6.10529e-06	5.21429
AX_99444311	7R	885.034	9.12724e-05	4.03966
AX_99886975	7R	885.034	0.000122566	3.91163
AX_99414987	7R	885.037	0.000375374	3.42554
AX_99589316	7R	885.088	9.12724e-05	4.03966
AX_99336792	7R	885.088	9.12724e-05	4.03966
AX_99793575	7R	885.089	6.10529e-06	5.21429
AX_99692376	7R	885.105	9.12724e-05	4.03966
AX_99647001	7R	885.14	9.12724e-05	4.03966
AX_99350787	7R	885.192	8.86317e-05	4.05241
AX_99277930	7R	885.202	9.12724e-05	4.03966
AX_99474067	7R	885.203	9.12724e-05	4.03966
AX_99669571	7R	885.329	6.10529e-06	5.21429
AX_99819931	7R	885.416	6.10529e-06	5.21429
AX_99721561	7R	885.418	0.000319682	3.49528
AX_99886523	7R	885.426	0.000177383	3.75109
AX_99507445	7R	885.505	8.98456e-06	5.0465
AX_99852444	7R	885.564	0.000994787	3.00227
AX_99530421	7R	885.596	0.000375374	3.42554
AX_99551144	7R	885.619	0.000122566	3.91163
AX_99859330	7R	885.619	0.000122566	3.91163
AX_99234750	7R	885.619	6.10529e-06	5.21429
AX_99568867	7R	885.76	9.12724e-05	4.03966
AX_99457966	7R	885.762	2.73932e-05	4.56236
AX_99327371	7R	885.762	9.12724e-05	4.03966
AX_99224048	7R	885.763	9.12724e-05	4.03966
AX_99227268	7R	885.766	9.12724e-05	4.03966
AX_99270855	7R	885.769	9.12724e-05	4.03966
AX_99553494	7R	885.769	9.12724e-05	4.03966
AX_99560949	7R	885.77	9.12724e-05	4.03966
AX_99822230	7R	885.77	9.12724e-05	4.03966
AX_99540124	7R	885.77	9.12724e-05	4.03966
AX_99465864	7R	885.77	9.12724e-05	4.03966
AX_99866207	7R	885.77	9.12724e-05	4.03966
AX_99659884	7R	885.798	0.000375374	3.42554
AX_99826588	7R	885.801	0.000375374	3.42554
AX_99457850	7R	885.802	9.12724e-05	4.03966
AX_99685168	7R	885.834	9.12724e-05	4.03966
AX_99766808	7R	885.897	0.000471953	3.3261
AX_99234719	7R	886.073	9.12724e-05	4.03966
AX_99592461	7R	886.24	6.10529e-06	5.21429
AX_99419388	7R	886.323	0.00231521	2.63541
AX_99544630	7R	886.431	0.000122566	3.91163
AX_99235708	7R	886.439	6.10529e-06	5.21429
AX_99507530	7R	886.439	9.12724e-05	4.03966
AX_99243679	7R	886.439	0.000122566	3.91163
AX_99593216	7R	886.439	3.3503e-05	4.47492
AX_99397766	7R	886.464	0.000122566	3.91163
AX_99622002	7R	886.772	2.10763e-05	4.67621
AX_99741163	7R	886.829	0.000122566	3.91163
AX_99299210	7R	886.831	9.99052e-05	4.00041
AX_99607643	7R	886.977	9.12724e-05	4.03966
AX_99840719	7R	886.977	2.73932e-05	4.56236
AX_99457459	7R	886.977	0.0001554	3.80855
AX_99261232	7R	886.98	9.12724e-05	4.03966
AX_99413512	7R	886.993	2.73932e-05	4.56236
AX_99247734	7R	886.993	9.12724e-05	4.03966
AX_99830358	7R	887.009	9.12724e-05	4.03966
AX_99513424	7R	887.009	9.12724e-05	4.03966
AX_99691552	7R	887.011	9.12724e-05	4.03966
AX_99453495	7R	887.011	9.12724e-05	4.03966
AX_99519925	7R	887.011	9.12724e-05	4.03966
AX_99526888	7R	887.011	0.000122566	3.91163
AX_99577487	7R	887.011	2.73932e-05	4.56236
AX_99870185	7R	887.011	9.12724e-05	4.03966
AX_99383767	7R	887.02	9.12724e-05	4.03966
AX_99425019	7R	887.028	0.000122566	3.91163
AX_99487952	7R	887.028	9.12724e-05	4.03966
AX_99854103	7R	887.094	9.12724e-05	4.03966
AX_99709753	7R	887.115	9.12724e-05	4.03966
AX_99701881	7R	887.131	9.12724e-05	4.03966
AX_99828667	7R	887.132	9.12724e-05	4.03966
AX_99260833	7R	887.132	0.000375374	3.42554
AX_99736640	7R	887.137	9.69169e-05	4.0136
AX_99803094	7R	887.142	9.12724e-05	4.03966
AX_99572002	7R	887.142	9.12724e-05	4.03966
AX_99566567	7R	887.147	2.73932e-05	4.56236
AX_99520996	7R	887.148	9.69169e-05	4.0136
AX_99619508	7R	887.292	9.12724e-05	4.03966
AX_99587402	7R	887.292	9.12724e-05	4.03966
AX_99808025	7R	887.305	0.000113329	3.94566
AX_99533164	7R	887.307	0.0048377	2.31536
AX_99814424	7R	887.411	0.000122566	3.91163
AX_99234365	7R	887.412	0.000122566	3.91163
AX_99742064	7R	887.414	0.000122566	3.91163
AX_99482817	7R	887.416	9.12724e-05	4.03966
AX_99592992	7R	887.419	0.000122566	3.91163
AX_99665830	7R	887.428	0.000122566	3.91163
AX_99577922	7R	887.475	6.10529e-06	5.21429
AX_99595545	7R	887.476	0.000122566	3.91163
AX_99758344	7R	887.485	8.98456e-06	5.0465
AX_99771568	7R	887.507	2.73932e-05	4.56236
AX_99629766	7R	887.57	9.91401e-05	4.00375
AX_99367522	7R	887.682	0.000251292	3.59982
AX_99294187	7R	887.682	9.12724e-05	4.03966
AX_99423173	7R	887.688	9.12724e-05	4.03966
AX_99704524	7R	887.694	0.000375374	3.42554
AX_99877115	7R	887.799	9.12724e-05	4.03966
AX_99367314	7R	887.805	0.000375374	3.42554
AX_99357459	7R	887.81	6.10529e-06	5.21429
AX_99597176	7R	887.82	0.000287812	3.54089
AX_99585325	7R	887.82	9.12724e-05	4.03966
AX_99414955	7R	887.82	9.12724e-05	4.03966
AX_99886743	7R	887.823	0.000263425	3.57934
AX_99336876	7R	887.892	0.000164331	3.78428
AX_99241676	7R	887.894	0.000653384	3.18483
AX_99731788	7R	887.985	9.12724e-05	4.03966
AX_99230742	7R	888.031	0.000994787	3.00227
AX_99536828	7R	888.032	0.0035277	2.45251
AX_99798964	7R	888.032	9.69169e-05	4.0136
AX_99558356	7R	888.038	0.000122566	3.91163
AX_99829771	7R	888.046	0.000768306	3.11447
AX_99685704	7R	888.077	0.000122566	3.91163
AX_99455652	7R	888.335	0.000245672	3.60964
AX_99694286	7R	888.37	0.00945595	2.02429
AX_99251753	7R	888.378	3.4677e-05	4.45996
AX_99345654	7R	888.999	9.69169e-05	4.0136
AX_99468873	7R	889.001	0.000994787	3.00227
AX_99816060	7R	889.001	0.000122566	3.91163
AX_99584002	7R	889.154	9.69169e-05	4.0136
AX_99634002	7R	889.171	9.12724e-05	4.03966
AX_99834266	7R	889.172	9.12724e-05	4.03966
AX_99662558	7R	889.172	9.12724e-05	4.03966
AX_99547564	7R	889.191	0.000251292	3.59982
AX_99585451	7R	889.194	0.00875394	2.0578
AX_99403077	7R	889.205	4.94168e-05	4.30613
AX_99502618	7R	889.206	0.000806551	3.09337
AX_99627610	7R	889.216	0.000122566	3.91163
AX_99369221	7R	889.216	0.000122566	3.91163
AX_99529079	7R	889.216	0.000122566	3.91163
AX_99617499	7R	889.216	0.000122566	3.91163
AX_99787928	7R	889.216	9.12724e-05	4.03966
AX_99471131	7R	889.24	0.000287812	3.54089
AX_99430315	7R	889.263	0.000106144	3.9741
AX_99574770	7R	889.293	0.000122566	3.91163
AX_99326293	7R	889.437	0.000375374	3.42554
AX_99660160	7R	889.473	0.000232401	3.63376
AX_99577776	7R	889.561	9.12724e-05	4.03966
AX_99693652	7R	890.022	9.12724e-05	4.03966
AX_99584820	7R	890.025	0.000144673	3.83961
AX_99862124	7R	890.082	4.9564e-06	5.30483
AX_99797921	7R	890.11	1.55442e-05	4.80843
AX_99885736	7R	890.111	2.59155e-06	5.58644
AX_99778754	7R	890.159	9.12724e-05	4.03966
AX_99796218	7R	890.161	9.12724e-05	4.03966
AX_99533235	7R	890.22	1.55442e-05	4.80843
AX_99473055	7R	890.22	0.000122566	3.91163
AX_99873715	7R	890.238	9.12724e-05	4.03966
AX_99889201	7R	890.238	9.12724e-05	4.03966
AX_99709209	7R	890.31	0.00875394	2.0578
AX_99507294	7R	890.311	0.000270861	3.56725
AX_99673614	7R	890.36	9.12724e-05	4.03966
AX_99428666	7R	890.361	9.12724e-05	4.03966
AX_99506789	7R	890.366	9.12724e-05	4.03966
AX_99579840	7R	890.366	0.000122566	3.91163
AX_99610985	7R	890.374	0.000122566	3.91163
AX_99436440	7R	890.387	8.61032e-05	4.06498
AX_99819257	7R	890.388	9.73507e-05	4.01166
AX_99449857	7R	890.394	0.000319682	3.49528
AX_99758305	7R	890.449	9.12724e-05	4.03966
AX_99724823	7R	890.45	0.000375374	3.42554
AX_99808726	7R	890.465	9.12724e-05	4.03966
AX_99467349	7R	890.465	9.12724e-05	4.03966
AX_99321247	7R	890.465	0.000224757	3.64829
AX_99695430	7R	890.465	9.12724e-05	4.03966
AX_99327539	7R	890.512	0.00875394	2.0578
AX_99741659	7R	890.715	0.000375374	3.42554
AX_99761109	7R	891.018	9.12724e-05	4.03966
AX_99485356	7R	891.022	6.10529e-06	5.21429
AX_99697342	7R	891.098	0.000375374	3.42554
AX_99402455	7R	891.098	9.12724e-05	4.03966
AX_99852839	7R	891.098	0.000319682	3.49528
AX_99431047	7R	891.142	0.000375374	3.42554
AX_99529160	7R	891.142	0.00875394	2.0578
AX_99310024	7R	891.145	9.12724e-05	4.03966
AX_99728709	7R	891.154	0.000122566	3.91163
AX_99877894	7R	891.155	2.37868e-05	4.62366
AX_99518346	7R	891.159	0.000122566	3.91163
AX_99554367	7R	891.16	6.10529e-06	5.21429
AX_99779202	7R	891.16	6.10529e-06	5.21429
AX_99819078	7R	891.16	9.12724e-05	4.03966
AX_99782566	7R	891.16	6.10529e-06	5.21429
AX_99292448	7R	891.16	0.000593009	3.22694
AX_99801124	7R	891.164	9.12724e-05	4.03966
AX_99804584	7R	891.166	0.000122566	3.91163
AX_99626824	7R	891.166	6.10529e-06	5.21429
AX_99627354	7R	891.182	1.55442e-05	4.80843
AX_99500110	7R	891.182	8.61032e-05	4.06498
AX_99515297	7R	891.582	9.12724e-05	4.03966
AX_99784813	7R	891.583	9.12724e-05	4.03966
AX_99227283	7R	891.59	9.12724e-05	4.03966
AX_99561324	7R	891.59	9.12724e-05	4.03966
AX_99489371	7R	891.59	9.12724e-05	4.03966
AX_99285523	7R	891.59	1.55442e-05	4.80843
AX_99513799	7R	891.59	1.55442e-05	4.80843
AX_99756387	7R	891.59	9.12724e-05	4.03966
AX_99301291	7R	891.751	0.000156266	3.80614
AX_99528315	7R	891.752	9.12724e-05	4.03966
AX_99272992	7R	891.757	9.12724e-05	4.03966
AX_99315245	7R	891.757	9.12724e-05	4.03966
AX_99526175	7R	891.836	9.12724e-05	4.03966
AX_99244781	7R	891.836	9.12724e-05	4.03966
AX_99364285	7R	891.836	0.000122566	3.91163
AX_99441664	7R	891.836	5.86819e-05	4.2315
AX_99554600	7R	891.936	2.73932e-05	4.56236
AX_99696762	7R	891.938	2.73932e-05	4.56236
AX_99827305	7R	891.939	0.000375374	3.42554
AX_99720431	7R	892.06	0.000230671	3.63701
AX_99886178	7R	892.093	6.10529e-06	5.21429
AX_99791404	7R	892.094	9.12724e-05	4.03966
AX_99745343	7R	892.094	6.10529e-06	5.21429
AX_99659852	7R	892.095	9.12724e-05	4.03966
AX_99727693	7R	892.095	9.12724e-05	4.03966
AX_99496960	7R	892.103	2.43436e-05	4.61362
AX_99809653	7R	892.105	6.10529e-06	5.21429
AX_99238562	7R	892.105	0.000375374	3.42554
AX_99885123	7R	892.254	2.43436e-05	4.61362
AX_99635776	7R	892.255	0.000375374	3.42554
AX_99458562	7R	892.38	8.86078e-05	4.05253
AX_99726534	7R	892.394	9.12724e-05	4.03966
AX_99251314	7R	892.402	8.52275e-06	5.06942
AX_99414072	7R	892.412	9.12724e-05	4.03966
AX_99778927	7R	892.431	6.10529e-06	5.21429
AX_99726460	7R	892.433	0.00307709	2.51186
AX_99246424	7R	892.433	9.12724e-05	4.03966
AX_99326807	7R	892.433	9.12724e-05	4.03966
AX_99283944	7R	892.434	9.12724e-05	4.03966
AX_99618180	7R	892.434	9.12724e-05	4.03966
AX_99593257	7R	892.434	9.12724e-05	4.03966
AX_99234239	7R	892.434	9.12724e-05	4.03966
AX_99336827	7R	892.434	9.12724e-05	4.03966
AX_99596472	7R	892.438	6.10529e-06	5.21429
AX_99478339	7R	892.449	9.12724e-05	4.03966
AX_99830451	7R	892.501	6.10529e-06	5.21429
AX_99525662	7R	892.504	0.000122566	3.91163
AX_99348532	7R	892.523	4.57535e-05	4.33958
AX_99623941	7R	892.568	2.10763e-05	4.67621
AX_99888657	7R	892.571	0.000216862	3.66382
AX_99421971	7R	892.612	0.000122566	3.91163
AX_99477963	7R	892.624	9.12724e-05	4.03966
AX_99790211	7R	892.691	0.000979462	3.00901
AX_99575235	7R	892.691	8.19554e-05	4.08642
AX_99789392	7R	892.692	4.98779e-05	4.30209
AX_99876080	7R	892.692	0.000122566	3.91163
AX_99678573	7R	892.885	9.12724e-05	4.03966
AX_99886044	7R	892.886	2.73932e-05	4.56236
AX_99455933	7R	893.335	9.12724e-05	4.03966
AX_99290987	7R	893.363	2.10763e-05	4.67621
AX_99261873	7R	893.363	9.12724e-05	4.03966
AX_99887014	7R	893.363	0.000571473	3.243
AX_99676125	7R	893.365	0.000122566	3.91163
AX_99644589	7R	893.365	9.12724e-05	4.03966
AX_99828076	7R	893.402	9.12724e-05	4.03966
AX_99450601	7R	893.412	0.00191985	2.71673
AX_99348536	7R	893.48	0.000216862	3.66382
AX_99506852	7R	893.566	9.12724e-05	4.03966
AX_99470549	7R	893.568	2.73932e-05	4.56236
AX_99478441	7R	893.57	9.12724e-05	4.03966
AX_99532820	7R	893.571	9.12724e-05	4.03966
AX_99872010	7R	893.58	5.91794e-05	4.22783
AX_99342809	7R	893.58	0.000189493	3.72241
AX_99716996	7R	893.58	9.12724e-05	4.03966
AX_99363703	7R	893.582	9.12724e-05	4.03966
AX_99227567	7R	893.584	9.12724e-05	4.03966
AX_99317532	7R	893.586	9.12724e-05	4.03966
AX_99378737	7R	893.586	9.12724e-05	4.03966
AX_99790142	7R	893.6	9.12724e-05	4.03966
AX_99814728	7R	893.657	9.12724e-05	4.03966
AX_99603888	7R	893.657	9.12724e-05	4.03966
AX_99616036	7R	893.665	9.12724e-05	4.03966
AX_99819541	7R	893.696	0.000188057	3.72571
AX_99455661	7R	893.696	9.12724e-05	4.03966
AX_99844673	7R	893.697	9.12724e-05	4.03966
AX_99348373	7R	893.698	9.12724e-05	4.03966
AX_99511175	7R	893.699	9.12724e-05	4.03966
AX_99722483	7R	893.707	0.000375374	3.42554
AX_99288294	7R	893.748	2.73932e-05	4.56236
AX_99705858	7R	893.748	0.000375374	3.42554
AX_99786028	7R	893.75	7.27509e-05	4.13816
AX_99502229	7R	893.751	0.000375374	3.42554
AX_99273000	7R	893.753	2.73932e-05	4.56236
AX_99765242	7R	893.753	0.000375374	3.42554
AX_99247304	7R	893.78	9.12724e-05	4.03966
AX_99776686	7R	893.78	9.12724e-05	4.03966
AX_99368159	7R	893.805	0.000122566	3.91163
AX_99852696	7R	893.812	9.12724e-05	4.03966
AX_99372918	7R	893.812	9.12724e-05	4.03966
AX_99856782	7R	893.826	4.98779e-05	4.30209
AX_99427341	7R	893.837	0.00140593	2.85204
AX_99668583	7R	893.855	0.000319682	3.49528
AX_99710892	7R	893.862	0.000319682	3.49528
AX_99827424	7R	894.442	0.0001554	3.80855
AX_99415369	7R	894.517	6.10529e-06	5.21429
AX_99570845	7R	895.069	0.000375374	3.42554
AX_99711370	7R	895.087	2.73932e-05	4.56236
AX_99864752	7R	895.087	2.73932e-05	4.56236
AX_99680163	7R	895.089	9.12724e-05	4.03966
AX_99700306	7R	895.178	0.000122566	3.91163
AX_99725549	7R	895.186	6.10529e-06	5.21429
AX_99694932	7R	895.47	0.00875394	2.0578
AX_99428984	7R	895.471	0.00875394	2.0578
AX_99606095	7R	895.542	9.69169e-05	4.0136
AX_99746670	7R	895.543	0.000319682	3.49528
AX_99655712	7R	895.544	0.000319682	3.49528
AX_99670001	7R	895.546	9.69169e-05	4.0136
AX_99452744	7R	895.546	0.000233987	3.63081
AX_99369729	7R	895.63	0.000783703	3.10585
AX_99613489	7R	895.723	0.000484805	3.31443
AX_99443111	7R	895.744	6.10529e-06	5.21429
AX_99332896	7R	896.002	6.65819e-05	4.17664
AX_99815767	7R	896.004	6.65819e-05	4.17664
AX_99313416	7R	896.009	0.000545224	3.26343
AX_99282869	7R	896.081	0.000128538	3.89097
AX_99770439	7R	898.721	6.65819e-05	4.17664
AX_99555358	7R	898.722	7.49175e-05	4.12542
AX_99620824	7R	898.722	6.65819e-05	4.17664
AX_99749833	7R	899.348	0.000319682	3.49528
AX_99325940	7R	899.348	0.000319682	3.49528
AX_99259859	7R	899.502	0.000121693	3.91474
AX_99235073	7R	899.525	0.000815003	3.08884
AX_99498823	7R	899.558	6.65819e-05	4.17664
AX_99561340	7R	899.558	0.000121693	3.91474
AX_99754286	7R	899.558	0.000121693	3.91474
AX_99536859	7R	899.558	0.000121693	3.91474
AX_99512916	7R	899.558	0.000120326	3.91964
AX_99831914	7R	899.677	0.00118543	2.92613
AX_99512623	7R	899.678	0.000638187	3.19505
AX_99466285	Un	3.1031	0.0109254	1.96156
AX_99473914	Un	7.05445	0.0174078	1.75926
AX_99259129	Un	14.2849	0.0068922	2.16164
AX_99591094	Un	18.9606	0.0149595	1.82508
AX_99846358	Un	68.6578	9.12724e-05	4.03966
AX_99753676	Un	68.6644	1.78186e-05	4.74913
AX_99435692	Un	68.6645	9.12724e-05	4.03966
AX_99840648	Un	68.6724	1.55442e-05	4.80843
AX_99719565	Un	68.6725	1.55442e-05	4.80843
AX_99387261	Un	68.6729	1.78186e-05	4.74913
AX_99564496	Un	68.6926	9.12724e-05	4.03966
AX_99692971	Un	68.6937	6.10529e-06	5.21429
AX_99270443	Un	68.7152	6.10529e-06	5.21429
AX_99875746	Un	68.7184	0.000319682	3.49528
AX_99769210	Un	68.7205	9.12724e-05	4.03966
AX_99809020	Un	68.7228	6.10529e-06	5.21429
AX_99690119	Un	68.7228	0.000375374	3.42554
AX_99686426	Un	68.7234	0.000122566	3.91163
AX_99375079	Un	68.7238	0.0037528	2.42564
AX_99327838	Un	68.7777	0.000375374	3.42554
AX_99226977	Un	68.778	0.00695384	2.15778
AX_99596623	Un	68.7788	0.0042445	2.37217
AX_99383936	Un	68.7819	0.00265004	2.57675
AX_99682230	Un	68.8924	7.96362e-06	5.09889
AX_99747278	Un	68.9195	8.19554e-05	4.08642
AX_99338590	Un	68.9196	8.19554e-05	4.08642
AX_99314853	Un	69.005	9.12724e-05	4.03966
AX_99849910	Un	69.008	1.55442e-05	4.80843
AX_99757511	Un	69.0219	0.000375374	3.42554
AX_99466705	Un	69.0282	0.000216862	3.66382
AX_99543005	Un	69.1084	6.10529e-06	5.21429
AX_99340592	Un	69.1087	0.000239681	3.62037
AX_99508425	Un	69.1209	6.53589e-05	4.1847
AX_99379439	Un	69.1216	1.55442e-05	4.80843
AX_99427739	Un	69.1242	9.12724e-05	4.03966
AX_99711554	Un	69.1244	9.12724e-05	4.03966
AX_99847631	Un	69.1244	1.55442e-05	4.80843
AX_99623801	Un	69.1943	2.90724e-05	4.53652
AX_99328770	Un	69.2111	8.61032e-05	4.06498
AX_99400371	Un	69.2112	8.61032e-05	4.06498
AX_99607814	Un	69.2122	0.00012272	3.91108
AX_99469191	Un	69.2124	8.61032e-05	4.06498
AX_99861054	Un	69.2134	9.12724e-05	4.03966
AX_99879232	Un	69.2139	1.55442e-05	4.80843
AX_99315608	Un	69.2156	0.000176529	3.75318
AX_99245096	Un	69.217	0.000375374	3.42554
AX_99706362	Un	69.2172	0.00025876	3.5871
AX_99645073	Un	69.2173	0.000375374	3.42554
AX_99380000	Un	69.2192	0.000593009	3.22694
AX_99360600	Un	69.2206	6.10529e-06	5.21429
AX_99365155	Un	69.2714	8.61032e-05	4.06498
AX_99570685	Un	69.2715	4.34241e-05	4.36227
AX_99330169	Un	69.2741	8.61032e-05	4.06498
AX_99469210	Un	69.2765	8.61032e-05	4.06498
AX_99858280	Un	69.2803	8.61032e-05	4.06498
AX_99238540	Un	69.2827	9.12724e-05	4.03966
AX_99787969	Un	69.4802	0.000148083	3.82949
AX_99236919	Un	69.4802	2.1079e-05	4.67615
AX_99416948	Un	69.5564	5.97889e-06	5.22338
AX_99438989	Un	69.5574	8.87805e-06	5.05168
AX_99393740	Un	69.5619	2.1079e-05	4.67615
AX_99222841	Un	69.6004	6.10529e-06	5.21429
AX_99440082	Un	69.6124	7.78013e-06	5.10901
AX_99503860	Un	69.6722	0.000375374	3.42554
AX_99362694	Un	69.7246	8.87805e-06	5.05168
AX_99305614	Un	69.7549	3.52585e-05	4.45274
AX_99346415	Un	69.774	0.000975899	3.0106
AX_99243095	Un	182.343	0.0136428	1.8651
AX_99281104	Un	182.411	0.00499001	2.3019
AX_99462550	Un	220.57	0.011921	1.92369
AX_99862257	Un	251.383	9.87667e-05	4.00539
AX_99854566	Un	283.878	0.00129864	2.88651
AX_99531175	Un	283.895	0.000144584	3.83988
AX_99334450	Un	288.304	0.00595967	2.22478
AX_99718546	Un	289.717	0.0068922	2.16164
AX_99697854	Un	352.385	0.00937199	2.02817
AX_99358960	Un	354.328	0.00988121	2.00519
AX_99825660	Un	365.63	2.73932e-05	4.56236
AX_99309746	Un	365.631	0.000375374	3.42554
AX_99868312	Un	370.062	9.12724e-05	4.03966
AX_99480690	Un	370.062	9.12724e-05	4.03966
AX_99784360	Un	370.897	9.12724e-05	4.03966
AX_99364350	Un	377.002	0.0139618	1.85506
AX_99268575	Un	386.083	0.00370733	2.43094
AX_99542314	Un	388.868	9.12724e-05	4.03966
AX_99614457	Un	390.486	0.0037528	2.42564
AX_99704780	Un	392.003	0.000267581	3.57255
AX_99621552	Un	392.265	9.12724e-05	4.03966
AX_99814153	Un	392.265	9.69169e-05	4.0136
AX_99831141	Un	396.522	4.89398e-05	4.31034
AX_99578569	Un	398.503	0.00346152	2.46073
AX_99679901	Un	420.346	0.014815	1.8293
AX_99475142	Un	422.086	0.000733738	3.13446
AX_99464263	Un	435.593	9.12724e-05	4.03966
AX_99600447	Un	444.926	9.12724e-05	4.03966
AX_99442992	Un	467.227	0.0170578	1.76808
AX_99315338	Un	498.105	0.00114644	2.94065
AX_99251346	Un	501.523	0.000375374	3.42554
AX_99269305	Un	505.269	0.0136281	1.86556
AX_99331382	Un	527.546	0.0124079	1.9063
AX_99436664	Un	556.418	9.12724e-05	4.03966
AX_99562722	Un	621.108	9.12724e-05	4.03966
AX_99397075	Un	622.428	1.55442e-05	4.80843

## Sheet: N13_R
Supplementary table S4: Top 1000 powdery mildew resistance associated 600K SNP markers from MLM Genome-wide association study on 92 Nordic Seed hybrid rye (Secale cereale L.) elite restorer breeding lines using BLUP estimated resistance value towards N13 Bgs population
Marker ID	Chromosome	Position (Mbp)	P value	LOD
AX_99786454	1R	0.642296	0.00175888	2.75476
AX_99793444	1R	1.34474	0.00298448	2.52513
AX_99466041	1R	1.40951	0.00122592	2.91154
AX_99385625	1R	3.64992	0.00551319	2.2586
AX_99399408	1R	4.32809	0.00540872	2.26691
AX_99797823	1R	4.61182	0.00241564	2.61697
AX_99295423	1R	5.28824	0.00212838	2.67195
AX_99790571	1R	5.79499	0.000540664	3.26707
AX_99395996	1R	5.87443	0.000316427	3.49973
AX_99787132	1R	6.18909	0.00485591	2.31373
AX_99617438	1R	6.19238	0.00485591	2.31373
AX_99754319	1R	6.22394	0.00153536	2.81379
AX_99557101	1R	6.34864	0.00324821	2.48836
AX_99611843	1R	10.2827	0.00454314	2.34264
AX_99657858	1R	13.496	0.00465132	2.33242
AX_99496167	1R	14.6035	0.0026897	2.5703
AX_99456389	1R	28.4251	0.00159949	2.79602
AX_99455154	1R	28.5766	0.00378126	2.42236
AX_99539637	1R	29.81	0.0015028	2.8231
AX_99693616	1R	654.442	0.00554044	2.25646
AX_99355053	1R	673.19	0.00149619	2.82501
AX_99572017	1R	673.538	0.00201052	2.69669
AX_99518561	1R	712.215	0.00507245	2.29478
AX_99799373	1R	712.275	0.00119395	2.92301
AX_99303014	1R	712.705	0.00344314	2.46304
AX_99615755	1R	712.811	0.000634228	3.19775
AX_99267047	1R	716.609	9.25099e-07	6.03381
AX_99564857	1R	717.346	0.00506767	2.29519
AX_99630910	1R	717.855	0.00546236	2.26262
AX_99445274	1R	717.963	0.00537052	2.26998
AX_99821988	1R	718.328	0.00482955	2.31609
AX_99706358	1R	718.65	0.00257149	2.58982
AX_99365158	1R	719.41	0.00187015	2.72812
AX_99429446	1R	720.995	0.00272362	2.56485
AX_99496212	1R	721.845	0.00066448	3.17752
AX_99671707	1R	725.353	0.00450763	2.34605
AX_99857179	1R	725.501	0.00466759	2.33091
AX_99679111	1R	725.542	0.00122993	2.91012
AX_99345392	1R	726.973	0.00424212	2.37242
AX_99403727	2R	210.932	0.00541239	2.26661
AX_99682551	2R	782.423	0.00422715	2.37395
AX_99611749	2R	784.024	0.00491295	2.30866
AX_99336687	2R	839.201	0.000846584	3.07233
AX_99562975	3R	179.502	0.0036312	2.43995
AX_99709270	3R	822.11	0.000923714	3.03446
AX_99460551	3R	888.631	0.00300713	2.52185
AX_99296790	3R	910.05	0.00444681	2.35195
AX_99793911	3R	912.006	0.00452188	2.34468
AX_99424700	3R	927.517	0.0028882	2.53937
AX_99625248	3R	933.973	0.00326701	2.48585
AX_99511506	3R	964.813	0.00359213	2.44465
AX_99400517	4R	12.5224	0.00251066	2.60021
AX_99600625	4R	12.5939	0.00291179	2.53584
AX_99795643	4R	13.3228	0.0029996	2.52294
AX_99858475	4R	13.3229	0.0029996	2.52294
AX_99291999	4R	13.3229	0.0029062	2.53667
AX_99373805	4R	19.7413	0.00278828	2.55466
AX_99394739	4R	24.4675	0.00275123	2.56047
AX_99307159	4R	24.8189	0.00530855	2.27502
AX_99477433	4R	28.4273	0.00204306	2.68972
AX_99691623	4R	28.4281	0.00204306	2.68972
AX_99525514	4R	28.4297	0.00204306	2.68972
AX_99611827	4R	28.6492	0.00484422	2.31478
AX_99746643	4R	28.6493	0.00484422	2.31478
AX_99519032	4R	41.4693	0.00550395	2.25933
AX_99829237	4R	42.4372	0.00205212	2.6878
AX_99308229	4R	48.0287	0.00503876	2.29768
AX_99632566	4R	48.0291	0.00503876	2.29768
AX_99270696	4R	48.0607	0.00503876	2.29768
AX_99621185	4R	48.5172	0.00503876	2.29768
AX_99599298	4R	51.8833	0.000676544	3.1697
AX_99716274	4R	51.8837	0.000676544	3.1697
AX_99616264	4R	52.6776	0.00341451	2.46667
AX_99379299	4R	55.0891	0.00514198	2.28887
AX_99862678	4R	55.5451	0.00448479	2.34826
AX_99406746	4R	55.9989	0.00316295	2.49991
AX_99571083	4R	56.2023	0.0045025	2.34655
AX_99273459	4R	56.2023	0.00316534	2.49958
AX_99235328	4R	56.2864	0.00316534	2.49958
AX_99627814	4R	56.5835	0.00314375	2.50255
AX_99541318	4R	56.5853	0.00314375	2.50255
AX_99540616	4R	60.1548	0.0022565	2.64656
AX_99761129	4R	61.1785	0.00396622	2.40162
AX_99670770	4R	61.6268	0.00338369	2.47061
AX_99604299	4R	61.6342	0.00248538	2.60461
AX_99242543	4R	61.6342	0.00248538	2.60461
AX_99398236	4R	61.6344	0.00248538	2.60461
AX_99882180	4R	61.6353	0.00248538	2.60461
AX_99521579	4R	61.6353	0.00248538	2.60461
AX_99823532	4R	61.6354	0.00248538	2.60461
AX_99603060	4R	62.9934	0.00502816	2.29859
AX_99832057	4R	63.9058	0.00418897	2.37789
AX_99479293	4R	63.9059	0.00418897	2.37789
AX_99333397	4R	63.9648	0.00250186	2.60174
AX_99869558	4R	63.9649	0.00148503	2.82826
AX_99842400	4R	63.9982	0.00115487	2.93747
AX_99402266	4R	64.0102	0.00250186	2.60174
AX_99757082	4R	64.6402	0.00200891	2.69704
AX_99303564	4R	65.2665	0.00333605	2.47677
AX_99388739	4R	65.2666	0.00333605	2.47677
AX_99796996	4R	66.2005	0.00293796	2.53195
AX_99323497	4R	67.3889	0.00336884	2.47252
AX_99566932	4R	67.3895	0.00336884	2.47252
AX_99715980	4R	67.4014	0.00174513	2.75817
AX_99866435	4R	67.9608	0.00518217	2.28549
AX_99760740	4R	75.2887	0.00524994	2.27985
AX_99660833	4R	75.2887	0.00524994	2.27985
AX_99459081	4R	75.2889	0.00293141	2.53292
AX_99590189	4R	75.2895	0.00524994	2.27985
AX_99513728	4R	75.2897	0.00133378	2.87491
AX_99225624	4R	75.6629	0.00285231	2.5448
AX_99722068	4R	75.7257	0.00209383	2.67906
AX_99883757	4R	75.87	0.00201744	2.6952
AX_99744211	4R	75.928	0.00247892	2.60574
AX_99664507	4R	75.9896	0.0047625	2.32216
AX_99615907	4R	76.1128	0.00209383	2.67906
AX_99816837	4R	76.2636	0.00273147	2.5636
AX_99476702	4R	76.4634	0.00111893	2.9512
AX_99379359	4R	76.5878	0.00273147	2.5636
AX_99487144	4R	108.994	0.00426709	2.36987
AX_99288439	4R	108.994	0.00426709	2.36987
AX_99847075	4R	124.029	0.00081127	3.09083
AX_99574953	4R	124.086	0.00164444	2.78398
AX_99368230	4R	124.636	0.00552778	2.25745
AX_99602352	4R	124.948	0.0033491	2.47507
AX_99384814	4R	125.281	0.00496538	2.30405
AX_99838192	4R	125.336	0.00467992	2.32976
AX_99654794	4R	127.291	0.00496538	2.30405
AX_99280176	4R	127.434	0.00478333	2.32027
AX_99605990	4R	127.83	0.00478333	2.32027
AX_99730342	4R	128.359	0.00478333	2.32027
AX_99406315	4R	129.386	0.0012854	2.89096
AX_99489102	4R	136.816	0.0030719	2.51259
AX_99864202	4R	136.817	0.0030719	2.51259
AX_99575720	4R	136.818	0.0012854	2.89096
AX_99763961	4R	136.818	0.0030719	2.51259
AX_99483153	4R	136.818	0.000876746	3.05713
AX_99331913	4R	136.818	0.0030719	2.51259
AX_99456297	4R	136.819	0.0012854	2.89096
AX_99504940	4R	136.819	0.0030719	2.51259
AX_99721515	4R	136.819	0.00144378	2.8405
AX_99334464	4R	136.82	0.0012854	2.89096
AX_99777197	4R	136.822	0.0030719	2.51259
AX_99606418	4R	136.822	0.00266157	2.57486
AX_99488471	4R	136.844	0.0030719	2.51259
AX_99731572	4R	136.858	0.0012854	2.89096
AX_99773848	4R	136.86	0.0012854	2.89096
AX_99631084	4R	136.86	0.00274243	2.56187
AX_99554158	4R	136.916	0.00452682	2.34421
AX_99888187	4R	136.917	0.00199224	2.70066
AX_99703933	4R	136.973	0.0030719	2.51259
AX_99818105	4R	136.974	0.0012854	2.89096
AX_99682973	4R	136.974	0.00266157	2.57486
AX_99850316	4R	137.018	0.00144378	2.8405
AX_99828626	4R	137.104	0.0012854	2.89096
AX_99282937	4R	137.223	0.0012854	2.89096
AX_99838550	4R	137.24	0.0030719	2.51259
AX_99765800	4R	137.24	0.0030719	2.51259
AX_99614557	4R	137.241	0.0012854	2.89096
AX_99595732	4R	137.241	0.00469148	2.32869
AX_99249976	4R	137.241	0.00144378	2.8405
AX_99559846	4R	138.509	0.000876746	3.05713
AX_99288007	4R	138.867	0.000876746	3.05713
AX_99371203	4R	138.868	0.000876746	3.05713
AX_99466164	4R	138.868	0.000876746	3.05713
AX_99334697	4R	150.784	0.00513403	2.28954
AX_99556894	4R	150.784	0.00414388	2.38259
AX_99285632	4R	150.838	0.00395873	2.40244
AX_99523460	4R	150.839	0.00414388	2.38259
AX_99330241	4R	150.839	0.00387559	2.41166
AX_99437779	4R	150.841	0.00414388	2.38259
AX_99748726	4R	152.165	0.0041979	2.37697
AX_99411847	4R	152.635	0.00211602	2.67448
AX_99460019	4R	152.699	0.0041979	2.37697
AX_99621487	4R	157.607	0.00414388	2.38259
AX_99667491	4R	176.057	0.0036954	2.43234
AX_99728282	4R	176.11	0.00414148	2.38284
AX_99274883	4R	176.145	0.00414148	2.38284
AX_99233042	4R	176.884	0.00414148	2.38284
AX_99454323	4R	176.964	0.00414148	2.38284
AX_99516847	4R	176.966	0.00414148	2.38284
AX_99873487	4R	177.08	0.00414148	2.38284
AX_99796004	4R	177.887	0.00325385	2.4876
AX_99406029	4R	177.939	0.00414796	2.38217
AX_99256958	4R	177.943	0.00414148	2.38284
AX_99509581	4R	178.082	0.00333872	2.47642
AX_99702468	4R	178.129	0.00414148	2.38284
AX_99689376	4R	178.13	0.00325385	2.4876
AX_99795685	4R	178.256	0.00435951	2.36056
AX_99526835	4R	178.4	0.00414148	2.38284
AX_99866755	4R	178.403	0.00325385	2.4876
AX_99711717	4R	178.403	0.00414148	2.38284
AX_99783866	4R	178.413	0.00497398	2.3033
AX_99586307	4R	178.72	0.00414148	2.38284
AX_99564582	4R	178.872	0.00414148	2.38284
AX_99340683	4R	186.924	0.00238326	2.62283
AX_99670156	4R	188.112	0.00137263	2.86245
AX_99446831	4R	188.113	0.00206721	2.68462
AX_99361261	4R	188.113	0.00206721	2.68462
AX_99250570	4R	188.815	0.00208041	2.68185
AX_99484426	4R	188.815	0.00208041	2.68185
AX_99651776	4R	189.032	0.00208041	2.68185
AX_99832454	4R	189.119	0.00208041	2.68185
AX_99525071	4R	189.123	0.00208041	2.68185
AX_99640536	4R	189.124	0.00208041	2.68185
AX_99886705	4R	189.125	0.00208041	2.68185
AX_99759162	4R	189.125	0.00208041	2.68185
AX_99760745	4R	189.389	0.00196326	2.70702
AX_99739095	4R	189.39	0.00208041	2.68185
AX_99609098	4R	189.391	0.00208041	2.68185
AX_99233349	4R	189.391	0.00208041	2.68185
AX_99705138	4R	189.393	0.00208041	2.68185
AX_99598126	4R	189.419	0.00208041	2.68185
AX_99427232	4R	189.81	0.00208041	2.68185
AX_99624458	4R	189.811	0.00208041	2.68185
AX_99818327	4R	189.812	0.00208041	2.68185
AX_99681338	4R	189.813	0.00208041	2.68185
AX_99678784	4R	346.547	0.00408088	2.38925
AX_99478338	4R	469.299	0.00462101	2.33526
AX_99506285	4R	494.554	0.00273811	2.56255
AX_99568564	4R	496.385	0.0052512	2.27974
AX_99712674	4R	499.177	0.0054598	2.26282
AX_99663277	4R	499.471	0.00522333	2.28205
AX_99561712	4R	499.712	0.00385008	2.41453
AX_99352410	4R	499.733	0.00385008	2.41453
AX_99634524	4R	499.751	0.00522333	2.28205
AX_99534781	4R	499.939	0.00522333	2.28205
AX_99382781	4R	500.181	0.00522333	2.28205
AX_99784339	4R	500.182	0.00522333	2.28205
AX_99310032	4R	500.212	0.00522333	2.28205
AX_99412698	4R	500.212	0.00374703	2.42631
AX_99355909	4R	500.266	0.0050135	2.29986
AX_99321233	4R	500.266	0.00522333	2.28205
AX_99886540	4R	500.377	0.00399706	2.39826
AX_99747541	4R	500.596	0.00372713	2.42862
AX_99285375	4R	500.596	0.00372713	2.42862
AX_99585526	4R	500.596	0.00399706	2.39826
AX_99254644	4R	504.077	0.00405981	2.39149
AX_99445892	4R	504.179	0.00371199	2.43039
AX_99317025	4R	504.778	0.00539661	2.26788
AX_99568413	4R	508.708	0.00417058	2.3798
AX_99548749	4R	510.238	0.00506886	2.29509
AX_99720679	4R	512.169	0.00427368	2.3692
AX_99478927	4R	514.439	0.00549388	2.26012
AX_99579497	4R	516.786	0.000965944	3.01505
AX_99854472	4R	516.934	0.000216483	3.66458
AX_99713763	4R	517.751	0.0015643	2.80568
AX_99379538	4R	517.752	0.00283647	2.54722
AX_99314332	4R	518.026	0.00225257	2.64732
AX_99308309	4R	518.027	0.00225257	2.64732
AX_99446108	4R	518.027	0.00225257	2.64732
AX_99877597	4R	518.027	0.00313177	2.50421
AX_99787906	4R	518.074	0.00304377	2.51659
AX_99797329	4R	518.409	0.00238333	2.62282
AX_99519037	4R	534.949	0.00145044	2.8385
AX_99289547	4R	534.951	0.000924065	3.0343
AX_99522829	4R	534.951	0.000924065	3.0343
AX_99863865	4R	536.875	0.00484157	2.31501
AX_99238855	4R	536.88	0.00518013	2.28566
AX_99595942	4R	536.882	0.00373117	2.42816
AX_99407815	4R	536.882	0.00484157	2.31501
AX_99279416	4R	537.994	0.00384899	2.41465
AX_99284359	4R	541.431	0.002854	2.54455
AX_99749237	4R	541.801	0.002854	2.54455
AX_99609108	4R	541.802	0.002854	2.54455
AX_99583459	4R	572.291	0.00202229	2.69416
AX_99718554	4R	572.295	0.00428484	2.36806
AX_99631012	4R	583.102	0.00248538	2.60461
AX_99485042	4R	588.772	0.00462118	2.33525
AX_99548342	4R	589.092	0.00324204	2.48918
AX_99507428	4R	589.092	0.00235936	2.62721
AX_99622551	4R	589.092	0.000754085	3.12258
AX_99832230	4R	589.093	0.00137832	2.86065
AX_99382614	4R	589.094	0.00324204	2.48918
AX_99249869	4R	589.296	0.00175137	2.75662
AX_99291770	4R	589.303	0.00527772	2.27755
AX_99282139	4R	589.724	0.00489665	2.3101
AX_99279894	4R	590.935	0.00135024	2.86959
AX_99532697	4R	590.935	0.00238302	2.62287
AX_99801366	4R	591.058	0.00452493	2.34439
AX_99446326	4R	591.058	0.00452493	2.34439
AX_99485985	4R	592.18	0.00240496	2.61889
AX_99314297	4R	592.192	0.00343446	2.46414
AX_99591000	4R	592.298	0.00297158	2.52701
AX_99735791	4R	592.298	0.00342032	2.46593
AX_99601771	4R	592.3	0.00342032	2.46593
AX_99235530	4R	592.512	0.00536084	2.27077
AX_99674655	4R	592.696	0.0024029	2.61926
AX_99333810	4R	592.698	0.00342032	2.46593
AX_99520460	4R	592.758	0.00342032	2.46593
AX_99425031	4R	595.864	0.00496836	2.30379
AX_99822521	4R	595.864	0.00496836	2.30379
AX_99574605	4R	596.141	0.00327596	2.48466
AX_99860973	4R	596.149	0.00308576	2.51064
AX_99334774	4R	596.435	0.00396517	2.40174
AX_99699628	4R	597.641	0.00540954	2.26684
AX_99644958	4R	600.913	0.00303083	2.51844
AX_99472278	4R	604.826	0.00493349	2.30685
AX_99752405	4R	607.829	0.00438636	2.3579
AX_99537949	4R	613.234	0.00232468	2.63364
AX_99658299	4R	639.868	0.00270859	2.56726
AX_99430454	4R	654.763	0.00415151	2.38179
AX_99425761	4R	656.325	0.00239692	2.62035
AX_99787746	4R	656.531	0.00527345	2.27791
AX_99651174	4R	657.233	0.00156517	2.80544
AX_99298990	4R	657.624	0.00200691	2.69747
AX_99273301	4R	657.624	0.00200691	2.69747
AX_99257349	4R	661.745	0.00411637	2.38549
AX_99736776	4R	661.787	0.00411637	2.38549
AX_99524599	4R	661.793	0.00489996	2.30981
AX_99860507	4R	672.695	0.00485588	2.31373
AX_99255749	4R	672.696	0.00485588	2.31373
AX_99683630	4R	676.197	0.005394	2.26809
AX_99524377	4R	695.421	0.00523765	2.28086
AX_99347094	4R	721.311	0.00195632	2.70856
AX_99301908	4R	722.976	0.00300951	2.5215
AX_99395841	4R	727.361	0.00269112	2.57007
AX_99698072	4R	727.363	0.00114404	2.94156
AX_99697346	4R	727.363	0.00393535	2.40502
AX_99573745	4R	736.32	0.00120021	2.92074
AX_99229260	4R	746.04	0.00173227	2.76138
AX_99616589	4R	746.491	0.00396878	2.40134
AX_99810955	4R	746.492	0.00145915	2.8359
AX_99339045	4R	746.493	0.00102416	2.98963
AX_99228312	4R	748.93	0.00343359	2.46425
AX_99731181	4R	753.976	0.00514673	2.28847
AX_99602589	4R	754.001	0.0031536	2.50119
AX_99695083	4R	754.965	0.0020408	2.6902
AX_99270453	4R	754.965	0.00169964	2.76964
AX_99436418	4R	759.673	6.98588e-05	4.15578
AX_99829215	4R	760.285	0.000264683	3.57727
AX_99343706	4R	760.289	0.000182608	3.73848
AX_99525725	4R	760.394	0.00475565	2.32279
AX_99344762	4R	760.507	0.000281835	3.55001
AX_99708657	4R	760.507	0.000638766	3.19466
AX_99850951	4R	760.594	0.000281835	3.55001
AX_99442940	4R	761.771	0.00202669	2.69321
AX_99782119	4R	761.772	0.000432471	3.36404
AX_99768655	4R	761.779	0.00100377	2.99836
AX_99396282	4R	762.305	0.00161553	2.79168
AX_99486713	4R	762.339	7.85114e-05	4.10507
AX_99848642	4R	762.343	7.85114e-05	4.10507
AX_99263217	4R	762.567	0.000324191	3.4892
AX_99581395	4R	763.102	0.00151392	2.8199
AX_99590812	4R	763.105	0.0023397	2.63084
AX_99353577	4R	763.119	0.000430954	3.36557
AX_99280000	4R	763.119	0.000430954	3.36557
AX_99857834	4R	763.253	0.00151392	2.8199
AX_99262618	4R	763.254	0.00101865	2.99197
AX_99434135	4R	763.264	0.000402698	3.39502
AX_99594105	4R	768.058	0.00336983	2.47239
AX_99500383	4R	783.616	0.00408526	2.38878
AX_99361117	4R	791.603	0.00215367	2.66682
AX_99761256	4R	802.307	0.00516413	2.287
AX_99338888	4R	802.307	0.00158728	2.79935
AX_99470958	4R	806.467	0.00128016	2.89274
AX_99285239	4R	832.824	0.000369395	3.43251
AX_99355441	4R	859.309	0.000801249	3.09623
AX_99636508	4R	859.31	0.00187434	2.72715
AX_99732939	4R	859.31	0.00187434	2.72715
AX_99388433	4R	859.31	0.00430692	2.36583
AX_99636711	4R	859.312	0.000801249	3.09623
AX_99514115	4R	866.855	0.00101937	2.99167
AX_99671098	4R	873.867	0.00550669	2.25911
AX_99455227	4R	873.867	0.00331187	2.47993
AX_99340404	4R	874.958	0.00466528	2.33112
AX_99567437	4R	875.709	0.0046969	2.32819
AX_99418189	4R	876.805	0.00230763	2.63683
AX_99776503	4R	884.24	0.00326494	2.48613
AX_99770762	4R	894.53	0.00269082	2.57012
AX_99857608	5R	0.958022	0.00412263	2.38483
AX_99620979	5R	0.958238	0.00190742	2.71955
AX_99738308	5R	2.27919	0.00464621	2.3329
AX_99805261	5R	2.27922	0.00464621	2.3329
AX_99758569	5R	2.2794	0.00206249	2.68561
AX_99312030	5R	2.51406	0.00330154	2.48128
AX_99410489	5R	4.8276	2.72447e-05	4.56472
AX_99305292	5R	4.85832	0.00330348	2.48103
AX_99698976	5R	4.86153	8.58427e-05	4.0663
AX_99753846	5R	19.6521	0.000502969	3.29846
AX_99358842	5R	19.6668	0.00106667	2.97197
AX_99520503	5R	19.6669	0.00106667	2.97197
AX_99474902	5R	19.6673	0.00106667	2.97197
AX_99526580	5R	19.9784	0.0010648	2.97273
AX_99234800	5R	23.0087	0.000686518	3.16335
AX_99619268	5R	23.0189	0.00384919	2.41463
AX_99235311	5R	27.0939	0.00175099	2.75672
AX_99839401	5R	28.6003	0.00396171	2.40212
AX_99821073	5R	29.0139	0.00258466	2.5876
AX_99749666	5R	29.0144	0.00539688	2.26786
AX_99742285	5R	30.4286	0.00476653	2.3218
AX_99683839	5R	32.1232	0.00198184	2.70293
AX_99703807	5R	32.8897	0.00226996	2.64398
AX_99496633	5R	32.8897	0.00226996	2.64398
AX_99303156	5R	37.6614	0.00218419	2.66071
AX_99303371	5R	37.8529	0.000651373	3.18617
AX_99288151	5R	37.8529	0.000651373	3.18617
AX_99355865	5R	37.8533	0.000651373	3.18617
AX_99737943	5R	37.8536	0.000651373	3.18617
AX_99257081	5R	37.8537	0.000651373	3.18617
AX_99727891	5R	37.857	0.00033527	3.47461
AX_99754330	5R	37.8795	0.000123527	3.90824
AX_99559385	5R	37.8804	0.000123527	3.90824
AX_99855597	5R	37.8819	0.000123527	3.90824
AX_99316208	5R	37.8836	0.000179908	3.74495
AX_99426582	5R	41.2001	0.00290445	2.53694
AX_99834823	5R	41.7648	0.00458584	2.33858
AX_99552472	5R	45.1543	0.00042253	3.37414
AX_99625124	5R	49.0359	0.00507684	2.29441
AX_99255792	5R	49.036	0.0030816	2.51122
AX_99844221	5R	50.0645	0.00432276	2.36424
AX_99889093	5R	58.4231	0.00226815	2.64433
AX_99522257	5R	61.5289	0.00257136	2.58984
AX_99720682	5R	61.5394	0.000138857	3.85743
AX_99282612	5R	62.3329	0.00157647	2.80232
AX_99622644	5R	62.3438	0.00157647	2.80232
AX_99516095	5R	62.3439	0.00157647	2.80232
AX_99753910	5R	62.3439	0.00157647	2.80232
AX_99614936	5R	62.344	0.00157647	2.80232
AX_99339446	5R	62.3446	0.00157647	2.80232
AX_99604118	5R	62.3448	0.00157647	2.80232
AX_99473329	5R	62.3451	0.00157647	2.80232
AX_99852628	5R	62.9494	0.00157647	2.80232
AX_99563586	5R	63.0922	0.00157647	2.80232
AX_99724299	5R	68.007	0.00221078	2.65546
AX_99813584	5R	68.0076	0.0019755	2.70432
AX_99353746	5R	68.0641	0.0034368	2.46385
AX_99776980	5R	68.0643	0.000754793	3.12217
AX_99432572	5R	68.1272	0.000903316	3.04416
AX_99578218	5R	68.4273	0.0034368	2.46385
AX_99729183	5R	68.5537	0.0034368	2.46385
AX_99703180	5R	70.5961	0.00163703	2.78594
AX_99310933	5R	70.6005	0.00157193	2.80357
AX_99512112	5R	70.6131	0.00014006	3.85369
AX_99299423	5R	70.6136	0.00122546	2.9117
AX_99398379	5R	70.6203	0.00221078	2.65546
AX_99843762	5R	70.6266	0.000120545	3.91885
AX_99457122	5R	70.6542	0.00014006	3.85369
AX_99675378	5R	70.7066	0.00157193	2.80357
AX_99271707	5R	70.7225	0.00520187	2.28384
AX_99739625	5R	70.7235	0.00270406	2.56798
AX_99721608	5R	70.8117	0.00195034	2.70989
AX_99841569	5R	70.8118	0.00234856	2.6292
AX_99340997	5R	70.8123	0.00221078	2.65546
AX_99866255	5R	70.814	0.00157193	2.80357
AX_99595769	5R	70.8694	0.00221078	2.65546
AX_99441148	5R	70.8823	0.00141045	2.85064
AX_99247075	5R	70.8924	0.00221078	2.65546
AX_99708872	5R	70.9069	0.00157193	2.80357
AX_99527415	5R	72.6253	0.00157647	2.80232
AX_99378497	5R	72.7269	0.00358843	2.4451
AX_99740176	5R	72.837	0.00157647	2.80232
AX_99763656	5R	72.9024	0.00157647	2.80232
AX_99788090	5R	72.9537	0.00299387	2.52377
AX_99846903	5R	73.0664	0.00157647	2.80232
AX_99684807	5R	73.0705	0.00157647	2.80232
AX_99738342	5R	73.0769	0.000776247	3.11
AX_99739345	5R	73.1032	0.00141045	2.85064
AX_99689050	5R	73.4096	0.00157193	2.80357
AX_99232982	5R	73.5194	0.00221078	2.65546
AX_99348027	5R	73.6541	0.00304948	2.51577
AX_99722403	5R	73.7243	0.00173074	2.76177
AX_99516899	5R	73.7243	0.00299565	2.52351
AX_99374624	5R	75.5761	0.00157647	2.80232
AX_99773374	5R	75.5762	0.00157647	2.80232
AX_99454854	5R	75.8055	0.00157647	2.80232
AX_99355176	5R	75.8096	0.00157647	2.80232
AX_99430960	5R	75.8209	0.00157647	2.80232
AX_99738318	5R	76.0036	0.00157647	2.80232
AX_99267116	5R	76.113	0.00156074	2.80667
AX_99813370	5R	76.1236	0.00466668	2.33099
AX_99403316	5R	77.1434	0.000875854	3.05757
AX_99854628	5R	84.426	0.00286128	2.54344
AX_99265791	5R	84.4262	0.00286128	2.54344
AX_99508591	5R	85.5255	0.00432201	2.36431
AX_99425979	5R	90.007	0.00491002	2.30892
AX_99288406	5R	91.9381	0.00290598	2.53671
AX_99546615	5R	91.9428	0.00491002	2.30892
AX_99571165	5R	93.6413	0.00349368	2.45672
AX_99320897	5R	93.6456	0.00286128	2.54344
AX_99323825	5R	93.8207	0.00369332	2.43258
AX_99294066	5R	93.821	0.00286128	2.54344
AX_99301192	5R	93.8562	0.00286128	2.54344
AX_99836161	5R	93.8581	0.00286128	2.54344
AX_99566286	5R	93.8582	0.00286128	2.54344
AX_99633758	5R	93.8589	0.00286128	2.54344
AX_99632516	5R	93.8604	0.00286128	2.54344
AX_99581385	5R	94.0116	0.00286128	2.54344
AX_99639760	5R	94.0117	0.00189537	2.7223
AX_99638772	5R	97.2456	0.00140755	2.85154
AX_99353626	5R	107.488	0.00533823	2.2726
AX_99805679	5R	107.488	0.00299058	2.52425
AX_99723887	5R	107.498	0.00429713	2.36682
AX_99835774	5R	107.498	0.00429713	2.36682
AX_99615487	5R	107.498	0.00183687	2.73592
AX_99683880	5R	107.499	0.00429713	2.36682
AX_99320996	5R	108.899	0.00286128	2.54344
AX_99745678	5R	108.9	0.00286128	2.54344
AX_99261724	5R	108.904	0.00189537	2.7223
AX_99247466	5R	108.904	0.00286128	2.54344
AX_99582581	5R	108.908	0.00286128	2.54344
AX_99284519	5R	109.095	0.00286128	2.54344
AX_99294257	5R	109.096	0.00286128	2.54344
AX_99237905	5R	109.096	0.00286128	2.54344
AX_99814960	5R	109.096	0.00286128	2.54344
AX_99547590	5R	109.096	0.00286128	2.54344
AX_99240792	5R	109.14	0.00286128	2.54344
AX_99845306	5R	109.261	0.00286128	2.54344
AX_99455329	5R	109.261	0.00286128	2.54344
AX_99293312	5R	109.261	0.00286128	2.54344
AX_99572227	5R	109.261	0.00286128	2.54344
AX_99685665	5R	109.266	0.00286128	2.54344
AX_99741370	5R	109.928	0.00321588	2.4927
AX_99884276	5R	109.999	0.00491002	2.30892
AX_99475913	5R	110.222	0.00117746	2.92905
AX_99532983	5R	111.704	0.00147299	2.8318
AX_99436860	5R	112.587	0.00546177	2.26267
AX_99470582	5R	112.874	0.00491002	2.30892
AX_99814905	5R	114.122	0.00250521	2.60116
AX_99502856	5R	114.372	0.00496024	2.3045
AX_99794659	5R	114.898	0.00491002	2.30892
AX_99574828	5R	115.035	0.00546177	2.26267
AX_99672583	5R	115.037	0.00491002	2.30892
AX_99756281	5R	115.178	0.00546177	2.26267
AX_99569434	5R	115.88	0.00463889	2.33359
AX_99571951	5R	115.9	0.00546177	2.26267
AX_99528612	5R	115.906	0.00538082	2.26915
AX_99813440	5R	118.017	0.00491002	2.30892
AX_99452475	5R	118.971	0.00546177	2.26267
AX_99809207	5R	119.018	0.00286128	2.54344
AX_99887873	5R	119.057	0.00286128	2.54344
AX_99240351	5R	119.128	0.0048353	2.31558
AX_99464997	5R	119.128	0.00286128	2.54344
AX_99420380	5R	120.864	0.00546177	2.26267
AX_99425801	5R	121.27	0.00286128	2.54344
AX_99534928	5R	121.271	0.00286128	2.54344
AX_99301675	5R	121.356	0.00160268	2.79515
AX_99844750	5R	121.356	0.00286128	2.54344
AX_99653750	5R	121.427	0.00109035	2.96244
AX_99406272	5R	121.645	0.00208124	2.68168
AX_99225803	5R	121.758	0.00286128	2.54344
AX_99387194	5R	124.019	0.00286128	2.54344
AX_99286579	5R	126.846	0.00286128	2.54344
AX_99862041	5R	127.058	0.00286128	2.54344
AX_99551708	5R	127.552	0.00259681	2.58556
AX_99417025	5R	127.602	0.00253863	2.5954
AX_99655517	5R	129.463	0.00455826	2.3412
AX_99667605	5R	129.598	0.00272577	2.56451
AX_99242688	5R	130.321	0.00285135	2.54495
AX_99360503	5R	130.897	0.00297198	2.52695
AX_99834524	5R	131.665	0.00286128	2.54344
AX_99301981	5R	132.083	0.00286128	2.54344
AX_99854974	5R	132.161	0.00286128	2.54344
AX_99465666	5R	133.032	0.00272577	2.56451
AX_99353718	5R	135.696	0.00294321	2.53118
AX_99750947	5R	137.474	0.00547525	2.2616
AX_99381319	5R	138.811	0.00286128	2.54344
AX_99588771	5R	138.965	0.00238228	2.62301
AX_99666630	5R	138.965	0.00268974	2.57029
AX_99887756	5R	203.432	0.00205507	2.68717
AX_99277308	5R	297.818	0.000681994	3.16622
AX_99671330	5R	393.527	0.000901921	3.04483
AX_99416517	5R	431.363	0.00301718	2.5204
AX_99626304	5R	431.91	0.00457689	2.33943
AX_99694449	5R	432.455	0.00436448	2.36007
AX_99863023	5R	432.531	0.00359376	2.44445
AX_99579700	5R	433.014	0.00504439	2.29719
AX_99533367	5R	438.579	0.00407431	2.38995
AX_99752458	5R	438.583	0.00407431	2.38995
AX_99733495	5R	461.222	0.00327664	2.48457
AX_99276964	5R	467.745	0.00438427	2.3581
AX_99451181	5R	467.746	0.00438427	2.3581
AX_99689943	5R	471.103	0.0012433	2.90543
AX_99655473	5R	473.088	0.00239785	2.62018
AX_99385197	5R	473.224	0.00144735	2.83943
AX_99254229	5R	473.278	0.00359424	2.44439
AX_99803610	5R	473.278	0.00442694	2.3539
AX_99884548	5R	473.785	0.00463252	2.33418
AX_99497233	5R	473.803	0.00442694	2.3539
AX_99604374	5R	473.901	0.00463252	2.33418
AX_99702302	5R	478.248	0.00311568	2.50645
AX_99814125	5R	489.089	0.00275445	2.55996
AX_99838063	5R	489.447	0.00288638	2.53965
AX_99860023	5R	491.607	0.000134499	3.87128
AX_99313736	5R	493.548	0.00494429	2.3059
AX_99729144	5R	494.512	0.0039836	2.39972
AX_99543332	5R	494.519	0.0027182	2.56572
AX_99655306	5R	494.519	0.0039836	2.39972
AX_99422233	5R	494.52	0.0039836	2.39972
AX_99266636	5R	494.52	0.0039836	2.39972
AX_99589431	5R	495.315	0.00444186	2.35244
AX_99758857	5R	496.321	0.00332473	2.47824
AX_99514009	5R	498.975	0.00223931	2.64989
AX_99529316	5R	499.679	0.00437965	2.35856
AX_99681734	5R	513.051	0.00392143	2.40656
AX_99669376	5R	522.814	0.00412517	2.38456
AX_99742882	5R	522.868	0.00412517	2.38456
AX_99260062	5R	529.582	0.00469371	2.32848
AX_99462938	5R	529.582	0.00297048	2.52717
AX_99458433	5R	530.282	0.00297048	2.52717
AX_99570957	5R	531.59	0.00363247	2.4398
AX_99660163	5R	531.913	0.000646925	3.18915
AX_99320597	5R	531.914	0.000646925	3.18915
AX_99269528	5R	533.112	0.00336581	2.47291
AX_99862268	5R	535.266	0.00509669	2.29271
AX_99233642	5R	538.095	0.00419117	2.37766
AX_99572973	5R	538.095	0.00179308	2.7464
AX_99428773	5R	541.655	0.00398814	2.39923
AX_99834936	5R	543.263	0.00321486	2.49284
AX_99747428	5R	545.072	0.00234356	2.63012
AX_99673787	5R	545.111	0.000389132	3.4099
AX_99695884	5R	545.686	0.00096544	3.01527
AX_99861605	5R	546.853	0.00174934	2.75713
AX_99660277	5R	548.129	0.000548712	3.26066
AX_99805238	5R	551.714	0.00156158	2.80644
AX_99440206	5R	552.452	0.00313936	2.50316
AX_99447012	5R	554.577	0.00253644	2.59577
AX_99474177	5R	554.584	0.00172373	2.76353
AX_99497172	5R	554.599	0.00255902	2.59193
AX_99590666	5R	554.679	0.000643777	3.19126
AX_99883907	5R	554.693	0.00151689	2.81905
AX_99596871	5R	554.714	0.0015502	2.80961
AX_99743488	5R	554.792	0.00527992	2.27737
AX_99507815	5R	554.795	0.00488695	2.31096
AX_99494090	5R	556.088	0.00302608	2.51912
AX_99515115	5R	561.119	0.00327721	2.4845
AX_99252533	5R	561.121	0.00397239	2.40095
AX_99699250	5R	562.356	0.00160635	2.79416
AX_99408986	5R	562.356	0.00544631	2.2639
AX_99761378	5R	562.802	0.00476464	2.32197
AX_99685401	5R	562.898	0.00374979	2.42599
AX_99384669	5R	563.367	0.00450516	2.34629
AX_99620326	5R	569.191	0.00412536	2.38454
AX_99450954	5R	575.894	0.00212866	2.67189
AX_99348529	5R	578.955	0.00369523	2.43236
AX_99404189	5R	579.049	0.00369523	2.43236
AX_99825182	5R	579.133	0.00201172	2.69643
AX_99328966	5R	579.133	0.00104903	2.97921
AX_99826257	5R	579.76	0.00325924	2.48688
AX_99421006	5R	580.253	0.00238351	2.62278
AX_99887627	5R	580.257	0.00238351	2.62278
AX_99574392	5R	580.281	0.00395558	2.40279
AX_99393778	5R	581.344	0.00151749	2.81887
AX_99483183	5R	582.456	0.0049621	2.30433
AX_99709447	5R	603.385	0.00447715	2.349
AX_99376992	5R	603.434	0.000746887	3.12675
AX_99563354	5R	603.435	0.00108091	2.96621
AX_99617402	5R	609.453	0.00312429	2.50525
AX_99372448	5R	609.453	0.00312429	2.50525
AX_99416720	5R	613.07	0.000420092	3.37666
AX_99399246	5R	616.462	0.00449863	2.34692
AX_99881974	5R	619.138	0.000477058	3.32143
AX_99298028	5R	619.145	0.000477058	3.32143
AX_99586567	5R	630.988	0.000967553	3.01433
AX_99532262	5R	633.031	0.000654279	3.18424
AX_99639062	5R	659.772	0.001681	2.77443
AX_99309007	5R	664.739	0.00461807	2.33554
AX_99226157	5R	697.987	0.00270966	2.56709
AX_99879351	5R	697.989	0.00252659	2.59747
AX_99311768	5R	697.989	0.00252659	2.59747
AX_99716905	5R	697.989	9.61422e-05	4.01709
AX_99789624	5R	698.435	0.00325352	2.48765
AX_99602510	5R	703.97	0.00393745	2.40478
AX_99498559	5R	703.97	0.00346035	2.46088
AX_99463907	5R	705.036	0.0050401	2.29756
AX_99329400	5R	712.78	0.000473207	3.32495
AX_99637793	5R	713.342	0.0043452	2.36199
AX_99799984	5R	713.342	0.00221558	2.65451
AX_99787063	5R	713.342	0.00241287	2.61747
AX_99404516	5R	713.342	0.00219534	2.6585
AX_99413183	5R	724.549	0.00293959	2.53171
AX_99609776	5R	725.011	0.00375362	2.42555
AX_99844739	5R	726.531	0.00319604	2.49539
AX_99514427	5R	726.531	0.00352324	2.45306
AX_99620452	5R	726.642	0.00357869	2.44628
AX_99814345	5R	728.275	0.00439814	2.35673
AX_99669551	5R	728.512	0.00454643	2.34233
AX_99562326	5R	748.262	0.000967945	3.01415
AX_99755413	5R	827.396	0.000662429	3.17886
AX_99823296	5R	827.396	0.000769387	3.11386
AX_99775399	5R	827.397	0.00292429	2.53398
AX_99540373	5R	827.397	0.00239892	2.61999
AX_99812883	5R	862.532	0.00224185	2.64939
AX_99539348	5R	862.683	0.00380723	2.41939
AX_99588455	5R	863.274	0.00548061	2.26117
AX_99287454	5R	863.359	0.00549669	2.2599
AX_99316699	5R	863.398	0.00261133	2.58314
AX_99887743	5R	863.728	0.00526574	2.27854
AX_99256428	5R	864.802	0.0015555	2.80813
AX_99238298	5R	864.892	0.00380946	2.41914
AX_99243861	5R	866.559	0.00533549	2.27283
AX_99354258	5R	866.621	0.00507956	2.29417
AX_99701723	6R	146.017	0.00434309	2.3622
AX_99793523	6R	167.373	0.0052749	2.27779
AX_99275383	6R	584.514	0.00280169	2.55258
AX_99296205	6R	643.201	0.00481875	2.31707
AX_99699652	6R	657.084	0.00376136	2.42466
AX_99735763	6R	657.084	0.00319185	2.49596
AX_99430511	6R	657.109	0.00225174	2.64748
AX_99527527	6R	657.109	0.00252471	2.59779
AX_99673743	6R	657.884	0.00546524	2.26239
AX_99513122	6R	658.653	0.00491636	2.30836
AX_99648127	6R	677.894	0.00329216	2.48252
AX_99496458	6R	690.995	0.00507168	2.29485
AX_99857214	6R	691.145	0.0009695	3.01345
AX_99341239	6R	691.242	0.00493706	2.30653
AX_99312241	6R	691.242	0.000351798	3.45371
AX_99878375	6R	691.251	0.0009695	3.01345
AX_99301669	6R	691.625	0.00116791	2.93259
AX_99276403	6R	691.625	0.00116791	2.93259
AX_99373961	6R	691.676	0.000677755	3.16893
AX_99740146	6R	691.677	0.000677755	3.16893
AX_99360127	6R	691.677	0.000677755	3.16893
AX_99349358	6R	691.681	0.00116791	2.93259
AX_99678932	6R	691.684	0.00116791	2.93259
AX_99597400	6R	691.766	0.00116791	2.93259
AX_99235346	6R	691.766	0.00116791	2.93259
AX_99842227	6R	691.767	0.00116791	2.93259
AX_99473010	6R	691.768	0.00116791	2.93259
AX_99762898	6R	691.811	0.000677755	3.16893
AX_99720726	6R	691.813	0.000677755	3.16893
AX_99278980	6R	691.818	0.000677755	3.16893
AX_99421925	6R	691.818	0.00116791	2.93259
AX_99630128	6R	691.818	0.00116791	2.93259
AX_99680804	6R	691.819	0.00116791	2.93259
AX_99420251	6R	691.856	0.000677755	3.16893
AX_99733192	6R	691.856	0.000677755	3.16893
AX_99782782	6R	691.856	0.00116791	2.93259
AX_99448588	6R	691.856	0.00116791	2.93259
AX_99274450	6R	691.876	0.00116791	2.93259
AX_99610172	6R	691.876	0.000482314	3.31667
AX_99589832	6R	691.877	0.000184407	3.73422
AX_99369767	6R	691.88	0.00116791	2.93259
AX_99478309	6R	691.882	0.000677755	3.16893
AX_99595425	6R	692.057	0.00116791	2.93259
AX_99848629	6R	692.066	0.00338179	2.47085
AX_99856818	6R	692.066	0.0009695	3.01345
AX_99704402	6R	692.067	0.0009695	3.01345
AX_99762912	6R	692.099	0.004806	2.31822
AX_99229405	6R	692.348	0.004806	2.31822
AX_99751888	6R	692.348	0.004806	2.31822
AX_99450264	6R	692.349	0.004806	2.31822
AX_99556111	6R	692.35	0.004806	2.31822
AX_99740053	6R	692.35	0.00246818	2.60762
AX_99824755	6R	692.351	0.00246818	2.60762
AX_99469193	6R	692.351	0.004806	2.31822
AX_99718741	6R	692.354	0.00503558	2.29795
AX_99818725	6R	692.713	0.00164247	2.7845
AX_99771521	6R	692.715	0.00164247	2.7845
AX_99369842	6R	692.716	0.00164247	2.7845
AX_99499505	6R	692.716	0.0009695	3.01345
AX_99812742	6R	692.716	0.00107245	2.96962
AX_99747387	6R	692.719	0.0045337	2.34355
AX_99307078	6R	692.719	0.0009695	3.01345
AX_99580863	6R	700.42	0.00311146	2.50704
AX_99299537	6R	701.702	0.00430641	2.36588
AX_99781949	6R	702.205	0.00420195	2.37655
AX_99835484	6R	704.751	0.00499703	2.30129
AX_99581249	6R	704.752	0.00499703	2.30129
AX_99735996	6R	706.232	0.0034552	2.46153
AX_99783488	6R	712.605	0.00149642	2.82495
AX_99806309	6R	716.295	0.00453454	2.34347
AX_99517212	6R	716.296	0.00171211	2.76647
AX_99631289	6R	719.653	0.00195312	2.70927
AX_99873304	6R	743.098	0.000500309	3.30076
AX_99827369	6R	747.77	0.00530774	2.27509
AX_99350636	6R	749.587	0.00288947	2.53918
AX_99566713	6R	750.107	0.00530774	2.27509
AX_99723069	6R	754.432	0.00253884	2.59536
AX_99433835	6R	754.435	0.00400844	2.39703
AX_99800109	6R	754.436	0.00400844	2.39703
AX_99831386	6R	754.436	0.00194241	2.71166
AX_99876846	6R	756.382	0.00224061	2.64963
AX_99698447	6R	794.354	0.00509205	2.29311
AX_99876608	6R	843.483	0.00401556	2.39625
AX_99550022	6R	864.074	0.00431254	2.36527
AX_99729456	6R	864.731	0.00257147	2.58982
AX_99238106	6R	867.713	0.00311414	2.50666
AX_99753338	6R	872.52	0.000952511	3.02113
AX_99273509	6R	872.538	0.00542	2.266
AX_99667166	6R	873.565	0.00455531	2.34148
AX_99551957	6R	873.704	0.000900557	3.04549
AX_99548099	6R	873.704	0.00124994	2.90311
AX_99684788	6R	873.9	0.00270436	2.56794
AX_99327722	6R	873.912	0.00196585	2.70645
AX_99707122	6R	874.912	0.00147088	2.83242
AX_99552135	6R	875.195	0.00228303	2.64149
AX_99555878	6R	876.041	0.00463396	2.33405
AX_99543519	6R	876.056	0.00553428	2.25694
AX_99762185	6R	876.332	0.00282798	2.54852
AX_99430909	6R	882.932	0.00321693	2.49256
AX_99660802	7R	3.16564	0.00543825	2.26454
AX_99347346	7R	4.93751	0.00532795	2.27344
AX_99873667	7R	4.93974	0.0033979	2.46879
AX_99261750	7R	20.963	0.00274045	2.56218
AX_99636998	7R	24.4197	0.00362972	2.44013
AX_99796177	7R	24.4257	0.00205887	2.68637
AX_99270214	7R	27.8117	0.00419239	2.37754
AX_99353964	7R	30.6155	0.000740452	3.1305
AX_99851045	7R	46.257	0.00129533	2.88762
AX_99743560	7R	46.7001	0.00475161	2.32316
AX_99717888	7R	47.8573	0.00548753	2.26062
AX_99684224	7R	48.8161	0.00184698	2.73354
AX_99635510	7R	51.2861	0.00114586	2.94087
AX_99341516	7R	51.4455	0.00110536	2.9565
AX_99684952	7R	51.4457	0.000661015	3.17979
AX_99779561	7R	51.4749	0.00456248	2.3408
AX_99632665	7R	51.478	0.00486077	2.31329
AX_99706170	7R	51.5515	0.00436364	2.36015
AX_99337243	7R	51.5516	0.00456248	2.3408
AX_99370098	7R	51.5519	0.00553934	2.25654
AX_99780244	7R	51.552	0.00553934	2.25654
AX_99609710	7R	54.8741	0.00182676	2.73832
AX_99877740	7R	59.8726	0.00486622	2.31281
AX_99637431	7R	60.096	0.00486622	2.31281
AX_99421745	7R	60.0995	0.00045982	3.33741
AX_99580546	7R	64.4116	0.000911012	3.04048
AX_99786250	7R	64.5837	0.00496375	2.30419
AX_99359621	7R	68.6492	0.00410175	2.38703
AX_99283418	7R	70.2708	0.00315158	2.50147
AX_99766450	7R	72.1568	4.68863e-06	5.32895
AX_99311224	7R	72.3873	0.000754887	3.12212
AX_99301897	7R	74.9954	0.000137381	3.86207
AX_99516563	7R	75.0777	0.000505707	3.2961
AX_99259929	7R	177.073	0.00463804	2.33367
AX_99473831	7R	199.592	0.00303711	2.51754
AX_99834577	7R	225.554	0.00463804	2.33367
AX_99521317	7R	225.632	0.00489236	2.31048
AX_99867882	7R	225.704	0.00489236	2.31048
AX_99236885	7R	225.745	0.00463804	2.33367
AX_99741421	7R	226.396	0.00489236	2.31048
AX_99751786	7R	226.399	0.00463804	2.33367
AX_99358179	7R	226.403	0.00463804	2.33367
AX_99249437	7R	226.436	0.00463804	2.33367
AX_99532923	7R	226.44	0.00489236	2.31048
AX_99684459	7R	228.106	0.00294655	2.53069
AX_99639321	7R	230.375	0.00463804	2.33367
AX_99565086	7R	231.562	0.00463804	2.33367
AX_99426342	7R	232.198	0.000147672	3.8307
AX_99394975	7R	232.252	0.00489236	2.31048
AX_99586071	7R	232.252	0.00463804	2.33367
AX_99264825	7R	232.252	0.00489236	2.31048
AX_99338362	7R	232.252	0.00489236	2.31048
AX_99497584	7R	232.337	0.00463804	2.33367
AX_99781944	7R	232.527	0.00463804	2.33367
AX_99862105	7R	232.528	0.00489236	2.31048
AX_99817987	7R	232.973	0.00463804	2.33367
AX_99539434	7R	232.974	0.00489236	2.31048
AX_99832865	7R	232.975	0.00489236	2.31048
AX_99525098	7R	232.975	0.00463804	2.33367
AX_99225280	7R	232.976	0.00463804	2.33367
AX_99291980	7R	232.976	0.00463804	2.33367
AX_99554736	7R	232.987	0.00463804	2.33367
AX_99274690	7R	233.222	0.00463804	2.33367
AX_99714080	7R	235.985	0.00489236	2.31048
AX_99880878	7R	235.988	0.00463804	2.33367
AX_99233238	7R	236.793	0.00463804	2.33367
AX_99411521	7R	236.795	0.00463804	2.33367
AX_99857038	7R	236.796	0.00463804	2.33367
AX_99557757	7R	237.042	0.00463804	2.33367
AX_99844627	7R	238.074	0.00463804	2.33367
AX_99798474	7R	238.577	0.00463804	2.33367
AX_99255202	7R	239.307	0.00463804	2.33367
AX_99528421	7R	260.113	3.06443e-06	5.51365
AX_99631456	7R	261.521	0.000550194	3.25948
AX_99239050	7R	261.521	0.00463804	2.33367
AX_99810929	7R	261.935	0.00544925	2.26366
AX_99843206	7R	262.603	0.00489236	2.31048
AX_99238109	7R	262.619	0.00489236	2.31048
AX_99316958	7R	262.732	0.00489236	2.31048
AX_99293162	7R	263.192	0.00489236	2.31048
AX_99478683	7R	263.195	0.00463804	2.33367
AX_99785599	7R	263.424	0.00489236	2.31048
AX_99843895	7R	405.347	0.000502599	3.29878
AX_99514565	7R	459.449	0.00408131	2.3892
AX_99373305	7R	494.896	2.75481e-05	4.55991
AX_99491241	7R	495.168	0.000936081	3.02869
AX_99547201	7R	495.93	0.00434994	2.36152
AX_99378208	7R	496.424	0.00384373	2.41525
AX_99638014	7R	497.12	0.00240787	2.61837
AX_99267348	7R	503.26	0.000113222	3.94607
AX_99447696	7R	507.354	0.00484397	2.3148
AX_99240891	7R	513.227	0.00407163	2.39023
AX_99352569	7R	513.538	5.02245e-05	4.29908
AX_99345469	7R	516.639	0.000898646	3.04641
AX_99529317	7R	533.029	0.00484397	2.3148
AX_99374161	7R	613.259	0.004307	2.36583
AX_99303323	7R	772.268	0.00290625	2.53667
AX_99525432	7R	818.61	0.00474204	2.32404
AX_99765743	7R	839.334	0.00529772	2.27591
AX_99468726	7R	861.908	0.000308199	3.51117
AX_99747658	7R	861.911	0.0029835	2.52527
AX_99523839	7R	861.911	0.000273498	3.56305
AX_99754516	7R	861.912	0.000255175	3.59316
AX_99751422	7R	861.913	0.000209957	3.67787
AX_99239361	7R	873.918	0.00407525	2.38985
AX_99385842	7R	878.56	0.000575224	3.24016
AX_99607226	Un	3.13339	0.00537653	2.2695
AX_99478960	Un	6.94052	0.00416247	2.38065
AX_99886643	Un	10.2531	0.00221075	2.65546
AX_99798430	Un	20.5944	0.00536251	2.27063
AX_99446936	Un	22.2172	0.00398074	2.40004
AX_99725087	Un	22.315	0.000705653	3.15141
AX_99301949	Un	22.3868	0.000705653	3.15141
AX_99854390	Un	22.4935	0.000725296	3.13948
AX_99271249	Un	22.5497	0.000725296	3.13948
AX_99712537	Un	22.5503	0.000725296	3.13948
AX_99513797	Un	22.6293	0.000725296	3.13948
AX_99660631	Un	22.6335	0.000725296	3.13948
AX_99435339	Un	22.6335	0.000725296	3.13948
AX_99223789	Un	24.7358	0.0018625	2.7299
AX_99840598	Un	24.737	0.00221078	2.65546
AX_99798614	Un	24.7388	0.000120545	3.91885
AX_99883562	Un	24.8038	0.00221078	2.65546
AX_99245400	Un	24.8042	0.000702729	3.15321
AX_99613545	Un	24.8059	0.00195034	2.70989
AX_99706985	Un	24.8102	0.00195034	2.70989
AX_99356171	Un	24.811	0.00195034	2.70989
AX_99352833	Un	24.8127	0.00195034	2.70989
AX_99272208	Un	25.0308	0.00157193	2.80357
AX_99678660	Un	26.367	0.00221078	2.65546
AX_99501548	Un	26.5455	0.0018625	2.7299
AX_99639596	Un	26.5852	0.00221078	2.65546
AX_99435282	Un	26.5853	0.00014006	3.85369
AX_99782221	Un	26.9295	0.00111174	2.954
AX_99539784	Un	26.9674	0.00221078	2.65546
AX_99553513	Un	26.9676	0.00157193	2.80357
AX_99574282	Un	29.0241	0.00321588	2.4927
AX_99731136	Un	29.0253	0.00321588	2.4927
AX_99540611	Un	29.0257	0.00249845	2.60233
AX_99712474	Un	29.0257	0.00321588	2.4927
AX_99448098	Un	29.0259	0.00149928	2.82412
AX_99319944	Un	29.0261	0.00321588	2.4927
AX_99547606	Un	29.0266	0.00321588	2.4927
AX_99879788	Un	29.0268	0.00321588	2.4927
AX_99685854	Un	29.0276	0.00321588	2.4927
AX_99656305	Un	32.661	0.00017399	3.75948
AX_99448848	Un	37.2101	0.00147134	2.83229
AX_99645200	Un	43.4986	0.00463804	2.33367
AX_99443948	Un	43.5053	0.00463804	2.33367
AX_99778475	Un	45.178	0.00463804	2.33367
AX_99410293	Un	45.2089	0.00463804	2.33367
AX_99440568	Un	45.243	0.00463804	2.33367
AX_99237923	Un	45.8587	0.00463804	2.33367
AX_99268561	Un	46.1697	0.00463804	2.33367
AX_99477166	Un	46.5588	0.00309018	2.51002
AX_99223729	Un	70.07	0.00431408	2.36511
AX_99309258	Un	85.7527	0.00157193	2.80357
AX_99487852	Un	85.9974	0.00221078	2.65546
AX_99854727	Un	86.0412	0.00221078	2.65546
AX_99439684	Un	86.1846	0.0018625	2.7299
AX_99491986	Un	86.2319	0.00219829	2.65792
AX_99327652	Un	86.3922	0.00141045	2.85064
AX_99286567	Un	86.4789	0.00014006	3.85369
AX_99451596	Un	151.221	0.00157647	2.80232
AX_99727307	Un	160.146	0.00231624	2.63522
AX_99846608	Un	160.153	0.00422412	2.37426
AX_99459448	Un	160.229	0.00209383	2.67906
AX_99566314	Un	166.523	0.00322324	2.49171
AX_99866565	Un	166.523	0.00211372	2.67495
AX_99763797	Un	170.019	0.00491002	2.30892
AX_99301374	Un	182.77	0.00207365	2.68326
AX_99554089	Un	197.034	0.00457226	2.33987
AX_99542614	Un	212.457	0.00286128	2.54344
AX_99252356	Un	243.607	0.00257136	2.58984
AX_99233900	Un	243.607	0.00257136	2.58984
AX_99324441	Un	243.618	0.000699901	3.15496
AX_99267605	Un	253.424	0.00446056	2.35061
AX_99873047	Un	294.268	0.00323517	2.4901
AX_99537155	Un	294.269	0.00418205	2.37861
AX_99815899	Un	294.269	0.00418205	2.37861
AX_99659003	Un	306.854	0.00189916	2.72144
AX_99235754	Un	329.76	0.000760508	3.1189
AX_99311496	Un	337.58	0.00489236	2.31048
AX_99634749	Un	348.657	0.00286128	2.54344
AX_99767485	Un	382.677	0.00519862	2.28411
AX_99243433	Un	390.043	0.00511781	2.29092
AX_99312125	Un	402.171	0.00340987	2.46726
AX_99785315	Un	407.998	0.00205725	2.68671
AX_99836308	Un	411.619	0.00509291	2.29303
AX_99294467	Un	435.901	0.00396688	2.40155
AX_99288073	Un	443.839	0.00286128	2.54344
AX_99684144	Un	443.839	0.00349368	2.45672
AX_99739709	Un	443.84	0.00286128	2.54344
AX_99701374	Un	444.118	0.000654151	3.18432
AX_99607346	Un	445.741	0.00489236	2.31048
AX_99436507	Un	511.188	0.00157647	2.80232
AX_99442244	Un	522.182	0.00463804	2.33367
AX_99259118	Un	533.278	0.00463804	2.33367
AX_99323767	Un	542.118	0.000876255	3.05737
AX_99587784	Un	576.918	0.00243807	2.61295
AX_99612758	Un	580.018	0.00163799	2.78569
AX_99616064	Un	580.658	0.00238351	2.62278
AX_99633249	Un	582.898	0.00196326	2.70702
AX_99745649	Un	597.818	0.00285227	2.54481
AX_99758001	Un	599.188	0.00169525	2.77077
AX_99889039	Un	618.068	0.00438427	2.3581
AX_99360551	Un	621.068	0.00385008	2.41453
AX_99519001	Un	622.578	0.00425279	2.37133
AX_99610775	Un	624.528	0.0030719	2.51259

## Sheet: N18
Supplementary table S4: Top 1000 powdery mildew resistance associated 600K SNP markers from MLM Genome-wide association study on 180 Nordic Seed hybrid rye (Secale cereale L.) elite breeding lines using BLUP estimated resistance value towards N18 Bgs population
Marker ID	Chromosome	Position (Mbp)	P value	LOD
AX_99666054	1R	1.40445	0.00505713	2.2961
AX_99721015	1R	1.76039	0.00641573	2.19275
AX_99851824	1R	76.3576	5.53909e-06	5.25656
AX_99407056	1R	388.214	4.37977e-08	7.35855
AX_99624737	1R	526.922	0.00666506	2.1762
AX_99440039	1R	556.774	0.00355734	2.44887
AX_99535333	1R	591.248	0.00648916	2.18781
AX_99228272	1R	592.061	0.00509135	2.29317
AX_99255636	1R	609.7	0.00261026	2.58332
AX_99337283	1R	609.703	0.00161675	2.79136
AX_99656994	1R	610.813	0.00500419	2.30067
AX_99350481	1R	611.322	0.00285361	2.54461
AX_99293862	1R	611.327	0.00227588	2.64285
AX_99365737	1R	611.414	0.00227588	2.64285
AX_99823810	1R	611.499	0.00227588	2.64285
AX_99878965	1R	611.499	0.00285476	2.54443
AX_99294310	1R	611.514	0.00227588	2.64285
AX_99223716	1R	611.759	0.0058165	2.23534
AX_99595028	1R	625.91	0.00683411	2.16532
AX_99251932	1R	626.284	0.00682234	2.16607
AX_99665692	1R	626.284	0.0052052	2.28356
AX_99309841	1R	626.286	0.0052052	2.28356
AX_99318216	1R	626.286	0.00682234	2.16607
AX_99493715	1R	626.287	0.00682234	2.16607
AX_99379082	1R	626.288	0.00682234	2.16607
AX_99290151	1R	626.294	0.00682234	2.16607
AX_99846037	1R	626.294	0.0052052	2.28356
AX_99531456	1R	626.424	0.0052052	2.28356
AX_99430653	1R	626.633	0.00271939	2.56553
AX_99429333	1R	626.754	0.00492441	2.30765
AX_99840780	1R	627.873	0.00516702	2.28676
AX_99880835	1R	629.442	0.00298582	2.52494
AX_99482591	1R	629.621	0.00212426	2.67279
AX_99749091	1R	629.622	0.00271939	2.56553
AX_99264459	1R	629.674	3.89218e-10	9.40981
AX_99571574	1R	630.054	0.00498587	2.30226
AX_99677246	1R	630.119	0.00599013	2.22256
AX_99422902	1R	630.326	0.00145894	2.83596
AX_99718189	1R	651.739	0.00363936	2.43897
AX_99345692	2R	3.73189	0.00487278	2.31222
AX_99731264	2R	20.247	0.00475157	2.32316
AX_99609265	2R	43.3974	0.002545	2.59431
AX_99418838	2R	451.414	0.00414816	2.38214
AX_99381191	2R	503.5	0.00230924	2.63653
AX_99708247	2R	576.203	7.22714e-08	7.14103
AX_99309764	2R	776.381	3.70766e-05	4.4309
AX_99272546	2R	790.823	5.86993e-08	7.23137
AX_99247296	2R	905.841	0.00230561	2.63721
AX_99432068	3R	2.34516	2.65696e-09	8.57562
AX_99484112	3R	15.8176	0.00141679	2.8487
AX_99778110	3R	16.2568	0.00330959	2.48023
AX_99334846	3R	16.2572	0.000455372	3.34163
AX_99683837	3R	16.4341	0.00527058	2.27814
AX_99708850	3R	16.7469	0.00624748	2.2043
AX_99699592	3R	16.7559	0.00267929	2.57198
AX_99403205	3R	16.7561	0.00629912	2.20072
AX_99617355	3R	17.8064	0.00623265	2.20533
AX_99625577	3R	17.8064	0.00369373	2.43254
AX_99239293	3R	20.0244	0.00488401	2.31122
AX_99272002	3R	20.0248	0.00521241	2.28296
AX_99569851	3R	20.0369	0.00661616	2.17939
AX_99715000	3R	20.377	0.00111546	2.95255
AX_99399560	3R	20.4151	0.0053921	2.26824
AX_99247265	3R	20.8749	0.004202	2.37654
AX_99358396	3R	20.8771	0.00537181	2.26988
AX_99343245	3R	20.8857	0.00317399	2.49839
AX_99503899	3R	20.8872	0.00626023	2.20341
AX_99636158	3R	20.888	0.00213383	2.67084
AX_99840439	3R	20.8924	0.00661616	2.17939
AX_99551234	3R	20.8925	0.00246133	2.60883
AX_99285477	3R	20.9124	0.00661616	2.17939
AX_99523608	3R	21.1641	0.00666644	2.17611
AX_99474006	3R	21.2658	0.00264953	2.57683
AX_99554953	3R	22.1887	0.00661367	2.17956
AX_99295915	3R	22.1887	0.00390273	2.40863
AX_99409725	3R	22.1953	0.00374713	2.4263
AX_99559222	3R	22.2244	0.00389675	2.4093
AX_99592067	3R	22.2397	0.00603711	2.21917
AX_99700648	3R	22.3035	0.00692755	2.15942
AX_99660388	3R	22.304	0.00704157	2.15233
AX_99421568	3R	22.4799	0.00626603	2.20301
AX_99465561	3R	22.4819	0.00679817	2.16761
AX_99388937	3R	22.4953	0.0056939	2.24459
AX_99836840	3R	22.5388	0.00427383	2.36918
AX_99603911	3R	22.5401	0.00401663	2.39614
AX_99250208	3R	22.5403	0.00307981	2.51148
AX_99681126	3R	23.034	0.00414923	2.38203
AX_99380957	3R	23.3444	0.00520809	2.28332
AX_99489169	3R	23.3448	0.0022907	2.64003
AX_99761131	3R	24.0672	0.00361398	2.44201
AX_99258050	3R	24.3007	0.00661616	2.17939
AX_99438464	3R	24.7948	0.00578062	2.23803
AX_99508035	3R	24.7949	0.00547056	2.26197
AX_99308162	3R	24.7957	0.00612482	2.21291
AX_99699836	3R	25.2835	0.00538338	2.26894
AX_99671252	3R	25.398	0.0070335	2.15283
AX_99774551	3R	25.3993	0.00666283	2.17634
AX_99583883	3R	25.3995	0.00661616	2.17939
AX_99308567	3R	25.4356	0.00419504	2.37726
AX_99447544	3R	25.4357	0.00661616	2.17939
AX_99472861	3R	25.4439	0.00486862	2.31259
AX_99853525	3R	25.4442	0.00389976	2.40896
AX_99837298	3R	25.4442	0.00463044	2.33438
AX_99439462	3R	25.4497	0.000757256	3.12076
AX_99821356	3R	25.4755	0.0019911	2.70091
AX_99359057	3R	25.4755	0.00171557	2.76559
AX_99542304	3R	25.4755	0.00146211	2.83502
AX_99339266	3R	25.5054	0.001278	2.89347
AX_99740489	3R	25.8997	0.00520416	2.28365
AX_99613794	3R	26.1874	0.00590282	2.22894
AX_99737699	3R	26.1892	0.00418476	2.37833
AX_99388485	3R	26.2517	0.0050775	2.29435
AX_99828179	3R	26.2654	0.00662007	2.17914
AX_99340476	3R	26.3378	0.0047195	2.3261
AX_99610097	3R	27.068	0.00320698	2.4939
AX_99690685	3R	27.1582	0.00223373	2.65097
AX_99837612	3R	27.2849	0.00595143	2.22538
AX_99770765	3R	27.5404	0.00284929	2.54526
AX_99271700	3R	27.5417	0.00509303	2.29302
AX_99294262	3R	27.5417	0.00145468	2.83723
AX_99451855	3R	27.5417	0.0025252	2.5977
AX_99379854	3R	27.6418	0.00340676	2.46766
AX_99241223	3R	27.642	0.00194797	2.71042
AX_99311557	3R	27.6424	0.00296184	2.52844
AX_99859916	3R	27.7952	0.00298956	2.52439
AX_99363695	3R	27.7955	0.00168401	2.77366
AX_99439188	3R	28.426	0.00376679	2.42403
AX_99321303	3R	28.8028	0.00314403	2.50251
AX_99803893	3R	28.8033	0.00365495	2.43712
AX_99379015	3R	28.8882	0.00178486	2.7484
AX_99418081	3R	28.8882	0.00399411	2.39858
AX_99473624	3R	28.8883	0.00178486	2.7484
AX_99355022	3R	28.8883	0.00241623	2.61686
AX_99390184	3R	28.9632	0.00661616	2.17939
AX_99724988	3R	28.9635	0.00328914	2.48292
AX_99773326	3R	28.9726	0.00278579	2.55505
AX_99531699	3R	29.4587	0.00219734	2.6581
AX_99806930	3R	29.4597	0.00219734	2.6581
AX_99814417	3R	29.46	0.00219734	2.6581
AX_99535489	3R	29.4631	0.00228945	2.64027
AX_99582579	3R	29.4631	0.0058817	2.2305
AX_99641187	3R	29.7214	0.00178486	2.7484
AX_99558252	3R	29.7219	0.00103112	2.98669
AX_99315644	3R	29.725	0.00167892	2.77497
AX_99611732	3R	29.7262	0.00541931	2.26606
AX_99877358	3R	29.7266	0.00400418	2.39749
AX_99307719	3R	29.7391	0.00467198	2.3305
AX_99724056	3R	29.7393	0.00399411	2.39858
AX_99742837	3R	29.757	0.00421936	2.37475
AX_99730834	3R	29.7576	0.0037909	2.42126
AX_99467651	3R	29.7607	0.00650331	2.18687
AX_99529507	3R	29.7822	0.00463192	2.33424
AX_99838338	3R	29.7826	0.00491868	2.30815
AX_99802683	3R	29.7827	0.00509303	2.29302
AX_99643627	3R	29.7827	0.00508706	2.29353
AX_99241054	3R	29.934	0.003906	2.40827
AX_99844964	3R	29.9343	0.00181661	2.74074
AX_99702090	3R	29.9821	0.000309598	3.5092
AX_99421994	3R	30.0579	0.000561796	3.25042
AX_99845190	3R	30.1114	0.00419027	2.37776
AX_99418937	3R	30.1117	0.00269909	2.56878
AX_99674369	3R	30.1131	0.00318308	2.49715
AX_99306371	3R	30.241	0.00412248	2.38484
AX_99281206	3R	30.5632	0.00260294	2.58454
AX_99537646	3R	31.3633	0.00499406	2.30155
AX_99487660	3R	31.3716	0.00562827	2.24963
AX_99725346	3R	31.4354	0.00420009	2.37674
AX_99656693	3R	31.5021	0.00439252	2.35729
AX_99594600	3R	31.5535	0.000975955	3.01057
AX_99377185	3R	31.5538	0.00410914	2.38625
AX_99667079	3R	31.554	0.0024675	2.60774
AX_99819129	3R	31.5541	0.00103112	2.98669
AX_99670101	3R	31.555	0.00376001	2.42481
AX_99426950	3R	31.5551	0.00157689	2.8022
AX_99859512	3R	31.5617	0.00516695	2.28677
AX_99297078	3R	31.6997	0.00654805	2.18389
AX_99872561	3R	31.6997	0.00491152	2.30878
AX_99667082	3R	31.7155	0.0053594	2.27088
AX_99263371	3R	31.773	0.00530278	2.2755
AX_99360584	3R	31.8398	0.00234534	2.62979
AX_99401293	3R	31.9221	0.00351261	2.45437
AX_99635078	3R	31.9389	0.00193911	2.7124
AX_99578272	3R	32.0881	0.00438547	2.35798
AX_99621980	3R	32.1866	0.00665933	2.17657
AX_99421048	3R	32.2075	0.00411702	2.38542
AX_99314125	3R	32.361	0.00557872	2.25347
AX_99648626	3R	32.4577	0.00127968	2.8929
AX_99773568	3R	32.4592	0.00416295	2.3806
AX_99858574	3R	32.9316	0.00271624	2.56603
AX_99393612	3R	32.9349	0.00378806	2.42158
AX_99621812	3R	32.9447	0.00327811	2.48438
AX_99593934	3R	32.9452	0.00288434	2.53995
AX_99393479	3R	32.9547	0.00485243	2.31404
AX_99419018	3R	33.0312	0.00400898	2.39697
AX_99616381	3R	33.1785	0.00264786	2.5771
AX_99583039	3R	33.2321	0.00661616	2.17939
AX_99744204	3R	33.2335	0.00264953	2.57683
AX_99354805	3R	33.2347	0.00255268	2.593
AX_99410801	3R	33.235	0.00219734	2.6581
AX_99313335	3R	33.2357	0.00255268	2.593
AX_99681693	3R	33.3234	0.0041477	2.38219
AX_99729596	3R	33.3246	0.00255268	2.593
AX_99377370	3R	33.4153	0.00442271	2.35431
AX_99432128	3R	33.4155	0.00344317	2.46304
AX_99791400	3R	33.4158	0.00413769	2.38324
AX_99476293	3R	33.4158	0.00442271	2.35431
AX_99638217	3R	33.8358	0.0027978	2.55318
AX_99591901	3R	34.0099	0.00608173	2.21597
AX_99555104	3R	34.0744	0.00603109	2.2196
AX_99432696	3R	34.2866	0.00263013	2.58002
AX_99478366	3R	34.3003	0.0052355	2.28104
AX_99764689	3R	34.313	0.00630902	2.20004
AX_99541865	3R	34.9436	0.00457483	2.33963
AX_99484492	3R	34.9546	0.00494335	2.30598
AX_99590945	3R	35.0899	0.00467998	2.32976
AX_99831082	3R	35.3186	0.00614249	2.21166
AX_99421315	3R	35.3422	0.00373496	2.42771
AX_99501213	3R	35.3446	0.00685938	2.16372
AX_99327190	3R	35.3618	0.00568612	2.24518
AX_99462994	3R	35.3627	0.00568612	2.24518
AX_99874741	3R	35.4919	0.00568612	2.24518
AX_99428160	3R	35.7212	0.00568612	2.24518
AX_99259396	3R	36.2918	0.00672974	2.172
AX_99486400	3R	36.8721	0.00649513	2.18741
AX_99457327	3R	57.7646	3.47275e-05	4.45933
AX_99571873	3R	81.3217	0.00296139	2.52851
AX_99663455	3R	674.625	2.97809e-07	6.52606
AX_99858787	3R	680.647	0.00475237	2.32309
AX_99834253	3R	680.649	0.00475237	2.32309
AX_99371728	3R	728.167	0.000867715	3.06162
AX_99749290	3R	806.568	0.00599935	2.2219
AX_99722194	3R	852.527	0.00482747	2.31628
AX_99709524	3R	865.63	0.00673219	2.17184
AX_99838066	3R	865.782	0.00619297	2.2081
AX_99527946	3R	879.145	0.00670947	2.17331
AX_99437960	3R	879.508	0.00626317	2.20321
AX_99656341	3R	879.508	0.0041219	2.3849
AX_99242905	3R	879.657	0.00701643	2.15388
AX_99819890	3R	879.818	0.00529464	2.27616
AX_99379287	3R	879.818	0.00676564	2.16969
AX_99231940	3R	881.732	0.00611639	2.2135
AX_99781923	3R	882.896	0.0016206	2.79032
AX_99829867	3R	883.001	0.00351149	2.45451
AX_99603561	3R	883.145	0.00638562	2.1948
AX_99266035	3R	908.987	0.00463996	2.33349
AX_99696601	3R	908.987	0.00463996	2.33349
AX_99570478	3R	909.004	0.00292424	2.53399
AX_99334647	3R	909.355	0.00223153	2.6514
AX_99576799	3R	913.028	0.00546613	2.26232
AX_99399971	3R	917.535	0.00508981	2.2933
AX_99533703	3R	918.916	1.16081e-06	5.93524
AX_99604352	3R	923.071	2.96541e-06	5.52791
AX_99725895	3R	925.13	0.0031285	2.50466
AX_99537620	3R	925.13	0.0031285	2.50466
AX_99476440	3R	944.287	0.00658264	2.1816
AX_99320289	3R	945.265	0.00324719	2.48849
AX_99597177	3R	945.513	0.00338731	2.47015
AX_99581867	3R	945.866	0.000284642	3.5457
AX_99592595	3R	946.036	0.00010429	3.98176
AX_99371814	4R	22.8979	0.00659526	2.18077
AX_99669276	4R	109.736	0.00020306	3.69237
AX_99292540	4R	242.726	0.00385866	2.41356
AX_99442917	4R	500.597	3.56203e-07	6.4483
AX_99253882	4R	586.176	0.00647744	2.1886
AX_99857646	4R	586.178	0.00647744	2.1886
AX_99407131	4R	586.183	0.00647744	2.1886
AX_99390246	4R	586.183	0.00647744	2.1886
AX_99331923	4R	588.596	0.00468006	2.32975
AX_99659905	4R	588.706	0.0023886	2.62186
AX_99339299	4R	588.708	0.00606241	2.21735
AX_99312707	4R	588.753	0.00363229	2.43982
AX_99485042	4R	588.772	0.00314619	2.50222
AX_99696449	4R	589.086	0.00398371	2.39971
AX_99497598	4R	589.089	0.00708856	2.14944
AX_99881493	4R	589.301	0.00321245	2.49316
AX_99291770	4R	589.303	0.00147096	2.8324
AX_99704495	4R	589.303	0.00253562	2.59592
AX_99378866	4R	591.094	0.00272327	2.56491
AX_99478262	4R	591.146	0.00240342	2.61917
AX_99423759	4R	591.351	0.00577555	2.23841
AX_99537949	4R	613.234	0.0019191	2.7169
AX_99267274	4R	633.237	0.00504227	2.29737
AX_99321618	4R	633.244	0.00555096	2.25563
AX_99294334	4R	633.273	0.00702788	2.15318
AX_99528085	4R	635.338	0.00595816	2.22489
AX_99848721	4R	636.022	0.00579086	2.23726
AX_99427268	4R	730.605	0.00278908	2.55454
AX_99879976	4R	750.692	0.0052075	2.28337
AX_99547850	4R	758.877	0.00603054	2.21964
AX_99594105	4R	768.058	0.00587382	2.23108
AX_99825908	4R	778.42	0.00584576	2.23316
AX_99363433	4R	798.321	5.27295e-07	6.27795
AX_99636508	4R	859.31	0.00641479	2.19282
AX_99732939	4R	859.31	0.00641479	2.19282
AX_99448110	4R	862.103	0.00649582	2.18737
AX_99525590	4R	884.968	6.90255e-06	5.16099
AX_99770762	4R	894.53	9.83262e-05	4.00733
AX_99432345	4R	894.674	0.00229074	2.64002
AX_99556671	4R	894.674	0.00377404	2.42319
AX_99397370	4R	894.674	0.00409725	2.38751
AX_99760941	5R	71.8586	0.00576816	2.23896
AX_99267116	5R	76.113	0.00424015	2.37262
AX_99312690	5R	95.9564	0.00676203	2.16992
AX_99498959	5R	389.635	6.4739e-05	4.18883
AX_99851760	5R	402.271	1.25362e-05	4.90184
AX_99812753	5R	402.271	4.81813e-05	4.31712
AX_99391593	5R	402.271	0.000579398	3.23702
AX_99705355	5R	429.876	0.00465607	2.33198
AX_99308004	5R	517.268	0.00497656	2.30307
AX_99794279	5R	519.444	6.53387e-06	5.18483
AX_99708004	5R	537.038	0.00342157	2.46577
AX_99806916	5R	541.299	0.000905453	3.04313
AX_99607790	5R	551.044	0.00617708	2.20922
AX_99762096	5R	552.023	0.00641807	2.1926
AX_99758814	5R	552.513	0.00525327	2.27957
AX_99270125	5R	552.997	0.00133879	2.87329
AX_99394768	5R	552.998	0.00228368	2.64137
AX_99667622	5R	552.998	0.00123002	2.91009
AX_99442403	5R	553.008	0.00153676	2.81339
AX_99334536	5R	554.798	0.00341446	2.46668
AX_99864970	5R	555.719	0.00457713	2.33941
AX_99789265	5R	555.725	0.000829216	3.08133
AX_99550937	5R	556.02	0.000396283	3.40199
AX_99795039	5R	556.032	0.00171774	2.76504
AX_99243924	5R	556.1	2.3694e-05	4.62536
AX_99515969	5R	556.131	0.000232278	3.63399
AX_99693663	5R	556.206	0.000263314	3.57953
AX_99612331	5R	556.208	0.00106066	2.97443
AX_99627888	5R	556.208	0.000349731	3.45627
AX_99714410	5R	556.209	0.00029369	3.53211
AX_99721757	5R	556.21	0.000230571	3.6372
AX_99509812	5R	556.211	0.000375347	3.42557
AX_99679303	5R	556.212	0.000349731	3.45627
AX_99782924	5R	556.212	0.000343753	3.46375
AX_99808007	5R	556.212	0.000377782	3.42276
AX_99507253	5R	556.268	0.00191851	2.71703
AX_99313906	5R	556.273	0.0004311	3.36542
AX_99312532	5R	556.581	0.0026855	2.57097
AX_99726579	5R	556.689	0.00303521	2.51781
AX_99869779	5R	556.691	0.00303521	2.51781
AX_99799944	5R	556.729	0.00303521	2.51781
AX_99291252	5R	556.729	0.00507828	2.29428
AX_99418139	5R	556.741	0.00442005	2.35457
AX_99553949	5R	556.743	0.00442005	2.35457
AX_99525088	5R	556.743	0.00507828	2.29428
AX_99430076	5R	556.839	0.00487655	2.31189
AX_99888863	5R	556.855	0.00507828	2.29428
AX_99266762	5R	557.122	0.00303521	2.51781
AX_99586963	5R	557.124	0.00303521	2.51781
AX_99882835	5R	557.143	0.00269538	2.56938
AX_99426219	5R	557.144	0.00269538	2.56938
AX_99500398	5R	557.144	0.00248788	2.60417
AX_99500456	5R	557.159	0.00562319	2.25002
AX_99348291	5R	557.294	0.00568982	2.2449
AX_99562081	5R	558.021	0.00404454	2.39313
AX_99885235	5R	561.506	0.00189706	2.72192
AX_99837319	5R	561.551	0.00419248	2.37753
AX_99418682	5R	561.553	0.00185827	2.73089
AX_99380919	5R	561.58	0.00211701	2.67428
AX_99503174	5R	561.749	0.0020389	2.6906
AX_99565466	5R	561.757	0.00195365	2.70915
AX_99499030	5R	561.76	0.002904	2.537
AX_99279883	5R	561.77	0.00145443	2.83731
AX_99297822	5R	561.77	0.00177754	2.75018
AX_99500262	5R	561.77	0.00124995	2.90311
AX_99852498	5R	561.772	0.000601987	3.22041
AX_99559910	5R	561.774	0.00152465	2.81683
AX_99719153	5R	561.78	0.0020389	2.6906
AX_99817584	5R	561.87	0.00152465	2.81683
AX_99240313	5R	562.008	0.00516716	2.28675
AX_99244506	5R	562.1	0.00565362	2.24767
AX_99452713	5R	566.083	0.00510577	2.29194
AX_99485372	5R	579.49	0.00561903	2.25034
AX_99306705	5R	579.494	0.0068832	2.16221
AX_99829998	5R	579.496	0.00109783	2.95947
AX_99394746	5R	579.631	0.00507642	2.29444
AX_99617107	5R	580.384	0.00376609	2.42411
AX_99728379	5R	581.234	0.000137513	3.86166
AX_99554081	5R	581.72	0.0017148	2.76579
AX_99352520	5R	581.86	0.0036295	2.44015
AX_99372301	5R	581.934	0.00633749	2.19808
AX_99671234	5R	581.937	0.00351567	2.45399
AX_99877893	5R	581.98	0.00697191	2.15665
AX_99238457	5R	581.98	0.000231891	3.63472
AX_99796291	5R	582.084	0.00630551	2.20028
AX_99389280	5R	582.21	0.00453785	2.34315
AX_99796641	5R	582.212	0.00363701	2.43926
AX_99388367	5R	582.223	0.00199467	2.70013
AX_99582483	5R	582.305	0.00508885	2.29338
AX_99340252	5R	582.421	0.00120325	2.91964
AX_99670428	5R	582.463	0.00650362	2.18684
AX_99760898	5R	584.599	0.00523464	2.28111
AX_99877588	5R	584.603	0.000313518	3.50374
AX_99344388	5R	584.963	0.00405576	2.39193
AX_99246600	5R	586.349	0.00189816	2.72167
AX_99494377	5R	586.349	0.00189816	2.72167
AX_99667923	5R	586.432	0.00323284	2.49042
AX_99233751	5R	586.433	0.00340571	2.46779
AX_99850756	5R	586.433	0.00183211	2.73705
AX_99790028	5R	586.435	0.00652976	2.1851
AX_99626214	5R	586.629	0.00346512	2.46028
AX_99803303	5R	662.543	0.000389361	3.40965
AX_99590821	5R	694.979	0.0027645	2.55838
AX_99871700	5R	694.983	0.0027645	2.55838
AX_99573101	5R	697.709	0.0027645	2.55838
AX_99415362	5R	706.671	0.00702896	2.15311
AX_99415000	5R	710.793	0.00509949	2.29247
AX_99795674	5R	763.172	0.00651419	2.18614
AX_99751875	5R	821.301	0.00695525	2.15769
AX_99714187	5R	862.96	0.00509107	2.29319
AX_99707477	5R	863.23	0.00509107	2.29319
AX_99588455	5R	863.274	0.00193946	2.71232
AX_99287454	5R	863.359	0.00454669	2.34231
AX_99278920	5R	863.369	0.00616342	2.21018
AX_99316699	5R	863.398	0.00111939	2.95102
AX_99831832	5R	863.528	0.00509107	2.29319
AX_99728146	5R	863.596	0.0042669	2.36989
AX_99544815	5R	863.722	0.00543631	2.2647
AX_99779055	5R	863.727	0.00525243	2.27964
AX_99887743	5R	863.728	0.00640112	2.19374
AX_99255463	5R	863.738	0.00500268	2.3008
AX_99256428	5R	864.802	0.00248875	2.60402
AX_99544139	5R	865.078	0.00668223	2.17508
AX_99743931	5R	868.708	0.00573753	2.24128
AX_99685793	6R	11.3284	0.00282603	2.54882
AX_99787948	6R	11.4307	0.00466707	2.33096
AX_99799951	6R	11.506	0.00657128	2.18235
AX_99419735	6R	11.5261	0.00653203	2.18495
AX_99388378	6R	11.5927	0.00569378	2.2446
AX_99296611	6R	34.3361	0.00188448	2.72481
AX_99842192	6R	57.4718	1.77468e-06	5.75088
AX_99425360	6R	57.8404	0.00256513	2.59089
AX_99224642	6R	91.8962	0.00586542	2.2317
AX_99837716	6R	101.884	0.00598534	2.22291
AX_99793482	6R	259.433	0.00363717	2.43924
AX_99460721	6R	421.743	2.11247e-06	5.67521
AX_99535014	6R	464.014	0.00634365	2.19766
AX_99373130	6R	565.821	0.0024482	2.61115
AX_99607165	6R	565.821	0.0024482	2.61115
AX_99268079	6R	565.821	0.0024482	2.61115
AX_99747795	6R	569.678	0.00186166	2.7301
AX_99259608	6R	631.005	0.000634376	3.19765
AX_99304265	6R	682.478	9.4464e-09	8.02473
AX_99844417	6R	697.962	0.00378472	2.42197
AX_99287584	6R	699.426	0.00260479	2.58423
AX_99299537	6R	701.702	2.78464e-09	8.55523
AX_99782192	6R	709.26	0.00492871	2.30727
AX_99689246	6R	712.562	0.00242747	2.61485
AX_99707827	6R	712.563	0.00325902	2.48691
AX_99841102	6R	764.529	0.00627867	2.20213
AX_99307384	6R	777.438	0.000484181	3.31499
AX_99635314	6R	799.88	1.56708e-09	8.80491
AX_99389411	6R	802.61	2.6685e-05	4.57373
AX_99569749	6R	819.856	0.00230359	2.6376
AX_99398562	6R	827.847	0.00457095	2.33999
AX_99390848	6R	859.489	0.00591066	2.22836
AX_99702511	6R	861.244	1.11435e-05	4.95298
AX_99321031	6R	873.808	0.00345516	2.46153
AX_99707122	6R	874.912	0.00648085	2.18837
AX_99861621	6R	883.047	4.2325e-06	5.3734
AX_99280564	7R	51.5521	0.00484117	2.31505
AX_99331335	7R	59.6666	0.00444143	2.35248
AX_99815280	7R	59.6667	0.00389611	2.40937
AX_99337810	7R	67.0346	0.00613489	2.21219
AX_99359621	7R	68.6492	0.00305796	2.51457
AX_99415618	7R	68.6493	0.00384661	2.41492
AX_99572336	7R	69.0473	0.00592388	2.22739
AX_99821831	7R	69.099	0.00284819	2.54543
AX_99766450	7R	72.1568	0.000713995	3.1463
AX_99339559	7R	72.2325	0.00633519	2.19824
AX_99354135	7R	73.3326	0.00453822	2.34311
AX_99756228	7R	78.4785	0.00676527	2.16971
AX_99657706	7R	78.4821	0.00522898	2.28158
AX_99546491	7R	78.4821	0.00522244	2.28213
AX_99832467	7R	254.704	2.58791e-06	5.58705
AX_99857115	7R	278.845	0.00391929	2.40679
AX_99490000	7R	284.177	0.00411146	2.386
AX_99275902	7R	539.841	0.00604851	2.21835
AX_99731507	7R	697.099	0.00512122	2.29063
AX_99683189	7R	699.598	0.00661003	2.1798
AX_99414585	7R	743.525	2.13494e-07	6.67061
AX_99330455	7R	745.741	0.00364649	2.43812
AX_99750649	7R	759.442	0.00668262	2.17505
AX_99786859	7R	759.443	0.00668262	2.17505
AX_99794855	7R	772.3	0.00504184	2.29741
AX_99890212	7R	792.748	0.00171557	2.76559
AX_99755051	7R	805.994	0.00512421	2.29037
AX_99659026	7R	858.915	4.33242e-09	8.36327
AX_99546443	7R	863.065	0.000143504	3.84314
AX_99437849	7R	863.346	8.43667e-05	4.07383
AX_99483056	7R	863.453	0.000128221	3.89204
AX_99592828	7R	863.566	0.000374363	3.42671
AX_99505435	7R	863.568	0.000643545	3.19142
AX_99542328	7R	863.752	1.71784e-05	4.76502
AX_99225544	7R	863.947	9.15707e-07	6.03824
AX_99632976	7R	864.004	4.4034e-05	4.35621
AX_99531570	7R	864.465	1.86061e-06	5.73034
AX_99837969	7R	864.552	3.35249e-06	5.47463
AX_99382469	7R	866.238	9.49881e-05	4.02233
AX_99440622	7R	872.903	0.00211474	2.67474
AX_99227080	7R	873.124	0.000428369	3.36818
AX_99787577	7R	873.124	0.000428369	3.36818
AX_99457745	7R	873.154	2.32077e-06	5.63437
AX_99690075	7R	873.295	0.00065077	3.18657
AX_99484546	7R	874.229	0.00168649	2.77302
AX_99640032	7R	874.283	0.000877215	3.05689
AX_99343292	7R	874.297	0.00342399	2.46547
AX_99565761	7R	874.318	0.00268507	2.57104
AX_99272250	7R	883.936	0.000914026	3.03904
AX_99536264	7R	884.08	1.46792e-08	7.8333
AX_99860392	7R	884.08	1.2905e-08	7.88924
AX_99708281	7R	884.081	1.04455e-11	10.9811
AX_99747789	7R	884.216	4.06516e-07	6.39092
AX_99322180	7R	884.236	1.29753e-07	6.88688
AX_99777051	7R	884.236	2.34469e-08	7.62991
AX_99539679	7R	884.238	9.00483e-06	5.04552
AX_99370397	7R	884.243	2.0689e-07	6.68426
AX_99379230	7R	884.244	1.796e-13	12.7457
AX_99310245	7R	884.249	0.00282593	2.54884
AX_99661237	7R	884.314	6.64454e-10	9.17754
AX_99841748	7R	884.314	5.77774e-11	10.2382
AX_99652756	7R	884.402	3.93728e-10	9.4048
AX_99646579	7R	884.402	7.4907e-11	10.1255
AX_99563521	7R	884.429	1.33061e-09	8.87595
AX_99756944	7R	884.434	2.25021e-08	7.64778
AX_99383093	7R	884.437	1.3531e-09	8.86867
AX_99476054	7R	884.449	0.000414553	3.38242
AX_99572514	7R	884.715	3.38782e-08	7.47008
AX_99730998	7R	884.716	3.93758e-10	9.40477
AX_99533350	7R	884.806	1.14705e-05	4.94042
AX_99488297	7R	884.922	1.27123e-10	9.89577
AX_99447992	7R	884.932	3.10339e-08	7.50816
AX_99288987	7R	885.032	4.07254e-08	7.39013
AX_99308290	7R	885.033	3.93758e-10	9.40477
AX_99888001	7R	885.034	5.29894e-11	10.2758
AX_99444311	7R	885.034	1.02246e-09	8.99035
AX_99886975	7R	885.034	1.0715e-06	5.97001
AX_99414987	7R	885.037	2.92567e-08	7.53377
AX_99589316	7R	885.088	1.49071e-09	8.82661
AX_99336792	7R	885.088	1.31222e-09	8.88199
AX_99793575	7R	885.089	6.9961e-07	6.15514
AX_99692376	7R	885.105	1.15611e-09	8.937
AX_99647001	7R	885.14	1.15611e-09	8.937
AX_99350787	7R	885.192	8.2877e-12	11.0816
AX_99277930	7R	885.202	2.19985e-12	11.6576
AX_99474067	7R	885.203	8.30216e-12	11.0808
AX_99669571	7R	885.329	1.36537e-10	9.86475
AX_99819931	7R	885.416	1.79514e-10	9.7459
AX_99721561	7R	885.418	9.20646e-08	7.03591
AX_99886523	7R	885.426	4.46244e-10	9.35043
AX_99507445	7R	885.505	2.70039e-08	7.56857
AX_99852444	7R	885.564	7.80878e-06	5.10742
AX_99530421	7R	885.596	0.000503761	3.29778
AX_99551144	7R	885.619	5.77365e-07	6.23855
AX_99859330	7R	885.619	5.77365e-07	6.23855
AX_99234750	7R	885.619	3.43267e-08	7.46437
AX_99568867	7R	885.76	4.22034e-10	9.37465
AX_99457966	7R	885.762	3.11285e-07	6.50684
AX_99327371	7R	885.762	1.57817e-10	9.80185
AX_99224048	7R	885.763	3.45565e-07	6.46147
AX_99227268	7R	885.766	4.38009e-10	9.35852
AX_99270855	7R	885.769	6.76787e-07	6.16955
AX_99553494	7R	885.769	5.31375e-10	9.2746
AX_99560949	7R	885.77	4.33713e-07	6.3628
AX_99822230	7R	885.77	5.31375e-10	9.2746
AX_99540124	7R	885.77	3.23608e-07	6.48998
AX_99465864	7R	885.77	3.31662e-10	9.4793
AX_99866207	7R	885.77	6.86157e-10	9.16358
AX_99659884	7R	885.798	1.47004e-07	6.83267
AX_99826588	7R	885.801	1.14705e-05	4.94042
AX_99457850	7R	885.802	6.76787e-07	6.16955
AX_99685168	7R	885.834	1.22049e-09	8.91347
AX_99766808	7R	885.897	0.000417881	3.37895
AX_99234719	7R	886.073	1.42992e-09	8.84469
AX_99592461	7R	886.24	1.41426e-09	8.84947
AX_99419388	7R	886.323	2.05208e-08	7.68781
AX_99544630	7R	886.431	7.10139e-07	6.14866
AX_99235708	7R	886.439	9.33924e-06	5.02969
AX_99507530	7R	886.439	1.53357e-09	8.8143
AX_99243679	7R	886.439	6.35843e-06	5.19665
AX_99593216	7R	886.439	1.94952e-12	11.7101
AX_99397766	7R	886.464	2.57386e-06	5.58941
AX_99622002	7R	886.772	3.68432e-11	10.4336
AX_99741163	7R	886.829	6.24697e-10	9.20433
AX_99299210	7R	886.831	7.75088e-07	6.11065
AX_99607643	7R	886.977	2.17073e-06	5.66339
AX_99840719	7R	886.977	9.11577e-12	11.0402
AX_99457459	7R	886.977	1.82058e-11	10.7398
AX_99261232	7R	886.98	1.03688e-06	5.98427
AX_99413512	7R	886.993	6.10818e-07	6.21409
AX_99247734	7R	886.993	5.31375e-10	9.2746
AX_99830358	7R	887.009	4.91741e-10	9.30826
AX_99513424	7R	887.009	9.11864e-10	9.04007
AX_99691552	7R	887.011	9.11864e-10	9.04007
AX_99453495	7R	887.011	5.31375e-10	9.2746
AX_99519925	7R	887.011	5.31375e-10	9.2746
AX_99526888	7R	887.011	1.1524e-08	7.9384
AX_99577487	7R	887.011	4.62966e-10	9.33445
AX_99870185	7R	887.011	3.93758e-10	9.40477
AX_99383767	7R	887.02	1.83562e-09	8.73622
AX_99425019	7R	887.028	0.000264911	3.5769
AX_99487952	7R	887.028	8.44826e-07	6.07323
AX_99854103	7R	887.094	3.53477e-10	9.45164
AX_99709753	7R	887.115	1.6552e-08	7.78115
AX_99701881	7R	887.131	1.03688e-06	5.98427
AX_99828667	7R	887.132	1.43397e-09	8.84346
AX_99260833	7R	887.132	3.34736e-05	4.4753
AX_99736640	7R	887.137	3.86017e-11	10.4134
AX_99803094	7R	887.142	9.15791e-11	10.0382
AX_99572002	7R	887.142	9.15791e-11	10.0382
AX_99566567	7R	887.147	2.88615e-11	10.5397
AX_99520996	7R	887.148	1.49594e-11	10.8251
AX_99619508	7R	887.292	4.23678e-10	9.37296
AX_99587402	7R	887.292	9.11864e-10	9.04007
AX_99808025	7R	887.305	9.19722e-06	5.03634
AX_99814424	7R	887.411	2.89252e-06	5.53872
AX_99234365	7R	887.412	9.30887e-07	6.0311
AX_99742064	7R	887.414	7.58451e-07	6.12007
AX_99482817	7R	887.416	9.12058e-07	6.03998
AX_99592992	7R	887.419	4.26577e-07	6.37
AX_99665830	7R	887.428	5.15729e-06	5.28758
AX_99577922	7R	887.475	7.2055e-07	6.14234
AX_99595545	7R	887.476	1.54694e-09	8.81053
AX_99758344	7R	887.485	9.13217e-08	7.03943
AX_99771568	7R	887.507	2.3192e-10	9.63466
AX_99629766	7R	887.57	2.30053e-06	5.63817
AX_99367522	7R	887.682	2.33535e-06	5.63165
AX_99294187	7R	887.682	5.23481e-06	5.2811
AX_99423173	7R	887.688	1.47402e-10	9.8315
AX_99704524	7R	887.694	1.11736e-09	8.95181
AX_99877115	7R	887.799	1.33323e-09	8.87509
AX_99367314	7R	887.805	2.14537e-11	10.6685
AX_99357459	7R	887.81	1.82138e-11	10.7396
AX_99597176	7R	887.82	2.07566e-10	9.68284
AX_99585325	7R	887.82	9.3134e-11	10.0309
AX_99414955	7R	887.82	5.27035e-10	9.27816
AX_99886743	7R	887.823	1.50461e-10	9.82258
AX_99336876	7R	887.892	7.13049e-10	9.14688
AX_99241676	7R	887.894	2.9255e-11	10.5338
AX_99731788	7R	887.985	2.33699e-09	8.63134
AX_99230742	7R	888.031	0.00193615	2.71306
AX_99536828	7R	888.032	0.0017869	2.7479
AX_99798964	7R	888.032	5.65374e-08	7.24766
AX_99558356	7R	888.038	7.07211e-07	6.15045
AX_99829771	7R	888.046	0.000477276	3.32123
AX_99685704	7R	888.077	7.26862e-13	12.1385
AX_99455652	7R	888.335	3.43133e-12	11.4645
AX_99694286	7R	888.37	1.13437e-07	6.94524
AX_99251753	7R	888.378	7.90256e-08	7.10223
AX_99345654	7R	888.999	1.49594e-11	10.8251
AX_99468873	7R	889.001	4.41666e-06	5.35491
AX_99816060	7R	889.001	1.19894e-06	5.9212
AX_99584002	7R	889.154	9.77819e-10	9.00974
AX_99634002	7R	889.171	1.796e-13	12.7457
AX_99834266	7R	889.172	5.31375e-10	9.2746
AX_99662558	7R	889.172	5.31375e-10	9.2746
AX_99547564	7R	889.191	2.97636e-09	8.52631
AX_99585451	7R	889.194	0.000175203	3.75646
AX_99403077	7R	889.205	1.394e-10	9.85574
AX_99502618	7R	889.206	8.04451e-08	7.0945
AX_99439691	7R	889.207	0.000260809	3.58368
AX_99627610	7R	889.216	0.00109948	2.95881
AX_99369221	7R	889.216	1.29588e-05	4.88744
AX_99529079	7R	889.216	0.000402607	3.39512
AX_99617499	7R	889.216	4.89309e-09	8.31042
AX_99787928	7R	889.216	2.20329e-11	10.6569
AX_99471131	7R	889.24	9.97917e-10	9.00091
AX_99430315	7R	889.263	0.00105871	2.97522
AX_99574770	7R	889.293	5.38212e-11	10.269
AX_99326293	7R	889.437	1.04187e-06	5.98218
AX_99660160	7R	889.473	9.56438e-08	7.01934
AX_99577776	7R	889.561	4.58461e-10	9.3387
AX_99693652	7R	890.022	5.31375e-10	9.2746
AX_99584820	7R	890.025	0.000169463	3.77093
AX_99862124	7R	890.082	8.01846e-09	8.09591
AX_99797921	7R	890.11	6.13271e-10	9.21235
AX_99885736	7R	890.111	1.12713e-11	10.948
AX_99778754	7R	890.159	8.40901e-11	10.0753
AX_99796218	7R	890.161	1.43513e-08	7.84311
AX_99533235	7R	890.22	2.6852e-11	10.571
AX_99473055	7R	890.22	6.17425e-08	7.20942
AX_99873715	7R	890.238	5.71645e-11	10.2429
AX_99889201	7R	890.238	6.24099e-11	10.2047
AX_99709209	7R	890.31	0.00018551	3.73163
AX_99507294	7R	890.311	2.09667e-07	6.67847
AX_99673614	7R	890.36	8.4452e-10	9.07339
AX_99428666	7R	890.361	5.56201e-08	7.25477
AX_99506789	7R	890.366	1.62357e-08	7.78953
AX_99579840	7R	890.366	3.04775e-06	5.51602
AX_99610985	7R	890.374	6.28427e-05	4.20175
AX_99436440	7R	890.387	2.95083e-10	9.53006
AX_99819257	7R	890.388	6.5782e-07	6.18189
AX_99449857	7R	890.394	0.00110977	2.95477
AX_99758305	7R	890.449	8.71203e-11	10.0599
AX_99724823	7R	890.45	4.99964e-08	7.30106
AX_99808726	7R	890.465	5.50848e-07	6.25897
AX_99321247	7R	890.465	1.37319e-10	9.86227
AX_99467349	7R	890.465	3.51053e-10	9.45463
AX_99695430	7R	890.465	1.11963e-06	5.95092
AX_99327539	7R	890.512	1.08494e-05	4.96459
AX_99741659	7R	890.715	1.79682e-07	6.7455
AX_99761109	7R	891.018	1.10746e-10	9.95567
AX_99485356	7R	891.022	6.61253e-10	9.17963
AX_99697342	7R	891.098	2.62403e-06	5.58103
AX_99402455	7R	891.098	1.09219e-10	9.9617
AX_99852839	7R	891.098	4.32627e-07	6.36389
AX_99431047	7R	891.142	3.61333e-09	8.44209
AX_99529160	7R	891.142	8.2954e-07	6.08116
AX_99310024	7R	891.145	9.3134e-11	10.0309
AX_99728709	7R	891.154	7.52686e-08	7.12339
AX_99877894	7R	891.155	5.56397e-05	4.25462
AX_99518346	7R	891.159	7.63385e-05	4.11726
AX_99819078	7R	891.16	2.50338e-07	6.60147
AX_99554367	7R	891.16	0.000606587	3.21711
AX_99779202	7R	891.16	0.00158695	2.79944
AX_99782566	7R	891.16	0.00501033	2.30013
AX_99292448	7R	891.16	8.18467e-08	7.087
AX_99801124	7R	891.164	6.07414e-07	6.21651
AX_99804584	7R	891.166	4.17498e-10	9.37935
AX_99626824	7R	891.166	7.66372e-09	8.11556
AX_99627354	7R	891.182	1.77129e-11	10.7517
AX_99500110	7R	891.182	4.65722e-11	10.3319
AX_99515297	7R	891.582	5.30957e-11	10.2749
AX_99784813	7R	891.583	5.31691e-11	10.2743
AX_99561324	7R	891.59	5.31375e-10	9.2746
AX_99227283	7R	891.59	9.11864e-10	9.04007
AX_99489371	7R	891.59	9.11864e-10	9.04007
AX_99513799	7R	891.59	4.43041e-11	10.3536
AX_99285523	7R	891.59	2.31653e-10	9.63516
AX_99756387	7R	891.59	5.31375e-10	9.2746
AX_99301291	7R	891.751	2.37753e-07	6.62387
AX_99528315	7R	891.752	7.92813e-13	12.1008
AX_99272992	7R	891.757	3.63652e-10	9.43931
AX_99315245	7R	891.757	2.24481e-10	9.64882
AX_99244781	7R	891.836	5.31691e-11	10.2743
AX_99526175	7R	891.836	9.82082e-09	8.00785
AX_99364285	7R	891.836	8.01411e-05	4.09614
AX_99441664	7R	891.836	6.61118e-10	9.17972
AX_99554600	7R	891.936	1.20208e-08	7.92007
AX_99696762	7R	891.938	1.64644e-11	10.7835
AX_99827305	7R	891.939	1.70897e-08	7.76727
AX_99720431	7R	892.06	1.25433e-11	10.9016
AX_99886178	7R	892.093	2.50992e-15	14.6003
AX_99791404	7R	892.094	3.45958e-12	11.461
AX_99745343	7R	892.094	6.2369e-09	8.20503
AX_99659852	7R	892.095	6.70383e-12	11.1737
AX_99727693	7R	892.095	6.70383e-12	11.1737
AX_99496960	7R	892.103	3.06685e-07	6.51331
AX_99809653	7R	892.105	4.51031e-08	7.34579
AX_99238562	7R	892.105	6.98844e-08	7.15562
AX_99885123	7R	892.254	5.04642e-08	7.29702
AX_99635776	7R	892.255	3.47729e-06	5.45876
AX_99458562	7R	892.38	2.62066e-07	6.58159
AX_99726534	7R	892.394	6.89516e-11	10.1615
AX_99251314	7R	892.402	5.54345e-06	5.25622
AX_99414072	7R	892.412	3.63084e-09	8.43999
AX_99778927	7R	892.431	5.16725e-10	9.28674
AX_99726460	7R	892.433	4.96259e-07	6.30429
AX_99246424	7R	892.433	3.89197e-11	10.4098
AX_99326807	7R	892.433	4.32168e-09	8.36435
AX_99618180	7R	892.434	1.796e-13	12.7457
AX_99283944	7R	892.434	1.23673e-11	10.9077
AX_99593257	7R	892.434	5.706e-09	8.24367
AX_99234239	7R	892.434	8.43397e-09	8.07397
AX_99336827	7R	892.434	4.32168e-09	8.36435
AX_99596472	7R	892.438	4.88823e-10	9.31085
AX_99478339	7R	892.449	3.86403e-09	8.41296
AX_99830451	7R	892.501	2.28333e-12	11.6414
AX_99525662	7R	892.504	1.2872e-13	12.8904
AX_99348532	7R	892.523	5.08518e-10	9.29369
AX_99623941	7R	892.568	1.24114e-11	10.9062
AX_99888657	7R	892.571	2.63579e-11	10.5791
AX_99421971	7R	892.612	0.000101592	3.99314
AX_99477963	7R	892.624	9.11864e-10	9.04007
AX_99790211	7R	892.691	0.000266401	3.57446
AX_99575235	7R	892.691	2.96136e-10	9.52851
AX_99789392	7R	892.692	7.65835e-10	9.11586
AX_99876080	7R	892.692	8.5332e-05	4.06889
AX_99678573	7R	892.885	2.77243e-10	9.55714
AX_99886044	7R	892.886	1.73546e-10	9.76058
AX_99455933	7R	893.335	7.21402e-10	9.14182
AX_99261873	7R	893.363	4.19185e-11	10.3776
AX_99887014	7R	893.363	1.72401e-06	5.76346
AX_99290987	7R	893.363	7.4071e-05	4.13035
AX_99676125	7R	893.365	2.71616e-11	10.566
AX_99644589	7R	893.365	4.36482e-11	10.36
AX_99828076	7R	893.402	1.1144e-08	7.95296
AX_99450601	7R	893.412	7.57953e-08	7.12036
AX_99348536	7R	893.48	1.47997e-10	9.82975
AX_99506852	7R	893.566	4.28755e-08	7.36779
AX_99470549	7R	893.568	3.24863e-08	7.4883
AX_99478441	7R	893.57	3.93758e-10	9.40477
AX_99532820	7R	893.571	9.11864e-10	9.04007
AX_99872010	7R	893.58	2.29888e-08	7.63848
AX_99342809	7R	893.58	1.17207e-06	5.93105
AX_99716996	7R	893.58	4.44024e-09	8.35259
AX_99363703	7R	893.582	4.44024e-09	8.35259
AX_99227567	7R	893.584	5.09291e-08	7.29303
AX_99317532	7R	893.586	5.31375e-10	9.2746
AX_99378737	7R	893.586	4.44024e-09	8.35259
AX_99790142	7R	893.6	5.94496e-08	7.22585
AX_99814728	7R	893.657	5.31375e-10	9.2746
AX_99603888	7R	893.657	5.31375e-10	9.2746
AX_99616036	7R	893.665	1.20825e-06	5.91784
AX_99819541	7R	893.696	4.32426e-10	9.36409
AX_99455661	7R	893.696	3.82168e-10	9.41775
AX_99844673	7R	893.697	1.01308e-10	9.99436
AX_99348373	7R	893.698	2.17559e-10	9.66242
AX_99511175	7R	893.699	3.65036e-10	9.43766
AX_99722483	7R	893.707	6.16592e-05	4.21
AX_99288294	7R	893.748	1.73546e-10	9.76058
AX_99705858	7R	893.748	2.89953e-08	7.53767
AX_99786028	7R	893.75	5.88415e-09	8.23032
AX_99502229	7R	893.751	3.54211e-10	9.45074
AX_99273000	7R	893.753	4.19488e-11	10.3773
AX_99765242	7R	893.753	5.68385e-09	8.24536
AX_99247304	7R	893.78	5.37894e-10	9.2693
AX_99776686	7R	893.78	5.00454e-10	9.30064
AX_99368159	7R	893.805	3.0967e-10	9.5091
AX_99852696	7R	893.812	5.74591e-10	9.24064
AX_99372918	7R	893.812	4.6804e-11	10.3297
AX_99856782	7R	893.826	1.53052e-11	10.8152
AX_99427341	7R	893.837	9.1845e-07	6.03694
AX_99668583	7R	893.855	3.9059e-07	6.40828
AX_99710892	7R	893.862	8.28673e-07	6.08162
AX_99587620	7R	894.191	1.12108e-06	5.95036
AX_99827424	7R	894.442	8.21913e-10	9.08517
AX_99415369	7R	894.517	2.89286e-11	10.5387
AX_99570845	7R	895.069	0.000356773	3.44761
AX_99711370	7R	895.087	7.16988e-09	8.14449
AX_99864752	7R	895.087	7.16988e-09	8.14449
AX_99680163	7R	895.089	2.3735e-09	8.62461
AX_99700306	7R	895.178	5.68923e-05	4.24495
AX_99725549	7R	895.186	2.53478e-05	4.59606
AX_99694932	7R	895.47	2.49048e-08	7.60372
AX_99428984	7R	895.471	2.45293e-08	7.61031
AX_99606095	7R	895.542	1.9449e-11	10.7111
AX_99746670	7R	895.543	4.94241e-09	8.30606
AX_99655712	7R	895.544	2.1704e-05	4.66346
AX_99670001	7R	895.546	2.12029e-11	10.6736
AX_99452744	7R	895.546	3.92658e-11	10.406
AX_99369729	7R	895.63	1.15854e-06	5.93609
AX_99613489	7R	895.723	8.93974e-10	9.04868
AX_99443111	7R	895.744	1.16299e-14	13.9344
AX_99332896	7R	896.002	2.99714e-11	10.5233
AX_99815767	7R	896.004	7.68507e-12	11.1144
AX_99313416	7R	896.009	1.52969e-06	5.8154
AX_99282869	7R	896.081	2.22746e-13	12.6522
AX_99770439	7R	898.721	1.03118e-11	10.9867
AX_99555358	7R	898.722	8.16649e-11	10.088
AX_99620824	7R	898.722	2.17728e-07	6.66209
AX_99749833	7R	899.348	6.34181e-09	8.19779
AX_99259859	7R	899.502	3.24714e-07	6.4885
AX_99564655	7R	899.505	0.000123117	3.90968
AX_99235073	7R	899.525	3.01391e-07	6.52087
AX_99498823	7R	899.558	1.09884e-09	8.95906
AX_99561340	7R	899.558	4.02916e-07	6.39479
AX_99754286	7R	899.558	4.02916e-07	6.39479
AX_99536859	7R	899.558	6.20865e-09	8.207
AX_99512916	7R	899.558	1.28131e-06	5.89235
AX_99831914	7R	899.677	0.000308731	3.51042
AX_99512623	7R	899.678	1.65112e-06	5.78222
AX_99806431	Un	7.69134	0.00564923	2.24801
AX_99623023	Un	17.6013	0.00426377	2.37021
AX_99632840	Un	17.7415	0.00696289	2.15721
AX_99603648	Un	17.7476	0.00463282	2.33415
AX_99843561	Un	17.8529	0.00414091	2.3829
AX_99750406	Un	18.747	0.00575338	2.24008
AX_99488490	Un	18.7935	0.00277	2.55752
AX_99731719	Un	18.8418	0.00223344	2.65103
AX_99875431	Un	18.8431	0.00622641	2.20576
AX_99800637	Un	18.9172	0.00361398	2.44201
AX_99438543	Un	18.9496	0.00611303	2.21374
AX_99654936	Un	18.9537	0.00626023	2.20341
AX_99268026	Un	18.9604	0.00570693	2.2436
AX_99718462	Un	36.342	0.00325889	2.48693
AX_99727670	Un	54.5631	0.00374653	2.42637
AX_99617335	Un	60.9438	0.00574498	2.24071
AX_99313551	Un	60.944	0.00460492	2.33678
AX_99382524	Un	60.9811	0.00090613	3.04281
AX_99467887	Un	61.1682	0.00618539	2.20863
AX_99504164	Un	61.6978	0.00219591	2.65839
AX_99846358	Un	68.6578	1.01517e-06	5.99346
AX_99753676	Un	68.6644	1.31438e-10	9.88128
AX_99435692	Un	68.6645	2.17424e-10	9.66269
AX_99840648	Un	68.6724	7.66988e-10	9.11521
AX_99719565	Un	68.6725	5.80651e-10	9.23609
AX_99387261	Un	68.6729	1.16408e-09	8.93402
AX_99564496	Un	68.6926	9.11864e-10	9.04007
AX_99692971	Un	68.6937	7.67444e-11	10.115
AX_99270443	Un	68.7152	1.624e-09	8.78941
AX_99875746	Un	68.7184	0.00683439	2.1653
AX_99769210	Un	68.7205	6.24569e-07	6.20442
AX_99809020	Un	68.7228	4.39511e-11	10.357
AX_99690119	Un	68.7228	1.90114e-08	7.72099
AX_99686426	Un	68.7234	2.74444e-08	7.56155
AX_99375079	Un	68.7238	2.68085e-07	6.57173
AX_99327838	Un	68.7777	1.19866e-09	8.9213
AX_99226977	Un	68.778	0.000808613	3.09226
AX_99596623	Un	68.7788	1.08186e-06	5.96583
AX_99373067	Un	68.7817	0.0019323	2.71393
AX_99720744	Un	68.7817	0.000761479	3.11834
AX_99698481	Un	68.7818	0.000224882	3.64805
AX_99383936	Un	68.7819	0.000142868	3.84507
AX_99682230	Un	68.8924	3.14496e-07	6.50238
AX_99747278	Un	68.9195	5.73859e-12	11.2412
AX_99338590	Un	68.9196	5.73859e-12	11.2412
AX_99314853	Un	69.005	4.18819e-08	7.37797
AX_99849910	Un	69.008	1.73775e-09	8.76001
AX_99757511	Un	69.0219	7.63599e-09	8.11713
AX_99466705	Un	69.0282	2.21729e-09	8.65418
AX_99543005	Un	69.1084	2.15274e-08	7.66701
AX_99340592	Un	69.1087	5.6334e-06	5.24923
AX_99508425	Un	69.1209	6.66615e-10	9.17612
AX_99379439	Un	69.1216	7.43427e-10	9.12876
AX_99427739	Un	69.1242	4.79848e-11	10.3189
AX_99711554	Un	69.1244	6.73862e-11	10.1714
AX_99847631	Un	69.1244	7.85949e-10	9.10461
AX_99623801	Un	69.1943	7.1833e-10	9.14368
AX_99328770	Un	69.2111	2.32876e-10	9.63288
AX_99400371	Un	69.2112	2.32876e-10	9.63288
AX_99607814	Un	69.2122	7.06929e-11	10.1506
AX_99469191	Un	69.2124	2.32876e-10	9.63288
AX_99861054	Un	69.2134	1.796e-13	12.7457
AX_99879232	Un	69.2139	1.16098e-10	9.93518
AX_99315608	Un	69.2156	5.97998e-10	9.2233
AX_99245096	Un	69.217	8.28471e-05	4.08172
AX_99706362	Un	69.2172	1.72059e-07	6.76432
AX_99645073	Un	69.2173	5.7024e-05	4.24394
AX_99380000	Un	69.2192	9.76891e-05	4.01015
AX_99360600	Un	69.2206	2.50992e-15	14.6003
AX_99365155	Un	69.2714	2.32876e-10	9.63288
AX_99570685	Un	69.2715	1.13432e-10	9.94526
AX_99330169	Un	69.2741	1.90326e-10	9.7205
AX_99469210	Un	69.2765	2.58147e-09	8.58813
AX_99818978	Un	69.2798	0.00700926	2.15433
AX_99858280	Un	69.2803	1.57325e-09	8.8032
AX_99238540	Un	69.2827	1.25806e-07	6.9003
AX_99787969	Un	69.4802	5.07926e-09	8.2942
AX_99236919	Un	69.4802	8.83358e-10	9.05386
AX_99416948	Un	69.5564	2.90864e-09	8.53631
AX_99438989	Un	69.5574	2.18861e-09	8.65983
AX_99393740	Un	69.5619	1.33207e-07	6.87547
AX_99222841	Un	69.6004	1.22379e-07	6.91229
AX_99440082	Un	69.6124	8.59865e-07	6.06557
AX_99503860	Un	69.6722	1.39761e-11	10.8546
AX_99362694	Un	69.7246	7.15046e-08	7.14567
AX_99305614	Un	69.7549	5.97169e-07	6.2239
AX_99346415	Un	69.774	4.55894e-05	4.34114
AX_99356982	Un	163.174	0.00170189	2.76907
AX_99623439	Un	163.358	0.000404981	3.39256
AX_99332269	Un	163.493	0.00568082	2.24559
AX_99482580	Un	163.497	0.00679424	2.16786
AX_99862257	Un	251.383	8.5329e-09	8.0689
AX_99445540	Un	257.551	0.00568612	2.24518
AX_99854566	Un	283.878	3.94514e-09	8.40394
AX_99531175	Un	283.895	1.46187e-09	8.83509
AX_99537619	Un	295.292	0.00704974	2.15183
AX_99856450	Un	296.009	0.00419245	2.37753
AX_99261917	Un	300.798	0.0047613	2.32227
AX_99659003	Un	306.854	0.00266983	2.57352
AX_99717990	Un	334.356	0.00124995	2.90311
AX_99266714	Un	334.356	0.00290716	2.53653
AX_99830479	Un	334.356	0.00290716	2.53653
AX_99321145	Un	334.356	0.00169605	2.77056
AX_99603123	Un	353.164	0.00568612	2.24518
AX_99825660	Un	365.63	4.31691e-10	9.36483
AX_99309746	Un	365.631	1.37838e-08	7.86063
AX_99480690	Un	370.062	3.63321e-12	11.4397
AX_99868312	Un	370.062	5.31375e-10	9.2746
AX_99784360	Un	370.897	4.46086e-10	9.35058
AX_99605757	Un	372.285	0.0017232	2.76366
AX_99350380	Un	374.473	0.00384052	2.41561
AX_99268575	Un	386.083	3.14501e-06	5.50238
AX_99542314	Un	388.868	5.21668e-11	10.2826
AX_99614457	Un	390.486	1.72084e-07	6.76426
AX_99704780	Un	392.003	6.39379e-08	7.19424
AX_99621552	Un	392.265	9.31883e-09	8.03064
AX_99814153	Un	392.265	1.9449e-11	10.7111
AX_99831141	Un	396.522	6.47569e-06	5.18871
AX_99275247	Un	402.171	0.00368432	2.43364
AX_99312125	Un	402.171	0.00598121	2.22321
AX_99615477	Un	416.372	0.00668689	2.17478
AX_99679901	Un	420.346	0.0030834	2.51097
AX_99475142	Un	422.086	7.18183e-10	9.14377
AX_99684748	Un	426.746	0.00288615	2.53968
AX_99311901	Un	426.746	0.00321115	2.49334
AX_99763529	Un	430.817	0.00208584	2.68072
AX_99464263	Un	435.593	1.70374e-08	7.7686
AX_99600447	Un	444.926	1.796e-13	12.7457
AX_99442992	Un	467.227	0.00342217	2.4657
AX_99324547	Un	498.724	0.005501	2.25956
AX_99251346	Un	501.523	1.60926e-08	7.79337
AX_99250709	Un	532.218	0.00534916	2.27171
AX_99436664	Un	556.418	2.92757e-07	6.53349
AX_99630163	Un	582.528	0.00674149	2.17124
AX_99705172	Un	592.358	4.41245e-05	4.35532
AX_99713922	Un	593.438	0.00327717	2.4845
AX_99562722	Un	621.108	2.87178e-09	8.54185
AX_99397075	Un	622.428	5.51446e-07	6.2585

## Sheet: N18_NRG
Supplementary table S4: Top 1000 powdery mildew resistance associated 600K SNP markers from MLM Genome-wide association study on 88 Nordic Seed hybrid rye (Secale cereale L.) elite non-restorer germplasm breeding lines using BLUP estimated resistance value towards N18 Bgs population
Marker ID	Chromosome	Position (Mbp)	P value	LOD
AX_99851824	1R	76.3576	0.00396433	2.40183
AX_99407056	1R	388.214	0.0053025	2.27552
AX_99337283	1R	609.703	0.015518	1.80916
AX_99264459	1R	629.674	0.000627537	3.20236
AX_99703980	1R	637.237	0.00891516	2.04987
AX_99453717	2R	30.5608	0.0115696	1.93668
AX_99716327	2R	31.5166	0.00583261	2.23414
AX_99732363	2R	32.174	0.0086662	2.06217
AX_99833937	2R	32.7392	0.00594481	2.22586
AX_99328118	2R	33.073	0.0126365	1.89837
AX_99609265	2R	43.3974	0.0112232	1.94988
AX_99689059	2R	168.5	0.00764869	2.11641
AX_99882560	2R	168.839	0.00764869	2.11641
AX_99627111	2R	168.839	0.00764869	2.11641
AX_99876076	2R	170.177	0.00764869	2.11641
AX_99402609	2R	172.138	0.00896653	2.04738
AX_99431506	2R	172.363	0.00764869	2.11641
AX_99260259	2R	172.735	0.00764869	2.11641
AX_99848478	2R	172.77	0.00764869	2.11641
AX_99545680	2R	172.859	0.00764869	2.11641
AX_99411057	2R	173.374	0.00896653	2.04738
AX_99709449	2R	173.382	0.00764869	2.11641
AX_99492908	2R	173.963	0.0148618	1.82793
AX_99300829	2R	174.814	0.0148618	1.82793
AX_99788606	2R	175.834	0.00764869	2.11641
AX_99772151	2R	176.307	0.0148618	1.82793
AX_99244282	2R	178.472	0.0148618	1.82793
AX_99358138	2R	178.476	0.0148618	1.82793
AX_99744861	2R	179.459	0.0148618	1.82793
AX_99712049	2R	186.695	0.00764869	2.11641
AX_99805574	2R	187.076	0.00764869	2.11641
AX_99633087	2R	187.672	0.00522504	2.28191
AX_99869978	2R	187.687	0.00896653	2.04738
AX_99422327	2R	187.688	0.00764869	2.11641
AX_99507782	2R	189.192	0.00764869	2.11641
AX_99789623	2R	190.294	0.00764869	2.11641
AX_99291193	2R	190.585	0.0103397	1.98549
AX_99263836	2R	190.592	0.00764869	2.11641
AX_99598104	2R	190.592	0.00764869	2.11641
AX_99871623	2R	190.632	0.00764869	2.11641
AX_99254654	2R	190.634	0.00764869	2.11641
AX_99847892	2R	196.87	0.00764869	2.11641
AX_99341446	2R	196.871	0.0148618	1.82793
AX_99809268	2R	236.049	0.00964199	2.01583
AX_99827064	2R	454.194	0.00964199	2.01583
AX_99672805	2R	456.744	0.0117076	1.93153
AX_99768851	2R	570.781	0.00767131	2.11513
AX_99340024	2R	574.158	0.0105952	1.97489
AX_99336533	2R	576.033	0.0105358	1.97733
AX_99708247	2R	576.203	0.000363936	3.43898
AX_99755763	2R	576.844	0.0149475	1.82543
AX_99462883	2R	578.431	0.0127242	1.89537
AX_99737928	2R	579.03	0.0127242	1.89537
AX_99707261	2R	579.047	0.0127242	1.89537
AX_99807586	2R	580.616	0.0127242	1.89537
AX_99365027	2R	581.014	0.0127242	1.89537
AX_99331761	2R	585.611	0.0133475	1.8746
AX_99815069	2R	715.402	0.0159856	1.79627
AX_99557719	2R	715.643	0.00436508	2.36001
AX_99702143	2R	715.96	0.0151927	1.81837
AX_99666684	2R	731.322	0.00981299	2.0082
AX_99336692	2R	734.875	0.00981299	2.0082
AX_99748206	2R	734.886	0.00981299	2.0082
AX_99551544	2R	768.689	0.015782	1.80184
AX_99389891	2R	769.94	0.0129488	1.88777
AX_99362711	2R	769.941	0.015782	1.80184
AX_99564452	2R	770.457	0.013022	1.88532
AX_99759042	2R	770.459	0.0129488	1.88777
AX_99765903	2R	770.595	0.0129488	1.88777
AX_99320931	2R	773.836	0.0157873	1.80169
AX_99374248	2R	774.013	0.0159619	1.79692
AX_99309764	2R	776.381	0.016136	1.7922
AX_99272546	2R	790.823	0.00309093	2.50991
AX_99432068	3R	2.34516	0.0053025	2.27552
AX_99683837	3R	16.4341	0.0136523	1.86479
AX_99699592	3R	16.7559	0.0113173	1.94626
AX_99403151	3R	17.2372	0.0136523	1.86479
AX_99261493	3R	17.7894	0.00866407	2.06228
AX_99617355	3R	17.8064	0.0110183	1.95788
AX_99516616	3R	17.9309	0.0113173	1.94626
AX_99788116	3R	19.1559	0.0135917	1.86673
AX_99575406	3R	20.4019	0.0113173	1.94626
AX_99399560	3R	20.4151	0.0110183	1.95788
AX_99358396	3R	20.8771	0.0110183	1.95788
AX_99343245	3R	20.8857	0.0110183	1.95788
AX_99759951	3R	21.1471	0.0136523	1.86479
AX_99523608	3R	21.1641	0.0119463	1.92277
AX_99811825	3R	21.1644	0.0113173	1.94626
AX_99713114	3R	21.1646	0.0113173	1.94626
AX_99251310	3R	21.2658	0.0110183	1.95788
AX_99554953	3R	22.1887	0.0136523	1.86479
AX_99295915	3R	22.1887	0.0110183	1.95788
AX_99592067	3R	22.2397	0.0136523	1.86479
AX_99700648	3R	22.3035	0.0110183	1.95788
AX_99660388	3R	22.304	0.0110183	1.95788
AX_99421568	3R	22.4799	0.0136523	1.86479
AX_99537510	3R	22.4813	0.0136523	1.86479
AX_99623647	3R	22.4945	0.0110183	1.95788
AX_99748684	3R	22.4946	0.0136523	1.86479
AX_99380957	3R	23.3444	0.0110183	1.95788
AX_99489169	3R	23.3448	0.0136523	1.86479
AX_99273534	3R	23.3452	0.0136523	1.86479
AX_99254657	3R	23.3466	0.0110183	1.95788
AX_99761131	3R	24.0672	0.0136523	1.86479
AX_99699836	3R	25.2835	0.0110183	1.95788
AX_99706575	3R	25.3215	0.0113173	1.94626
AX_99671252	3R	25.398	0.0136523	1.86479
AX_99774551	3R	25.3993	0.0136523	1.86479
AX_99472861	3R	25.4439	0.0136523	1.86479
AX_99853525	3R	25.4442	0.00761559	2.1183
AX_99837298	3R	25.4442	0.0110183	1.95788
AX_99439462	3R	25.4497	0.0136523	1.86479
AX_99613794	3R	26.1874	0.0142161	1.84722
AX_99737699	3R	26.1892	0.0136523	1.86479
AX_99429012	3R	26.2515	0.0110183	1.95788
AX_99828179	3R	26.2654	0.0110183	1.95788
AX_99393613	3R	26.2659	0.0136523	1.86479
AX_99340476	3R	26.3378	0.0110183	1.95788
AX_99353804	3R	26.7313	0.0119463	1.92277
AX_99610097	3R	27.068	0.0136523	1.86479
AX_99690685	3R	27.1582	0.0136523	1.86479
AX_99379854	3R	27.6418	0.0136523	1.86479
AX_99379015	3R	28.8882	0.0110183	1.95788
AX_99473624	3R	28.8883	0.0110183	1.95788
AX_99355022	3R	28.8883	0.0136523	1.86479
AX_99724988	3R	28.9635	0.0136523	1.86479
AX_99773326	3R	28.9726	0.0136523	1.86479
AX_99535489	3R	29.4631	0.0110183	1.95788
AX_99582579	3R	29.4631	0.0136523	1.86479
AX_99641187	3R	29.7214	0.0110183	1.95788
AX_99315644	3R	29.725	0.0110183	1.95788
AX_99742837	3R	29.757	0.0110183	1.95788
AX_99730834	3R	29.7576	0.0110183	1.95788
AX_99529507	3R	29.7822	0.0110183	1.95788
AX_99838338	3R	29.7826	0.0110183	1.95788
AX_99643627	3R	29.7827	0.0110183	1.95788
AX_99702090	3R	29.9821	0.0136523	1.86479
AX_99421994	3R	30.0579	0.0110183	1.95788
AX_99281206	3R	30.5632	0.0110183	1.95788
AX_99667079	3R	31.554	0.0110183	1.95788
AX_99426950	3R	31.5551	0.0110183	1.95788
AX_99798419	3R	31.5618	0.0110183	1.95788
AX_99360584	3R	31.8398	0.00761559	2.1183
AX_99401293	3R	31.9221	0.0113173	1.94626
AX_99586962	3R	32.4677	0.0135917	1.86673
AX_99587346	3R	32.495	0.0135917	1.86673
AX_99848360	3R	32.4952	0.0135917	1.86673
AX_99393612	3R	32.9349	0.0136523	1.86479
AX_99393479	3R	32.9547	0.0136523	1.86479
AX_99616381	3R	33.1785	0.0113173	1.94626
AX_99521611	3R	33.1791	0.0113173	1.94626
AX_99681693	3R	33.3234	0.0119463	1.92277
AX_99377370	3R	33.4153	0.0136523	1.86479
AX_99432128	3R	33.4155	0.0110183	1.95788
AX_99791400	3R	33.4158	0.0110183	1.95788
AX_99476293	3R	33.4158	0.0136523	1.86479
AX_99638217	3R	33.8358	0.0110183	1.95788
AX_99450574	3R	33.905	0.0113173	1.94626
AX_99591901	3R	34.0099	0.0113173	1.94626
AX_99797660	3R	34.0711	0.0136523	1.86479
AX_99432696	3R	34.2866	0.00822315	2.08496
AX_99478366	3R	34.3003	0.0110183	1.95788
AX_99541865	3R	34.9436	0.0145518	1.83708
AX_99816226	3R	34.9524	0.0113173	1.94626
AX_99232135	3R	34.9538	0.0136523	1.86479
AX_99484492	3R	34.9546	0.0136523	1.86479
AX_99590945	3R	35.0899	0.0110183	1.95788
AX_99598434	3R	35.144	0.0136523	1.86479
AX_99240225	3R	35.287	0.0136523	1.86479
AX_99831082	3R	35.3186	0.0113173	1.94626
AX_99421315	3R	35.3422	0.0076199	2.11805
AX_99501213	3R	35.3446	0.0113173	1.94626
AX_99327190	3R	35.3618	0.0113173	1.94626
AX_99462994	3R	35.3627	0.0113173	1.94626
AX_99874741	3R	35.4919	0.0113173	1.94626
AX_99428160	3R	35.7212	0.0113173	1.94626
AX_99361785	3R	36.2389	0.0136523	1.86479
AX_99356954	3R	36.8606	0.0136523	1.86479
AX_99486400	3R	36.8721	0.0110183	1.95788
AX_99335557	3R	36.9458	0.0113173	1.94626
AX_99428357	3R	52.878	0.0105024	1.97871
AX_99457327	3R	57.7646	0.00152747	2.81603
AX_99571873	3R	81.3217	0.0107566	1.96832
AX_99702943	3R	171.409	0.0145221	1.83797
AX_99663455	3R	674.625	0.000627537	3.20236
AX_99858787	3R	680.647	0.0113173	1.94626
AX_99834253	3R	680.649	0.0113173	1.94626
AX_99379828	3R	803.071	0.00125773	2.90041
AX_99244761	3R	806.554	0.0151269	1.82025
AX_99306062	3R	806.561	0.016171	1.79126
AX_99317447	3R	806.561	0.016171	1.79126
AX_99370882	3R	806.562	0.0151269	1.82025
AX_99749290	3R	806.568	0.016171	1.79126
AX_99346444	3R	807.111	0.0151269	1.82025
AX_99369721	3R	807.67	0.015552	1.80821
AX_99523461	3R	807.678	0.0151269	1.82025
AX_99550696	3R	808.193	0.0151269	1.82025
AX_99418219	3R	808.193	0.0151269	1.82025
AX_99541368	3R	808.194	0.016171	1.79126
AX_99433881	3R	808.212	0.0151269	1.82025
AX_99257414	3R	808.346	0.0151269	1.82025
AX_99273116	3R	808.35	0.0151269	1.82025
AX_99437314	3R	808.351	0.0151269	1.82025
AX_99776896	3R	808.351	0.016171	1.79126
AX_99722194	3R	852.527	0.00489898	2.30989
AX_99533703	3R	918.916	7.13872e-05	4.14638
AX_99604352	3R	923.071	0.00139869	2.85428
AX_99545558	3R	955.906	0.0128922	1.88967
AX_99592660	3R	956.664	0.0140277	1.85301
AX_99669276	4R	109.736	0.000286925	3.54223
AX_99292540	4R	242.726	0.0113173	1.94626
AX_99442917	4R	500.597	0.00690643	2.16075
AX_99395363	4R	794.418	0.00717482	2.14419
AX_99559679	4R	794.418	0.00891516	2.04987
AX_99363433	4R	798.321	0.0033311	2.47741
AX_99483420	4R	800.478	0.0146698	1.83357
AX_99461404	4R	883.226	0.0145221	1.83797
AX_99525590	4R	884.968	0.00154647	2.81066
AX_99432345	4R	894.674	0.0113173	1.94626
AX_99556671	4R	894.674	0.0136523	1.86479
AX_99397370	4R	894.674	0.0136523	1.86479
AX_99359190	5R	41.4235	0.0127764	1.89359
AX_99356372	5R	290.443	0.0145221	1.83797
AX_99544254	5R	377.126	0.00996339	2.00159
AX_99498959	5R	389.635	0.0053025	2.27552
AX_99851760	5R	402.271	0.000527278	3.27796
AX_99812753	5R	402.271	0.00251315	2.59978
AX_99772937	5R	473.061	0.0115284	1.93823
AX_99794279	5R	519.444	0.00567157	2.2463
AX_99262101	5R	540.606	0.0129706	1.88704
AX_99806916	5R	541.299	0.00379933	2.42029
AX_99263829	5R	579.887	0.0118746	1.92538
AX_99885246	5R	580.253	0.0124529	1.90473
AX_99807793	5R	580.38	0.00634346	2.19767
AX_99617107	5R	580.384	0.0158269	1.8006
AX_99369911	5R	580.431	0.0124529	1.90473
AX_99444770	5R	580.438	0.0118746	1.92538
AX_99278848	5R	580.438	0.0124529	1.90473
AX_99728379	5R	581.234	0.000472614	3.32549
AX_99747706	5R	581.264	0.00736519	2.13282
AX_99886478	5R	581.374	0.00882913	2.05408
AX_99642971	5R	581.374	0.0127735	1.89369
AX_99654304	5R	581.713	0.0124529	1.90473
AX_99624043	5R	581.713	0.0124529	1.90473
AX_99554081	5R	581.72	0.00856768	2.06714
AX_99869434	5R	581.853	0.0161373	1.79217
AX_99238457	5R	581.98	0.00489728	2.31005
AX_99683235	5R	581.983	0.00605984	2.21754
AX_99388367	5R	582.223	0.00928776	2.03209
AX_99582483	5R	582.305	0.0113131	1.94642
AX_99670428	5R	582.463	0.00727931	2.13791
AX_99300906	5R	583.088	0.0105167	1.97812
AX_99495658	5R	583.089	0.0105167	1.97812
AX_99280398	5R	583.124	0.0105167	1.97812
AX_99705274	5R	583.266	0.0105491	1.97678
AX_99640339	5R	583.556	0.0105167	1.97812
AX_99736025	5R	583.586	0.0105167	1.97812
AX_99885893	5R	583.588	0.0105167	1.97812
AX_99615014	5R	583.614	0.00605913	2.21759
AX_99471736	5R	583.614	0.0120562	1.91879
AX_99408102	5R	583.624	0.0105167	1.97812
AX_99817551	5R	583.625	0.00802755	2.09542
AX_99654729	5R	583.63	0.0107067	1.97034
AX_99868737	5R	583.633	0.0108261	1.96553
AX_99421001	5R	583.647	0.014459	1.83986
AX_99405389	5R	583.693	0.00605913	2.21759
AX_99852850	5R	583.714	0.00348873	2.45733
AX_99760898	5R	584.599	0.0081148	2.09072
AX_99877588	5R	584.603	0.000852389	3.06936
AX_99344388	5R	584.963	0.00445543	2.35111
AX_99440076	5R	585.872	0.0115242	1.93839
AX_99227485	5R	585.872	0.0105167	1.97812
AX_99412809	5R	585.872	0.0115242	1.93839
AX_99358423	5R	585.927	0.0135771	1.86719
AX_99433913	5R	586.226	0.00605913	2.21759
AX_99598743	5R	586.426	0.00784266	2.10554
AX_99606491	5R	586.427	0.00784266	2.10554
AX_99667923	5R	586.432	0.00928776	2.03209
AX_99233751	5R	586.433	0.0161373	1.79217
AX_99850756	5R	586.433	0.0115242	1.93839
AX_99790028	5R	586.435	0.00928776	2.03209
AX_99446110	5R	594.496	0.0119992	1.92085
AX_99710884	5R	610.274	0.00710275	2.14857
AX_99803303	5R	662.543	1.18016e-05	4.92806
AX_99539528	5R	754.392	0.00934081	2.02962
AX_99801283	5R	755.511	0.00934081	2.02962
AX_99225219	5R	755.664	0.00934081	2.02962
AX_99816318	5R	755.664	0.00934081	2.02962
AX_99858293	5R	755.664	0.00934081	2.02962
AX_99257131	5R	755.666	0.00934081	2.02962
AX_99600653	5R	755.669	0.00934081	2.02962
AX_99587674	5R	755.669	0.00934081	2.02962
AX_99826406	5R	755.669	0.00934081	2.02962
AX_99588179	5R	755.677	0.00934081	2.02962
AX_99391241	5R	755.678	0.00934081	2.02962
AX_99508832	5R	755.679	0.00738103	2.13188
AX_99296090	5R	755.94	0.00738103	2.13188
AX_99589119	5R	756.184	0.00934081	2.02962
AX_99837277	5R	756.186	0.00738103	2.13188
AX_99315470	5R	756.206	0.00738103	2.13188
AX_99356746	5R	756.303	0.0140001	1.85387
AX_99697613	5R	756.325	0.00934081	2.02962
AX_99714779	5R	756.494	0.00738103	2.13188
AX_99445069	5R	756.502	0.0160121	1.79555
AX_99430975	5R	756.581	0.00934081	2.02962
AX_99642221	5R	756.584	0.00934081	2.02962
AX_99802086	5R	756.662	0.00934081	2.02962
AX_99556649	5R	756.665	0.00934081	2.02962
AX_99595227	5R	756.673	0.00934081	2.02962
AX_99445968	5R	756.673	0.00934081	2.02962
AX_99864658	5R	756.673	0.00738103	2.13188
AX_99840380	5R	756.712	0.00934081	2.02962
AX_99744932	5R	756.763	0.00934081	2.02962
AX_99383605	5R	756.768	0.00934081	2.02962
AX_99798941	5R	756.77	0.00934081	2.02962
AX_99798333	5R	756.823	0.00934081	2.02962
AX_99291319	5R	756.823	0.00934081	2.02962
AX_99468722	5R	756.828	0.00934081	2.02962
AX_99807533	5R	756.829	0.00934081	2.02962
AX_99586970	5R	756.923	0.00934081	2.02962
AX_99296684	5R	756.925	0.00934081	2.02962
AX_99794033	5R	756.997	0.00934081	2.02962
AX_99632470	5R	757.038	0.00738103	2.13188
AX_99443301	5R	757.057	0.00934081	2.02962
AX_99561618	5R	757.061	0.00934081	2.02962
AX_99604882	5R	757.061	0.00934081	2.02962
AX_99526429	5R	757.062	0.00934081	2.02962
AX_99748593	5R	757.063	0.00934081	2.02962
AX_99374630	5R	757.064	0.00934081	2.02962
AX_99810665	5R	757.213	0.00934081	2.02962
AX_99584077	5R	757.254	0.00934081	2.02962
AX_99480869	5R	757.254	0.00934081	2.02962
AX_99266032	5R	757.254	0.00934081	2.02962
AX_99826511	5R	757.522	0.00934081	2.02962
AX_99388120	5R	758.038	0.00934081	2.02962
AX_99718154	5R	758.36	0.00934081	2.02962
AX_99704275	5R	758.597	0.00934081	2.02962
AX_99333742	5R	758.616	0.00934081	2.02962
AX_99469887	5R	758.841	0.00934081	2.02962
AX_99380696	5R	759.084	0.00934081	2.02962
AX_99282003	5R	759.22	0.00934081	2.02962
AX_99674704	5R	759.221	0.00738103	2.13188
AX_99569420	5R	759.234	0.00934081	2.02962
AX_99767598	5R	759.235	0.00934081	2.02962
AX_99697444	5R	759.401	0.0124637	1.90435
AX_99492911	5R	760.302	0.0144381	1.84049
AX_99265084	5R	760.619	0.0144381	1.84049
AX_99429816	5R	761.617	0.0144381	1.84049
AX_99715890	5R	761.618	0.0144381	1.84049
AX_99865067	5R	761.618	0.0144381	1.84049
AX_99583139	5R	761.803	0.0144381	1.84049
AX_99801942	5R	761.803	0.0160848	1.79358
AX_99243072	5R	761.819	0.0140001	1.85387
AX_99428201	5R	762.768	0.0144381	1.84049
AX_99714513	5R	763.18	0.0144381	1.84049
AX_99713958	5R	763.273	0.0129706	1.88704
AX_99260646	6R	26.6385	0.0107394	1.96902
AX_99296611	6R	34.3361	0.00222456	2.65276
AX_99888760	6R	45.3437	0.00541121	2.26671
AX_99441954	6R	45.3438	0.00220549	2.65649
AX_99539597	6R	45.3454	0.0110237	1.95767
AX_99517357	6R	45.8112	0.0110237	1.95767
AX_99579239	6R	45.9325	0.0151473	1.81966
AX_99269181	6R	45.9326	0.0113168	1.94628
AX_99398753	6R	45.9327	0.0109496	1.9606
AX_99339747	6R	46.1108	0.00541121	2.26671
AX_99778333	6R	46.1153	0.00597245	2.22385
AX_99869535	6R	46.1474	0.0110237	1.95767
AX_99555135	6R	46.1476	0.0110237	1.95767
AX_99556561	6R	46.1587	0.00597245	2.22385
AX_99494247	6R	46.1594	0.0110237	1.95767
AX_99370892	6R	46.1678	0.0122001	1.91364
AX_99695858	6R	46.2481	0.0110237	1.95767
AX_99537667	6R	47.1717	0.015998	1.79594
AX_99541577	6R	47.3192	0.00933304	2.02998
AX_99713394	6R	47.3231	0.0157752	1.80202
AX_99539644	6R	47.3263	0.0101635	1.99296
AX_99794932	6R	47.3809	0.0157752	1.80202
AX_99247319	6R	47.381	0.0073608	2.13307
AX_99421326	6R	47.3818	0.015998	1.79594
AX_99578853	6R	47.9471	0.0106009	1.97466
AX_99487715	6R	48.0915	0.0150933	1.82122
AX_99268086	6R	48.316	0.0150933	1.82122
AX_99395028	6R	51.4561	0.0112037	1.95064
AX_99575819	6R	51.4562	0.006625	2.17881
AX_99590264	6R	54.3885	0.0112037	1.95064
AX_99287167	6R	55.6561	0.0138043	1.85999
AX_99308465	6R	55.7955	0.0126133	1.89917
AX_99368393	6R	56.7773	0.0150933	1.82122
AX_99842192	6R	57.4718	0.00625382	2.20385
AX_99355730	6R	57.8599	0.00884359	2.05337
AX_99355217	6R	63.7416	0.014846	1.82839
AX_99226573	6R	129.215	0.00976497	2.01033
AX_99253255	6R	129.302	0.00345526	2.46152
AX_99405675	6R	134.174	0.00117588	2.92964
AX_99460721	6R	421.743	0.000627537	3.20236
AX_99820516	6R	423.83	0.0134225	1.87217
AX_99386407	6R	447.404	0.00833266	2.07922
AX_99375950	6R	448.223	0.0136481	1.86493
AX_99529337	6R	449.858	0.0154822	1.81017
AX_99696582	6R	462.349	0.0034154	2.46656
AX_99848736	6R	466.919	0.0103098	1.98675
AX_99747581	6R	479.843	0.00294962	2.53023
AX_99573602	6R	481.59	0.0014306	2.84448
AX_99268283	6R	494.741	0.00280876	2.55149
AX_99248532	6R	522.927	0.00567903	2.24573
AX_99858077	6R	530.74	0.0155264	1.80893
AX_99886271	6R	530.769	0.0155264	1.80893
AX_99613842	6R	542.457	0.0153769	1.81313
AX_99259608	6R	631.005	0.00631377	2.19971
AX_99304265	6R	682.478	0.0114504	1.94118
AX_99299537	6R	701.702	3.92197e-05	4.4065
AX_99725479	6R	702.101	0.0139542	1.85529
AX_99418694	6R	727.139	0.0137322	1.86226
AX_99635314	6R	799.88	4.42968e-08	7.35363
AX_99588931	6R	843.82	0.0113173	1.94626
AX_99702511	6R	861.244	0.00630883	2.20005
AX_99861621	6R	883.047	0.00690643	2.16075
AX_99268653	7R	27.141	0.00738206	2.13182
AX_99765954	7R	78.8765	0.00876183	2.05741
AX_99486530	7R	160.987	0.0114757	1.94022
AX_99788660	7R	180.601	0.0103639	1.98447
AX_99235031	7R	181.241	0.0103639	1.98447
AX_99768375	7R	183.447	0.0103639	1.98447
AX_99852049	7R	183.465	0.0103639	1.98447
AX_99779604	7R	187.417	0.0103639	1.98447
AX_99411256	7R	189.301	0.0116811	1.93252
AX_99742527	7R	190.525	0.00712762	2.14706
AX_99275934	7R	201.295	0.00594481	2.22586
AX_99777155	7R	201.388	0.00696731	2.15693
AX_99535887	7R	209.506	0.0105102	1.97839
AX_99367158	7R	217.915	0.00512371	2.29042
AX_99695560	7R	223.454	0.00512371	2.29042
AX_99497458	7R	225.353	0.0139088	1.85671
AX_99878602	7R	227.94	0.00512371	2.29042
AX_99242578	7R	231.086	0.00512371	2.29042
AX_99876506	7R	231.241	0.0048941	2.31033
AX_99843751	7R	231.538	0.00512371	2.29042
AX_99631671	7R	231.839	0.00512371	2.29042
AX_99698398	7R	232.861	0.00512371	2.29042
AX_99592857	7R	232.862	0.00448903	2.34785
AX_99547640	7R	235.668	0.00829215	2.08133
AX_99681767	7R	235.784	0.00512371	2.29042
AX_99382737	7R	236.018	0.0145165	1.83814
AX_99518489	7R	238.766	0.00829215	2.08133
AX_99735190	7R	238.766	0.00512371	2.29042
AX_99853206	7R	239.604	0.00512371	2.29042
AX_99691268	7R	240.595	0.00448903	2.34785
AX_99794494	7R	242.023	0.00512371	2.29042
AX_99403939	7R	243.251	0.00486926	2.31254
AX_99375555	7R	243.37	0.00113739	2.94409
AX_99281131	7R	243.398	0.00512371	2.29042
AX_99371184	7R	245.159	0.00512371	2.29042
AX_99881813	7R	247.699	0.00512371	2.29042
AX_99434049	7R	248.337	0.00512371	2.29042
AX_99258973	7R	253.07	0.00512371	2.29042
AX_99832467	7R	254.704	0.000340687	3.46764
AX_99224490	7R	254.808	0.00512371	2.29042
AX_99691980	7R	254.869	0.0145165	1.83814
AX_99538023	7R	255.043	0.00512371	2.29042
AX_99233571	7R	255.309	0.00512371	2.29042
AX_99430435	7R	255.41	0.00512371	2.29042
AX_99827025	7R	255.41	0.0145165	1.83814
AX_99759392	7R	255.937	0.0145165	1.83814
AX_99720960	7R	256.886	0.00512371	2.29042
AX_99827964	7R	257.013	0.0145165	1.83814
AX_99567244	7R	257.055	0.00512371	2.29042
AX_99807908	7R	258.274	0.00512371	2.29042
AX_99795144	7R	268.49	0.00512371	2.29042
AX_99812357	7R	268.493	0.0145165	1.83814
AX_99780151	7R	270.847	0.0145165	1.83814
AX_99500817	7R	272.766	0.00448903	2.34785
AX_99511009	7R	273.171	0.0138175	1.85957
AX_99472546	7R	273.473	0.00512371	2.29042
AX_99351407	7R	273.871	0.00512371	2.29042
AX_99768733	7R	276.34	0.00512371	2.29042
AX_99434774	7R	277.567	0.0145165	1.83814
AX_99807397	7R	278.399	0.00512371	2.29042
AX_99293958	7R	280.115	0.00448903	2.34785
AX_99380295	7R	280.837	0.00512371	2.29042
AX_99603378	7R	280.942	0.00512371	2.29042
AX_99876541	7R	281.438	0.00942942	2.02552
AX_99352582	7R	281.728	0.00512371	2.29042
AX_99639256	7R	290.522	0.0118585	1.92597
AX_99738723	7R	494.29	0.0127537	1.89436
AX_99421888	7R	524.802	0.0160899	1.79345
AX_99538884	7R	640.727	0.014565	1.83669
AX_99263798	7R	665.431	0.014565	1.83669
AX_99302918	7R	678.086	0.014565	1.83669
AX_99367656	7R	679.217	0.014565	1.83669
AX_99290734	7R	684.547	0.014565	1.83669
AX_99844086	7R	685.765	0.014565	1.83669
AX_99337795	7R	688.751	0.014565	1.83669
AX_99846305	7R	689.232	0.014565	1.83669
AX_99489524	7R	689.985	0.0122042	1.91349
AX_99242507	7R	690.876	0.014565	1.83669
AX_99486429	7R	691.503	0.014565	1.83669
AX_99816804	7R	704.848	0.014565	1.83669
AX_99260350	7R	705.849	0.0158158	1.80091
AX_99423438	7R	707.758	0.0076194	2.11808
AX_99707919	7R	708.832	0.014565	1.83669
AX_99424450	7R	722.438	0.0145221	1.83797
AX_99674180	7R	722.469	0.0145221	1.83797
AX_99254149	7R	727.649	0.00611848	2.21336
AX_99249404	7R	733.625	0.0145221	1.83797
AX_99536881	7R	733.632	0.0145221	1.83797
AX_99512795	7R	733.817	0.0145221	1.83797
AX_99701774	7R	734.203	0.0145221	1.83797
AX_99229038	7R	742.147	0.0145221	1.83797
AX_99414585	7R	743.525	0.00335678	2.47408
AX_99387720	7R	744.966	0.0145221	1.83797
AX_99330455	7R	745.741	0.0105561	1.9765
AX_99353148	7R	750.991	0.0145221	1.83797
AX_99321138	7R	754.869	0.0145221	1.83797
AX_99321709	7R	754.87	0.0145221	1.83797
AX_99316169	7R	755.01	0.0145221	1.83797
AX_99832265	7R	769.144	0.0145221	1.83797
AX_99430818	7R	828.457	0.0160559	1.79437
AX_99752487	7R	839.33	0.0145221	1.83797
AX_99659026	7R	858.915	5.61166e-06	5.25091
AX_99483056	7R	863.453	0.00690643	2.16075
AX_99592828	7R	863.566	0.00600533	2.22146
AX_99225544	7R	863.947	0.00159256	2.7979
AX_99531570	7R	864.465	0.00094253	3.0257
AX_99382469	7R	866.238	0.0127602	1.89414
AX_99690075	7R	873.295	0.00996675	2.00145
AX_99536264	7R	884.08	0.000291297	3.53566
AX_99860392	7R	884.08	0.000291297	3.53566
AX_99708281	7R	884.081	4.82958e-06	5.31609
AX_99747789	7R	884.216	4.82958e-06	5.31609
AX_99322180	7R	884.236	0.000627537	3.20236
AX_99777051	7R	884.236	0.000627537	3.20236
AX_99539679	7R	884.238	4.47427e-08	7.34928
AX_99370397	7R	884.243	0.000503422	3.29807
AX_99379230	7R	884.244	4.82958e-06	5.31609
AX_99310245	7R	884.249	0.00262606	2.5807
AX_99661237	7R	884.314	4.82958e-06	5.31609
AX_99841748	7R	884.314	6.89512e-07	6.16146
AX_99652756	7R	884.402	0.000291297	3.53566
AX_99646579	7R	884.402	0.000291297	3.53566
AX_99563521	7R	884.429	0.000291297	3.53566
AX_99756944	7R	884.434	0.0053025	2.27552
AX_99383093	7R	884.437	0.000291297	3.53566
AX_99476054	7R	884.449	0.0053025	2.27552
AX_99572514	7R	884.715	0.000627537	3.20236
AX_99730998	7R	884.716	4.82958e-06	5.31609
AX_99533350	7R	884.806	0.000627537	3.20236
AX_99488297	7R	884.922	5.61166e-06	5.25091
AX_99447992	7R	884.932	0.000627537	3.20236
AX_99288987	7R	885.032	0.000627537	3.20236
AX_99308290	7R	885.033	4.82958e-06	5.31609
AX_99888001	7R	885.034	4.47427e-08	7.34928
AX_99444311	7R	885.034	4.82958e-06	5.31609
AX_99886975	7R	885.034	5.47801e-07	6.26138
AX_99414987	7R	885.037	0.000627537	3.20236
AX_99589316	7R	885.088	4.82958e-06	5.31609
AX_99336792	7R	885.088	4.82958e-06	5.31609
AX_99793575	7R	885.089	4.47427e-08	7.34928
AX_99692376	7R	885.105	4.82958e-06	5.31609
AX_99647001	7R	885.14	4.82958e-06	5.31609
AX_99350787	7R	885.192	4.86792e-06	5.31266
AX_99277930	7R	885.202	4.82958e-06	5.31609
AX_99474067	7R	885.203	4.82958e-06	5.31609
AX_99669571	7R	885.329	4.47427e-08	7.34928
AX_99819931	7R	885.416	4.47427e-08	7.34928
AX_99721561	7R	885.418	0.0053025	2.27552
AX_99886523	7R	885.426	3.09704e-05	4.50905
AX_99507445	7R	885.505	4.24175e-06	5.37245
AX_99852444	7R	885.564	0.00294322	2.53118
AX_99530421	7R	885.596	0.000627537	3.20236
AX_99551144	7R	885.619	5.47801e-07	6.26138
AX_99859330	7R	885.619	5.47801e-07	6.26138
AX_99234750	7R	885.619	4.47427e-08	7.34928
AX_99568867	7R	885.76	4.82958e-06	5.31609
AX_99457966	7R	885.762	2.43047e-06	5.61431
AX_99327371	7R	885.762	4.82958e-06	5.31609
AX_99224048	7R	885.763	4.82958e-06	5.31609
AX_99227268	7R	885.766	4.82958e-06	5.31609
AX_99270855	7R	885.769	4.82958e-06	5.31609
AX_99553494	7R	885.769	4.82958e-06	5.31609
AX_99560949	7R	885.77	4.82958e-06	5.31609
AX_99822230	7R	885.77	4.82958e-06	5.31609
AX_99540124	7R	885.77	4.82958e-06	5.31609
AX_99866207	7R	885.77	4.82958e-06	5.31609
AX_99465864	7R	885.77	4.82958e-06	5.31609
AX_99659884	7R	885.798	0.000627537	3.20236
AX_99826588	7R	885.801	0.000627537	3.20236
AX_99457850	7R	885.802	4.82958e-06	5.31609
AX_99685168	7R	885.834	4.82958e-06	5.31609
AX_99766808	7R	885.897	1.98167e-05	4.70297
AX_99234719	7R	886.073	4.82958e-06	5.31609
AX_99592461	7R	886.24	4.47427e-08	7.34928
AX_99419388	7R	886.323	8.08414e-06	5.09237
AX_99544630	7R	886.431	5.47801e-07	6.26138
AX_99235708	7R	886.439	4.47427e-08	7.34928
AX_99243679	7R	886.439	5.47801e-07	6.26138
AX_99507530	7R	886.439	4.82958e-06	5.31609
AX_99593216	7R	886.439	2.42044e-07	6.61611
AX_99397766	7R	886.464	5.47801e-07	6.26138
AX_99622002	7R	886.772	9.60656e-08	7.01743
AX_99741163	7R	886.829	5.47801e-07	6.26138
AX_99299210	7R	886.831	2.20836e-05	4.65593
AX_99607643	7R	886.977	4.82958e-06	5.31609
AX_99840719	7R	886.977	2.43047e-06	5.61431
AX_99457459	7R	886.977	2.02772e-05	4.69299
AX_99261232	7R	886.98	4.82958e-06	5.31609
AX_99413512	7R	886.993	2.43047e-06	5.61431
AX_99247734	7R	886.993	4.82958e-06	5.31609
AX_99830358	7R	887.009	4.82958e-06	5.31609
AX_99513424	7R	887.009	4.82958e-06	5.31609
AX_99691552	7R	887.011	4.82958e-06	5.31609
AX_99453495	7R	887.011	4.82958e-06	5.31609
AX_99519925	7R	887.011	4.82958e-06	5.31609
AX_99526888	7R	887.011	5.47801e-07	6.26138
AX_99577487	7R	887.011	2.43047e-06	5.61431
AX_99870185	7R	887.011	4.82958e-06	5.31609
AX_99383767	7R	887.02	4.82958e-06	5.31609
AX_99425019	7R	887.028	5.47801e-07	6.26138
AX_99487952	7R	887.028	4.82958e-06	5.31609
AX_99854103	7R	887.094	4.82958e-06	5.31609
AX_99709753	7R	887.115	4.82958e-06	5.31609
AX_99701881	7R	887.131	4.82958e-06	5.31609
AX_99828667	7R	887.132	4.82958e-06	5.31609
AX_99260833	7R	887.132	0.000627537	3.20236
AX_99736640	7R	887.137	0.000180779	3.74285
AX_99803094	7R	887.142	4.82958e-06	5.31609
AX_99572002	7R	887.142	4.82958e-06	5.31609
AX_99566567	7R	887.147	2.43047e-06	5.61431
AX_99520996	7R	887.148	0.000180779	3.74285
AX_99619508	7R	887.292	4.82958e-06	5.31609
AX_99587402	7R	887.292	4.82958e-06	5.31609
AX_99808025	7R	887.305	2.27788e-05	4.64247
AX_99533164	7R	887.307	0.0137269	1.86243
AX_99814424	7R	887.411	5.47801e-07	6.26138
AX_99234365	7R	887.412	5.47801e-07	6.26138
AX_99742064	7R	887.414	5.47801e-07	6.26138
AX_99482817	7R	887.416	4.82958e-06	5.31609
AX_99592992	7R	887.419	5.47801e-07	6.26138
AX_99665830	7R	887.428	5.47801e-07	6.26138
AX_99577922	7R	887.475	4.47427e-08	7.34928
AX_99595545	7R	887.476	5.47801e-07	6.26138
AX_99758344	7R	887.485	4.24175e-06	5.37245
AX_99771568	7R	887.507	2.43047e-06	5.61431
AX_99629766	7R	887.57	9.67375e-06	5.01441
AX_99367522	7R	887.682	0.000211293	3.67511
AX_99294187	7R	887.682	4.82958e-06	5.31609
AX_99423173	7R	887.688	4.82958e-06	5.31609
AX_99704524	7R	887.694	0.000627537	3.20236
AX_99877115	7R	887.799	4.82958e-06	5.31609
AX_99367314	7R	887.805	0.000627537	3.20236
AX_99357459	7R	887.81	4.47427e-08	7.34928
AX_99597176	7R	887.82	7.47287e-06	5.12651
AX_99585325	7R	887.82	4.82958e-06	5.31609
AX_99414955	7R	887.82	4.82958e-06	5.31609
AX_99886743	7R	887.823	3.61636e-06	5.44173
AX_99336876	7R	887.892	2.96586e-05	4.52785
AX_99241676	7R	887.894	6.04639e-05	4.2185
AX_99731788	7R	887.985	4.82958e-06	5.31609
AX_99230742	7R	888.031	0.00294322	2.53118
AX_99536828	7R	888.032	0.00367489	2.43476
AX_99798964	7R	888.032	0.000180779	3.74285
AX_99558356	7R	888.038	5.47801e-07	6.26138
AX_99829771	7R	888.046	1.97671e-05	4.70406
AX_99685704	7R	888.077	5.47801e-07	6.26138
AX_99455652	7R	888.335	1.41848e-06	5.84818
AX_99694286	7R	888.37	0.0110658	1.95602
AX_99251753	7R	888.378	0.000109773	3.9595
AX_99345654	7R	888.999	0.000180779	3.74285
AX_99468873	7R	889.001	0.00294322	2.53118
AX_99816060	7R	889.001	5.47801e-07	6.26138
AX_99584002	7R	889.154	0.000180779	3.74285
AX_99634002	7R	889.171	4.82958e-06	5.31609
AX_99834266	7R	889.172	4.82958e-06	5.31609
AX_99662558	7R	889.172	4.82958e-06	5.31609
AX_99547564	7R	889.191	0.000211293	3.67511
AX_99585451	7R	889.194	0.00240453	2.61897
AX_99403077	7R	889.205	1.49663e-06	5.82489
AX_99502618	7R	889.206	3.9563e-05	4.40271
AX_99627610	7R	889.216	5.47801e-07	6.26138
AX_99369221	7R	889.216	5.47801e-07	6.26138
AX_99529079	7R	889.216	5.47801e-07	6.26138
AX_99617499	7R	889.216	5.47801e-07	6.26138
AX_99787928	7R	889.216	4.82958e-06	5.31609
AX_99471131	7R	889.24	7.47287e-06	5.12651
AX_99430315	7R	889.263	7.45996e-06	5.12726
AX_99574770	7R	889.293	5.47801e-07	6.26138
AX_99326293	7R	889.437	0.000627537	3.20236
AX_99660160	7R	889.473	0.0039415	2.40434
AX_99577776	7R	889.561	4.82958e-06	5.31609
AX_99693652	7R	890.022	4.82958e-06	5.31609
AX_99862124	7R	890.082	6.04494e-05	4.21861
AX_99797921	7R	890.11	0.000103766	3.98395
AX_99885736	7R	890.111	2.67699e-06	5.57235
AX_99778754	7R	890.159	4.82958e-06	5.31609
AX_99796218	7R	890.161	4.82958e-06	5.31609
AX_99533235	7R	890.22	0.000103766	3.98395
AX_99473055	7R	890.22	5.47801e-07	6.26138
AX_99873715	7R	890.238	4.82958e-06	5.31609
AX_99889201	7R	890.238	4.82958e-06	5.31609
AX_99709209	7R	890.31	0.00240453	2.61897
AX_99507294	7R	890.311	1.54542e-06	5.81095
AX_99673614	7R	890.36	4.82958e-06	5.31609
AX_99428666	7R	890.361	4.82958e-06	5.31609
AX_99579840	7R	890.366	5.47801e-07	6.26138
AX_99506789	7R	890.366	4.82958e-06	5.31609
AX_99610985	7R	890.374	5.47801e-07	6.26138
AX_99436440	7R	890.387	0.000291297	3.53566
AX_99819257	7R	890.388	0.00200636	2.69759
AX_99449857	7R	890.394	0.0053025	2.27552
AX_99758305	7R	890.449	4.82958e-06	5.31609
AX_99724823	7R	890.45	0.000627537	3.20236
AX_99808726	7R	890.465	4.82958e-06	5.31609
AX_99321247	7R	890.465	2.74417e-06	5.56159
AX_99467349	7R	890.465	4.82958e-06	5.31609
AX_99695430	7R	890.465	4.82958e-06	5.31609
AX_99327539	7R	890.512	0.00240453	2.61897
AX_99741659	7R	890.715	0.000627537	3.20236
AX_99761109	7R	891.018	4.82958e-06	5.31609
AX_99485356	7R	891.022	4.47427e-08	7.34928
AX_99697342	7R	891.098	0.000627537	3.20236
AX_99402455	7R	891.098	4.82958e-06	5.31609
AX_99852839	7R	891.098	0.0053025	2.27552
AX_99431047	7R	891.142	0.000627537	3.20236
AX_99529160	7R	891.142	0.00240453	2.61897
AX_99310024	7R	891.145	4.82958e-06	5.31609
AX_99728709	7R	891.154	5.47801e-07	6.26138
AX_99877894	7R	891.155	8.37631e-07	6.07695
AX_99518346	7R	891.159	5.47801e-07	6.26138
AX_99554367	7R	891.16	4.47427e-08	7.34928
AX_99779202	7R	891.16	4.47427e-08	7.34928
AX_99819078	7R	891.16	4.82958e-06	5.31609
AX_99782566	7R	891.16	4.47427e-08	7.34928
AX_99801124	7R	891.164	4.82958e-06	5.31609
AX_99804584	7R	891.166	5.47801e-07	6.26138
AX_99626824	7R	891.166	4.47427e-08	7.34928
AX_99627354	7R	891.182	0.000103766	3.98395
AX_99500110	7R	891.182	0.000291297	3.53566
AX_99515297	7R	891.582	4.82958e-06	5.31609
AX_99784813	7R	891.583	4.82958e-06	5.31609
AX_99561324	7R	891.59	4.82958e-06	5.31609
AX_99227283	7R	891.59	4.82958e-06	5.31609
AX_99489371	7R	891.59	4.82958e-06	5.31609
AX_99285523	7R	891.59	0.000103766	3.98395
AX_99513799	7R	891.59	0.000103766	3.98395
AX_99756387	7R	891.59	4.82958e-06	5.31609
AX_99301291	7R	891.751	2.10499e-06	5.67675
AX_99528315	7R	891.752	4.82958e-06	5.31609
AX_99272992	7R	891.757	4.82958e-06	5.31609
AX_99315245	7R	891.757	4.82958e-06	5.31609
AX_99364285	7R	891.836	5.47801e-07	6.26138
AX_99244781	7R	891.836	4.82958e-06	5.31609
AX_99526175	7R	891.836	4.82958e-06	5.31609
AX_99441664	7R	891.836	0.000336885	3.47252
AX_99554600	7R	891.936	2.43047e-06	5.61431
AX_99696762	7R	891.938	2.43047e-06	5.61431
AX_99827305	7R	891.939	0.000627537	3.20236
AX_99720431	7R	892.06	3.27423e-05	4.48489
AX_99886178	7R	892.093	4.47427e-08	7.34928
AX_99791404	7R	892.094	4.82958e-06	5.31609
AX_99745343	7R	892.094	4.47427e-08	7.34928
AX_99659852	7R	892.095	4.82958e-06	5.31609
AX_99727693	7R	892.095	4.82958e-06	5.31609
AX_99496960	7R	892.103	0.0014559	2.83687
AX_99809653	7R	892.105	4.47427e-08	7.34928
AX_99238562	7R	892.105	0.000627537	3.20236
AX_99885123	7R	892.254	0.0014559	2.83687
AX_99635776	7R	892.255	0.000627537	3.20236
AX_99458562	7R	892.38	1.72439e-06	5.76337
AX_99726534	7R	892.394	4.82958e-06	5.31609
AX_99251314	7R	892.402	6.69482e-06	5.17426
AX_99414072	7R	892.412	4.82958e-06	5.31609
AX_99778927	7R	892.431	4.47427e-08	7.34928
AX_99726460	7R	892.433	0.00519454	2.28445
AX_99246424	7R	892.433	4.82958e-06	5.31609
AX_99326807	7R	892.433	4.82958e-06	5.31609
AX_99618180	7R	892.434	4.82958e-06	5.31609
AX_99283944	7R	892.434	4.82958e-06	5.31609
AX_99593257	7R	892.434	4.82958e-06	5.31609
AX_99234239	7R	892.434	4.82958e-06	5.31609
AX_99336827	7R	892.434	4.82958e-06	5.31609
AX_99596472	7R	892.438	4.47427e-08	7.34928
AX_99478339	7R	892.449	4.82958e-06	5.31609
AX_99830451	7R	892.501	4.47427e-08	7.34928
AX_99525662	7R	892.504	5.47801e-07	6.26138
AX_99348532	7R	892.523	3.53009e-06	5.45221
AX_99623941	7R	892.568	9.60656e-08	7.01743
AX_99888657	7R	892.571	0.000178014	3.74954
AX_99421971	7R	892.612	5.47801e-07	6.26138
AX_99477963	7R	892.624	4.82958e-06	5.31609
AX_99790211	7R	892.691	8.83579e-07	6.05375
AX_99575235	7R	892.691	5.72818e-05	4.24198
AX_99789392	7R	892.692	1.45181e-05	4.83809
AX_99876080	7R	892.692	5.47801e-07	6.26138
AX_99678573	7R	892.885	4.82958e-06	5.31609
AX_99886044	7R	892.886	2.43047e-06	5.61431
AX_99455933	7R	893.335	4.82958e-06	5.31609
AX_99290987	7R	893.363	9.60656e-08	7.01743
AX_99887014	7R	893.363	2.84137e-06	5.54647
AX_99261873	7R	893.363	4.82958e-06	5.31609
AX_99676125	7R	893.365	5.47801e-07	6.26138
AX_99644589	7R	893.365	4.82958e-06	5.31609
AX_99828076	7R	893.402	4.82958e-06	5.31609
AX_99348536	7R	893.48	0.000178014	3.74954
AX_99506852	7R	893.566	4.82958e-06	5.31609
AX_99470549	7R	893.568	2.43047e-06	5.61431
AX_99478441	7R	893.57	4.82958e-06	5.31609
AX_99532820	7R	893.571	4.82958e-06	5.31609
AX_99872010	7R	893.58	7.62609e-06	5.1177
AX_99342809	7R	893.58	0.00125921	2.8999
AX_99716996	7R	893.58	4.82958e-06	5.31609
AX_99363703	7R	893.582	4.82958e-06	5.31609
AX_99227567	7R	893.584	4.82958e-06	5.31609
AX_99317532	7R	893.586	4.82958e-06	5.31609
AX_99378737	7R	893.586	4.82958e-06	5.31609
AX_99790142	7R	893.6	4.82958e-06	5.31609
AX_99814728	7R	893.657	4.82958e-06	5.31609
AX_99603888	7R	893.657	4.82958e-06	5.31609
AX_99616036	7R	893.665	4.82958e-06	5.31609
AX_99819541	7R	893.696	1.86417e-05	4.72951
AX_99455661	7R	893.696	4.82958e-06	5.31609
AX_99844673	7R	893.697	4.82958e-06	5.31609
AX_99348373	7R	893.698	4.82958e-06	5.31609
AX_99511175	7R	893.699	4.82958e-06	5.31609
AX_99722483	7R	893.707	0.000627537	3.20236
AX_99288294	7R	893.748	2.43047e-06	5.61431
AX_99705858	7R	893.748	0.000627537	3.20236
AX_99786028	7R	893.75	7.26751e-05	4.13861
AX_99502229	7R	893.751	0.000627537	3.20236
AX_99273000	7R	893.753	2.43047e-06	5.61431
AX_99765242	7R	893.753	0.000627537	3.20236
AX_99247304	7R	893.78	4.82958e-06	5.31609
AX_99776686	7R	893.78	4.82958e-06	5.31609
AX_99368159	7R	893.805	5.47801e-07	6.26138
AX_99852696	7R	893.812	4.82958e-06	5.31609
AX_99372918	7R	893.812	4.82958e-06	5.31609
AX_99856782	7R	893.826	1.45181e-05	4.83809
AX_99427341	7R	893.837	0.0112536	1.94871
AX_99668583	7R	893.855	0.0053025	2.27552
AX_99710892	7R	893.862	0.0053025	2.27552
AX_99587620	7R	894.191	0.000125886	3.90002
AX_99827424	7R	894.442	2.02772e-05	4.69299
AX_99415369	7R	894.517	4.47427e-08	7.34928
AX_99570845	7R	895.069	0.000627537	3.20236
AX_99711370	7R	895.087	2.43047e-06	5.61431
AX_99864752	7R	895.087	2.43047e-06	5.61431
AX_99680163	7R	895.089	4.82958e-06	5.31609
AX_99700306	7R	895.178	5.47801e-07	6.26138
AX_99725549	7R	895.186	4.47427e-08	7.34928
AX_99694932	7R	895.47	0.00240453	2.61897
AX_99428984	7R	895.471	0.00240453	2.61897
AX_99606095	7R	895.542	0.000180779	3.74285
AX_99746670	7R	895.543	0.0053025	2.27552
AX_99655712	7R	895.544	0.0053025	2.27552
AX_99670001	7R	895.546	0.000180779	3.74285
AX_99452744	7R	895.546	0.000217377	3.66279
AX_99369729	7R	895.63	0.00767679	2.11482
AX_99613489	7R	895.723	0.000134776	3.87039
AX_99443111	7R	895.744	4.47427e-08	7.34928
AX_99332896	7R	896.002	1.56998e-06	5.8041
AX_99815767	7R	896.004	1.56998e-06	5.8041
AX_99313416	7R	896.009	0.000331345	3.47972
AX_99282869	7R	896.081	3.87939e-07	6.41124
AX_99770439	7R	898.721	1.56998e-06	5.8041
AX_99555358	7R	898.722	7.34319e-05	4.13412
AX_99620824	7R	898.722	1.56998e-06	5.8041
AX_99749833	7R	899.348	0.0053025	2.27552
AX_99325940	7R	899.348	0.0053025	2.27552
AX_99259859	7R	899.502	3.19225e-05	4.4959
AX_99235073	7R	899.525	1.96944e-05	4.70566
AX_99498823	7R	899.558	1.56998e-06	5.8041
AX_99561340	7R	899.558	3.19225e-05	4.4959
AX_99754286	7R	899.558	3.19225e-05	4.4959
AX_99536859	7R	899.558	3.19225e-05	4.4959
AX_99512916	7R	899.558	7.13936e-07	6.14634
AX_99512623	7R	899.678	1.4812e-05	4.82939
AX_99806431	Un	7.69134	0.0160591	1.79428
AX_99623023	Un	17.6013	0.0136523	1.86479
AX_99749266	Un	17.8527	0.0128447	1.89128
AX_99843561	Un	17.8529	0.00857964	2.06653
AX_99477800	Un	17.9375	0.0145518	1.83708
AX_99488490	Un	18.7935	0.0110183	1.95788
AX_99731719	Un	18.8418	0.0110183	1.95788
AX_99875431	Un	18.8431	0.0136523	1.86479
AX_99800637	Un	18.9172	0.0136523	1.86479
AX_99438543	Un	18.9496	0.0113173	1.94626
AX_99262579	Un	19.4425	0.0120476	1.9191
AX_99886910	Un	43.5248	0.00512371	2.29042
AX_99303434	Un	46.8658	0.00804257	2.0946
AX_99300047	Un	47.107	0.00750102	2.12488
AX_99690955	Un	49.0587	0.0148618	1.82793
AX_99727670	Un	54.5631	0.0113173	1.94626
AX_99544840	Un	61.1314	0.00850268	2.07044
AX_99841002	Un	61.1638	0.0124529	1.90473
AX_99467887	Un	61.1682	0.00850268	2.07044
AX_99816724	Un	61.1688	0.0118746	1.92538
AX_99272789	Un	61.1708	0.0124529	1.90473
AX_99527248	Un	61.173	0.0151625	1.81923
AX_99504164	Un	61.6978	0.00350257	2.45561
AX_99846358	Un	68.6578	4.82958e-06	5.31609
AX_99753676	Un	68.6644	6.59782e-05	4.1806
AX_99435692	Un	68.6645	4.82958e-06	5.31609
AX_99840648	Un	68.6724	0.000103766	3.98395
AX_99719565	Un	68.6725	0.000103766	3.98395
AX_99387261	Un	68.6729	6.59782e-05	4.1806
AX_99564496	Un	68.6926	4.82958e-06	5.31609
AX_99692971	Un	68.6937	4.47427e-08	7.34928
AX_99270443	Un	68.7152	4.47427e-08	7.34928
AX_99875746	Un	68.7184	0.0053025	2.27552
AX_99769210	Un	68.7205	4.82958e-06	5.31609
AX_99809020	Un	68.7228	4.47427e-08	7.34928
AX_99690119	Un	68.7228	0.000627537	3.20236
AX_99686426	Un	68.7234	5.47801e-07	6.26138
AX_99375079	Un	68.7238	0.00240909	2.61815
AX_99327838	Un	68.7777	0.000627537	3.20236
AX_99596623	Un	68.7788	0.000385618	3.41384
AX_99682230	Un	68.8924	0.000510173	3.29228
AX_99747278	Un	68.9195	5.72818e-05	4.24198
AX_99338590	Un	68.9196	5.72818e-05	4.24198
AX_99314853	Un	69.005	4.82958e-06	5.31609
AX_99849910	Un	69.008	0.000103766	3.98395
AX_99757511	Un	69.0219	0.000627537	3.20236
AX_99466705	Un	69.0282	0.000178014	3.74954
AX_99543005	Un	69.1084	4.47427e-08	7.34928
AX_99508425	Un	69.1209	7.94824e-05	4.09973
AX_99379439	Un	69.1216	0.000103766	3.98395
AX_99427739	Un	69.1242	4.82958e-06	5.31609
AX_99711554	Un	69.1244	4.82958e-06	5.31609
AX_99847631	Un	69.1244	0.000103766	3.98395
AX_99623801	Un	69.1943	0.000173119	3.76165
AX_99328770	Un	69.2111	0.000291297	3.53566
AX_99400371	Un	69.2112	0.000291297	3.53566
AX_99607814	Un	69.2122	0.00156882	2.80443
AX_99469191	Un	69.2124	0.000291297	3.53566
AX_99861054	Un	69.2134	4.82958e-06	5.31609
AX_99879232	Un	69.2139	0.000103766	3.98395
AX_99315608	Un	69.2156	0.000180808	3.74278
AX_99245096	Un	69.217	0.000627537	3.20236
AX_99706362	Un	69.2172	4.21358e-06	5.37535
AX_99645073	Un	69.2173	0.000627537	3.20236
AX_99360600	Un	69.2206	4.47427e-08	7.34928
AX_99365155	Un	69.2714	0.000291297	3.53566
AX_99570685	Un	69.2715	0.000169194	3.77162
AX_99330169	Un	69.2741	0.000291297	3.53566
AX_99469210	Un	69.2765	0.000291297	3.53566
AX_99858280	Un	69.2803	0.000291297	3.53566
AX_99238540	Un	69.2827	4.82958e-06	5.31609
AX_99787969	Un	69.4802	2.24604e-05	4.64858
AX_99236919	Un	69.4802	4.8421e-06	5.31497
AX_99416948	Un	69.5564	2.92628e-08	7.53368
AX_99438989	Un	69.5574	5.07718e-06	5.29438
AX_99393740	Un	69.5619	4.8421e-06	5.31497
AX_99222841	Un	69.6004	4.47427e-08	7.34928
AX_99440082	Un	69.6124	1.21669e-06	5.91482
AX_99503860	Un	69.6722	0.000627537	3.20236
AX_99362694	Un	69.7246	5.07718e-06	5.29438
AX_99305614	Un	69.7549	5.38666e-07	6.26868
AX_99346415	Un	69.774	0.00175785	2.75502
AX_99265308	Un	112.456	0.0145165	1.83814
AX_99472272	Un	119.125	0.0108483	1.96464
AX_99356982	Un	163.174	0.0014002	2.85381
AX_99866473	Un	163.175	0.0137164	1.86276
AX_99623439	Un	163.358	0.00634346	2.19767
AX_99482580	Un	163.497	0.0124529	1.90473
AX_99322867	Un	221.797	0.0145221	1.83797
AX_99862257	Un	251.383	9.86104e-08	7.00608
AX_99850436	Un	251.736	0.00829215	2.08133
AX_99445540	Un	257.551	0.0113173	1.94626
AX_99283745	Un	272.646	0.0160899	1.79345
AX_99854566	Un	283.878	8.00918e-07	6.09641
AX_99531175	Un	283.895	1.18358e-07	6.9268
AX_99735510	Un	338.4	0.00512371	2.29042
AX_99820046	Un	339.309	0.00934081	2.02962
AX_99603123	Un	353.164	0.0113173	1.94626
AX_99825660	Un	365.63	2.43047e-06	5.61431
AX_99309746	Un	365.631	0.000627537	3.20236
AX_99480690	Un	370.062	4.82958e-06	5.31609
AX_99868312	Un	370.062	4.82958e-06	5.31609
AX_99784360	Un	370.897	4.82958e-06	5.31609
AX_99350380	Un	374.473	0.0113173	1.94626
AX_99572750	Un	382.959	0.0148858	1.82723
AX_99268575	Un	386.083	0.0010931	2.96134
AX_99542314	Un	388.868	4.82958e-06	5.31609
AX_99614457	Un	390.486	0.00240909	2.61815
AX_99704780	Un	392.003	2.82072e-06	5.54964
AX_99621552	Un	392.265	4.82958e-06	5.31609
AX_99814153	Un	392.265	0.000180779	3.74285
AX_99831141	Un	396.522	2.5145e-07	6.59955
AX_99475142	Un	422.086	0.00555098	2.25563
AX_99755205	Un	424.615	0.0119463	1.92277
AX_99464263	Un	435.593	4.82958e-06	5.31609
AX_99558125	Un	439.434	0.00512371	2.29042
AX_99600447	Un	444.926	4.82958e-06	5.31609
AX_99251346	Un	501.523	0.000627537	3.20236
AX_99366861	Un	547.428	0.00782122	2.10673
AX_99436664	Un	556.418	4.82958e-06	5.31609
AX_99625441	Un	581.948	0.00512371	2.29042
AX_99705172	Un	592.358	0.0140905	1.85107
AX_99562722	Un	621.108	4.82958e-06	5.31609
AX_99882401	Un	621.558	0.00934081	2.02962
AX_99397075	Un	622.428	0.000103766	3.98395

## Sheet: N18_R
Supplementary table S4: Top 1000 powdery mildew resistance associated 600K SNP markers from MLM Genome-wide association study on 92 Nordic Seed hybrid rye (Secale cereale L.) elite restorer breeding lines using BLUP estimated resistance value towards N18 Bgs population
Marker ID	Chromosome	Position (Mbp)	P value	LOD
AX_99793444	1R	1.34474	0.00166108	2.77961
AX_99666054	1R	1.40445	0.00152473	2.81681
AX_99466041	1R	1.40951	0.00320694	2.49391
AX_99399408	1R	4.32809	0.00159419	2.79746
AX_99768774	1R	4.61177	0.00182733	2.73818
AX_99797823	1R	4.61182	0.00151684	2.81906
AX_99790571	1R	5.79499	0.000949244	3.02262
AX_99395996	1R	5.87443	0.000827835	3.08206
AX_99754319	1R	6.22394	0.000967841	3.0142
AX_99557101	1R	6.34864	0.0016637	2.77892
AX_99611843	1R	10.2827	0.00192742	2.71502
AX_99657858	1R	13.496	0.00152528	2.81665
AX_99496167	1R	14.6035	0.00198731	2.70174
AX_99456389	1R	28.4251	0.00317138	2.49875
AX_99539637	1R	29.81	0.00278683	2.55489
AX_99521986	1R	707.341	0.00341587	2.4665
AX_99494079	1R	712.095	0.00308263	2.51108
AX_99799373	1R	712.275	0.000233897	3.63098
AX_99267047	1R	716.609	8.69306e-07	6.06083
AX_99821988	1R	718.328	0.00108615	2.96411
AX_99706358	1R	718.65	0.00267651	2.57243
AX_99539730	1R	719.012	0.00339359	2.46934
AX_99365158	1R	719.41	0.00125318	2.90199
AX_99857179	1R	725.501	0.00233688	2.63136
AX_99719165	3R	160.921	0.00057388	3.24118
AX_99349633	3R	621.977	0.00262003	2.58169
AX_99460551	3R	888.631	0.00161473	2.7919
AX_99625248	3R	933.973	0.00314395	2.50252
AX_99394739	4R	24.4675	0.00284211	2.54636
AX_99477433	4R	28.4273	0.00148045	2.82961
AX_99691623	4R	28.4281	0.00148045	2.82961
AX_99525514	4R	28.4297	0.00148045	2.82961
AX_99519032	4R	41.4693	0.000394566	3.40388
AX_99829237	4R	42.4372	0.0012053	2.91891
AX_99599298	4R	51.8833	0.00162777	2.78841
AX_99716274	4R	51.8837	0.00162777	2.78841
AX_99616264	4R	52.6776	0.00150058	2.82374
AX_99603060	4R	62.9934	0.00244287	2.6121
AX_99796996	4R	66.2005	0.00255468	2.59266
AX_99225624	4R	75.6629	0.00132647	2.8773
AX_99483153	4R	136.818	0.00103304	2.98588
AX_99223366	4R	138.145	0.00306059	2.51419
AX_99559846	4R	138.509	0.00103304	2.98588
AX_99288007	4R	138.867	0.00103304	2.98588
AX_99371203	4R	138.868	0.00103304	2.98588
AX_99466164	4R	138.868	0.00103304	2.98588
AX_99482529	4R	139.098	0.00306059	2.51419
AX_99340683	4R	186.924	0.00116828	2.93245
AX_99670156	4R	188.112	0.000747818	3.1262
AX_99446831	4R	188.113	0.000863097	3.06394
AX_99361261	4R	188.113	0.000863097	3.06394
AX_99250570	4R	188.815	0.000640198	3.19369
AX_99484426	4R	188.815	0.000640198	3.19369
AX_99651776	4R	189.032	0.000640198	3.19369
AX_99832454	4R	189.119	0.000640198	3.19369
AX_99525071	4R	189.123	0.000640198	3.19369
AX_99640536	4R	189.124	0.000640198	3.19369
AX_99886705	4R	189.125	0.000640198	3.19369
AX_99759162	4R	189.125	0.000640198	3.19369
AX_99760745	4R	189.389	0.000575202	3.24018
AX_99739095	4R	189.39	0.000640198	3.19369
AX_99609098	4R	189.391	0.000640198	3.19369
AX_99233349	4R	189.391	0.000640198	3.19369
AX_99705138	4R	189.393	0.000640198	3.19369
AX_99598126	4R	189.419	0.000640198	3.19369
AX_99427232	4R	189.81	0.000640198	3.19369
AX_99624458	4R	189.811	0.000640198	3.19369
AX_99818327	4R	189.812	0.000640198	3.19369
AX_99681338	4R	189.813	0.000640198	3.19369
AX_99506285	4R	494.554	0.000975009	3.01099
AX_99683069	4R	496.142	0.00306059	2.51419
AX_99376388	4R	496.179	0.00306059	2.51419
AX_99568564	4R	496.385	0.00202381	2.69383
AX_99455455	4R	496.444	0.00306059	2.51419
AX_99657045	4R	496.449	0.00290997	2.53611
AX_99489063	4R	496.53	0.00306059	2.51419
AX_99797960	4R	496.53	0.00306059	2.51419
AX_99821039	4R	497.578	0.00306059	2.51419
AX_99625252	4R	498.56	0.00306059	2.51419
AX_99382507	4R	498.564	0.00306059	2.51419
AX_99664782	4R	498.569	0.00306059	2.51419
AX_99763374	4R	498.757	0.00306059	2.51419
AX_99575590	4R	498.758	0.00306059	2.51419
AX_99586643	4R	499.101	0.00306059	2.51419
AX_99663277	4R	499.471	0.00222583	2.65251
AX_99561712	4R	499.712	0.00169893	2.76983
AX_99352410	4R	499.733	0.00169893	2.76983
AX_99634524	4R	499.751	0.00222583	2.65251
AX_99534781	4R	499.939	0.00222583	2.65251
AX_99382781	4R	500.181	0.00222583	2.65251
AX_99784339	4R	500.182	0.00222583	2.65251
AX_99310032	4R	500.212	0.00222583	2.65251
AX_99412698	4R	500.212	0.00130935	2.88294
AX_99355909	4R	500.266	0.00171012	2.76697
AX_99321233	4R	500.266	0.00222583	2.65251
AX_99579497	4R	516.786	0.00236084	2.62693
AX_99854472	4R	516.934	0.00126969	2.8963
AX_99578073	4R	517.744	0.00177787	2.7501
AX_99632455	4R	519.6	0.00177787	2.7501
AX_99861952	4R	571.926	0.00350892	2.45483
AX_99622551	4R	589.092	0.00155722	2.80765
AX_99249869	4R	589.296	0.00338981	2.46982
AX_99291770	4R	589.303	0.0026259	2.58072
AX_99279894	4R	590.935	0.00202907	2.6927
AX_99485985	4R	592.18	0.002509	2.6005
AX_99314297	4R	592.192	0.00176005	2.75448
AX_99591000	4R	592.298	0.00278642	2.55495
AX_99735791	4R	592.298	0.00229732	2.63878
AX_99601771	4R	592.3	0.00229732	2.63878
AX_99575216	4R	592.328	0.00248269	2.60508
AX_99235530	4R	592.512	0.00251598	2.59929
AX_99674655	4R	592.696	0.00121739	2.91457
AX_99333810	4R	592.698	0.00229732	2.63878
AX_99520460	4R	592.758	0.00229732	2.63878
AX_99574605	4R	596.141	0.00211005	2.67571
AX_99860973	4R	596.149	0.00244538	2.61165
AX_99699628	4R	597.641	0.00306566	2.51348
AX_99752405	4R	607.829	0.00332282	2.47849
AX_99760558	4R	613.823	0.00326128	2.48661
AX_99331525	4R	631.953	0.00223576	2.65057
AX_99528085	4R	635.338	0.00324771	2.48842
AX_99425761	4R	656.325	0.000683212	3.16544
AX_99787746	4R	656.531	0.00199879	2.69923
AX_99651174	4R	657.233	0.00114655	2.94061
AX_99388133	4R	657.395	0.00266031	2.57507
AX_99298990	4R	657.624	0.00110685	2.95591
AX_99273301	4R	657.624	0.00110685	2.95591
AX_99249402	4R	658.719	0.00251569	2.59934
AX_99818414	4R	658.719	0.00251569	2.59934
AX_99257349	4R	661.745	0.00252952	2.59696
AX_99736776	4R	661.787	0.00252952	2.59696
AX_99524599	4R	661.793	0.00268055	2.57178
AX_99698072	4R	727.363	0.00271661	2.56597
AX_99810955	4R	746.492	0.00278905	2.55454
AX_99339045	4R	746.493	0.00207679	2.68261
AX_99879976	4R	750.692	0.0011762	2.92952
AX_99731181	4R	753.976	0.00166675	2.77813
AX_99602589	4R	754.001	0.000655066	3.18372
AX_99436418	4R	759.673	0.000907891	3.04197
AX_99829215	4R	760.285	0.0026461	2.57739
AX_99343706	4R	760.289	0.00137295	2.86235
AX_99708657	4R	760.507	0.00284051	2.5466
AX_99782119	4R	761.772	0.000952895	3.02095
AX_99768655	4R	761.779	0.00228415	2.64127
AX_99486713	4R	762.339	0.000366052	3.43646
AX_99848642	4R	762.343	0.000366052	3.43646
AX_99263217	4R	762.567	0.00283284	2.54778
AX_99353577	4R	763.119	0.00300063	2.52279
AX_99280000	4R	763.119	0.00300063	2.52279
AX_99262618	4R	763.254	0.00322861	2.49098
AX_99434135	4R	763.264	0.00149131	2.82643
AX_99594105	4R	768.058	0.00322809	2.49105
AX_99831639	4R	788.888	0.00136861	2.86372
AX_99516016	4R	789.044	0.00148874	2.82718
AX_99767928	4R	804.988	0.00235892	2.62729
AX_99420353	4R	805.958	0.00257299	2.58956
AX_99232766	4R	811.703	0.00111111	2.95424
AX_99483790	4R	811.926	0.00201083	2.69662
AX_99243518	4R	812.23	0.00346806	2.45991
AX_99440438	4R	825.62	0.00104851	2.97943
AX_99285239	4R	832.824	0.0012401	2.90654
AX_99448861	4R	850.084	0.000813034	3.08989
AX_99355441	4R	859.309	0.000214225	3.66913
AX_99636508	4R	859.31	0.000453123	3.34378
AX_99732939	4R	859.31	0.000453123	3.34378
AX_99388433	4R	859.31	0.00113236	2.94601
AX_99636711	4R	859.312	0.000214225	3.66913
AX_99698155	4R	859.578	0.00298237	2.52544
AX_99638825	4R	859.578	0.00194709	2.71061
AX_99361067	4R	860.679	0.00169178	2.77166
AX_99241357	4R	860.783	0.00032625	3.48645
AX_99384355	4R	860.868	0.0015926	2.79789
AX_99514115	4R	866.855	0.000458369	3.33878
AX_99620979	5R	0.958238	0.0013736	2.86214
AX_99410489	5R	4.8276	0.000230199	3.6379
AX_99698976	5R	4.86153	0.000390715	3.40814
AX_99753846	5R	19.6521	0.0016959	2.7706
AX_99358842	5R	19.6668	0.00231115	2.63617
AX_99520503	5R	19.6669	0.00231115	2.63617
AX_99474902	5R	19.6673	0.00231115	2.63617
AX_99526580	5R	19.9784	0.00223729	2.65028
AX_99234800	5R	23.0087	0.000940346	3.02671
AX_99619268	5R	23.0189	0.000933386	3.02994
AX_99821073	5R	29.0139	0.00317009	2.49893
AX_99703807	5R	32.8897	0.00344902	2.4623
AX_99496633	5R	32.8897	0.00344902	2.4623
AX_99303156	5R	37.6614	0.00335226	2.47466
AX_99303371	5R	37.8529	0.00127592	2.89418
AX_99288151	5R	37.8529	0.00127592	2.89418
AX_99355865	5R	37.8533	0.00127592	2.89418
AX_99737943	5R	37.8536	0.00127592	2.89418
AX_99257081	5R	37.8537	0.00127592	2.89418
AX_99727891	5R	37.857	0.000894145	3.04859
AX_99754330	5R	37.8795	0.000396099	3.4022
AX_99559385	5R	37.8804	0.000396099	3.4022
AX_99855597	5R	37.8819	0.000396099	3.4022
AX_99316208	5R	37.8836	0.000488394	3.31123
AX_99426582	5R	41.2001	0.00303824	2.51738
AX_99834823	5R	41.7648	0.000318791	3.49649
AX_99552472	5R	45.1543	0.000694539	3.1583
AX_99698028	5R	48.711	0.00339184	2.46957
AX_99255792	5R	49.036	0.00301724	2.52039
AX_99848924	5R	50.215	0.00232998	2.63265
AX_99889093	5R	58.4231	0.000439396	3.35714
AX_99409515	5R	58.6822	0.00295654	2.52922
AX_99299530	5R	58.7536	0.00299447	2.52368
AX_99720682	5R	61.5394	0.000311419	3.50666
AX_99282612	5R	62.3329	0.00126048	2.89946
AX_99622644	5R	62.3438	0.00126048	2.89946
AX_99516095	5R	62.3439	0.00126048	2.89946
AX_99753910	5R	62.3439	0.00126048	2.89946
AX_99614936	5R	62.344	0.00126048	2.89946
AX_99339446	5R	62.3446	0.00126048	2.89946
AX_99604118	5R	62.3448	0.00126048	2.89946
AX_99473329	5R	62.3451	0.00126048	2.89946
AX_99852628	5R	62.9494	0.00126048	2.89946
AX_99563586	5R	63.0922	0.00126048	2.89946
AX_99242796	5R	69.4125	0.00279996	2.55285
AX_99512112	5R	70.6131	0.000723096	3.1408
AX_99843762	5R	70.6266	0.000895158	3.0481
AX_99457122	5R	70.6542	0.000723096	3.1408
AX_99527415	5R	72.6253	0.00126048	2.89946
AX_99740176	5R	72.837	0.00126048	2.89946
AX_99763656	5R	72.9024	0.00126048	2.89946
AX_99846903	5R	73.0664	0.00126048	2.89946
AX_99684807	5R	73.0705	0.00126048	2.89946
AX_99738342	5R	73.0769	0.00207435	2.68312
AX_99374624	5R	75.5761	0.00126048	2.89946
AX_99773374	5R	75.5762	0.00126048	2.89946
AX_99454854	5R	75.8055	0.00126048	2.89946
AX_99355176	5R	75.8096	0.00126048	2.89946
AX_99430960	5R	75.8209	0.00126048	2.89946
AX_99738318	5R	76.0036	0.00126048	2.89946
AX_99267116	5R	76.113	0.00108254	2.96556
AX_99403316	5R	77.1434	0.00145815	2.8362
AX_99854628	5R	84.426	0.00336754	2.47269
AX_99265791	5R	84.4262	0.00336754	2.47269
AX_99649982	5R	84.7847	0.00351026	2.45466
AX_99453985	5R	84.7862	0.00351026	2.45466
AX_99481579	5R	84.8204	0.00351026	2.45466
AX_99249748	5R	84.8206	0.00351026	2.45466
AX_99582003	5R	85.6345	0.00351026	2.45466
AX_99689285	5R	86.1472	0.00351026	2.45466
AX_99844792	5R	86.1474	0.00351026	2.45466
AX_99415284	5R	86.2318	0.00351026	2.45466
AX_99481664	5R	86.2359	0.00351026	2.45466
AX_99268373	5R	86.3213	0.00351026	2.45466
AX_99615017	5R	86.4487	0.00351026	2.45466
AX_99472139	5R	86.4489	0.00351026	2.45466
AX_99576747	5R	86.4776	0.00351026	2.45466
AX_99247761	5R	86.9416	0.00351026	2.45466
AX_99388537	5R	87.9837	0.00351026	2.45466
AX_99494493	5R	88.0131	0.00351026	2.45466
AX_99697181	5R	88.0291	0.00351026	2.45466
AX_99479781	5R	88.0366	0.00351026	2.45466
AX_99625148	5R	88.0391	0.00351026	2.45466
AX_99253953	5R	88.0399	0.00351026	2.45466
AX_99462044	5R	88.0403	0.00351026	2.45466
AX_99306357	5R	88.095	0.00351026	2.45466
AX_99316367	5R	88.138	0.00351026	2.45466
AX_99531842	5R	88.2552	0.00351026	2.45466
AX_99240539	5R	88.9514	0.00351026	2.45466
AX_99675833	5R	89.2526	0.00351026	2.45466
AX_99788271	5R	89.3366	0.00351026	2.45466
AX_99262045	5R	89.3387	0.00351026	2.45466
AX_99496192	5R	89.3457	0.00351026	2.45466
AX_99490971	5R	89.3517	0.00351026	2.45466
AX_99411545	5R	89.437	0.00351026	2.45466
AX_99729797	5R	89.5303	0.00351026	2.45466
AX_99390368	5R	89.5332	0.00351026	2.45466
AX_99397102	5R	89.6238	0.00351026	2.45466
AX_99340505	5R	89.7556	0.00351026	2.45466
AX_99317714	5R	89.7653	0.00351026	2.45466
AX_99425979	5R	90.007	0.00322796	2.49107
AX_99282050	5R	90.4131	0.00351026	2.45466
AX_99675216	5R	90.6257	0.00351026	2.45466
AX_99800579	5R	90.6297	0.00351026	2.45466
AX_99793190	5R	90.8001	0.00351026	2.45466
AX_99268374	5R	90.919	0.00351026	2.45466
AX_99703930	5R	90.9191	0.00351026	2.45466
AX_99453191	5R	90.9194	0.00351026	2.45466
AX_99410158	5R	90.9196	0.00351026	2.45466
AX_99479035	5R	90.9197	0.00351026	2.45466
AX_99516493	5R	90.9197	0.00351026	2.45466
AX_99809010	5R	90.9663	0.00351026	2.45466
AX_99313966	5R	90.9891	0.00351026	2.45466
AX_99269200	5R	90.9994	0.00351026	2.45466
AX_99457148	5R	91.702	0.00351026	2.45466
AX_99742388	5R	91.7036	0.00351026	2.45466
AX_99562654	5R	91.7274	0.00351026	2.45466
AX_99424653	5R	91.7789	0.00351026	2.45466
AX_99288406	5R	91.9381	0.00180482	2.74357
AX_99476088	5R	91.941	0.00351026	2.45466
AX_99546615	5R	91.9428	0.00322796	2.49107
AX_99369634	5R	92.4002	0.00351026	2.45466
AX_99313829	5R	92.6873	0.00351026	2.45466
AX_99739313	5R	92.6896	0.00351026	2.45466
AX_99528253	5R	92.691	0.00351026	2.45466
AX_99315558	5R	92.8002	0.00351026	2.45466
AX_99860705	5R	93.0578	0.00351026	2.45466
AX_99798138	5R	93.2551	0.00351026	2.45466
AX_99508370	5R	93.4207	0.00351026	2.45466
AX_99753534	5R	93.4285	0.00351026	2.45466
AX_99488730	5R	93.4285	0.00351026	2.45466
AX_99398577	5R	93.4301	0.00351026	2.45466
AX_99518920	5R	93.4314	0.00351026	2.45466
AX_99846640	5R	93.4319	0.00351026	2.45466
AX_99564388	5R	93.4348	0.00351026	2.45466
AX_99655006	5R	93.438	0.00351026	2.45466
AX_99819630	5R	93.4384	0.00351026	2.45466
AX_99571165	5R	93.6413	0.00252759	2.59729
AX_99320897	5R	93.6456	0.00336754	2.47269
AX_99696407	5R	93.6457	0.00351026	2.45466
AX_99323825	5R	93.8207	0.00302154	2.51977
AX_99294066	5R	93.821	0.00336754	2.47269
AX_99301192	5R	93.8562	0.00336754	2.47269
AX_99836161	5R	93.8581	0.00336754	2.47269
AX_99566286	5R	93.8582	0.00336754	2.47269
AX_99633758	5R	93.8589	0.00336754	2.47269
AX_99632516	5R	93.8604	0.00336754	2.47269
AX_99581385	5R	94.0116	0.00336754	2.47269
AX_99639760	5R	94.0117	0.00306196	2.514
AX_99638772	5R	97.2456	0.000852651	3.06923
AX_99370643	5R	107.527	0.00110975	2.95478
AX_99437700	5R	108.281	0.00351026	2.45466
AX_99651600	5R	108.281	0.00351026	2.45466
AX_99227179	5R	108.281	0.00351026	2.45466
AX_99303847	5R	108.281	0.00351026	2.45466
AX_99320996	5R	108.899	0.00336754	2.47269
AX_99745678	5R	108.9	0.00336754	2.47269
AX_99261724	5R	108.904	0.00306196	2.514
AX_99247466	5R	108.904	0.00336754	2.47269
AX_99582581	5R	108.908	0.00336754	2.47269
AX_99284519	5R	109.095	0.00336754	2.47269
AX_99294257	5R	109.096	0.00336754	2.47269
AX_99237905	5R	109.096	0.00336754	2.47269
AX_99814960	5R	109.096	0.00336754	2.47269
AX_99547590	5R	109.096	0.00336754	2.47269
AX_99240792	5R	109.14	0.00336754	2.47269
AX_99845306	5R	109.261	0.00336754	2.47269
AX_99455329	5R	109.261	0.00336754	2.47269
AX_99293312	5R	109.261	0.00336754	2.47269
AX_99572227	5R	109.261	0.00336754	2.47269
AX_99685665	5R	109.266	0.00336754	2.47269
AX_99638508	5R	109.267	0.00351026	2.45466
AX_99671944	5R	109.344	0.00351026	2.45466
AX_99860086	5R	109.717	0.00351026	2.45466
AX_99435755	5R	109.92	0.00351026	2.45466
AX_99486630	5R	109.928	0.00351026	2.45466
AX_99741370	5R	109.928	0.00263157	2.57978
AX_99884276	5R	109.999	0.00322796	2.49107
AX_99226721	5R	110.006	0.00351026	2.45466
AX_99791802	5R	110.041	0.00351026	2.45466
AX_99265146	5R	110.043	0.00351026	2.45466
AX_99610087	5R	110.045	0.00351026	2.45466
AX_99738421	5R	110.083	0.00351026	2.45466
AX_99475913	5R	110.222	0.000951552	3.02157
AX_99519226	5R	110.519	0.00351026	2.45466
AX_99388490	5R	110.589	0.00351026	2.45466
AX_99741769	5R	110.626	0.00351026	2.45466
AX_99419924	5R	110.627	0.00351026	2.45466
AX_99265523	5R	110.76	0.00351026	2.45466
AX_99453308	5R	110.773	0.00351026	2.45466
AX_99812581	5R	110.804	0.00351026	2.45466
AX_99498839	5R	110.853	0.00351026	2.45466
AX_99707628	5R	110.957	0.00351026	2.45466
AX_99486564	5R	110.958	0.00351026	2.45466
AX_99384982	5R	110.974	0.00351026	2.45466
AX_99337793	5R	110.978	0.00351026	2.45466
AX_99758766	5R	110.978	0.00351026	2.45466
AX_99536945	5R	111.458	0.00351026	2.45466
AX_99745452	5R	111.5	0.00351026	2.45466
AX_99536297	5R	111.5	0.00351026	2.45466
AX_99326124	5R	111.601	0.00351026	2.45466
AX_99305025	5R	111.693	0.00351026	2.45466
AX_99331873	5R	111.702	0.00351026	2.45466
AX_99532983	5R	111.704	0.000625368	3.20386
AX_99427064	5R	111.709	0.00351026	2.45466
AX_99790208	5R	111.712	0.00351026	2.45466
AX_99763682	5R	112.223	0.00351026	2.45466
AX_99356629	5R	112.223	0.00351026	2.45466
AX_99680259	5R	112.269	0.00351026	2.45466
AX_99263370	5R	112.498	0.00351026	2.45466
AX_99391808	5R	112.533	0.00351026	2.45466
AX_99346424	5R	112.586	0.00351026	2.45466
AX_99439927	5R	112.715	0.00351026	2.45466
AX_99598518	5R	112.809	0.00351026	2.45466
AX_99227946	5R	112.811	0.00351026	2.45466
AX_99470582	5R	112.874	0.00322796	2.49107
AX_99784522	5R	113.019	0.00351026	2.45466
AX_99516917	5R	113.247	0.00351026	2.45466
AX_99828153	5R	113.268	0.00351026	2.45466
AX_99437617	5R	113.353	0.00351026	2.45466
AX_99318512	5R	113.61	0.00351026	2.45466
AX_99358184	5R	113.667	0.00351026	2.45466
AX_99657515	5R	113.693	0.00351026	2.45466
AX_99272020	5R	113.693	0.00351026	2.45466
AX_99296739	5R	113.693	0.00351026	2.45466
AX_99290087	5R	113.697	0.00351026	2.45466
AX_99371574	5R	113.697	0.00351026	2.45466
AX_99465348	5R	113.711	0.00351026	2.45466
AX_99879557	5R	113.714	0.00351026	2.45466
AX_99416286	5R	113.728	0.00351026	2.45466
AX_99350444	5R	113.769	0.00351026	2.45466
AX_99281262	5R	113.827	0.00351026	2.45466
AX_99272227	5R	113.849	0.00351026	2.45466
AX_99598708	5R	113.897	0.00351026	2.45466
AX_99287947	5R	113.93	0.00351026	2.45466
AX_99814905	5R	114.122	0.00115727	2.93657
AX_99575386	5R	114.156	0.00351026	2.45466
AX_99295661	5R	114.161	0.00351026	2.45466
AX_99470212	5R	114.275	0.00351026	2.45466
AX_99718096	5R	114.278	0.00351026	2.45466
AX_99795845	5R	114.313	0.00351026	2.45466
AX_99247898	5R	114.478	0.00351026	2.45466
AX_99543675	5R	114.491	0.00351026	2.45466
AX_99527560	5R	114.492	0.00351026	2.45466
AX_99338201	5R	114.503	0.00351026	2.45466
AX_99386341	5R	114.639	0.00351026	2.45466
AX_99269391	5R	114.713	0.00351026	2.45466
AX_99285295	5R	114.774	0.00351026	2.45466
AX_99415769	5R	114.777	0.00351026	2.45466
AX_99780168	5R	114.781	0.00351026	2.45466
AX_99668952	5R	114.865	0.00351026	2.45466
AX_99794659	5R	114.898	0.00322796	2.49107
AX_99629044	5R	114.907	0.00351026	2.45466
AX_99439833	5R	114.923	0.00351026	2.45466
AX_99389779	5R	114.923	0.00351026	2.45466
AX_99355785	5R	114.936	0.00351026	2.45466
AX_99481820	5R	114.953	0.00351026	2.45466
AX_99879243	5R	115.015	0.00351026	2.45466
AX_99547281	5R	115.017	0.00351026	2.45466
AX_99453952	5R	115.019	0.00351026	2.45466
AX_99241713	5R	115.019	0.00351026	2.45466
AX_99672583	5R	115.037	0.00322796	2.49107
AX_99509360	5R	115.579	0.00351026	2.45466
AX_99601618	5R	115.773	0.00351026	2.45466
AX_99327470	5R	115.774	0.00351026	2.45466
AX_99670007	5R	115.779	0.00351026	2.45466
AX_99257524	5R	115.786	0.00351026	2.45466
AX_99291250	5R	115.9	0.00351026	2.45466
AX_99795170	5R	115.908	0.00351026	2.45466
AX_99787006	5R	115.908	0.00351026	2.45466
AX_99243724	5R	115.908	0.00351026	2.45466
AX_99555183	5R	115.908	0.00351026	2.45466
AX_99288193	5R	116.018	0.00351026	2.45466
AX_99531615	5R	116.021	0.00351026	2.45466
AX_99417125	5R	116.021	0.00351026	2.45466
AX_99312078	5R	116.226	0.00351026	2.45466
AX_99329441	5R	116.226	0.00351026	2.45466
AX_99460142	5R	116.308	0.00351026	2.45466
AX_99784843	5R	116.871	0.00351026	2.45466
AX_99856827	5R	117.131	0.00351026	2.45466
AX_99734040	5R	117.144	0.00351026	2.45466
AX_99673145	5R	117.412	0.00351026	2.45466
AX_99551711	5R	117.484	0.00351026	2.45466
AX_99462410	5R	117.85	0.00351026	2.45466
AX_99813440	5R	118.017	0.00322796	2.49107
AX_99672342	5R	118.017	0.00351026	2.45466
AX_99442142	5R	118.705	0.00351026	2.45466
AX_99560998	5R	118.922	0.00216386	2.66477
AX_99779740	5R	118.927	0.00351026	2.45466
AX_99809207	5R	119.018	0.00336754	2.47269
AX_99887873	5R	119.057	0.00336754	2.47269
AX_99464997	5R	119.128	0.00336754	2.47269
AX_99385183	5R	119.165	0.00351026	2.45466
AX_99285163	5R	119.472	0.00351026	2.45466
AX_99503371	5R	120.647	0.00351026	2.45466
AX_99866724	5R	120.848	0.00351026	2.45466
AX_99550734	5R	120.848	0.00351026	2.45466
AX_99849022	5R	120.881	0.00351026	2.45466
AX_99388664	5R	120.912	0.00351026	2.45466
AX_99850244	5R	121.214	0.00351026	2.45466
AX_99425801	5R	121.27	0.00336754	2.47269
AX_99534928	5R	121.271	0.00336754	2.47269
AX_99301675	5R	121.356	0.00187487	2.72703
AX_99844750	5R	121.356	0.00336754	2.47269
AX_99653750	5R	121.427	0.00137753	2.8609
AX_99406272	5R	121.645	0.0033539	2.47445
AX_99225803	5R	121.758	0.00336754	2.47269
AX_99387194	5R	124.019	0.00336754	2.47269
AX_99286579	5R	126.846	0.00336754	2.47269
AX_99862041	5R	127.058	0.00336754	2.47269
AX_99417025	5R	127.602	0.00159568	2.79705
AX_99336953	5R	128.134	0.00242327	2.6156
AX_99782168	5R	128.137	0.00153368	2.81426
AX_99224712	5R	128.138	0.00242327	2.6156
AX_99752732	5R	128.587	0.00242327	2.6156
AX_99679969	5R	128.674	0.00242327	2.6156
AX_99330664	5R	130.031	0.00272976	2.56388
AX_99360503	5R	130.897	0.00258518	2.58751
AX_99828402	5R	131.185	0.00306924	2.51297
AX_99475817	5R	131.334	0.00285857	2.54385
AX_99834524	5R	131.665	0.00336754	2.47269
AX_99301981	5R	132.083	0.00336754	2.47269
AX_99854974	5R	132.161	0.00336754	2.47269
AX_99808476	5R	132.695	0.00285857	2.54385
AX_99381319	5R	138.811	0.00336754	2.47269
AX_99588771	5R	138.965	0.000798735	3.0976
AX_99666630	5R	138.965	0.00333303	2.47716
AX_99338518	5R	152.539	0.00275649	2.55964
AX_99794074	5R	159.841	0.00226653	2.64464
AX_99732476	5R	196.258	0.00226653	2.64464
AX_99887756	5R	203.432	0.000790845	3.10191
AX_99814613	5R	267.335	0.00226653	2.64464
AX_99277308	5R	297.818	0.000506979	3.29501
AX_99640612	5R	348.747	0.00181201	2.74184
AX_99649380	5R	350.956	0.00234029	2.63073
AX_99813318	5R	351.698	0.00226653	2.64464
AX_99664747	5R	354.461	0.00241251	2.61753
AX_99671330	5R	393.527	0.00162006	2.79047
AX_99307396	5R	397.315	0.00118895	2.92484
AX_99705355	5R	429.876	0.000295039	3.53012
AX_99814496	5R	429.999	0.00139188	2.8564
AX_99833425	5R	430.202	0.00172593	2.76298
AX_99812591	5R	430.284	0.00139188	2.8564
AX_99766423	5R	430.305	0.00172593	2.76298
AX_99809360	5R	430.417	0.00139188	2.8564
AX_99426506	5R	430.432	0.002694	2.5696
AX_99614945	5R	431.357	0.00227588	2.64285
AX_99551006	5R	431.358	0.00227588	2.64285
AX_99652826	5R	431.359	0.00227588	2.64285
AX_99416517	5R	431.363	0.000237535	3.62427
AX_99556831	5R	431.367	0.00227588	2.64285
AX_99387429	5R	431.908	0.00227588	2.64285
AX_99626304	5R	431.91	0.000410063	3.38715
AX_99625872	5R	431.914	0.000597068	3.22398
AX_99732735	5R	431.972	0.00227588	2.64285
AX_99680319	5R	431.981	0.000576141	3.23947
AX_99346394	5R	432.178	0.00266086	2.57498
AX_99350273	5R	432.398	0.00227588	2.64285
AX_99694449	5R	432.455	0.000347619	3.4589
AX_99669327	5R	432.491	0.00129615	2.88734
AX_99863023	5R	432.531	0.000265213	3.57641
AX_99412926	5R	433.011	0.00337388	2.47187
AX_99579700	5R	433.014	0.000743312	3.12883
AX_99232748	5R	433.017	0.0018634	2.72969
AX_99787024	5R	433.024	0.00260374	2.5844
AX_99752911	5R	466.132	0.00194247	2.71165
AX_99448845	5R	466.846	0.00150266	2.82314
AX_99749904	5R	467.94	0.00103766	2.98395
AX_99689943	5R	471.103	0.00206277	2.68555
AX_99254229	5R	473.278	0.00079935	3.09726
AX_99803610	5R	473.278	0.00190598	2.71988
AX_99884548	5R	473.785	0.00186541	2.72922
AX_99497233	5R	473.803	0.00190598	2.71988
AX_99604374	5R	473.901	0.00186541	2.72922
AX_99528391	5R	473.995	0.00287476	2.5414
AX_99838063	5R	489.447	0.00277292	2.55706
AX_99860023	5R	491.607	0.000503139	3.29831
AX_99514009	5R	498.975	0.00225631	2.6466
AX_99317281	5R	500.967	0.00223326	2.65106
AX_99681734	5R	513.051	0.00191267	2.71836
AX_99401686	5R	521.191	0.00217905	2.66173
AX_99597729	5R	522.031	0.000753184	3.1231
AX_99761667	5R	522.517	0.000774266	3.11111
AX_99653048	5R	522.635	0.00146508	2.83414
AX_99669376	5R	522.814	0.000928512	3.03221
AX_99742882	5R	522.868	0.000928512	3.03221
AX_99462938	5R	529.582	0.00215924	2.6657
AX_99718523	5R	529.595	0.000959397	3.018
AX_99712933	5R	530.183	0.000373168	3.4281
AX_99284591	5R	530.282	0.000454919	3.34207
AX_99458433	5R	530.282	0.00215924	2.6657
AX_99574695	5R	530.869	0.00242347	2.61556
AX_99570957	5R	531.59	0.000300313	3.52243
AX_99690485	5R	531.591	0.000551151	3.25873
AX_99644820	5R	531.596	0.0030376	2.51747
AX_99660163	5R	531.913	0.000169577	3.77063
AX_99320597	5R	531.914	0.000169577	3.77063
AX_99378715	5R	533.061	0.00295541	2.52938
AX_99269528	5R	533.112	0.00130334	2.88494
AX_99801767	5R	533.908	0.00238752	2.62205
AX_99657298	5R	533.975	0.00280786	2.55163
AX_99862268	5R	535.266	0.000443343	3.35326
AX_99233642	5R	538.095	0.000997785	3.00096
AX_99572973	5R	538.095	9.39617e-05	4.02705
AX_99727859	5R	539.699	0.00209946	2.67789
AX_99273273	5R	540.63	0.00143725	2.84247
AX_99547311	5R	540.63	0.0015476	2.81034
AX_99800466	5R	540.772	0.00290179	2.53733
AX_99470524	5R	541.52	0.00232798	2.63302
AX_99316017	5R	541.654	0.00270488	2.56785
AX_99428773	5R	541.655	0.00241271	2.61749
AX_99320677	5R	541.66	0.00328057	2.48405
AX_99511788	5R	542.164	0.00191223	2.71846
AX_99711831	5R	543.135	0.00288725	2.53952
AX_99834936	5R	543.263	0.000346573	3.46021
AX_99747428	5R	545.072	0.000902219	3.04469
AX_99673787	5R	545.111	7.89362e-05	4.10272
AX_99695884	5R	545.686	0.00038881	3.41026
AX_99660277	5R	548.129	0.000289051	3.53903
AX_99805238	5R	551.714	0.00304124	2.51695
AX_99738013	5R	554.104	0.00328014	2.48411
AX_99447012	5R	554.577	0.00155754	2.80756
AX_99474177	5R	554.584	0.000357925	3.44621
AX_99497172	5R	554.599	0.000518026	3.28565
AX_99253984	5R	554.6	0.00147848	2.83019
AX_99590666	5R	554.679	0.000258023	3.58834
AX_99596871	5R	554.714	0.0013735	2.86217
AX_99832447	5R	555.248	0.00255009	2.59345
AX_99353021	5R	555.3	0.00331176	2.47994
AX_99830324	5R	555.304	0.000451758	3.34509
AX_99565009	5R	555.315	0.000545536	3.26318
AX_99631893	5R	555.316	0.00088262	3.05423
AX_99394526	5R	555.323	0.00307316	2.51242
AX_99784753	5R	555.518	0.00106665	2.97198
AX_99789265	5R	555.725	0.00269002	2.57024
AX_99550937	5R	556.02	0.0023685	2.62553
AX_99242342	5R	556.02	0.00336349	2.47321
AX_99497856	5R	556.023	0.0016287	2.78816
AX_99698597	5R	556.023	0.0016287	2.78816
AX_99494090	5R	556.088	0.000587319	3.23113
AX_99738760	5R	556.097	0.0016287	2.78816
AX_99590820	5R	556.097	0.00158487	2.80001
AX_99243924	5R	556.1	0.000768641	3.11428
AX_99612331	5R	556.208	0.00316216	2.50002
AX_99714410	5R	556.209	0.00243387	2.6137
AX_99721757	5R	556.21	0.0021483	2.6679
AX_99608028	5R	559.367	0.000578616	3.23761
AX_99850422	5R	559.368	0.000565619	3.24748
AX_99832387	5R	559.369	0.00348713	2.45753
AX_99465795	5R	559.54	0.000634861	3.19732
AX_99515115	5R	561.119	0.000612376	3.21298
AX_99790888	5R	561.121	0.00138702	2.85792
AX_99252533	5R	561.121	0.00082918	3.08135
AX_99276079	5R	561.218	0.00188529	2.72462
AX_99293492	5R	561.218	0.00133831	2.87344
AX_99699250	5R	562.356	0.00193543	2.71322
AX_99408986	5R	562.356	0.000926438	3.03318
AX_99450954	5R	575.894	0.00153801	2.81304
AX_99348529	5R	578.955	0.00255358	2.59285
AX_99404189	5R	579.049	0.00255358	2.59285
AX_99825182	5R	579.133	0.00154017	2.81243
AX_99328966	5R	579.133	0.00234031	2.63073
AX_99826257	5R	579.76	0.00167384	2.77628
AX_99421006	5R	580.253	0.00203736	2.69093
AX_99887627	5R	580.257	0.00203736	2.69093
AX_99574392	5R	580.281	0.00244687	2.61139
AX_99393778	5R	581.344	0.000976218	3.01045
AX_99796705	5R	581.374	0.00165233	2.7819
AX_99483183	5R	582.456	0.00136549	2.86471
AX_99622500	5R	590.347	0.00250559	2.60109
AX_99775472	5R	594.71	0.00250559	2.60109
AX_99815178	5R	594.718	0.00250559	2.60109
AX_99444186	5R	594.806	0.00250559	2.60109
AX_99746641	5R	594.827	0.00250559	2.60109
AX_99526034	5R	594.881	0.00250559	2.60109
AX_99709447	5R	603.385	0.00332057	2.47879
AX_99304458	5R	604.319	0.00250559	2.60109
AX_99760911	5R	607.98	0.00250559	2.60109
AX_99839908	5R	608.077	0.00225868	2.64615
AX_99557524	5R	608.079	0.00250559	2.60109
AX_99486741	5R	610.152	0.00328648	2.48327
AX_99224536	5R	611.302	0.00250559	2.60109
AX_99416720	5R	613.07	0.00197443	2.70456
AX_99831399	5R	619.114	0.00250559	2.60109
AX_99643792	5R	619.115	0.00250559	2.60109
AX_99320069	5R	619.127	0.00250559	2.60109
AX_99881974	5R	619.138	0.000517682	3.28594
AX_99298028	5R	619.145	0.000517682	3.28594
AX_99586567	5R	630.988	0.000509075	3.29322
AX_99532262	5R	633.031	7.4655e-05	4.12694
AX_99858613	5R	674.799	0.00250559	2.60109
AX_99569249	5R	683.615	0.00250559	2.60109
AX_99716905	5R	697.989	0.000142532	3.84609
AX_99383795	5R	710.84	0.00305016	2.51568
AX_99485379	5R	710.84	0.00259409	2.58601
AX_99378524	5R	710.841	0.00305016	2.51568
AX_99383157	5R	710.841	0.00305016	2.51568
AX_99505118	5R	710.844	0.00259409	2.58601
AX_99586166	5R	710.846	0.00259409	2.58601
AX_99261452	5R	710.847	0.00305016	2.51568
AX_99562142	5R	710.847	0.00259409	2.58601
AX_99329400	5R	712.78	0.000173517	3.76066
AX_99637793	5R	713.342	0.00158811	2.79912
AX_99799984	5R	713.342	0.00296657	2.52775
AX_99787063	5R	713.342	0.00181268	2.74168
AX_99404516	5R	713.342	0.00316045	2.50025
AX_99413183	5R	724.549	0.0034121	2.46698
AX_99250343	5R	726.769	0.00211081	2.67555
AX_99755413	5R	827.396	0.00309238	2.50971
AX_99812883	5R	862.532	0.00116877	2.93227
AX_99588455	5R	863.274	0.00239698	2.62034
AX_99287454	5R	863.359	0.0030833	2.51098
AX_99316699	5R	863.398	0.00101302	2.99438
AX_99544815	5R	863.722	0.00339351	2.46935
AX_99887743	5R	863.728	0.0024882	2.60411
AX_99448099	5R	864.221	0.00301928	2.5201
AX_99256428	5R	864.802	0.000842051	3.07466
AX_99544139	5R	865.078	0.00273376	2.56324
AX_99243861	5R	866.559	0.00337025	2.47234
AX_99354258	5R	866.621	0.00108348	2.96518
AX_99559377	5R	866.772	0.00235892	2.62729
AX_99849238	5R	866.772	0.00281333	2.55078
AX_99450376	5R	866.819	0.00340819	2.46748
AX_99841743	5R	867.582	0.00231631	2.6352
AX_99292825	5R	867.718	0.00134737	2.87051
AX_99552419	5R	867.772	0.00220774	2.65605
AX_99743931	5R	868.708	0.000829262	3.08131
AX_99797155	5R	868.71	0.00292532	2.53383
AX_99280417	5R	869.361	0.00250111	2.60187
AX_99808472	6R	44.0567	0.00270983	2.56706
AX_99275383	6R	584.514	0.00249593	2.60277
AX_99739107	6R	688.588	0.00322453	2.49153
AX_99337584	6R	691.242	0.00233056	2.63254
AX_99341239	6R	691.242	0.00259433	2.58598
AX_99610172	6R	691.876	0.0020558	2.68702
AX_99589832	6R	691.877	0.00130993	2.88275
AX_99869260	6R	692.07	0.00163877	2.78548
AX_99397223	6R	696.04	0.00285381	2.54457
AX_99801210	6R	696.412	0.00342542	2.46529
AX_99769069	6R	698.847	0.0016416	2.78473
AX_99619672	6R	705.979	0.00203137	2.69221
AX_99735996	6R	706.232	0.00103605	2.98462
AX_99411501	6R	712.11	0.00249636	2.60269
AX_99884689	6R	712.11	0.00249636	2.60269
AX_99783488	6R	712.605	0.000581125	3.23573
AX_99274269	6R	714.119	0.00343666	2.46386
AX_99464505	6R	727.357	0.00163386	2.78679
AX_99873304	6R	743.098	0.00154019	2.81243
AX_99350636	6R	749.587	0.00218772	2.66001
AX_99459014	6R	752.466	0.00330103	2.48135
AX_99819851	6R	754.16	0.00225022	2.64778
AX_99876846	6R	756.382	0.00243749	2.61306
AX_99876608	6R	843.483	0.00140102	2.85356
AX_99550022	6R	864.074	0.000704061	3.15239
AX_99649676	6R	864.304	0.00102603	2.98884
AX_99508437	6R	864.306	0.00153137	2.81492
AX_99531464	6R	864.356	0.000722259	3.14131
AX_99642376	6R	864.359	0.00230869	2.63663
AX_99729456	6R	864.731	0.000737806	3.13206
AX_99753338	6R	872.52	0.00112007	2.95075
AX_99273509	6R	872.538	0.00250198	2.60172
AX_99327722	6R	873.912	0.00196247	2.7072
AX_99707122	6R	874.912	0.000804711	3.09436
AX_99553049	7R	5.96077	0.00302968	2.5186
AX_99261750	7R	20.963	0.000107501	3.96859
AX_99291774	7R	23.1298	0.00158509	2.79995
AX_99238532	7R	23.2054	0.00235328	2.62833
AX_99636998	7R	24.4197	0.0024156	2.61697
AX_99796177	7R	24.4257	0.00214858	2.66785
AX_99329019	7R	24.9469	0.00197373	2.70471
AX_99718979	7R	24.9469	0.00197373	2.70471
AX_99591813	7R	24.9471	0.00197373	2.70471
AX_99650363	7R	24.9471	0.00197373	2.70471
AX_99702993	7R	40.6138	0.000564401	3.24841
AX_99596795	7R	42.7661	0.00298063	2.52569
AX_99631282	7R	46.2289	0.00210875	2.67597
AX_99851045	7R	46.257	0.00105022	2.97872
AX_99743560	7R	46.7001	0.00123623	2.9079
AX_99684224	7R	48.8161	0.00158378	2.8003
AX_99586811	7R	48.9518	0.00126578	2.89764
AX_99635510	7R	51.2861	0.00111066	2.95442
AX_99341516	7R	51.4455	0.000810304	3.09135
AX_99684952	7R	51.4457	0.000725466	3.13938
AX_99609710	7R	54.8741	0.0015343	2.81409
AX_99421745	7R	60.0995	0.000341057	3.46717
AX_99580546	7R	64.4116	0.000144262	3.84085
AX_99786250	7R	64.5837	0.00350804	2.45494
AX_99359621	7R	68.6492	0.000606789	3.21696
AX_99766450	7R	72.1568	1.30729e-06	5.88363
AX_99311224	7R	72.3873	0.000464212	3.33328
AX_99301897	7R	74.9954	8.54986e-05	4.06804
AX_99516563	7R	75.0777	0.00029324	3.53278
AX_99756228	7R	78.4785	0.0022912	2.63994
AX_99504339	7R	78.482	0.00348108	2.45829
AX_99657706	7R	78.4821	0.00231976	2.63456
AX_99546491	7R	78.4821	0.00220231	2.65712
AX_99534761	7R	80.5938	0.00172781	2.7625
AX_99259929	7R	177.073	0.00285137	2.54495
AX_99498248	7R	183.71	0.00314894	2.50184
AX_99584357	7R	183.71	0.00314894	2.50184
AX_99463229	7R	185.905	0.00314894	2.50184
AX_99760309	7R	185.905	0.00314894	2.50184
AX_99300916	7R	185.91	0.00314894	2.50184
AX_99442999	7R	185.991	0.00314894	2.50184
AX_99526805	7R	186.135	0.00314894	2.50184
AX_99627382	7R	187.272	0.00314894	2.50184
AX_99369799	7R	187.273	0.00314894	2.50184
AX_99846669	7R	187.274	0.00314894	2.50184
AX_99648905	7R	187.905	0.00314894	2.50184
AX_99517148	7R	188.192	0.00314894	2.50184
AX_99229665	7R	195.924	0.00314894	2.50184
AX_99834577	7R	225.554	0.00285137	2.54495
AX_99521317	7R	225.632	0.00319157	2.496
AX_99867882	7R	225.704	0.00319157	2.496
AX_99236885	7R	225.745	0.00285137	2.54495
AX_99741421	7R	226.396	0.00319157	2.496
AX_99751786	7R	226.399	0.00285137	2.54495
AX_99358179	7R	226.403	0.00285137	2.54495
AX_99249437	7R	226.436	0.00285137	2.54495
AX_99532923	7R	226.44	0.00319157	2.496
AX_99684459	7R	228.106	0.00193212	2.71397
AX_99639321	7R	230.375	0.00285137	2.54495
AX_99565086	7R	231.562	0.00285137	2.54495
AX_99426342	7R	232.198	0.000151846	3.8186
AX_99394975	7R	232.252	0.00319157	2.496
AX_99586071	7R	232.252	0.00285137	2.54495
AX_99264825	7R	232.252	0.00319157	2.496
AX_99338362	7R	232.252	0.00319157	2.496
AX_99497584	7R	232.337	0.00285137	2.54495
AX_99781944	7R	232.527	0.00285137	2.54495
AX_99862105	7R	232.528	0.00319157	2.496
AX_99817987	7R	232.973	0.00285137	2.54495
AX_99539434	7R	232.974	0.00319157	2.496
AX_99832865	7R	232.975	0.00319157	2.496
AX_99525098	7R	232.975	0.00285137	2.54495
AX_99225280	7R	232.976	0.00285137	2.54495
AX_99291980	7R	232.976	0.00285137	2.54495
AX_99554736	7R	232.987	0.00285137	2.54495
AX_99274690	7R	233.222	0.00285137	2.54495
AX_99714080	7R	235.985	0.00319157	2.496
AX_99880878	7R	235.988	0.00285137	2.54495
AX_99233238	7R	236.793	0.00285137	2.54495
AX_99411521	7R	236.795	0.00285137	2.54495
AX_99857038	7R	236.796	0.00285137	2.54495
AX_99557757	7R	237.042	0.00285137	2.54495
AX_99844627	7R	238.074	0.00285137	2.54495
AX_99798474	7R	238.577	0.00285137	2.54495
AX_99255202	7R	239.307	0.00285137	2.54495
AX_99528421	7R	260.113	1.5711e-06	5.8038
AX_99631456	7R	261.521	0.000241994	3.6162
AX_99239050	7R	261.521	0.00285137	2.54495
AX_99843206	7R	262.603	0.00319157	2.496
AX_99238109	7R	262.619	0.00319157	2.496
AX_99316958	7R	262.732	0.00319157	2.496
AX_99293162	7R	263.192	0.00319157	2.496
AX_99478683	7R	263.195	0.00285137	2.54495
AX_99785599	7R	263.424	0.00319157	2.496
AX_99843895	7R	405.347	0.00180153	2.74436
AX_99373305	7R	494.896	2.99626e-05	4.52342
AX_99491241	7R	495.168	0.00226741	2.64447
AX_99378208	7R	496.424	0.00269145	2.57001
AX_99267348	7R	503.26	0.000493012	3.30714
AX_99447696	7R	507.354	0.00342139	2.4658
AX_99352569	7R	513.538	0.000113639	3.94447
AX_99529317	7R	533.029	0.00342139	2.4658
AX_99370971	7R	542.543	0.00301229	2.5211
AX_99399750	7R	727.211	0.00275764	2.55946
AX_99303323	7R	772.268	0.000685451	3.16402
AX_99468726	7R	861.908	0.000570988	3.24337
AX_99523839	7R	861.911	0.000837719	3.0769
AX_99754516	7R	861.912	0.000547185	3.26187
AX_99751422	7R	861.913	0.000905087	3.04331
AX_99478960	Un	6.94052	0.00104186	2.98219
AX_99557362	Un	21.152	0.00313125	2.50428
AX_99725087	Un	22.315	0.00104928	2.97911
AX_99301949	Un	22.3868	0.00104928	2.97911
AX_99854390	Un	22.4935	0.00173054	2.76182
AX_99271249	Un	22.5497	0.00173054	2.76182
AX_99712537	Un	22.5503	0.00173054	2.76182
AX_99513797	Un	22.6293	0.00173054	2.76182
AX_99660631	Un	22.6335	0.00173054	2.76182
AX_99435339	Un	22.6335	0.00173054	2.76182
AX_99798614	Un	24.7388	0.000895158	3.0481
AX_99245400	Un	24.8042	0.00148727	2.82761
AX_99435282	Un	26.5853	0.000723096	3.1408
AX_99574282	Un	29.0241	0.00263157	2.57978
AX_99731136	Un	29.0253	0.00263157	2.57978
AX_99540611	Un	29.0257	0.00347402	2.45917
AX_99712474	Un	29.0257	0.00263157	2.57978
AX_99448098	Un	29.0259	0.00186696	2.72887
AX_99319944	Un	29.0261	0.00263157	2.57978
AX_99547606	Un	29.0266	0.00263157	2.57978
AX_99879788	Un	29.0268	0.00263157	2.57978
AX_99685854	Un	29.0276	0.00263157	2.57978
AX_99404563	Un	29.0627	0.00351026	2.45466
AX_99540001	Un	29.0766	0.00351026	2.45466
AX_99346610	Un	29.1366	0.00351026	2.45466
AX_99723093	Un	29.1387	0.00351026	2.45466
AX_99799749	Un	29.1411	0.00351026	2.45466
AX_99593852	Un	29.1473	0.00351026	2.45466
AX_99580032	Un	29.1562	0.00351026	2.45466
AX_99400394	Un	29.1563	0.00351026	2.45466
AX_99746972	Un	29.3216	0.00351026	2.45466
AX_99457078	Un	29.326	0.00351026	2.45466
AX_99227917	Un	29.3282	0.00351026	2.45466
AX_99676350	Un	29.3302	0.00351026	2.45466
AX_99354767	Un	29.3332	0.00351026	2.45466
AX_99837960	Un	29.3384	0.00351026	2.45466
AX_99700305	Un	29.3442	0.00351026	2.45466
AX_99732420	Un	29.3444	0.00351026	2.45466
AX_99656305	Un	32.661	0.000140992	3.85081
AX_99645200	Un	43.4986	0.00285137	2.54495
AX_99443948	Un	43.5053	0.00285137	2.54495
AX_99778475	Un	45.178	0.00285137	2.54495
AX_99410293	Un	45.2089	0.00285137	2.54495
AX_99440568	Un	45.243	0.00285137	2.54495
AX_99237923	Un	45.8587	0.00285137	2.54495
AX_99268561	Un	46.1697	0.00285137	2.54495
AX_99477166	Un	46.5588	0.00127474	2.89458
AX_99224370	Un	75.5058	0.00350226	2.45565
AX_99286567	Un	86.4789	0.000723096	3.1408
AX_99619362	Un	126.763	0.00175623	2.75542
AX_99289607	Un	135.137	0.00262643	2.58063
AX_99492480	Un	135.164	0.00151923	2.81838
AX_99496813	Un	135.17	0.00242327	2.6156
AX_99633788	Un	135.507	0.00242327	2.6156
AX_99359661	Un	135.51	0.00242327	2.6156
AX_99887974	Un	135.51	0.00242327	2.6156
AX_99304750	Un	135.511	0.00197699	2.704
AX_99478438	Un	135.511	0.00242327	2.6156
AX_99451596	Un	151.221	0.00126048	2.89946
AX_99557112	Un	160.145	0.00351026	2.45466
AX_99727307	Un	160.146	0.000671118	3.1732
AX_99637675	Un	160.146	0.00351026	2.45466
AX_99563247	Un	160.148	0.00351026	2.45466
AX_99265828	Un	160.148	0.00351026	2.45466
AX_99840870	Un	160.148	0.00351026	2.45466
AX_99517868	Un	160.153	0.00351026	2.45466
AX_99846608	Un	160.153	0.00185432	2.73181
AX_99360893	Un	160.154	0.00351026	2.45466
AX_99519026	Un	160.175	0.00351026	2.45466
AX_99456976	Un	160.206	0.00351026	2.45466
AX_99887120	Un	160.208	0.00351026	2.45466
AX_99567516	Un	160.333	0.00351026	2.45466
AX_99281926	Un	160.438	0.00351026	2.45466
AX_99697349	Un	170.007	0.00351026	2.45466
AX_99425083	Un	170.014	0.00351026	2.45466
AX_99250899	Un	170.016	0.00351026	2.45466
AX_99301144	Un	170.016	0.00351026	2.45466
AX_99312604	Un	170.016	0.00351026	2.45466
AX_99565143	Un	170.018	0.00351026	2.45466
AX_99763797	Un	170.019	0.00322796	2.49107
AX_99419810	Un	170.171	0.00351026	2.45466
AX_99344687	Un	170.235	0.00351026	2.45466
AX_99567515	Un	170.244	0.00351026	2.45466
AX_99826964	Un	170.247	0.00351026	2.45466
AX_99423293	Un	170.249	0.00351026	2.45466
AX_99439750	Un	170.25	0.00351026	2.45466
AX_99553570	Un	170.251	0.00351026	2.45466
AX_99877124	Un	170.274	0.00351026	2.45466
AX_99303845	Un	170.274	0.00351026	2.45466
AX_99805384	Un	190.545	0.000237288	3.62472
AX_99244815	Un	196.875	0.00191365	2.71814
AX_99555977	Un	196.925	0.00242327	2.6156
AX_99554089	Un	197.034	0.000840392	3.07552
AX_99542614	Un	212.457	0.00336754	2.47269
AX_99792151	Un	219.414	0.00332083	2.47875
AX_99324441	Un	243.618	0.000925953	3.03341
AX_99353610	Un	276.488	0.00351026	2.45466
AX_99352979	Un	276.492	0.00351026	2.45466
AX_99335838	Un	276.492	0.00351026	2.45466
AX_99715198	Un	286.255	0.00351026	2.45466
AX_99659003	Un	306.854	0.000122522	3.91179
AX_99290201	Un	332.431	0.00351026	2.45466
AX_99242272	Un	332.432	0.00351026	2.45466
AX_99526060	Un	332.432	0.00351026	2.45466
AX_99566926	Un	332.432	0.00351026	2.45466
AX_99643034	Un	332.433	0.00351026	2.45466
AX_99313656	Un	332.433	0.00351026	2.45466
AX_99405273	Un	333.937	0.00351026	2.45466
AX_99372383	Un	333.94	0.00351026	2.45466
AX_99691080	Un	334.431	0.00351026	2.45466
AX_99453227	Un	334.434	0.00351026	2.45466
AX_99887960	Un	335.381	0.00351026	2.45466
AX_99766018	Un	335.669	0.00351026	2.45466
AX_99825300	Un	335.669	0.00312937	2.50454
AX_99311496	Un	337.58	0.00319157	2.496
AX_99432720	Un	338.41	0.00351026	2.45466
AX_99259021	Un	338.422	0.00351026	2.45466
AX_99222915	Un	340.312	0.00351026	2.45466
AX_99349619	Un	340.313	0.00351026	2.45466
AX_99365154	Un	340.313	0.00351026	2.45466
AX_99756067	Un	345.863	0.00242327	2.6156
AX_99466860	Un	345.864	0.000922586	3.03499
AX_99634749	Un	348.657	0.00336754	2.47269
AX_99309013	Un	362.628	0.00181201	2.74184
AX_99695253	Un	373.208	0.00163021	2.78776
AX_99407788	Un	374.678	0.00169176	2.77166
AX_99298579	Un	375.409	0.00351026	2.45466
AX_99365151	Un	380.717	0.00306271	2.51389
AX_99836308	Un	411.619	0.00315729	2.50069
AX_99481758	Un	411.62	0.00351026	2.45466
AX_99668072	Un	411.621	0.00351026	2.45466
AX_99288073	Un	443.839	0.00336754	2.47269
AX_99684144	Un	443.839	0.00252759	2.59729
AX_99739709	Un	443.84	0.00336754	2.47269
AX_99701374	Un	444.118	0.00289105	2.53894
AX_99404935	Un	445.129	0.00351026	2.45466
AX_99607346	Un	445.741	0.00319157	2.496
AX_99473229	Un	449.755	0.00262643	2.58063
AX_99501431	Un	467.714	0.00226653	2.64464
AX_99412745	Un	474.551	0.00351026	2.45466
AX_99451207	Un	487.554	0.00351026	2.45466
AX_99436507	Un	511.188	0.00126048	2.89946
AX_99884535	Un	514.453	0.00351026	2.45466
AX_99417191	Un	514.453	0.00351026	2.45466
AX_99829778	Un	515.226	0.00226653	2.64464
AX_99498879	Un	516.027	0.00351026	2.45466
AX_99442244	Un	522.182	0.00285137	2.54495
AX_99872725	Un	524.316	0.00191157	2.71861
AX_99259118	Un	533.278	0.00285137	2.54495
AX_99457965	Un	559.218	0.00351026	2.45466
AX_99495436	Un	564.468	0.00351026	2.45466
AX_99587784	Un	576.918	0.00265065	2.57665
AX_99616064	Un	580.658	0.00203736	2.69093
AX_99633249	Un	582.898	0.000575202	3.24018
AX_99360551	Un	621.068	0.00169893	2.76983

## Sheet: D20
Supplementary table S4: Top 1000 powdery mildew resistance associated 600K SNP markers from MLM Genome-wide association study on 180 Nordic Seed hybrid rye (Secale cereale L.) elite breeding lines using BLUP estimated resistance value towards D20 Bgs population
Marker ID	Chromosome	Position (Mbp)	P value	LOD
AX_99743505	1R	27.9398	0.00473866	2.32434
AX_99779777	1R	28.0017	0.00475306	2.32303
AX_99455154	1R	28.5766	0.00201247	2.69627
AX_99527380	1R	28.5776	0.00427838	2.36872
AX_99457135	1R	28.5843	0.0016443	2.78402
AX_99685951	1R	28.5894	0.00523664	2.28095
AX_99534143	1R	28.5973	0.00557888	2.25345
AX_99603124	1R	28.7085	0.00446022	2.35064
AX_99233727	1R	28.9167	0.00183191	2.73709
AX_99332683	1R	28.918	0.0030109	2.5213
AX_99419176	1R	28.9182	0.0030109	2.5213
AX_99527750	1R	28.9359	0.00351369	2.45424
AX_99801357	1R	29.1143	0.00557888	2.25345
AX_99741441	1R	29.1152	0.00446022	2.35064
AX_99539637	1R	29.81	0.00343777	2.46372
AX_99520611	1R	30.3572	0.00404799	2.39276
AX_99784956	1R	30.3659	0.006121	2.21318
AX_99851824	1R	76.3576	1.47328e-05	4.83172
AX_99407056	1R	388.214	2.67455e-10	9.57275
AX_99251932	1R	626.284	0.00525064	2.27979
AX_99665692	1R	626.284	0.0061926	2.20813
AX_99309841	1R	626.286	0.0061926	2.20813
AX_99318216	1R	626.286	0.00525064	2.27979
AX_99493715	1R	626.287	0.00525064	2.27979
AX_99379082	1R	626.288	0.00525064	2.27979
AX_99290151	1R	626.294	0.00525064	2.27979
AX_99846037	1R	626.294	0.0061926	2.20813
AX_99531456	1R	626.424	0.0061926	2.20813
AX_99264459	1R	629.674	7.19131e-11	10.1432
AX_99731264	2R	20.247	0.00500736	2.30039
AX_99860563	2R	178.119	0.00279495	2.55363
AX_99403727	2R	210.932	0.00396771	2.40146
AX_99233429	2R	461.919	0.00213309	2.67099
AX_99381191	2R	503.5	0.000662365	3.1789
AX_99708247	2R	576.203	5.20581e-06	5.28351
AX_99309764	2R	776.381	0.000135492	3.86809
AX_99272546	2R	790.823	1.24086e-07	6.90628
AX_99649670	2R	844.988	0.00608346	2.21585
AX_99247296	2R	905.841	0.00505405	2.29636
AX_99432068	3R	2.34516	8.78337e-11	10.0563
AX_99810717	3R	7.40964	0.00487346	2.31216
AX_99688965	3R	7.41301	0.00487346	2.31216
AX_99549681	3R	7.5174	0.0060744	2.2165
AX_99834377	3R	7.96965	0.00626393	2.20315
AX_99484112	3R	15.8176	0.00169029	2.77204
AX_99778110	3R	16.2568	0.00567748	2.24584
AX_99334846	3R	16.2572	0.00256292	2.59126
AX_99699592	3R	16.7559	0.00515304	2.28794
AX_99617355	3R	17.8064	0.00592222	2.22752
AX_99239293	3R	20.0244	0.00547901	2.2613
AX_99272002	3R	20.0248	0.00558824	2.25272
AX_99569851	3R	20.0369	0.00627319	2.20251
AX_99715000	3R	20.377	0.000956989	3.01909
AX_99504770	3R	20.7962	0.00555414	2.25538
AX_99247265	3R	20.8749	0.00373758	2.42741
AX_99358396	3R	20.8771	0.00642814	2.19191
AX_99636158	3R	20.888	0.0015608	2.80665
AX_99840439	3R	20.8924	0.00627319	2.20251
AX_99551234	3R	20.8925	0.00117991	2.92815
AX_99285477	3R	20.9124	0.00627319	2.20251
AX_99474006	3R	21.2658	0.00143945	2.8418
AX_99295915	3R	22.1887	0.00465717	2.33188
AX_99409725	3R	22.1953	0.00304594	2.51628
AX_99559222	3R	22.2244	0.00187672	2.7266
AX_99465561	3R	22.4819	0.00408284	2.38904
AX_99564279	3R	22.4932	0.00583282	2.23412
AX_99388937	3R	22.4953	0.00325809	2.48704
AX_99836840	3R	22.5388	0.00291261	2.53572
AX_99603911	3R	22.5401	0.00173332	2.76112
AX_99250208	3R	22.5403	0.0017652	2.75321
AX_99681126	3R	23.034	0.00426373	2.37021
AX_99380957	3R	23.3444	0.00446896	2.34979
AX_99489169	3R	23.3448	0.00370713	2.43096
AX_99761131	3R	24.0672	0.00600279	2.22165
AX_99258050	3R	24.3007	0.00627319	2.20251
AX_99438464	3R	24.7948	0.00279125	2.5542
AX_99508035	3R	24.7949	0.00250921	2.60046
AX_99308162	3R	24.7957	0.00266187	2.57481
AX_99583883	3R	25.3995	0.00627319	2.20251
AX_99308567	3R	25.4356	0.00567252	2.24622
AX_99447544	3R	25.4357	0.00627319	2.20251
AX_99853525	3R	25.4442	0.00463941	2.33354
AX_99439462	3R	25.4497	0.00134267	2.87203
AX_99821356	3R	25.4755	0.00274393	2.56163
AX_99359057	3R	25.4755	0.00368285	2.43382
AX_99542304	3R	25.4755	0.00370374	2.43136
AX_99339266	3R	25.5054	0.00231716	2.63504
AX_99813214	3R	25.8989	0.00427587	2.36898
AX_99740489	3R	25.8997	0.0021724	2.66306
AX_99613794	3R	26.1874	0.00401829	2.39596
AX_99388485	3R	26.2517	0.00332462	2.47826
AX_99340476	3R	26.3378	0.00510899	2.29166
AX_99610097	3R	27.068	0.00529786	2.2759
AX_99770765	3R	27.5404	0.00205575	2.68703
AX_99271700	3R	27.5417	0.00396809	2.40142
AX_99294262	3R	27.5417	0.00187204	2.72769
AX_99451855	3R	27.5417	0.00287035	2.54207
AX_99379854	3R	27.6418	0.00587138	2.23126
AX_99241223	3R	27.642	0.00187473	2.72706
AX_99311557	3R	27.6424	0.00174925	2.75715
AX_99859916	3R	27.7952	0.00121146	2.91669
AX_99363695	3R	27.7955	0.000642909	3.19185
AX_99439188	3R	28.426	0.00279192	2.5541
AX_99321303	3R	28.8028	0.00184347	2.73436
AX_99803893	3R	28.8033	0.00165531	2.78112
AX_99379015	3R	28.8882	0.00331893	2.479
AX_99418081	3R	28.8882	0.00231669	2.63513
AX_99473624	3R	28.8883	0.00331893	2.479
AX_99355022	3R	28.8883	0.00537854	2.26934
AX_99390184	3R	28.9632	0.00627319	2.20251
AX_99724988	3R	28.9635	0.0057773	2.23828
AX_99773326	3R	28.9726	0.00516644	2.28681
AX_99531699	3R	29.4587	0.00127337	2.89505
AX_99806930	3R	29.4597	0.00127337	2.89505
AX_99814417	3R	29.46	0.00127337	2.89505
AX_99535489	3R	29.4631	0.0045628	2.34077
AX_99641187	3R	29.7214	0.00331893	2.479
AX_99558252	3R	29.7219	0.000607818	3.21623
AX_99877358	3R	29.7266	0.0028038	2.55225
AX_99724056	3R	29.7393	0.00231669	2.63513
AX_99742837	3R	29.757	0.00336797	2.47263
AX_99730834	3R	29.7576	0.00339114	2.46965
AX_99467651	3R	29.7607	0.00364131	2.43874
AX_99529507	3R	29.7822	0.00417269	2.37958
AX_99838338	3R	29.7826	0.00409614	2.38763
AX_99802683	3R	29.7827	0.00396809	2.40142
AX_99643627	3R	29.7827	0.0039332	2.40525
AX_99241054	3R	29.934	0.00275525	2.55984
AX_99844964	3R	29.9343	0.00310354	2.50814
AX_99702090	3R	29.9821	0.000903792	3.04393
AX_99421994	3R	30.0579	0.00215716	2.66612
AX_99845190	3R	30.1114	0.00249977	2.6021
AX_99418937	3R	30.1117	0.00213202	2.67121
AX_99674369	3R	30.1131	0.00292209	2.53431
AX_99306371	3R	30.241	0.00187866	2.72615
AX_99281206	3R	30.5632	0.00280601	2.55191
AX_99853649	3R	30.693	0.005287	2.27679
AX_99509171	3R	30.6933	0.00324986	2.48814
AX_99237598	3R	30.6947	0.00545187	2.26345
AX_99484136	3R	30.6949	0.00340624	2.46773
AX_99497308	3R	30.6967	0.00240622	2.61866
AX_99638723	3R	30.6969	0.00618362	2.20876
AX_99622995	3R	31.2788	0.00552402	2.25774
AX_99343713	3R	31.3457	0.00515368	2.28788
AX_99434359	3R	31.3459	0.00484464	2.31474
AX_99537646	3R	31.3633	0.00554566	2.25605
AX_99487660	3R	31.3716	0.0012361	2.90795
AX_99535642	3R	31.4349	0.00566992	2.24642
AX_99725346	3R	31.4354	0.00256926	2.59019
AX_99656693	3R	31.5021	0.00130761	2.88352
AX_99594600	3R	31.5535	0.000628386	3.20177
AX_99667079	3R	31.554	0.00275333	2.56014
AX_99819129	3R	31.5541	0.000607818	3.21623
AX_99670101	3R	31.555	0.00153982	2.81253
AX_99426950	3R	31.5551	0.00280705	2.55175
AX_99859512	3R	31.5617	0.00445953	2.35071
AX_99297078	3R	31.6997	0.00338938	2.46988
AX_99872561	3R	31.6997	0.00378482	2.42195
AX_99263371	3R	31.773	0.00236873	2.62548
AX_99360584	3R	31.8398	0.00280516	2.55204
AX_99401293	3R	31.9221	0.00605277	2.21805
AX_99635078	3R	31.9389	0.00146317	2.83471
AX_99621980	3R	32.1866	0.0025339	2.59621
AX_99421048	3R	32.2075	0.00306741	2.51323
AX_99314125	3R	32.361	0.00544881	2.2637
AX_99755575	3R	32.4108	0.00480822	2.31802
AX_99648626	3R	32.4577	0.00141027	2.8507
AX_99773568	3R	32.4592	0.00289373	2.53854
AX_99858574	3R	32.9316	0.00309699	2.50906
AX_99393612	3R	32.9349	0.0033148	2.47954
AX_99621812	3R	32.9447	0.00196721	2.70615
AX_99593934	3R	32.9452	0.00189062	2.7234
AX_99393479	3R	32.9547	0.00582382	2.23479
AX_99616381	3R	33.1785	0.00201646	2.69541
AX_99583039	3R	33.2321	0.00627319	2.20251
AX_99744204	3R	33.2335	0.00143945	2.8418
AX_99354805	3R	33.2347	0.00133102	2.87582
AX_99410801	3R	33.235	0.00127337	2.89505
AX_99313335	3R	33.2357	0.00133102	2.87582
AX_99729596	3R	33.3246	0.00133102	2.87582
AX_99377370	3R	33.4153	0.00457274	2.33982
AX_99432128	3R	33.4155	0.00295359	2.52965
AX_99791400	3R	33.4158	0.00524078	2.2806
AX_99476293	3R	33.4158	0.00457274	2.33982
AX_99638217	3R	33.8358	0.00411429	2.38571
AX_99591901	3R	34.0099	0.00307667	2.51192
AX_99797660	3R	34.0711	0.00575938	2.23962
AX_99555104	3R	34.0744	0.00225229	2.64738
AX_99432696	3R	34.2866	0.00170372	2.7686
AX_99478366	3R	34.3003	0.00265743	2.57554
AX_99764689	3R	34.313	0.00338873	2.46996
AX_99590945	3R	35.0899	0.00404181	2.39342
AX_99831082	3R	35.3186	0.0045721	2.33988
AX_99501213	3R	35.3446	0.00537915	2.26929
AX_99327190	3R	35.3618	0.00521193	2.283
AX_99462994	3R	35.3627	0.00521193	2.283
AX_99874741	3R	35.4919	0.00521193	2.283
AX_99428160	3R	35.7212	0.00521193	2.283
AX_99259396	3R	36.2918	0.00395333	2.40304
AX_99836496	3R	36.2919	0.00517721	2.2859
AX_99486400	3R	36.8721	0.0056632	2.24694
AX_99390516	3R	42.8598	0.00200432	2.69803
AX_99296336	3R	57.5488	0.00601025	2.22111
AX_99350395	3R	57.7595	0.00529391	2.27622
AX_99457327	3R	57.7646	6.80327e-05	4.16728
AX_99302083	3R	58.0906	0.0052854	2.27692
AX_99571873	3R	81.3217	0.00103254	2.98609
AX_99324881	3R	382.11	0.00574212	2.24093
AX_99663455	3R	674.625	1.2316e-07	6.90953
AX_99858787	3R	680.647	0.00177369	2.75112
AX_99834253	3R	680.649	0.00177369	2.75112
AX_99371728	3R	728.167	0.00240409	2.61905
AX_99749290	3R	806.568	0.00212218	2.67322
AX_99369721	3R	807.67	0.00643414	2.19151
AX_99268062	3R	875.883	0.00468043	2.32971
AX_99781923	3R	882.896	0.00175436	2.75588
AX_99574590	3R	882.911	0.0033744	2.4718
AX_99603561	3R	883.145	0.00559476	2.25222
AX_99527322	3R	907.715	0.00320765	2.49381
AX_99341727	3R	907.716	0.00320765	2.49381
AX_99744777	3R	907.716	0.00320765	2.49381
AX_99267282	3R	907.739	0.00320765	2.49381
AX_99273661	3R	908.125	0.00218675	2.6602
AX_99586359	3R	908.13	0.00320765	2.49381
AX_99481983	3R	908.13	0.00218675	2.6602
AX_99750668	3R	908.984	0.00228332	2.64143
AX_99266035	3R	908.987	0.0028753	2.54132
AX_99696601	3R	908.987	0.0028753	2.54132
AX_99570478	3R	909.004	0.00529402	2.27621
AX_99334647	3R	909.355	0.000736923	3.13258
AX_99714386	3R	912.77	0.00457959	2.33917
AX_99714985	3R	913.016	0.00279477	2.55365
AX_99576799	3R	913.028	0.00319488	2.49555
AX_99362268	3R	913.221	0.00252314	2.59806
AX_99399971	3R	917.535	0.00179893	2.74499
AX_99533703	3R	918.916	1.53045e-05	4.81518
AX_99604352	3R	923.071	1.64171e-06	5.7847
AX_99688157	3R	924.713	0.00307113	2.5127
AX_99849908	3R	924.741	0.00439147	2.35739
AX_99725895	3R	925.13	0.00498388	2.30243
AX_99537620	3R	925.13	0.00498388	2.30243
AX_99434539	3R	927.099	0.0063997	2.19384
AX_99476440	3R	944.287	0.00607311	2.21659
AX_99597177	3R	945.513	0.00608438	2.21578
AX_99581867	3R	945.866	0.00377359	2.42324
AX_99592595	3R	946.036	0.000186059	3.73035
AX_99797471	3R	960.427	0.00397495	2.40067
AX_99669276	4R	109.736	0.00161024	2.79311
AX_99577366	4R	201.028	0.00547982	2.26123
AX_99292540	4R	242.726	0.00345639	2.46138
AX_99442917	4R	500.597	2.38202e-08	7.62306
AX_99748037	4R	583.914	0.0060359	2.21926
AX_99426356	4R	585.462	0.00453373	2.34354
AX_99360041	4R	585.492	0.00291785	2.53494
AX_99312453	4R	586.16	0.00539803	2.26776
AX_99660343	4R	586.161	0.00162822	2.78829
AX_99317079	4R	586.162	0.00162822	2.78829
AX_99825494	4R	586.166	0.00162822	2.78829
AX_99275148	4R	586.166	0.00162822	2.78829
AX_99384959	4R	586.166	0.00162822	2.78829
AX_99252939	4R	586.166	0.00162822	2.78829
AX_99396359	4R	586.167	0.00162822	2.78829
AX_99704193	4R	586.167	0.00162822	2.78829
AX_99750773	4R	586.174	0.00122978	2.91017
AX_99253882	4R	586.176	0.000615387	3.21085
AX_99857646	4R	586.178	0.000615387	3.21085
AX_99407131	4R	586.183	0.000615387	3.21085
AX_99390246	4R	586.183	0.000615387	3.21085
AX_99559016	4R	588.458	0.00246007	2.60905
AX_99682590	4R	588.462	0.00251507	2.59945
AX_99751446	4R	588.465	0.000807901	3.09264
AX_99518713	4R	588.466	0.00630944	2.20001
AX_99419447	4R	588.497	0.00506802	2.29516
AX_99555684	4R	588.497	0.00323823	2.48969
AX_99237657	4R	588.497	0.00630944	2.20001
AX_99456594	4R	588.594	0.00106881	2.9711
AX_99557528	4R	588.596	0.00126021	2.89956
AX_99331923	4R	588.596	0.000493161	3.30701
AX_99708165	4R	588.596	0.00194954	2.71007
AX_99883438	4R	588.705	0.00196667	2.70627
AX_99659905	4R	588.706	0.000500725	3.3004
AX_99339299	4R	588.708	0.0018928	2.72289
AX_99540374	4R	588.753	0.00250496	2.6012
AX_99312707	4R	588.753	0.000429826	3.36671
AX_99485042	4R	588.772	0.00082568	3.08319
AX_99696449	4R	589.086	0.00143407	2.84343
AX_99497598	4R	589.089	0.00323767	2.48977
AX_99881493	4R	589.301	0.0010716	2.96997
AX_99555770	4R	589.303	0.00443437	2.35317
AX_99291770	4R	589.303	6.40987e-05	4.19315
AX_99704495	4R	589.303	0.000119799	3.92155
AX_99271539	4R	590.223	0.00654373	2.18417
AX_99693364	4R	590.836	0.00274017	2.56222
AX_99243637	4R	591.06	0.000654736	3.18393
AX_99728189	4R	591.061	0.000650096	3.18702
AX_99378866	4R	591.094	0.000507127	3.29488
AX_99478262	4R	591.146	0.000331605	3.47938
AX_99790180	4R	591.148	0.00244852	2.6111
AX_99794170	4R	591.259	0.00183051	2.73743
AX_99870858	4R	591.259	0.0016271	2.78858
AX_99423759	4R	591.351	0.00117088	2.93149
AX_99248951	4R	591.436	0.00175007	2.75694
AX_99439072	4R	591.59	0.00188192	2.7254
AX_99753541	4R	591.666	0.0017473	2.75763
AX_99538056	4R	591.667	0.00350611	2.45517
AX_99871632	4R	591.667	0.00260881	2.58356
AX_99794725	4R	595.863	0.00488054	2.31153
AX_99860973	4R	596.149	0.0058887	2.22998
AX_99537949	4R	613.234	0.00160592	2.79428
AX_99265095	4R	616.328	0.00451752	2.3451
AX_99575920	4R	719.654	0.00653033	2.18506
AX_99826661	4R	758.877	0.000285576	3.54428
AX_99547850	4R	758.877	0.000253925	3.59529
AX_99594105	4R	768.058	0.0032361	2.48998
AX_99494243	4R	780.798	0.00399536	2.39844
AX_99383095	4R	784.376	0.00426693	2.36988
AX_99363433	4R	798.321	5.23022e-09	8.28148
AX_99296034	4R	856.918	0.00236875	2.62548
AX_99413764	4R	856.927	0.00240154	2.61951
AX_99514274	4R	856.953	0.00375287	2.42564
AX_99636508	4R	859.31	0.00410305	2.38689
AX_99732939	4R	859.31	0.00410305	2.38689
AX_99525590	4R	884.968	6.03639e-06	5.21922
AX_99770762	4R	894.53	0.000990641	3.00408
AX_99432345	4R	894.674	0.00362614	2.44056
AX_99687734	5R	4.24023	0.00376081	2.42472
AX_99547753	5R	9.38152	0.00577961	2.2381
AX_99491274	5R	19.961	0.00574998	2.24033
AX_99498959	5R	389.635	1.39666e-06	5.85491
AX_99851760	5R	402.271	8.99889e-05	4.04581
AX_99812753	5R	402.271	0.000506091	3.29577
AX_99391593	5R	402.271	0.000631059	3.19993
AX_99794279	5R	519.444	2.75214e-05	4.56033
AX_99727859	5R	539.699	0.00521964	2.28236
AX_99806916	5R	541.299	0.00200533	2.69781
AX_99758814	5R	552.513	0.0029466	2.53068
AX_99394768	5R	552.998	0.00313284	2.50406
AX_99442403	5R	553.008	0.00503062	2.29838
AX_99514642	5R	554.359	0.00625165	2.20401
AX_99864970	5R	555.719	0.00619812	2.20774
AX_99789265	5R	555.725	0.000151357	3.82
AX_99550937	5R	556.02	0.000260556	3.5841
AX_99795039	5R	556.032	0.00469205	2.32864
AX_99243924	5R	556.1	0.000469573	3.3283
AX_99515969	5R	556.131	0.00254912	2.59361
AX_99693663	5R	556.206	0.00239835	2.62009
AX_99612331	5R	556.208	0.00248432	2.60479
AX_99627888	5R	556.208	0.000794961	3.09965
AX_99714410	5R	556.209	0.000520171	3.28385
AX_99721757	5R	556.21	0.000359276	3.44457
AX_99509812	5R	556.211	0.00081887	3.08679
AX_99679303	5R	556.212	0.000794961	3.09965
AX_99782924	5R	556.212	0.000499465	3.30149
AX_99808007	5R	556.212	0.000833652	3.07902
AX_99507253	5R	556.268	0.00294269	2.53126
AX_99313906	5R	556.273	0.000847902	3.07165
AX_99312532	5R	556.581	0.00395085	2.40331
AX_99726579	5R	556.689	0.00460583	2.33669
AX_99869779	5R	556.691	0.00460583	2.33669
AX_99799944	5R	556.729	0.00460583	2.33669
AX_99418139	5R	556.741	0.00658724	2.1813
AX_99553949	5R	556.743	0.00658724	2.1813
AX_99266762	5R	557.122	0.00460583	2.33669
AX_99586963	5R	557.124	0.00460583	2.33669
[truncated: 636 more rows]

[truncated: 2 more sheets: D20_NRG, D20_R]
