# Supplementary material for: Discovery of a novel powdery mildew (Blumeria graminis) resistance locus in rye (Secale cereale L.)
Source: Sci Rep. 2021 Nov 29;11:23057. doi: 10.1038/s41598-021-02488-5 (PMC8630102; doi:10.1038/s41598-021-02488-5)
Supplement: Supplementary file 5 — Supplementary Table S5. [file 41598_2021_2488_MOESM5_ESM.xlsx]

## Sheet: All
Supplementary table S5: Top 1000 powdery mildew resistance associated SNP markers from BLINK Genome-wide association study on 180 Nordic Seed hybrid rye (Secale cereale L.) elite breeding lines using BLUP estimated resistance value across three Bgs populations
Marker ID	Chromosome	Position (Mbp)	P value	LOD
AX_99350445	1R	5.22982	0.00638942	2.19454
AX_99528678	1R	57.7697	0.00662806	2.17861
AX_99779388	1R	189.475	0.00144837	2.83912
AX_99271327	1R	648.179	0.00293972	2.53169
AX_99642635	1R	649.681	0.00517353	2.28621
AX_99238496	1R	649.681	0.00456181	2.34086
AX_99743438	1R	649.681	0.00320523	2.49414
AX_99365785	1R	649.686	0.00651129	2.18633
AX_99881364	1R	649.691	0.00501498	2.29973
AX_99688705	1R	649.691	0.00722363	2.14124
AX_99483806	1R	652.804	0.00481993	2.31696
AX_99755277	1R	655.029	0.00378551	2.42188
AX_99471424	1R	657.184	0.00508569	2.29365
AX_99676978	1R	657.998	0.00536955	2.27006
AX_99700375	1R	657.999	0.00698009	2.15614
AX_99481346	1R	657.999	0.00698009	2.15614
AX_99662676	1R	658.209	0.00508569	2.29365
AX_99789522	1R	658.372	0.00603994	2.21897
AX_99798083	1R	669.772	0.00609596	2.21496
AX_99765820	1R	670.44	0.00321934	2.49223
AX_99752514	1R	671.735	0.00712072	2.14748
AX_99385708	1R	672.044	0.0041678	2.38009
AX_99237555	1R	672.062	0.00677767	2.16892
AX_99355053	1R	673.19	0.00327668	2.48457
AX_99346392	1R	673.546	0.00279431	2.55372
AX_99775329	1R	673.807	0.00426864	2.36971
AX_99710734	1R	684.919	0.00421336	2.37537
AX_99585055	1R	685.556	0.0061738	2.20945
AX_99677069	1R	685.863	0.000768996	3.11408
AX_99607390	1R	686.177	0.00291147	2.53589
AX_99804799	1R	686.308	0.00317036	2.49889
AX_99434411	1R	686.447	0.00206389	2.68531
AX_99546465	1R	686.447	0.000973286	3.01176
AX_99484060	1R	686.685	0.00524161	2.28054
AX_99281796	1R	686.716	0.000811801	3.09055
AX_99288822	1R	686.716	0.00248736	2.60426
AX_99638867	1R	687.007	0.00605089	2.21818
AX_99722181	1R	687.239	0.00541644	2.26629
AX_99526121	1R	687.691	0.00419625	2.37714
AX_99803696	1R	687.691	0.00419625	2.37714
AX_99293529	1R	687.698	0.00419625	2.37714
AX_99670903	1R	687.717	0.00198218	2.70286
AX_99460974	1R	687.725	0.00376637	2.42408
AX_99263705	1R	687.727	0.0070898	2.14937
AX_99664900	1R	687.728	0.00548125	2.26112
AX_99412641	1R	687.729	0.00563304	2.24926
AX_99819234	1R	687.73	0.00695478	2.15772
AX_99798847	1R	687.775	0.00657341	2.18221
AX_99489061	1R	687.803	0.00568677	2.24513
AX_99489089	1R	687.824	0.00383917	2.41576
AX_99479422	1R	688.031	0.00121388	2.91583
AX_99549454	1R	688.066	0.00407913	2.38943
AX_99418423	1R	688.875	0.00663456	2.17819
AX_99269786	1R	688.95	0.0030158	2.5206
AX_99343060	1R	688.95	0.00255276	2.59299
AX_99648553	1R	688.956	0.00298629	2.52487
AX_99525008	1R	689.092	0.00343228	2.46442
AX_99507672	1R	689.093	0.00147976	2.82981
AX_99772053	1R	709.153	0.00548316	2.26097
AX_99363795	1R	709.31	0.00241074	2.61785
AX_99328291	1R	710.343	0.00716433	2.14482
AX_99684913	1R	710.412	0.00521184	2.28301
AX_99296974	1R	710.442	0.00730198	2.13656
AX_99332190	1R	713.454	0.00239624	2.62047
AX_99351836	1R	713.593	0.00741096	2.13013
AX_99829524	1R	713.594	0.00548836	2.26056
AX_99411013	1R	713.594	0.00243043	2.61432
AX_99733605	1R	713.596	0.00219772	2.65803
AX_99400895	1R	713.664	0.00127852	2.89329
AX_99590645	1R	715.966	0.0017592	2.75468
AX_99887736	1R	715.966	0.00358761	2.44519
AX_99883818	1R	715.966	0.0017592	2.75468
AX_99518275	1R	715.967	0.00265069	2.57664
AX_99363204	1R	715.97	0.00209237	2.67936
AX_99589733	1R	715.978	0.00378836	2.42155
AX_99342430	1R	716.38	0.0054356	2.26475
AX_99577199	1R	716.788	0.00368143	2.43398
AX_99562924	1R	716.788	0.00335448	2.47437
AX_99341533	1R	716.79	0.00450902	2.34592
AX_99492254	1R	716.79	0.00300771	2.52176
AX_99384190	1R	716.797	0.00562643	2.24977
AX_99644725	1R	717.101	0.00285758	2.544
AX_99881230	1R	717.101	0.00483053	2.31601
AX_99310814	1R	717.115	0.0070023	2.15476
AX_99509671	1R	722.5	0.00233485	2.63174
AX_99271791	1R	722.524	0.00746372	2.12704
AX_99883136	1R	722.527	0.00433213	2.3633
AX_99877864	1R	722.527	0.00356216	2.44829
AX_99806969	1R	722.874	0.00085146	3.06984
AX_99803389	1R	722.874	0.00313217	2.50415
AX_99711131	1R	722.993	0.000429319	3.36722
AX_99843275	1R	723.073	0.00196831	2.70591
AX_99262524	1R	723.726	0.00485848	2.3135
AX_99261524	1R	723.733	0.00545628	2.2631
AX_99689132	2R	1.11963	0.00373697	2.42748
AX_99534990	2R	719.706	0.00322617	2.49131
AX_99629852	2R	721.888	0.00516455	2.28697
AX_99609765	2R	722.41	0.00720464	2.14239
AX_99496349	2R	722.412	0.00353855	2.45117
AX_99651388	2R	722.907	0.00496811	2.30381
AX_99800080	2R	722.934	0.00247757	2.60597
AX_99521893	2R	738.094	0.00456535	2.34053
AX_99597140	2R	738.094	0.00395062	2.40333
AX_99787892	2R	738.094	0.00456535	2.34053
AX_99516660	2R	738.164	0.00545707	2.26304
AX_99252126	2R	779.384	0.00658888	2.18119
AX_99789509	2R	783.32	0.00430788	2.36574
AX_99761523	2R	785.23	0.00353569	2.45153
AX_99679054	2R	785.231	0.0065824	2.18162
AX_99345002	2R	785.231	0.00226968	2.64404
AX_99698378	2R	785.753	0.00221537	2.65455
AX_99784828	2R	790.157	0.00498019	2.30275
AX_99703251	2R	791.132	0.00695849	2.15748
AX_99590664	2R	791.15	0.00422177	2.37451
AX_99881040	2R	796.087	0.00170039	2.76945
AX_99693115	2R	797.414	0.00595107	2.2254
AX_99847681	2R	803.639	0.00233207	2.63226
AX_99310987	2R	823.768	0.00453305	2.34361
AX_99398716	2R	829.447	0.00741973	2.12961
AX_99608349	2R	879.021	0.0048438	2.31481
AX_99772115	2R	898.538	0.00198716	2.70177
AX_99846750	2R	903.037	0.000859552	3.06573
AX_99822161	2R	904.111	0.00180678	2.74309
AX_99712599	2R	904.111	0.00745536	2.12753
AX_99692647	2R	905.112	0.00137912	2.8604
AX_99686875	2R	910.529	0.00639433	2.1942
AX_99883952	2R	910.591	0.00529964	2.27575
AX_99361177	2R	914.394	0.0035068	2.45509
AX_99780026	2R	919.935	0.00490737	2.30915
AX_99347550	3R	0.104217	0.00506034	2.29582
AX_99312320	3R	2.14399	0.00704427	2.15216
AX_99397976	3R	7.39276	0.00165776	2.78048
AX_99840583	3R	7.39524	0.00199892	2.69921
AX_99685213	3R	7.41647	0.00726004	2.13906
AX_99230154	3R	14.1611	0.00345623	2.4614
AX_99831268	3R	15.7792	0.000997778	3.00097
AX_99724559	3R	15.7793	0.00248214	2.60517
AX_99834300	3R	15.7809	0.000646141	3.18967
AX_99468538	3R	15.7813	0.000678963	3.16815
AX_99778266	3R	15.782	0.000678963	3.16815
AX_99624691	3R	15.7836	0.00385739	2.41371
AX_99560962	3R	15.7837	0.000161692	3.79131
AX_99411744	3R	15.8168	0.00357038	2.44729
AX_99484112	3R	15.8176	4.47634e-05	4.34908
AX_99778110	3R	16.2568	0.00113543	2.94484
AX_99334846	3R	16.2572	2.47086e-05	4.60715
AX_99719012	3R	16.3163	0.00639858	2.19392
AX_99699592	3R	16.7559	0.00486797	2.31265
AX_99518710	3R	19.9273	0.000125474	3.90145
AX_99756424	3R	19.9361	0.00456187	2.34086
AX_99239293	3R	20.0244	0.000285972	3.54368
AX_99272002	3R	20.0248	0.000296217	3.52839
AX_99569851	3R	20.0369	0.0011614	2.93502
AX_99715000	3R	20.377	0.000859729	3.06564
AX_99520711	3R	20.7875	0.00418622	2.37818
AX_99504770	3R	20.7962	0.00310265	2.50827
AX_99503899	3R	20.8872	0.00539248	2.26821
AX_99636158	3R	20.888	0.00181	2.74232
AX_99840439	3R	20.8924	0.0011614	2.93502
AX_99452300	3R	20.8925	0.00726488	2.13877
AX_99551234	3R	20.8925	0.000426915	3.36966
AX_99285477	3R	20.9124	0.0011614	2.93502
AX_99759951	3R	21.1471	0.00200783	2.69727
AX_99523608	3R	21.1641	0.000332078	3.47876
AX_99291672	3R	21.1642	0.00223654	2.65042
AX_99536918	3R	21.1645	0.000312172	3.50561
AX_99713114	3R	21.1646	0.00380959	2.41912
AX_99251310	3R	21.2658	0.00173154	2.76157
AX_99848818	3R	21.2658	0.00104911	2.97918
AX_99474006	3R	21.2658	0.000523831	3.28081
AX_99572109	3R	21.3335	0.00269689	2.56914
AX_99441646	3R	21.3338	0.00174425	2.75839
AX_99576127	3R	22.188	0.00205086	2.68806
AX_99554953	3R	22.1887	0.000986994	3.00569
AX_99295915	3R	22.1887	0.00047034	3.32759
AX_99351706	3R	22.1888	0.00140437	2.85252
AX_99409725	3R	22.1953	0.000345343	3.46175
AX_99246420	3R	22.2185	0.000393694	3.40484
AX_99559222	3R	22.2244	0.00420834	2.37589
AX_99700648	3R	22.3035	0.00191234	2.71843
AX_99660388	3R	22.304	0.00127743	2.89366
AX_99421568	3R	22.4799	0.000489041	3.31066
AX_99537510	3R	22.4813	0.000704272	3.15226
AX_99465561	3R	22.4819	0.0038635	2.41302
AX_99564279	3R	22.4932	0.00321791	2.49243
AX_99792457	3R	22.4935	0.00676488	2.16974
AX_99623647	3R	22.4945	0.000311975	3.50588
AX_99748684	3R	22.4946	0.000567916	3.24572
AX_99388937	3R	22.4953	0.00230977	2.63643
AX_99836840	3R	22.5388	0.000389304	3.40971
AX_99753007	3R	22.5397	0.00324445	2.48886
AX_99603911	3R	22.5401	0.000160823	3.79365
AX_99250208	3R	22.5403	0.000631442	3.19967
AX_99284991	3R	22.9829	0.001155	2.93742
AX_99681126	3R	23.034	0.00315697	2.50073
AX_99380957	3R	23.3444	0.000131634	3.88063
AX_99489169	3R	23.3448	0.000814923	3.08888
AX_99254657	3R	23.3466	0.00284506	2.54591
AX_99761131	3R	24.0672	0.00234706	2.62948
AX_99258050	3R	24.3007	0.0011614	2.93502
AX_99310588	3R	24.5578	0.00130168	2.88549
AX_99593925	3R	24.7786	0.00148415	2.82852
AX_99438464	3R	24.7948	0.000342384	3.46549
AX_99508035	3R	24.7949	0.00033281	3.4778
AX_99308162	3R	24.7957	0.000457146	3.33995
AX_99699836	3R	25.2835	0.00119468	2.92275
AX_99706575	3R	25.3215	0.00667865	2.17531
AX_99671252	3R	25.398	0.00143229	2.84397
AX_99774551	3R	25.3993	0.00151281	2.82022
AX_99583883	3R	25.3995	0.0011614	2.93502
AX_99782986	3R	25.4074	0.00118966	2.92458
AX_99308567	3R	25.4356	0.0017374	2.7601
AX_99447544	3R	25.4357	0.0011614	2.93502
AX_99749875	3R	25.4439	0.00409989	2.38723
AX_99472861	3R	25.4439	0.00352367	2.453
AX_99853525	3R	25.4442	0.00119495	2.92265
AX_99837298	3R	25.4442	0.00395139	2.40325
AX_99439462	3R	25.4497	0.000224709	3.64838
AX_99821356	3R	25.4755	0.000265544	3.57586
AX_99359057	3R	25.4755	0.000622354	3.20596
AX_99542304	3R	25.4755	0.000331887	3.47901
AX_99339266	3R	25.5054	0.000500872	3.30027
AX_99813214	3R	25.8989	0.000240469	3.61894
AX_99740489	3R	25.8997	4.47792e-05	4.34892
AX_99722921	3R	26.0365	0.00126667	2.89734
AX_99828179	3R	26.2654	0.000259149	3.58645
AX_99393613	3R	26.2659	0.000380131	3.42007
AX_99340476	3R	26.3378	0.000147678	3.83068
AX_99353804	3R	26.7313	0.000364599	3.43818
AX_99610097	3R	27.068	0.000948815	3.02282
AX_99690685	3R	27.1582	0.000713275	3.14674
AX_99837612	3R	27.2849	0.0056058	2.25136
AX_99770765	3R	27.5404	0.000446651	3.35003
AX_99271700	3R	27.5417	0.000953716	3.02058
AX_99294262	3R	27.5417	0.00206593	2.68488
AX_99451855	3R	27.5417	0.00330861	2.48035
AX_99241223	3R	27.642	0.00150921	2.82125
AX_99311557	3R	27.6424	0.0027516	2.56041
AX_99859916	3R	27.7952	0.00391035	2.40778
AX_99363695	3R	27.7955	0.00086991	3.06053
AX_99321303	3R	28.8028	0.00044659	3.35009
AX_99803893	3R	28.8033	0.000705558	3.15147
AX_99379015	3R	28.8882	0.00431105	2.36542
AX_99418081	3R	28.8882	0.00137685	2.86111
AX_99473624	3R	28.8883	0.00431105	2.36542
AX_99355022	3R	28.8883	0.00504675	2.29699
AX_99390184	3R	28.9632	0.0011614	2.93502
AX_99531699	3R	29.4587	0.00031487	3.50187
AX_99806930	3R	29.4597	0.00031487	3.50187
AX_99814417	3R	29.46	0.00031487	3.50187
AX_99535489	3R	29.4631	0.00665996	2.17653
AX_99641187	3R	29.7214	0.00431105	2.36542
AX_99558252	3R	29.7219	0.000473852	3.32436
AX_99877358	3R	29.7266	0.00165322	2.78167
AX_99307719	3R	29.7391	0.00619889	2.20769
AX_99724056	3R	29.7393	0.00137685	2.86111
AX_99742837	3R	29.757	0.00169329	2.77127
AX_99730834	3R	29.7576	0.00131873	2.87984
AX_99558898	3R	29.7607	0.000363915	3.439
AX_99467651	3R	29.7607	0.00236144	2.62682
AX_99529507	3R	29.7822	0.00148172	2.82923
AX_99838338	3R	29.7826	0.00146563	2.83398
AX_99802683	3R	29.7827	0.000953716	3.02058
AX_99643627	3R	29.7827	0.00194244	2.71165
AX_99241054	3R	29.934	0.00111026	2.95458
AX_99844964	3R	29.9343	0.000519182	3.28468
AX_99702090	3R	29.9821	6.30336e-05	4.20043
AX_99306371	3R	30.241	0.000581477	3.23547
AX_99853649	3R	30.693	0.00112415	2.94917
AX_99571605	3R	30.693	0.000380498	3.41965
AX_99509171	3R	30.6933	0.000926257	3.03327
AX_99237598	3R	30.6947	0.000912077	3.03997
AX_99484136	3R	30.6949	0.000809948	3.09154
AX_99497308	3R	30.6967	0.000555525	3.2553
AX_99835095	3R	30.6967	0.00132756	2.87695
AX_99638723	3R	30.6969	0.00205349	2.68751
AX_99333512	3R	30.7367	0.00123175	2.90948
AX_99622995	3R	31.2788	0.00470617	2.32733
AX_99343713	3R	31.3457	0.000118964	3.92458
AX_99434359	3R	31.3459	0.000258897	3.58687
AX_99537646	3R	31.3633	6.03149e-05	4.21958
AX_99487660	3R	31.3716	0.000503952	3.29761
AX_99535642	3R	31.4349	0.00188184	2.72542
AX_99725346	3R	31.4354	0.000281993	3.54976
AX_99656693	3R	31.5021	0.004194	2.37737
AX_99594600	3R	31.5535	0.000339182	3.46957
AX_99667079	3R	31.554	0.00232575	2.63344
AX_99819129	3R	31.5541	0.000473852	3.32436
AX_99670101	3R	31.555	0.000673612	3.17159
AX_99297078	3R	31.6997	0.000329843	3.48169
AX_99872561	3R	31.6997	0.00030107	3.52133
AX_99723860	3R	31.7141	0.000987611	3.00541
AX_99263371	3R	31.773	0.000833397	3.07915
AX_99785545	3R	31.7732	0.000313204	3.50417
AX_99635078	3R	31.9389	0.000378187	3.42229
AX_99621980	3R	32.1866	0.000224327	3.64912
AX_99421048	3R	32.2075	0.00423997	2.37264
AX_99314125	3R	32.361	0.00317392	2.4984
AX_99755575	3R	32.4108	0.00127699	2.89381
AX_99648626	3R	32.4577	0.00174192	2.75897
AX_99773568	3R	32.4592	0.0016711	2.777
AX_99736216	3R	32.4963	0.00360667	2.44289
AX_99858574	3R	32.9316	0.00548903	2.2605
AX_99583039	3R	33.2321	0.0011614	2.93502
AX_99744204	3R	33.2335	0.000523831	3.28081
AX_99410801	3R	33.235	0.00031487	3.50187
AX_99681693	3R	33.3234	0.00258236	2.58798
AX_99377370	3R	33.4153	0.00127652	2.89397
AX_99458933	3R	33.4155	0.00151887	2.81848
AX_99432128	3R	33.4155	0.00109395	2.961
AX_99791400	3R	33.4158	0.00129172	2.88883
AX_99476293	3R	33.4158	0.00127652	2.89397
AX_99687156	3R	33.5712	0.00415656	2.38127
AX_99638217	3R	33.8358	0.00140386	2.85268
AX_99591901	3R	34.0099	0.00610745	2.21414
AX_99541865	3R	34.9436	0.00466783	2.33088
AX_99484492	3R	34.9546	0.00400814	2.39706
AX_99836496	3R	36.2919	0.00163714	2.78591
AX_99486334	3R	40.324	0.00571743	2.2428
AX_99311897	3R	51.94	0.00578442	2.23774
AX_99571873	3R	81.3217	0.000200413	3.69807
AX_99263673	3R	93.627	0.00140676	2.85178
AX_99703943	3R	144.67	0.0069202	2.15988
AX_99421808	3R	145.274	0.0067431	2.17114
AX_99731377	3R	145.274	0.0051284	2.29002
AX_99748284	3R	145.275	0.0033095	2.48024
AX_99590506	3R	145.28	0.00134333	2.87182
AX_99393460	3R	150.481	0.0051284	2.29002
AX_99399178	3R	150.481	0.0051284	2.29002
AX_99699798	3R	150.481	0.0051284	2.29002
AX_99491672	3R	150.485	0.0051284	2.29002
AX_99863425	3R	150.485	0.0051284	2.29002
AX_99640609	3R	223.39	0.00744416	2.12818
AX_99350578	3R	269.746	0.000584589	3.23315
AX_99403921	3R	437.002	0.00524055	2.28062
AX_99880315	3R	640.339	0.00736787	2.13266
AX_99810683	3R	652.457	0.00691581	2.16016
AX_99696019	3R	652.457	0.00508963	2.29331
AX_99669068	3R	652.457	0.00634994	2.19723
AX_99472717	3R	655.555	0.00745869	2.12734
AX_99490063	3R	667.106	0.00557534	2.25373
AX_99767591	3R	675.902	0.00284568	2.54581
AX_99252892	3R	675.943	0.00382847	2.41698
AX_99512424	3R	675.979	0.00497513	2.3032
AX_99868016	3R	676.05	0.00137487	2.86174
AX_99389283	3R	676.078	0.00411031	2.38613
AX_99394263	3R	676.115	0.00583941	2.23363
AX_99404107	3R	676.13	0.00279528	2.55357
AX_99736631	3R	676.185	0.00298888	2.52449
AX_99865042	3R	676.338	0.000588021	3.23061
AX_99571582	3R	676.652	0.00435379	2.36113
AX_99863154	3R	679.972	0.0021618	2.66518
AX_99498799	3R	679.973	0.00376914	2.42376
AX_99858787	3R	680.647	0.00126576	2.89765
AX_99834253	3R	680.649	0.00126576	2.89765
AX_99853748	3R	688.033	0.00657897	2.18184
AX_99333711	3R	693.016	0.00699638	2.15513
AX_99765872	3R	706.557	0.0042711	2.36946
AX_99768076	3R	706.557	0.00380067	2.42014
AX_99322778	3R	745.254	0.00573181	2.24171
AX_99353897	3R	747.037	0.00631911	2.19934
AX_99483752	3R	765.633	0.00604803	2.21839
AX_99545825	3R	812.209	0.00703096	2.15299
AX_99458187	3R	814.241	0.00685385	2.16407
AX_99400718	3R	820.521	0.00681763	2.16637
AX_99544059	3R	821.059	0.00376308	2.42446
AX_99506399	3R	821.059	0.00438407	2.35812
AX_99647265	3R	821.065	0.00681763	2.16637
AX_99790358	3R	821.068	0.00681763	2.16637
AX_99598460	3R	821.068	0.00681763	2.16637
AX_99590077	3R	821.069	0.00681763	2.16637
AX_99760832	3R	821.07	0.00681763	2.16637
AX_99387233	3R	821.07	0.00681763	2.16637
AX_99499741	3R	821.071	0.00681763	2.16637
AX_99696165	3R	821.071	0.00681763	2.16637
AX_99345270	3R	821.071	0.00681763	2.16637
AX_99573626	3R	821.071	0.00107891	2.96701
AX_99514966	3R	821.072	0.00681763	2.16637
AX_99528685	3R	821.072	0.00681763	2.16637
AX_99349318	3R	821.073	0.00681763	2.16637
AX_99318784	3R	821.073	0.00681763	2.16637
AX_99469518	3R	821.073	0.00681763	2.16637
AX_99811728	3R	821.196	0.00681763	2.16637
AX_99803281	3R	821.201	0.00681763	2.16637
AX_99709270	3R	822.11	0.00614736	2.21131
AX_99865418	3R	832.703	0.00482367	2.31662
AX_99451930	3R	832.813	0.00550221	2.25946
AX_99563438	3R	832.827	0.00550221	2.25946
AX_99246240	3R	832.827	0.00550221	2.25946
AX_99389721	3R	833.104	0.00177109	2.75176
AX_99260743	3R	833.104	0.00177109	2.75176
AX_99723223	3R	833.989	0.00233912	2.63095
AX_99660253	3R	833.989	0.00154659	2.81062
AX_99737334	3R	835.037	0.00565082	2.24789
AX_99773902	3R	843.087	0.00150631	2.82209
AX_99411880	3R	843.573	0.00261512	2.58251
AX_99583524	3R	843.82	0.00169157	2.77171
AX_99430290	3R	843.919	0.00253828	2.59546
AX_99459299	3R	843.921	0.00723698	2.14044
AX_99862465	3R	843.922	0.00406675	2.39075
AX_99431534	3R	843.922	0.00198375	2.70251
AX_99388650	3R	843.922	0.00198375	2.70251
AX_99363541	3R	843.922	0.00198375	2.70251
AX_99867062	3R	843.926	0.00253828	2.59546
AX_99555487	3R	843.934	0.000618696	3.20852
AX_99415837	3R	849.013	0.00475071	2.32324
AX_99413625	3R	850.787	0.00322185	2.4919
AX_99782822	3R	852.434	0.00388196	2.41095
AX_99722194	3R	852.527	0.00528456	2.27699
AX_99466999	3R	859.896	0.00330738	2.48052
AX_99860321	3R	861.114	0.00449717	2.34706
AX_99304158	3R	862.264	0.00610473	2.21433
AX_99390301	3R	862.264	0.00438248	2.35828
AX_99371855	3R	863.892	0.00148618	2.82793
AX_99592620	3R	864.035	0.00123792	2.90731
AX_99534300	3R	865.631	0.00657457	2.18213
AX_99695029	3R	865.631	0.0045973	2.3375
AX_99835019	3R	865.633	0.00726043	2.13904
AX_99838066	3R	865.782	0.00322599	2.49134
AX_99819037	3R	865.887	0.00678461	2.16848
AX_99579687	3R	865.895	0.00124198	2.90589
AX_99634665	3R	867.464	0.00500745	2.30038
AX_99682184	3R	902.951	0.00725866	2.13914
AX_99646005	3R	905.999	0.00489317	2.31041
AX_99570478	3R	909.004	0.0066804	2.1752
AX_99586580	3R	910.61	0.00712026	2.1475
AX_99351834	3R	910.61	0.00712026	2.1475
AX_99569037	3R	947.183	0.00580021	2.23656
AX_99751491	3R	954.226	0.000458729	3.33844
AX_99622442	3R	954.227	0.000124554	3.90464
AX_99682919	3R	954.959	0.00742978	2.12902
AX_99570978	3R	955.61	0.00737235	2.13239
AX_99760497	3R	956.274	0.00288541	2.53979
AX_99717471	3R	956.802	0.00139629	2.85502
AX_99360406	3R	956.804	0.00429671	2.36686
AX_99452658	3R	956.854	0.000444386	3.35224
AX_99330224	3R	960.354	0.00514193	2.28887
AX_99749599	3R	960.427	0.00524245	2.28047
AX_99731376	3R	960.669	0.00272571	2.56452
AX_99341639	3R	963.226	0.00709799	2.14886
AX_99788305	4R	8.10257	0.00218353	2.66084
AX_99398141	4R	8.20541	0.00308019	2.51142
AX_99440389	4R	8.22213	0.00415545	2.38138
AX_99332157	4R	9.54838	0.00634624	2.19748
AX_99586607	4R	9.55904	0.00697915	2.1562
AX_99786010	4R	9.55909	0.00540329	2.26734
AX_99413249	4R	9.60906	0.00649644	2.18732
AX_99645154	4R	9.61159	0.00219998	2.65758
AX_99331876	4R	9.61278	0.00362295	2.44094
AX_99642679	4R	9.61283	0.000345659	3.46135
AX_99703906	4R	9.63081	0.00578456	2.23773
AX_99609062	4R	9.63229	0.00107797	2.96739
AX_99244229	4R	9.63236	0.00395145	2.40324
AX_99385129	4R	9.77509	0.00129794	2.88675
AX_99720123	4R	9.77582	0.00129794	2.88675
AX_99688735	4R	9.77586	0.00129794	2.88675
AX_99691711	4R	9.94293	0.00414621	2.38235
AX_99336852	4R	14.445	0.00225817	2.64624
AX_99463116	4R	14.4451	0.00225817	2.64624
AX_99468242	4R	14.446	0.00225817	2.64624
AX_99585848	4R	14.4478	0.00225817	2.64624
AX_99707128	4R	14.4479	0.00238846	2.62188
AX_99800122	4R	14.503	0.00118021	2.92804
AX_99417349	4R	14.5047	0.00170459	2.76838
AX_99228277	4R	17.0223	0.00673411	2.17172
AX_99297448	4R	25.401	0.0025419	2.59484
AX_99410562	4R	25.4011	0.00268036	2.57181
AX_99544450	4R	25.4044	0.00391222	2.40758
AX_99391158	4R	25.4048	0.00311122	2.50707
AX_99761831	4R	25.4059	0.000846666	3.07229
AX_99774695	4R	26.1981	0.00295745	2.52908
AX_99528106	4R	27.5509	0.00132977	2.87622
AX_99483836	4R	27.556	0.00634017	2.1979
AX_99746643	4R	28.6493	6.83022e-05	4.16557
AX_99499459	4R	29.0115	0.00338496	2.47045
AX_99315105	4R	55.1453	0.00267824	2.57215
AX_99735687	4R	537.961	0.0042426	2.37237
AX_99381513	4R	538.174	0.000571504	3.24298
AX_99319827	4R	538.813	0.00520131	2.28389
AX_99446199	4R	553.692	0.00193662	2.71296
AX_99341405	4R	565.408	0.00314237	2.50274
AX_99673701	4R	598.107	0.00715369	2.14547
AX_99575920	4R	719.654	3.60398e-05	4.44322
AX_99763765	4R	725.821	0.00482399	2.31659
AX_99563956	4R	726.927	0.00510971	2.2916
AX_99879976	4R	750.692	0.000297021	3.52721
AX_99679771	4R	850.361	0.00648346	2.18819
AX_99463678	4R	853.361	0.00698819	2.15564
AX_99565306	4R	855.48	0.000682488	3.1659
AX_99296034	4R	856.918	0.000430613	3.36591
AX_99413764	4R	856.927	0.00100673	2.99709
AX_99536635	4R	856.931	0.00246213	2.60869
AX_99774385	4R	856.932	0.00267391	2.57285
AX_99514274	4R	856.953	0.00155482	2.80832
AX_99638825	4R	859.578	0.00591494	2.22805
AX_99420617	4R	863.674	0.00217609	2.66232
AX_99785609	4R	863.727	0.00470739	2.32722
AX_99794370	4R	863.727	0.00511725	2.29096
AX_99699749	4R	865.513	0.00288335	2.5401
AX_99551022	4R	865.991	0.00421411	2.37529
AX_99735622	4R	866.806	0.00242096	2.61601
AX_99582201	4R	867.369	0.000102082	3.99105
AX_99454514	4R	875.994	0.00719745	2.14282
AX_99789670	4R	876.109	0.00418267	2.37855
AX_99423245	4R	883.14	0.0051829	2.28543
AX_99491316	4R	883.904	0.00424109	2.37252
AX_99277524	4R	896.483	0.00708014	2.14996
AX_99530112	5R	0.222778	0.000673509	3.17166
AX_99253635	5R	0.229309	6.80877e-05	4.16693
AX_99464004	5R	0.229637	5.4424e-05	4.26421
AX_99319732	5R	0.230235	0.000106204	3.97386
AX_99688074	5R	0.23064	5.4424e-05	4.26421
AX_99542546	5R	0.230669	4.35247e-05	4.36126
AX_99385920	5R	0.45787	0.000347546	3.45899
AX_99287478	5R	0.953601	0.000950666	3.02197
AX_99857608	5R	0.958022	0.00190083	2.72106
AX_99314969	5R	1.60228	2.05423e-05	4.68735
AX_99875900	5R	1.60276	3.28765e-05	4.48311
AX_99880934	5R	1.60277	1.48856e-05	4.82723
AX_99777491	5R	1.60402	0.00595882	2.22484
AX_99485433	5R	1.60631	0.00368674	2.43336
AX_99592413	5R	1.60653	7.63711e-05	4.11707
AX_99230844	5R	2.15493	0.000238491	3.62253
AX_99592204	5R	2.15498	0.000238491	3.62253
AX_99318702	5R	2.27457	0.00517009	2.2865
AX_99881250	5R	2.27764	0.00534719	2.27187
AX_99471923	5R	2.27822	0.00711955	2.14755
AX_99805751	5R	2.59697	0.00372745	2.42859
AX_99777698	5R	3.11005	0.0024201	2.61617
AX_99407820	5R	3.11425	0.0024201	2.61617
AX_99881278	5R	3.11759	0.00663992	2.17784
AX_99553777	5R	5.26425	0.00263107	2.57987
AX_99591513	5R	5.31988	0.00344205	2.46318
AX_99633001	5R	6.75148	0.00389113	2.40992
AX_99504653	5R	6.75152	0.00308881	2.51021
AX_99289091	5R	9.51999	0.00666093	2.17646
AX_99321729	5R	27.2495	0.00745719	2.12742
AX_99807862	5R	28.3113	0.000606076	3.21747
AX_99544254	5R	377.126	0.00551152	2.25873
AX_99463180	5R	377.351	0.00600976	2.22114
AX_99288117	5R	441.715	0.00726851	2.13855
AX_99648828	5R	474.732	0.00260493	2.5842
AX_99623619	5R	511.977	0.00627184	2.2026
AX_99708004	5R	537.038	0.00570983	2.24338
AX_99878936	5R	599.043	0.00516211	2.28717
AX_99414560	5R	606.146	0.00632874	2.19868
AX_99774138	5R	610.118	0.0068448	2.16464
AX_99407654	5R	619.099	0.00176953	2.75214
AX_99646700	5R	634.596	0.00699947	2.15493
AX_99239328	5R	636.301	0.00622705	2.20572
AX_99425153	5R	637.686	0.00574924	2.24039
AX_99872935	5R	638.327	0.00589769	2.22932
AX_99814248	5R	638.569	0.00411666	2.38546
AX_99618926	5R	648.862	0.00651616	2.18601
AX_99786947	5R	648.862	0.00682203	2.16609
AX_99243808	5R	713.78	1.56824e-05	4.80459
AX_99830617	5R	721.419	0.00160668	2.79407
AX_99273188	5R	722.92	0.00285487	2.54441
AX_99744367	5R	723.04	0.00090776	3.04203
AX_99413149	5R	730.807	0.00539312	2.26816
AX_99351518	5R	730.807	0.00654753	2.18392
AX_99375693	5R	731.453	0.000352182	3.45323
AX_99487723	5R	731.615	0.0035045	2.45537
AX_99538841	5R	731.745	0.00239067	2.62148
AX_99275838	5R	732.868	0.00638876	2.19458
AX_99861639	5R	733.165	0.00698209	2.15601
AX_99330929	5R	757.159	0.0030357	2.51774
AX_99625875	5R	757.211	0.00261394	2.5827
AX_99580445	5R	757.232	0.00466693	2.33097
AX_99296551	5R	786.674	0.000204188	3.68997
AX_99743236	5R	786.676	0.00362178	2.44108
AX_99570796	5R	786.765	0.0016079	2.79374
AX_99872780	5R	786.912	0.00237218	2.62485
AX_99645614	5R	786.918	0.00130792	2.88342
AX_99250904	5R	786.919	0.00195388	2.7091
AX_99843453	5R	786.92	0.000834461	3.07859
AX_99856150	5R	786.961	0.002836	2.54729
AX_99471589	5R	786.961	0.00271441	2.56632
AX_99539791	5R	786.964	0.00137165	2.86276
AX_99541786	5R	786.964	0.00117222	2.93099
AX_99746585	5R	787.201	0.000900268	3.04563
AX_99489076	5R	787.471	0.000275878	3.55928
AX_99270908	5R	787.538	0.0013009	2.88576
AX_99446668	5R	787.538	0.00135347	2.86855
AX_99765470	5R	787.87	0.00341399	2.46674
AX_99375858	5R	789.013	0.00187038	2.72807
AX_99644885	5R	789.32	0.00334386	2.47575
AX_99817304	5R	791.562	0.00328475	2.4835
AX_99675134	5R	791.562	0.00328475	2.4835
AX_99739351	5R	791.721	0.00708649	2.14957
AX_99644348	5R	791.769	0.0013662	2.86449
AX_99835583	5R	792.17	0.0066342	2.17821
AX_99407938	5R	792.452	0.00470348	2.32758
AX_99343281	5R	792.532	0.00378058	2.42244
AX_99261959	5R	792.586	0.00681852	2.16631
AX_99370946	5R	792.586	0.00633474	2.19827
AX_99840017	5R	793.168	0.00445572	2.35108
AX_99306239	5R	793.169	0.00445572	2.35108
AX_99736276	5R	793.523	0.00162905	2.78807
AX_99313111	5R	793.598	0.00229532	2.63916
AX_99888458	5R	793.695	0.00208812	2.68024
AX_99540570	5R	794.062	0.00707547	2.15024
AX_99656493	5R	794.068	0.00575564	2.23991
AX_99308960	5R	794.069	0.00575564	2.23991
AX_99303169	5R	794.071	0.00575564	2.23991
AX_99551785	5R	794.073	0.00575564	2.23991
AX_99718854	5R	794.073	0.00575564	2.23991
AX_99531750	5R	794.073	0.00575564	2.23991
AX_99706094	5R	794.279	0.00329147	2.48261
AX_99318139	5R	794.32	0.00318217	2.49728
AX_99248289	5R	794.322	0.00348737	2.4575
AX_99679452	5R	794.325	0.00148936	2.827
AX_99431517	5R	804.248	0.0063234	2.19905
AX_99723981	5R	805.839	0.00477696	2.32085
AX_99796706	5R	805.841	0.00477696	2.32085
AX_99405783	5R	805.842	0.00433116	2.3634
AX_99391608	5R	806.13	0.00433116	2.3634
AX_99508510	5R	809.245	0.00469703	2.32818
AX_99775966	5R	809.246	0.00469703	2.32818
AX_99630533	5R	809.248	0.0060473	2.21844
AX_99397197	5R	809.249	0.00469703	2.32818
AX_99837913	5R	815.396	0.00298035	2.52573
AX_99296550	5R	815.398	0.00298035	2.52573
AX_99600955	5R	819.295	0.00235992	2.6271
AX_99298387	5R	819.31	0.00146509	2.83413
AX_99513757	5R	819.313	0.00122336	2.91245
AX_99779680	5R	821.302	0.00519673	2.28427
AX_99449046	5R	821.637	0.0024881	2.60413
AX_99808784	5R	826.093	0.007456	2.12749
AX_99361621	5R	861.317	0.00626303	2.20322
AX_99336429	5R	861.318	0.00115403	2.93778
AX_99418648	5R	861.318	0.00570699	2.24359
AX_99653080	5R	861.318	0.000609664	3.21491
AX_99338423	5R	861.32	0.00169503	2.77082
AX_99319248	5R	861.321	0.00428175	2.36838
AX_99769297	5R	861.33	0.00389351	2.40966
AX_99846665	5R	861.331	0.00711834	2.14762
AX_99722849	5R	861.341	0.00268079	2.57174
AX_99839941	5R	861.409	0.00557725	2.25358
AX_99361246	5R	862.096	0.00140047	2.85373
AX_99236138	5R	862.159	0.00145605	2.83682
AX_99833128	6R	19.9069	0.00544789	2.26377
AX_99740240	6R	24.5289	0.00427062	2.36951
AX_99260646	6R	26.6385	0.00189737	2.72185
AX_99591487	6R	32.4627	0.00348392	2.45793
AX_99774150	6R	32.4627	0.00453332	2.34358
AX_99462944	6R	32.4948	0.00402621	2.3951
AX_99686045	6R	32.4951	0.00348392	2.45793
AX_99717945	6R	32.4969	0.000217723	3.6621
AX_99544676	6R	36.7146	0.00192265	2.7161
AX_99698439	6R	55.7517	0.00632356	2.19904
AX_99860330	6R	56.7796	0.00675144	2.1706
AX_99288552	6R	87.0621	0.00699547	2.15518
AX_99432973	6R	87.3573	0.00523976	2.28069
AX_99474097	6R	95.2017	0.00701157	2.15418
AX_99848915	6R	96.684	0.00142734	2.84547
AX_99303152	6R	96.9621	0.00465896	2.33171
AX_99814171	6R	97.1488	0.00737385	2.13231
AX_99715233	6R	97.1931	0.000823972	3.08409
AX_99837716	6R	101.884	0.00344971	2.46222
AX_99545855	6R	102.488	0.003281	2.48399
AX_99416293	6R	129.299	0.00481328	2.31756
AX_99322388	6R	129.3	0.00143266	2.84386
AX_99774690	6R	129.714	0.00393017	2.40559
AX_99739645	6R	129.727	0.00399533	2.39845
AX_99236007	6R	130.114	0.00286411	2.54301
AX_99458695	6R	130.124	0.00416454	2.38043
AX_99566908	6R	130.61	0.00623814	2.20494
AX_99327214	6R	130.971	0.00427455	2.36911
AX_99507602	6R	131.183	0.00653935	2.18447
AX_99865420	6R	131.222	0.00653935	2.18447
AX_99405675	6R	134.174	0.00737663	2.13214
AX_99803760	6R	145.691	0.00298683	2.52479
AX_99403395	6R	145.827	0.00707458	2.1503
AX_99857982	6R	191.688	0.00706554	2.15085
AX_99794724	6R	533.839	0.00557222	2.25397
AX_99635457	6R	595.205	0.0067668	2.16962
AX_99435996	6R	597.975	0.00740421	2.13052
AX_99620763	6R	600.587	0.00601354	2.22087
AX_99382957	6R	608.448	0.00558885	2.25268
AX_99250679	6R	608.449	0.00450129	2.34666
AX_99531438	6R	608.449	0.00534771	2.27183
AX_99611532	6R	608.449	0.00402655	2.39507
AX_99790574	6R	608.449	0.00695214	2.15788
AX_99708686	6R	608.449	0.00385739	2.41371
AX_99803042	6R	612.78	0.00609477	2.21504
AX_99497689	6R	653.557	0.000889964	3.05063
AX_99506030	6R	702.184	0.00294761	2.53053
AX_99689246	6R	712.562	0.000692274	3.15972
AX_99707827	6R	712.563	0.000752819	3.12331
AX_99886194	6R	713.429	0.00224766	2.64827
AX_99446621	6R	714.136	0.000739504	3.13106
AX_99311232	6R	715.839	0.00297352	2.52673
AX_99260795	6R	717.121	0.00483084	2.31598
AX_99763701	6R	722.16	0.00229712	2.63882
AX_99450832	6R	722.836	0.0030542	2.5151
AX_99709775	6R	722.967	0.00175941	2.75463
AX_99621307	6R	722.989	0.00126926	2.89645
AX_99382732	6R	722.989	0.00109162	2.96193
AX_99344903	6R	722.99	0.00155744	2.80759
AX_99864680	6R	722.99	0.0011696	2.93196
AX_99822633	6R	722.99	0.0011696	2.93196
AX_99359231	6R	723.023	0.00126926	2.89645
AX_99853979	6R	723.023	0.000404148	3.39346
AX_99475351	6R	724.333	0.00584657	2.2331
AX_99402684	6R	730.811	0.00595015	2.22547
AX_99619017	6R	731.021	0.00374787	2.42622
AX_99412486	6R	736.218	0.00388282	2.41085
AX_99372002	6R	744.776	0.00112199	2.95001
AX_99347765	6R	747.134	0.00583479	2.23397
AX_99517650	6R	752.603	0.0032732	2.48503
AX_99607577	6R	762.386	0.00380336	2.41983
AX_99230907	6R	764.529	0.00671997	2.17263
AX_99289754	6R	768.574	0.00648758	2.18792
AX_99730165	6R	768.575	0.00143433	2.84335
AX_99592955	6R	770.776	0.00230226	2.63784
AX_99280371	6R	770.777	0.00364789	2.43796
AX_99420799	6R	791.107	0.00426922	2.36965
AX_99837694	6R	802.278	0.00514907	2.28827
AX_99230616	6R	806.788	0.00217606	2.66233
AX_99410891	6R	806.788	0.00728902	2.13733
AX_99631389	6R	807.841	0.00666972	2.17589
AX_99400710	6R	807.935	0.00439643	2.3569
AX_99422379	6R	817.729	0.00540743	2.26701
AX_99806680	6R	817.824	0.000898205	3.04662
AX_99596356	6R	817.825	0.00226975	2.64402
AX_99813232	6R	817.878	0.00652991	2.18509
AX_99787506	6R	821.7	0.00447276	2.34942
AX_99718425	6R	826.207	0.00537179	2.26988
AX_99533263	6R	826.211	0.000815737	3.08845
AX_99562186	6R	839.048	0.00134703	2.87062
AX_99340921	6R	839.049	0.00257185	2.58975
AX_99372900	6R	839.049	0.00583501	2.23396
AX_99456634	6R	839.05	0.00474199	2.32404
AX_99739950	6R	839.052	0.00260915	2.5835
AX_99341536	6R	841.007	0.0051147	2.29118
AX_99369097	6R	841.009	0.00427572	2.36899
AX_99401380	6R	841.012	0.00580996	2.23583
AX_99718008	6R	841.102	0.0015706	2.80393
AX_99630379	6R	841.66	0.00156055	2.80672
AX_99581126	6R	841.661	0.00448257	2.34847
AX_99664039	6R	841.731	0.0073509	2.13366
AX_99561509	6R	842.052	0.00345266	2.46185
AX_99648688	6R	842.168	0.00217619	2.6623
AX_99396617	6R	842.216	0.0020838	2.68114
AX_99476558	6R	842.44	0.00519412	2.28449
AX_99386999	6R	845.775	0.00730488	2.13639
AX_99556026	6R	848.907	0.00109549	2.96039
AX_99490091	6R	848.908	0.00433126	2.36339
AX_99782943	6R	848.908	0.00304972	2.51574
AX_99884352	6R	848.982	0.00688854	2.16187
AX_99672322	6R	849.754	0.00708554	2.14963
AX_99608358	6R	851.607	0.00120336	2.91961
AX_99400428	6R	851.607	0.00457293	2.33981
AX_99722728	6R	853.047	0.000321022	3.49347
AX_99712671	6R	853.047	0.000349185	3.45694
AX_99607959	6R	853.078	0.000485921	3.31343
AX_99572939	6R	853.111	0.00219869	2.65784
AX_99280943	6R	853.119	0.000405054	3.39249
AX_99433528	6R	853.139	0.00154619	2.81074
AX_99467317	6R	853.139	0.00154619	2.81074
AX_99579938	6R	853.139	0.00154619	2.81074
AX_99742532	6R	853.139	0.00154619	2.81074
AX_99411485	6R	857.765	0.00711303	2.14795
AX_99767296	6R	857.766	0.00433035	2.36348
AX_99849477	6R	858.983	0.00185623	2.73137
AX_99266732	6R	867.903	0.00512849	2.29001
AX_99743266	6R	870.278	0.0039395	2.40456
AX_99800472	6R	871.916	0.00206197	2.68572
AX_99877977	6R	872.083	0.00219667	2.65823
AX_99683692	6R	872.243	0.00477986	2.32059
AX_99809736	6R	874.959	0.00369885	2.43193
AX_99799642	7R	9.88147	0.00437757	2.35877
AX_99504913	7R	10.0097	0.000734376	3.13408
AX_99767940	7R	46.2569	0.00230443	2.63744
AX_99832806	7R	47.002	0.00248458	2.60475
AX_99819645	7R	47.5097	0.000267213	3.57314
AX_99775135	7R	47.9823	0.00126536	2.89779
AX_99829791	7R	48.9458	0.00252143	2.59835
AX_99833874	7R	48.9476	0.00505956	2.29589
AX_99694623	7R	51.8463	0.00665405	2.17691
AX_99472651	7R	51.8468	0.00602843	2.2198
AX_99323413	7R	51.9888	0.00701722	2.15383
AX_99664329	7R	51.9895	0.00506511	2.29541
AX_99678478	7R	64.5857	0.00462083	2.33528
AX_99674723	7R	64.8055	0.00198844	2.70149
AX_99348450	7R	67.5866	0.00723216	2.14073
AX_99766450	7R	72.1568	3.23188e-08	7.49054
AX_99404971	7R	106.363	0.000147551	3.83106
AX_99265499	7R	219.938	0.00661576	2.17942
AX_99377631	7R	225.543	0.00738649	2.13156
AX_99583312	7R	225.693	0.000486002	3.31336
AX_99293551	7R	225.872	0.00738649	2.13156
AX_99254033	7R	226.107	0.00738649	2.13156
AX_99646972	7R	226.437	0.00738649	2.13156
AX_99831165	7R	227.45	0.000574008	3.24108
AX_99403990	7R	237.592	0.00371835	2.42965
AX_99376109	7R	237.852	0.00371835	2.42965
AX_99659395	7R	238.071	0.00371835	2.42965
AX_99817060	7R	238.072	0.00371835	2.42965
AX_99759916	7R	238.077	0.00710251	2.14859
AX_99456299	7R	238.116	0.00670094	2.17386
AX_99660284	7R	238.142	0.00655047	2.18373
AX_99349495	7R	238.227	0.00303653	2.51762
AX_99519565	7R	238.325	0.0062263	2.20577
AX_99647910	7R	238.326	0.00371835	2.42965
AX_99296453	7R	238.382	0.00710251	2.14859
AX_99594804	7R	238.572	0.00709938	2.14878
AX_99667050	7R	238.572	0.00371835	2.42965
AX_99676716	7R	238.574	0.00371835	2.42965
AX_99694467	7R	238.806	0.00326332	2.48634
AX_99412336	7R	239.139	0.00371835	2.42965
AX_99714882	7R	239.249	0.00710251	2.14859
AX_99775001	7R	239.263	0.0037985	2.42039
AX_99411588	7R	239.264	0.00371835	2.42965
AX_99611786	7R	239.464	0.00588846	2.23
AX_99448860	7R	242.153	0.00531312	2.27465
AX_99257399	7R	242.249	0.00437124	2.3594
AX_99484510	7R	242.253	0.00437124	2.3594
AX_99480363	7R	242.258	0.00437124	2.3594
AX_99843789	7R	242.678	0.00437124	2.3594
AX_99266775	7R	243.053	0.00318766	2.49653
AX_99225308	7R	243.386	0.00740469	2.13049
AX_99546608	7R	243.405	0.00259568	2.58575
AX_99746713	7R	243.405	0.00259568	2.58575
AX_99269761	7R	243.405	0.00709249	2.1492
AX_99699266	7R	243.409	0.0046722	2.33048
AX_99413996	7R	243.41	0.00234212	2.63039
AX_99621793	7R	243.42	0.00259568	2.58575
AX_99777316	7R	243.42	0.00590258	2.22896
AX_99692381	7R	243.426	0.00709249	2.1492
AX_99796777	7R	243.428	0.00336723	2.47273
AX_99262407	7R	243.495	0.00259568	2.58575
AX_99832375	7R	243.495	0.00259568	2.58575
AX_99444545	7R	243.495	0.00680737	2.16702
AX_99562625	7R	243.495	0.00259568	2.58575
AX_99224488	7R	243.496	0.00259568	2.58575
AX_99821319	7R	243.498	0.00259568	2.58575
AX_99847750	7R	243.501	0.00259568	2.58575
AX_99431735	7R	243.547	0.00259568	2.58575
AX_99373531	7R	243.659	0.00427666	2.3689
AX_99687060	7R	243.675	0.00304688	2.51614
AX_99735894	7R	243.712	0.00234212	2.63039
AX_99875493	7R	243.728	0.00332767	2.47786
AX_99792881	7R	243.799	0.00508106	2.29405
AX_99230857	7R	243.8	0.00132289	2.87848
AX_99838164	7R	243.8	0.00498306	2.3025
AX_99225316	7R	243.8	0.0061632	2.21019
AX_99641005	7R	243.802	0.00106249	2.97368
AX_99287548	7R	243.802	0.00395871	2.40245
AX_99630961	7R	243.854	0.00259568	2.58575
AX_99281803	7R	243.855	0.00508106	2.29405
AX_99616011	7R	243.857	0.00420935	2.37579
AX_99591022	7R	243.859	0.00259568	2.58575
AX_99435542	7R	243.859	0.00508106	2.29405
AX_99304960	7R	243.889	0.00439678	2.35687
AX_99709759	7R	244.102	0.00259568	2.58575
AX_99633548	7R	244.107	0.00590258	2.22896
AX_99329921	7R	244.108	0.00318709	2.49661
AX_99523424	7R	244.108	0.00508106	2.29405
AX_99416796	7R	272.543	0.00691726	2.16007
AX_99839597	7R	278.478	0.00663823	2.17795
AX_99799583	7R	278.646	0.00544019	2.26439
AX_99639314	7R	280.615	0.00281492	2.55053
AX_99783013	7R	448.909	0.00523635	2.28097
AX_99639108	7R	518.505	0.00191713	2.71735
AX_99838699	7R	679.641	0.00481454	2.31744
AX_99822242	7R	679.644	0.00428885	2.36766
AX_99580016	7R	685.094	0.0065453	2.18407
AX_99314684	7R	685.214	0.00732761	2.13504
AX_99562558	7R	686.107	0.00156754	2.80478
AX_99718604	7R	691.271	0.00603703	2.21918
AX_99708655	7R	696.125	0.00563903	2.2488
AX_99688871	7R	696.42	0.00623153	2.20541
AX_99800706	7R	696.42	0.00623153	2.20541
AX_99366226	7R	696.426	0.00623153	2.20541
AX_99444866	7R	696.43	0.00255742	2.5922
AX_99301093	7R	696.432	0.00623153	2.20541
AX_99638459	7R	696.524	0.00619875	2.2077
AX_99832708	7R	696.524	0.00623153	2.20541
AX_99886259	7R	696.525	0.00259382	2.58606
AX_99579567	7R	696.986	0.00128222	2.89204
AX_99336788	7R	697.016	0.00514104	2.28895
AX_99530293	7R	697.026	0.00267583	2.57254
AX_99377025	7R	697.026	0.00642624	2.19204
AX_99774157	7R	697.095	0.00235232	2.6285
AX_99731507	7R	697.099	0.00172948	2.76208
AX_99581919	7R	697.121	0.00364608	2.43817
AX_99257284	7R	697.148	0.00499535	2.30143
AX_99640330	7R	697.148	0.00209423	2.67898
AX_99373921	7R	697.236	0.0051429	2.28879
AX_99367327	7R	697.237	0.00514104	2.28895
AX_99815756	7R	697.241	0.00146062	2.83546
AX_99361753	7R	697.243	0.00554193	2.25634
AX_99433225	7R	697.254	0.00534531	2.27203
AX_99455209	7R	697.547	0.00227463	2.64309
AX_99686756	7R	699.47	0.00239355	2.62096
AX_99554009	7R	699.47	0.00624792	2.20426
AX_99269087	7R	699.472	0.00573999	2.24109
AX_99724480	7R	699.472	0.00595141	2.22538
AX_99683189	7R	699.598	0.00119857	2.92134
AX_99634311	7R	745.457	0.00358876	2.44506
AX_99493177	7R	773.668	0.00662515	2.1788
AX_99388455	7R	779.748	0.00680087	2.16744
AX_99419667	7R	779.799	0.00160187	2.79537
AX_99733181	7R	779.9	0.00491451	2.30852
AX_99811785	7R	781.008	0.00594499	2.22585
AX_99831947	7R	782.422	0.00030866	3.51052
AX_99275984	7R	782.588	0.00106265	2.97361
AX_99840269	7R	783.615	0.00216602	2.66434
AX_99694569	7R	783.741	0.00650248	2.18692
AX_99426282	7R	785.39	0.00193997	2.7122
AX_99298682	7R	785.396	0.00162231	2.78987
AX_99595329	7R	785.492	0.00131903	2.87975
AX_99890212	7R	792.748	0.000622354	3.20596
AX_99606620	7R	807.167	0.00611231	2.21379
AX_99592184	7R	839.216	0.00191852	2.71703
AX_99349499	7R	839.606	0.00703627	2.15266
AX_99468726	7R	861.908	4.21704e-06	5.37499
AX_99886178	7R	892.093	1.18538e-41	40.9261
AX_99737644	Un	1.41758	0.00421948	2.37474
AX_99683958	Un	3.64316	0.0030709	2.51273
AX_99444872	Un	8.86561	0.00367401	2.43486
AX_99832008	Un	17.5704	0.00696969	2.15679
AX_99564417	Un	17.7343	0.00107293	2.96943
AX_99632840	Un	17.7415	0.00131113	2.88235
AX_99551776	Un	18.339	0.0015891	2.79885
AX_99750406	Un	18.747	0.000398181	3.39992
AX_99488490	Un	18.7935	9.21803e-05	4.03536
AX_99731719	Un	18.8418	0.000111286	3.95356
AX_99875431	Un	18.8431	6.48405e-05	4.18815
AX_99470238	Un	18.8734	0.00133634	2.87408
AX_99800637	Un	18.9172	0.00234706	2.62948
AX_99438543	Un	18.9496	0.000225887	3.64611
AX_99838015	Un	18.9498	0.000537374	3.26972
AX_99654936	Un	18.9537	0.00539248	2.26821
AX_99739248	Un	18.9537	0.000571715	3.24282
AX_99364006	Un	22.9409	0.00291209	2.5358
AX_99776548	Un	63.045	0.00468346	2.32943
AX_99656398	Un	67.4933	0.00426888	2.36969
AX_99849424	Un	67.4934	0.00426888	2.36969
AX_99504877	Un	71.5656	0.00403393	2.39427
AX_99402722	Un	75.7808	0.00307512	2.51214
AX_99740843	Un	75.8332	0.00688217	2.16227
AX_99868262	Un	128.374	0.00614505	2.21147
AX_99712037	Un	146.908	0.00325631	2.48727
AX_99244620	Un	146.92	0.000748116	3.12603
AX_99231419	Un	151.216	0.00616269	2.21023
AX_99311008	Un	166.49	0.00141617	2.84889
AX_99553055	Un	166.53	0.000818102	3.08719
AX_99367339	Un	166.536	0.00405697	2.3918
AX_99512577	Un	169.701	0.00384599	2.41499
AX_99576513	Un	179.914	0.000564735	3.24816
AX_99261596	Un	182.328	0.000536402	3.27051
AX_99247564	Un	182.344	0.0012486	2.90358
AX_99510011	Un	182.39	0.000911662	3.04017
AX_99463479	Un	182.393	0.00136661	2.86436
AX_99404542	Un	182.399	0.00180011	2.7447
AX_99253040	Un	182.782	0.000400034	3.3979
AX_99726504	Un	190.512	0.00162061	2.79032
AX_99521796	Un	197.88	0.00265893	2.57529
AX_99265140	Un	197.881	0.00667416	2.1756
AX_99462550	Un	220.57	0.00308986	2.51006
AX_99824047	Un	230.117	0.00371835	2.42965
AX_99847736	Un	230.117	0.00371835	2.42965
AX_99276547	Un	240.546	0.00432572	2.36394
AX_99558739	Un	279.416	0.00318766	2.49653
AX_99334843	Un	280.558	0.00681219	2.16671
AX_99604163	Un	280.587	0.00473006	2.32513
AX_99279366	Un	289.45	0.000827819	3.08206
AX_99315347	Un	300.116	0.00371835	2.42965
AX_99315580	Un	300.117	0.00371835	2.42965
AX_99399418	Un	300.117	0.00371835	2.42965
AX_99261917	Un	300.798	0.00483047	2.31601
AX_99659003	Un	306.854	0.00573894	2.24117
AX_99774683	Un	333.494	0.00371835	2.42965
AX_99706652	Un	348.188	0.00371381	2.43018
AX_99324067	Un	350.906	0.00438545	2.35799
AX_99246304	Un	352.382	0.000491977	3.30805
AX_99697854	Un	352.385	0.00206699	2.68466
AX_99752971	Un	352.394	0.000739448	3.13109
AX_99399058	Un	370.381	0.00254179	2.59486
AX_99350380	Un	374.473	0.00312535	2.5051
AX_99352934	Un	376.679	0.00535608	2.27115
AX_99560887	Un	387.621	0.00133628	2.8741
AX_99647722	Un	410.454	0.00303653	2.51762
AX_99229846	Un	420.346	0.00708942	2.14939
AX_99679901	Un	420.346	0.0013291	2.87644
AX_99436021	Un	420.346	0.00608736	2.21557
AX_99837174	Un	435.741	0.00410224	2.38698
AX_99378491	Un	449.774	0.00124144	2.90607
AX_99442992	Un	467.227	0.00699173	2.15542
AX_99804340	Un	474.853	0.00680737	2.16702
AX_99303501	Un	516.758	0.00259568	2.58575
AX_99482083	Un	516.758	0.00259568	2.58575
AX_99511001	Un	522.502	0.0062263	2.20577
AX_99840266	Un	610.208	0.000972274	3.01221
AX_99732930	Un	618.648	0.00185164	2.73244
AX_99789243	Un	620.268	0.00416748	2.38013
AX_99411378	Un	623.038	0.00684089	2.16489

## Sheet: All_NRG
Supplementary table S5: Top 1000 powdery mildew resistance associated 600K SNP markers from BLINK Genome-wide association study on 88 Nordic Seed hybrid rye (Secale cereale L.) elite non-restorer germplasm breeding lines using BLUP estimated resistance value across three Bgs populations
Marker ID	Chromosome	Position (Mbp)	P value	LOD
AX_99769769	1R	32.4246	0.00250671	2.6009
AX_99279467	1R	32.4246	0.00218495	2.66056
AX_99652281	1R	32.4473	0.00285448	2.54447
AX_99826538	1R	34.6533	0.00471201	2.32679
AX_99587898	1R	34.6707	0.00471201	2.32679
AX_99725439	1R	34.6765	0.00471201	2.32679
AX_99679694	1R	34.773	0.00471201	2.32679
AX_99626738	1R	34.7734	0.00471201	2.32679
AX_99635056	1R	34.7792	0.00471201	2.32679
AX_99786773	1R	34.7793	0.00471201	2.32679
AX_99656423	1R	34.7795	0.00471201	2.32679
AX_99616294	1R	34.7795	0.00471201	2.32679
AX_99407152	1R	34.9181	0.00300707	2.52186
AX_99465700	1R	34.9181	0.00300707	2.52186
AX_99279711	1R	34.9181	0.00471201	2.32679
AX_99227511	1R	34.9188	0.00300707	2.52186
AX_99327495	1R	34.9197	0.00471201	2.32679
AX_99298010	1R	35.1675	0.00471201	2.32679
AX_99557036	1R	121.367	0.0013425	2.87209
AX_99512621	1R	121.42	0.00212709	2.67221
AX_99861075	1R	121.43	0.00212709	2.67221
AX_99261100	1R	121.43	0.0013425	2.87209
AX_99877427	1R	121.43	0.00212709	2.67221
AX_99466055	1R	121.43	0.00212709	2.67221
AX_99879932	1R	121.43	0.0013425	2.87209
AX_99861311	1R	121.431	0.00212709	2.67221
AX_99693989	1R	189.138	0.00459533	2.33768
AX_99862797	1R	488.604	0.00460217	2.33704
AX_99641669	1R	621.587	0.00249632	2.6027
AX_99646697	1R	710.009	0.00303458	2.5179
AX_99748208	1R	710.011	0.00303458	2.5179
AX_99832514	1R	710.139	0.00495123	2.30529
AX_99796605	1R	710.436	0.00375222	2.42571
AX_99731978	2R	0.009155	0.00168271	2.77399
AX_99558724	2R	0.011336	0.00199145	2.70083
AX_99272330	2R	1.11847	0.00367554	2.43468
AX_99689132	2R	1.11963	6.20985e-05	4.20692
AX_99282912	2R	1.26474	0.00367554	2.43468
AX_99645663	2R	1.43666	0.00367554	2.43468
AX_99718310	2R	1.6798	0.00367554	2.43468
AX_99441710	2R	2.05302	0.00367554	2.43468
AX_99437902	2R	2.05888	0.00367554	2.43468
AX_99559733	2R	2.0681	0.00367554	2.43468
AX_99747172	2R	2.11261	0.00367554	2.43468
AX_99323975	2R	2.13459	0.00367554	2.43468
AX_99393062	2R	15.5189	0.00113047	2.94674
AX_99833937	2R	32.7392	0.00256064	2.59165
AX_99743051	2R	82.9619	0.00221829	2.65398
AX_99735551	2R	828.507	0.00083122	3.08028
AX_99825103	2R	893.679	0.00143725	2.84247
AX_99470132	2R	894.904	0.0008271	3.08244
AX_99646224	2R	894.991	0.0008271	3.08244
AX_99400724	2R	894.992	0.0008271	3.08244
AX_99461032	2R	895.105	0.0008271	3.08244
AX_99457355	2R	895.141	0.0008271	3.08244
AX_99321396	2R	895.38	0.0008271	3.08244
AX_99651394	2R	895.595	0.0008271	3.08244
AX_99872301	2R	895.595	0.0008271	3.08244
AX_99572716	2R	895.679	0.00173359	2.76105
AX_99826422	2R	895.746	0.0008271	3.08244
AX_99412732	2R	895.805	0.0008271	3.08244
AX_99682349	2R	895.805	0.0008271	3.08244
AX_99298634	2R	895.815	0.0008271	3.08244
AX_99768797	2R	895.845	0.0008271	3.08244
AX_99318376	2R	896.767	0.00155249	2.80897
AX_99401502	2R	896.768	0.00155249	2.80897
AX_99246621	2R	896.842	0.00155249	2.80897
AX_99629682	2R	896.931	0.0008271	3.08244
AX_99268635	2R	897.949	0.0008271	3.08244
AX_99633667	2R	898.527	0.0008271	3.08244
AX_99701717	2R	898.681	0.0008271	3.08244
AX_99727952	2R	898.748	0.0008271	3.08244
AX_99419853	2R	898.782	0.0008271	3.08244
AX_99715377	2R	898.782	0.0008271	3.08244
AX_99238569	2R	898.784	0.0008271	3.08244
AX_99767978	2R	900.649	0.0008271	3.08244
AX_99566970	2R	901.385	0.0008271	3.08244
AX_99607630	2R	901.71	0.0008271	3.08244
AX_99288108	2R	901.894	0.00297611	2.52635
AX_99846750	2R	903.037	0.0008271	3.08244
AX_99605297	2R	903.766	0.0008271	3.08244
AX_99712599	2R	904.111	0.0008271	3.08244
AX_99314190	2R	904.441	0.0008271	3.08244
AX_99468224	2R	904.441	0.0008271	3.08244
AX_99432304	2R	904.441	0.0008271	3.08244
AX_99669338	2R	904.441	0.0008271	3.08244
AX_99592135	2R	904.45	0.0008271	3.08244
AX_99631130	2R	904.45	0.0008271	3.08244
AX_99415318	2R	905.112	0.0008271	3.08244
AX_99692647	2R	905.112	0.0008271	3.08244
AX_99486139	2R	905.609	0.00264677	2.57728
AX_99554268	2R	905.761	0.0033171	2.47924
AX_99396841	2R	906.863	0.00240465	2.61895
AX_99661893	2R	907.66	0.0008271	3.08244
AX_99556179	2R	908.086	0.0008271	3.08244
AX_99338318	2R	908.547	0.0008271	3.08244
AX_99242440	2R	908.548	0.0008271	3.08244
AX_99447151	2R	908.863	0.0008271	3.08244
AX_99419517	2R	908.869	0.0008271	3.08244
AX_99862803	2R	909.156	0.0008271	3.08244
AX_99279133	2R	909.156	0.0008271	3.08244
AX_99376424	2R	909.188	0.0008271	3.08244
AX_99505713	2R	909.188	0.0027669	2.55801
AX_99461613	2R	909.225	0.0008271	3.08244
AX_99808789	2R	909.363	0.00155249	2.80897
AX_99277322	2R	912.238	0.00188792	2.72402
AX_99330321	2R	912.239	0.00188792	2.72402
AX_99594643	2R	912.272	0.00188792	2.72402
AX_99578220	2R	912.272	0.00188792	2.72402
AX_99355523	2R	912.272	0.00188792	2.72402
AX_99419120	2R	912.32	0.00188792	2.72402
AX_99344563	2R	914.193	0.000595128	3.22539
AX_99228458	2R	916.142	0.0042091	2.37581
AX_99683956	2R	917.065	0.0042091	2.37581
AX_99543939	2R	923.387	0.0047507	2.32324
AX_99649333	2R	943.336	0.00440044	2.3565
AX_99690798	2R	945.484	0.00304482	2.51644
AX_99237474	3R	0.08185	0.00161111	2.79287
AX_99396583	3R	0.081931	0.00107515	2.96853
AX_99440570	3R	0.08598	0.00161111	2.79287
AX_99816701	3R	0.086266	0.00161111	2.79287
AX_99587046	3R	0.103066	0.00269841	2.56889
AX_99765218	3R	0.104191	0.00161111	2.79287
AX_99347550	3R	0.104217	0.00372025	2.42943
AX_99322976	3R	0.105398	0.00372025	2.42943
AX_99755965	3R	0.106659	0.00161111	2.79287
AX_99352276	3R	0.154384	0.0038407	2.41559
AX_99291139	3R	0.904222	0.00161111	2.79287
AX_99501050	3R	0.904251	0.00372025	2.42943
AX_99857104	3R	0.904783	0.00216949	2.66364
AX_99798736	3R	0.91655	0.00352768	2.45251
AX_99765964	3R	0.924626	0.00110377	2.95712
AX_99296718	3R	58.0892	0.00199841	2.69932
AX_99707303	3R	62.106	0.00451772	2.34508
AX_99868842	3R	64.5565	0.00266334	2.57457
AX_99700275	3R	74.5548	0.00502275	2.29906
AX_99873501	3R	74.6127	0.00471555	2.32647
AX_99571873	3R	81.3217	6.46147e-08	7.18967
AX_99348126	3R	265.132	0.00236576	2.62603
AX_99291899	3R	265.134	0.00236576	2.62603
AX_99758500	3R	424.593	0.00468565	2.32923
AX_99372744	3R	774.152	0.00206636	2.68479
AX_99692999	3R	831.986	0.00281668	2.55026
AX_99852317	3R	833.846	0.000636932	3.19591
AX_99284911	3R	834.287	0.000636932	3.19591
AX_99833946	3R	835.041	0.000636932	3.19591
AX_99447518	3R	836.936	0.000970112	3.01318
AX_99510014	3R	838.507	0.000636932	3.19591
AX_99544980	3R	845.491	0.0008271	3.08244
AX_99818637	3R	846.118	0.000636932	3.19591
AX_99361301	3R	846.119	0.000636932	3.19591
AX_99603328	3R	846.81	0.000595128	3.22539
AX_99722194	3R	852.527	0.0026247	2.58092
AX_99344082	3R	896.411	0.00181867	2.74025
AX_99733742	3R	896.712	0.000636932	3.19591
AX_99507339	3R	896.713	0.00412359	2.38472
AX_99858874	3R	896.714	0.000636932	3.19591
AX_99470000	3R	896.721	0.000636932	3.19591
AX_99261548	3R	898.077	0.000636932	3.19591
AX_99560815	3R	898.165	0.00367554	2.43468
AX_99621216	3R	898.251	0.000636932	3.19591
AX_99340949	3R	898.252	0.00367554	2.43468
AX_99337806	3R	898.528	0.00367554	2.43468
AX_99523450	3R	899.214	0.000636932	3.19591
AX_99399556	3R	899.214	0.000636932	3.19591
AX_99568596	3R	899.337	0.000636932	3.19591
AX_99822177	3R	899.338	0.000636932	3.19591
AX_99784895	3R	899.344	0.000636932	3.19591
AX_99713151	3R	899.344	0.000636932	3.19591
AX_99429661	3R	899.363	0.000636932	3.19591
AX_99286461	3R	899.691	0.000636932	3.19591
AX_99651044	3R	899.691	0.000636932	3.19591
AX_99680036	3R	899.928	0.000636932	3.19591
AX_99674058	3R	899.998	0.00150743	2.82176
AX_99254863	3R	900.907	0.000636932	3.19591
AX_99609437	3R	901.936	1.97397e-05	4.70466
AX_99513052	3R	902.28	0.000636932	3.19591
AX_99331686	3R	902.57	0.000636932	3.19591
AX_99426900	3R	902.818	0.000636932	3.19591
AX_99791618	3R	902.951	0.000636932	3.19591
AX_99562861	3R	903.057	0.000636932	3.19591
AX_99759941	3R	903.343	0.000636932	3.19591
AX_99519430	3R	903.709	0.00367554	2.43468
AX_99672426	3R	904.185	0.00367554	2.43468
AX_99622333	3R	905.718	0.00367554	2.43468
AX_99456335	3R	905.718	0.00367554	2.43468
AX_99229362	3R	906.007	0.00365769	2.43679
AX_99304482	3R	906.165	0.00367554	2.43468
AX_99768604	3R	906.165	0.00367554	2.43468
AX_99248258	3R	906.901	0.00187631	2.7267
AX_99796806	3R	906.902	0.00187631	2.7267
AX_99511958	3R	912.015	0.00463078	2.33435
AX_99591432	3R	912.657	0.00463078	2.33435
AX_99826527	3R	912.763	0.00261435	2.58264
AX_99456108	3R	912.768	0.00463078	2.33435
AX_99287948	3R	912.774	0.00463078	2.33435
AX_99815555	3R	913.015	0.00463078	2.33435
AX_99728530	3R	913.017	0.00463078	2.33435
AX_99463418	3R	913.023	0.00463078	2.33435
AX_99730047	3R	913.372	0.00463078	2.33435
AX_99482611	3R	913.374	0.00463078	2.33435
AX_99476330	3R	913.397	0.00463078	2.33435
AX_99532040	3R	917.533	0.00463078	2.33435
AX_99375715	3R	918.182	0.00463078	2.33435
AX_99806065	3R	918.381	0.00463078	2.33435
AX_99585338	3R	918.382	0.00463078	2.33435
AX_99558789	3R	918.382	0.00463078	2.33435
AX_99705718	3R	918.382	0.00463078	2.33435
AX_99726843	3R	918.382	0.00463078	2.33435
AX_99246419	3R	918.383	0.00463078	2.33435
AX_99865809	3R	918.383	0.00463078	2.33435
AX_99462017	3R	918.384	0.00463078	2.33435
AX_99621419	3R	918.384	0.00463078	2.33435
AX_99423614	3R	918.385	0.00463078	2.33435
AX_99321012	3R	918.438	0.00463078	2.33435
AX_99877723	3R	918.442	0.00463078	2.33435
AX_99864842	3R	936.07	0.00373376	2.42785
AX_99675023	4R	17.0204	0.00417917	2.37891
AX_99486203	4R	91.4835	0.000636932	3.19591
AX_99449179	4R	91.4856	0.000636932	3.19591
AX_99425140	4R	92.6781	0.00328363	2.48365
AX_99566636	4R	158.362	0.00382803	2.41703
AX_99583454	4R	629.938	0.000861545	3.06472
AX_99639240	4R	629.938	0.000861545	3.06472
AX_99244298	4R	629.94	0.000861545	3.06472
AX_99570939	4R	630.084	0.000861545	3.06472
AX_99704776	4R	630.092	0.000861545	3.06472
AX_99439238	4R	630.097	0.000907175	3.04231
AX_99299540	4R	630.097	0.000861545	3.06472
AX_99544456	4R	630.247	0.000861545	3.06472
AX_99889072	4R	630.247	0.000588209	3.23047
AX_99631469	4R	630.247	0.000861545	3.06472
AX_99646440	4R	630.247	0.000861545	3.06472
AX_99874631	4R	630.247	0.000861545	3.06472
AX_99879428	4R	630.247	0.000861545	3.06472
AX_99885077	4R	631.238	0.00406893	2.39052
AX_99553680	4R	631.268	0.000573289	3.24163
AX_99719240	4R	631.318	0.000573289	3.24163
AX_99720107	4R	631.318	0.000573289	3.24163
AX_99288897	4R	631.872	0.000861545	3.06472
AX_99427088	4R	631.898	0.000861545	3.06472
AX_99765229	4R	631.899	0.00504357	2.29726
AX_99618822	4R	632.523	0.00100568	2.99754
AX_99850236	4R	632.523	0.00114959	2.93946
AX_99347024	4R	632.523	0.00114959	2.93946
AX_99531051	4R	632.721	0.00100568	2.99754
AX_99582357	4R	632.723	0.00138249	2.85934
AX_99825097	4R	632.724	0.00138249	2.85934
AX_99762172	4R	633.169	0.00504357	2.29726
AX_99693812	4R	633.226	0.00138249	2.85934
AX_99721085	4R	633.234	0.00504357	2.29726
AX_99253422	4R	633.629	0.00138249	2.85934
AX_99612098	4R	633.629	0.00138249	2.85934
AX_99684894	4R	633.629	0.00138249	2.85934
AX_99317284	4R	633.631	0.00138249	2.85934
AX_99582853	4R	633.631	0.00222799	2.65209
AX_99474432	4R	633.634	0.00100568	2.99754
AX_99321854	4R	633.927	0.00138249	2.85934
AX_99405914	4R	634.196	0.00138249	2.85934
AX_99789700	4R	634.198	0.00138249	2.85934
AX_99356966	4R	634.199	0.00138249	2.85934
AX_99839002	4R	634.202	0.00100568	2.99754
AX_99670425	4R	634.66	0.000754551	3.12231
AX_99425075	4R	637.041	0.00438495	2.35803
AX_99602927	4R	638.476	0.00138249	2.85934
AX_99833968	4R	638.665	0.00138249	2.85934
AX_99802582	4R	638.666	0.00138249	2.85934
AX_99279191	4R	638.668	0.00138249	2.85934
AX_99887985	4R	638.784	0.00138249	2.85934
AX_99324036	4R	638.784	0.000604871	3.21834
AX_99667995	4R	638.878	0.00138249	2.85934
AX_99272537	4R	638.879	0.00138249	2.85934
AX_99393952	4R	638.88	0.00115459	2.93757
AX_99859191	4R	638.92	0.000202689	3.69317
AX_99865545	4R	638.942	0.00138249	2.85934
AX_99849964	4R	639.045	0.00100568	2.99754
AX_99431868	4R	640.407	0.00138249	2.85934
AX_99522489	4R	641.627	0.00349918	2.45603
AX_99440792	4R	642.189	0.00138249	2.85934
AX_99427674	4R	643.508	0.00138249	2.85934
AX_99240431	4R	643.741	0.00464919	2.33262
AX_99275760	4R	643.918	0.00138249	2.85934
AX_99582618	4R	643.92	0.0036562	2.43697
AX_99541292	4R	643.922	0.00138249	2.85934
AX_99842799	4R	644.493	0.00418416	2.37839
AX_99726450	4R	644.494	0.00464919	2.33262
AX_99285385	4R	644.497	0.00464919	2.33262
AX_99348868	4R	644.498	0.00464919	2.33262
AX_99652020	4R	644.505	0.00464919	2.33262
AX_99231429	4R	644.506	0.00464919	2.33262
AX_99642742	4R	644.506	0.00464919	2.33262
AX_99714100	4R	644.725	0.00504357	2.29726
AX_99756689	4R	644.726	0.00138249	2.85934
AX_99881151	4R	645.255	0.00418416	2.37839
AX_99228206	4R	645.395	0.0008271	3.08244
AX_99516382	4R	645.399	0.00138249	2.85934
AX_99549600	4R	645.399	0.00464919	2.33262
AX_99427394	4R	645.399	0.00464919	2.33262
AX_99717656	4R	645.399	0.00464919	2.33262
AX_99454671	4R	645.443	0.00100568	2.99754
AX_99345447	4R	645.443	0.00138249	2.85934
AX_99619021	4R	645.657	0.00418416	2.37839
AX_99545142	4R	646.056	0.00138249	2.85934
AX_99600198	4R	646.232	0.00138249	2.85934
AX_99449881	4R	646.232	0.00464919	2.33262
AX_99794408	4R	646.252	0.00464919	2.33262
AX_99228953	4R	646.468	0.00222799	2.65209
AX_99521666	4R	646.568	0.00418416	2.37839
AX_99319315	4R	647.554	0.00138249	2.85934
AX_99795397	4R	647.555	0.00138249	2.85934
AX_99694498	4R	647.555	0.00138249	2.85934
AX_99343079	4R	647.557	0.00138249	2.85934
AX_99251862	4R	647.557	0.00138249	2.85934
AX_99876625	4R	647.56	0.00138249	2.85934
AX_99620743	4R	647.561	0.00138249	2.85934
AX_99578366	4R	647.864	0.00138249	2.85934
AX_99489166	4R	647.865	0.00138249	2.85934
AX_99760764	4R	648.175	0.00138249	2.85934
AX_99377369	4R	648.176	0.00138249	2.85934
AX_99736771	4R	648.191	0.00138249	2.85934
AX_99657103	4R	648.191	0.00138249	2.85934
AX_99783449	4R	648.191	0.00138249	2.85934
AX_99676797	4R	648.278	0.00138249	2.85934
AX_99438554	4R	648.353	0.00188742	2.72413
AX_99584688	4R	649.084	0.000455023	3.34197
AX_99685981	4R	649.084	0.0008271	3.08244
AX_99847705	4R	649.79	0.00418416	2.37839
AX_99685301	4R	649.88	0.00418416	2.37839
AX_99799232	4R	649.88	0.00418416	2.37839
AX_99766975	4R	649.883	0.00418416	2.37839
AX_99747101	4R	649.883	0.00418416	2.37839
AX_99243404	4R	649.883	0.00418416	2.37839
AX_99565505	4R	649.883	0.00418416	2.37839
AX_99436355	4R	649.901	0.00418416	2.37839
AX_99725427	4R	649.901	0.00418416	2.37839
AX_99814167	4R	650.023	0.00138249	2.85934
AX_99573790	4R	650.619	0.00115459	2.93757
AX_99523091	4R	650.66	0.00100568	2.99754
AX_99691665	4R	650.796	0.00100568	2.99754
AX_99785993	4R	650.987	0.00100568	2.99754
AX_99407947	4R	651.087	0.0008271	3.08244
AX_99800890	4R	651.807	0.00418416	2.37839
AX_99248408	4R	651.881	0.000997657	3.00102
AX_99457005	4R	651.923	0.00115459	2.93757
AX_99723636	4R	653.373	0.00138249	2.85934
AX_99353935	4R	653.373	0.00138249	2.85934
AX_99702891	4R	653.75	0.00418416	2.37839
AX_99760301	4R	654.49	0.00385759	2.41368
AX_99419487	4R	654.493	0.000573289	3.24163
AX_99718565	4R	654.719	0.000573289	3.24163
AX_99542210	4R	654.72	0.00238009	2.62341
AX_99582802	4R	654.728	0.00238009	2.62341
AX_99732408	4R	654.728	0.00385759	2.41368
AX_99451516	4R	654.728	0.00238009	2.62341
AX_99559115	4R	654.73	0.000573289	3.24163
AX_99262677	4R	656.735	0.00418416	2.37839
AX_99828422	4R	657.203	0.00449133	2.34763
AX_99752535	4R	657.204	0.00100568	2.99754
AX_99565933	4R	657.232	0.00449133	2.34763
AX_99630122	4R	657.232	0.00449133	2.34763
AX_99683280	4R	657.233	0.00504357	2.29726
AX_99398777	4R	657.69	0.00238009	2.62341
AX_99447512	4R	657.692	0.00385759	2.41368
AX_99752057	4R	657.692	0.000573289	3.24163
AX_99631505	4R	657.692	0.00238009	2.62341
AX_99300940	4R	657.703	0.00418416	2.37839
AX_99409720	4R	659.276	0.00403165	2.39452
AX_99521719	4R	659.276	0.00403165	2.39452
AX_99781601	4R	661.715	0.00216232	2.66508
AX_99615860	4R	664.577	0.000866716	3.06212
AX_99356658	4R	664.913	0.00342607	2.4652
AX_99724436	4R	665.861	0.00245238	2.61041
AX_99431063	4R	666.102	0.00319058	2.49613
AX_99512941	4R	666.89	0.00216232	2.66508
AX_99258154	4R	667.704	0.00412324	2.38476
AX_99830643	4R	670.897	0.00412324	2.38476
AX_99824902	4R	671.182	0.00216232	2.66508
AX_99814688	4R	674.321	0.00319058	2.49613
AX_99740287	4R	674.362	0.00319058	2.49613
AX_99425812	4R	676.613	0.00216232	2.66508
AX_99272241	4R	680.39	0.00260267	2.58458
AX_99528839	4R	681.533	0.00499429	2.30153
AX_99692106	4R	683.773	0.00499429	2.30153
AX_99831061	4R	686.067	0.00499429	2.30153
AX_99277121	4R	687.283	0.00499429	2.30153
AX_99763407	4R	687.284	0.00499429	2.30153
AX_99721525	4R	687.284	0.00499429	2.30153
AX_99601612	4R	690.537	0.00318042	2.49751
AX_99669864	4R	694.556	0.00499429	2.30153
AX_99651781	4R	695.233	0.00499429	2.30153
AX_99763499	4R	695.426	0.00499429	2.30153
AX_99378016	4R	695.428	0.00499429	2.30153
AX_99740518	4R	698.669	0.00499429	2.30153
AX_99280201	4R	698.671	0.00499429	2.30153
AX_99299181	4R	713.711	0.000757784	3.12045
AX_99592778	4R	713.745	0.000535114	3.27155
AX_99410529	4R	713.746	0.000636932	3.19591
AX_99373538	4R	713.959	0.000636932	3.19591
AX_99679059	4R	713.959	0.000636932	3.19591
AX_99574115	4R	714	0.000636932	3.19591
AX_99349508	4R	714.534	0.000605239	3.21807
AX_99309536	4R	714.603	0.000605239	3.21807
AX_99423175	4R	714.671	0.000757784	3.12045
AX_99764774	4R	714.966	0.000757784	3.12045
AX_99471912	4R	714.967	0.000757784	3.12045
AX_99575396	4R	714.968	0.000636932	3.19591
AX_99441260	4R	715.161	0.000757784	3.12045
AX_99523317	4R	715.163	0.000757784	3.12045
AX_99395909	4R	715.166	0.000636932	3.19591
AX_99514939	4R	715.166	0.000757784	3.12045
AX_99837836	4R	715.166	0.000605239	3.21807
AX_99797442	4R	715.297	0.000636932	3.19591
AX_99270557	4R	715.297	0.000636932	3.19591
AX_99223568	4R	715.298	0.000636932	3.19591
AX_99467557	4R	715.299	0.000757784	3.12045
AX_99299278	4R	715.313	0.000757784	3.12045
AX_99531847	4R	715.319	0.000757784	3.12045
AX_99295411	4R	715.319	0.000757784	3.12045
AX_99881110	4R	715.456	0.000757784	3.12045
AX_99531265	4R	715.46	0.002366	2.62599
AX_99276721	4R	715.664	0.000636932	3.19591
AX_99442940	4R	761.771	0.00233242	2.63219
AX_99739982	4R	772.888	0.00301552	2.52064
AX_99469469	4R	794.807	0.000757784	3.12045
AX_99670230	4R	810.064	0.00139074	2.85675
AX_99624182	4R	810.065	0.00139074	2.85675
AX_99778850	4R	853.443	0.00480221	2.31856
AX_99771472	4R	853.443	0.00480221	2.31856
AX_99796794	4R	855.333	0.00336773	2.47266
AX_99474016	4R	889.277	0.00367554	2.43468
AX_99391125	5R	1.60372	0.0044633	2.35034
AX_99437607	5R	29.4188	0.00367554	2.43468
AX_99502265	5R	56.9484	0.00392424	2.40624
AX_99343966	5R	80.5556	0.00272098	2.56527
AX_99809871	5R	86.4777	0.000636932	3.19591
AX_99391138	5R	106.464	0.00303318	2.5181
AX_99727627	5R	136.108	0.00206562	2.68495
AX_99407537	5R	177.343	0.00407155	2.39024
AX_99337820	5R	186.946	0.00027386	3.56247
AX_99486297	5R	187.482	0.00460022	2.33722
AX_99838851	5R	187.868	0.000392798	3.40583
AX_99614230	5R	188.256	0.000392798	3.40583
AX_99472843	5R	188.34	0.000392798	3.40583
AX_99823766	5R	280.246	0.000392798	3.40583
AX_99438827	5R	301.7	0.0031431	2.50264
AX_99417007	5R	347.103	0.00407155	2.39024
AX_99876768	5R	349.761	0.00231235	2.63595
AX_99756914	5R	361.921	0.000392798	3.40583
AX_99771644	5R	363.632	0.000392798	3.40583
AX_99757926	5R	379.435	0.00485023	2.31424
AX_99774700	5R	381.526	0.0036595	2.43658
AX_99233227	5R	382.162	0.00392419	2.40625
AX_99596446	5R	416.721	0.00126543	2.89776
AX_99491843	5R	436.253	0.00361585	2.44179
AX_99829813	5R	442.523	0.00491527	2.30845
AX_99512630	5R	461.221	0.00483096	2.31597
AX_99393024	5R	474.483	0.00315458	2.50106
AX_99832480	5R	515.807	0.00195621	2.70859
AX_99647830	5R	542.275	0.00430385	2.36614
AX_99373262	5R	585.367	0.000737299	3.13236
AX_99361272	5R	612.761	0.00374945	2.42603
AX_99380898	5R	612.765	0.00381723	2.41825
AX_99756915	5R	613.73	0.00471555	2.32647
AX_99224667	5R	613.859	0.00471555	2.32647
AX_99724430	5R	613.916	0.000876418	3.05729
AX_99443443	5R	618.349	0.000876418	3.05729
AX_99407654	5R	619.099	0.000876418	3.05729
AX_99813397	5R	622.817	0.00421747	2.37495
AX_99307560	5R	622.909	0.00471555	2.32647
AX_99270801	5R	628.701	0.00471555	2.32647
AX_99493796	5R	628.767	0.00471555	2.32647
AX_99295211	5R	629.05	0.00471555	2.32647
AX_99834293	5R	630.082	0.00471555	2.32647
AX_99772459	5R	669.597	0.00305635	2.5148
AX_99332876	5R	673.307	0.00305635	2.5148
AX_99276512	5R	678.421	0.00305635	2.5148
AX_99663132	5R	678.422	0.00305635	2.5148
AX_99347213	5R	678.446	0.00305635	2.5148
AX_99286192	5R	678.457	0.00305635	2.5148
AX_99489989	5R	678.651	0.00305635	2.5148
AX_99287722	5R	679.46	0.00305635	2.5148
AX_99521734	5R	680.121	0.00305635	2.5148
AX_99310711	5R	683.222	0.00215562	2.66643
AX_99619602	5R	683.869	0.00215562	2.66643
AX_99826437	5R	683.884	0.00215562	2.66643
AX_99744202	5R	684.191	0.00215562	2.66643
AX_99721636	5R	684.193	0.00215562	2.66643
AX_99228983	5R	686.532	0.00215562	2.66643
AX_99789624	5R	698.435	0.00471555	2.32647
AX_99354896	5R	856.038	0.00291228	2.53577
AX_99793895	5R	856.087	0.00291228	2.53577
AX_99381286	5R	856.089	0.00291228	2.53577
AX_99605458	5R	856.358	0.00291228	2.53577
AX_99417105	5R	856.358	0.00433314	2.3632
AX_99583423	5R	856.486	0.00291228	2.53577
AX_99609562	5R	856.49	0.00117654	2.92939
AX_99834769	5R	856.993	0.00291228	2.53577
AX_99472240	5R	857.144	0.00171714	2.76519
AX_99822913	5R	857.47	0.00162487	2.78918
AX_99385953	5R	857.471	0.00207856	2.68224
AX_99737586	5R	857.534	0.00399944	2.398
AX_99748324	5R	859.335	0.0029191	2.53475
AX_99402104	5R	859.362	0.00074696	3.1267
AX_99672742	5R	859.363	0.00074696	3.1267
AX_99567849	5R	859.363	0.00135225	2.86894
AX_99785493	5R	859.364	0.00135225	2.86894
AX_99584644	5R	859.365	0.00207856	2.68224
AX_99825969	5R	859.366	0.00135225	2.86894
AX_99664183	5R	859.366	0.00135225	2.86894
AX_99373554	5R	859.366	0.00135225	2.86894
AX_99846741	5R	859.368	0.00135225	2.86894
AX_99313175	5R	859.369	0.00135225	2.86894
AX_99640058	5R	859.37	0.00207856	2.68224
AX_99670822	5R	859.709	0.00117654	2.92939
AX_99691765	5R	860.785	0.00135225	2.86894
AX_99644373	5R	860.937	0.00227387	2.64323
AX_99404775	5R	861.107	0.00162487	2.78918
AX_99532688	5R	861.304	0.00291228	2.53577
AX_99792019	5R	861.304	0.00291228	2.53577
AX_99361621	5R	861.317	0.00270728	2.56747
AX_99336429	5R	861.318	0.00210056	2.67767
AX_99653080	5R	861.318	0.00310861	2.50743
AX_99338423	5R	861.32	0.00210056	2.67767
AX_99722577	5R	861.33	0.00162487	2.78918
AX_99291064	5R	861.902	0.00172069	2.7643
AX_99540202	5R	862.059	0.00291228	2.53577
AX_99278562	5R	862.101	0.00172069	2.7643
AX_99361655	5R	862.106	0.00340072	2.46843
AX_99725329	5R	862.354	0.00172069	2.7643
AX_99590028	5R	862.354	0.00340072	2.46843
AX_99553937	5R	862.355	0.00291228	2.53577
AX_99276243	5R	862.509	0.000744034	3.12841
AX_99852232	5R	862.612	0.000744034	3.12841
AX_99705058	5R	863.75	0.00254602	2.59414
AX_99833810	6R	24.2123	0.00211706	2.67427
AX_99294067	6R	24.2136	0.00419135	2.37765
AX_99617856	6R	24.2748	0.00397345	2.40083
AX_99611103	6R	45.2764	0.00239143	2.62134
AX_99488504	6R	47.9498	0.00178786	2.74767
AX_99750070	6R	48.7653	0.00285562	2.5443
AX_99855922	6R	48.7659	0.00380554	2.41958
AX_99468244	6R	53.1114	0.00468565	2.32923
AX_99422940	6R	57.8558	0.00468565	2.32923
AX_99232478	6R	89.9763	0.000917606	3.03734
AX_99474097	6R	95.2017	0.00321695	2.49256
AX_99568278	6R	131.865	0.00168686	2.77292
AX_99405675	6R	134.174	0.00324089	2.48934
AX_99393587	6R	302.815	0.00346624	2.46014
AX_99539947	6R	363.404	0.00367554	2.43468
AX_99488745	6R	385.815	0.00403707	2.39393
AX_99579763	6R	385.817	0.00403707	2.39393
AX_99613791	6R	388.508	0.00346624	2.46014
AX_99749510	6R	428.768	0.00346624	2.46014
AX_99553634	6R	431.352	0.00346624	2.46014
AX_99879984	6R	446.666	0.00290335	2.5371
AX_99536883	6R	447.116	0.00271654	2.56598
AX_99475396	6R	447.116	0.000456141	3.3409
AX_99386407	6R	447.404	0.000520365	3.28369
AX_99375950	6R	448.223	0.00268018	2.57184
AX_99747581	6R	479.843	0.00492143	2.30791
AX_99321265	6R	508.484	0.00375014	2.42595
AX_99248532	6R	522.927	0.000289232	3.53875
AX_99858077	6R	530.74	0.00358689	2.44528
AX_99886271	6R	530.769	0.00358689	2.44528
AX_99262258	6R	540.858	0.00335714	2.47403
AX_99613842	6R	542.457	0.00202881	2.69276
AX_99677393	6R	556.169	0.00274138	2.56203
AX_99523922	6R	556.54	0.00175596	2.75549
AX_99435514	6R	558.316	6.52689e-05	4.18529
AX_99402234	6R	568.302	0.00052692	3.27826
AX_99873497	6R	617.544	0.00228687	2.64076
AX_99810118	6R	663.49	0.00152017	2.81811
AX_99253019	6R	663.492	0.00152017	2.81811
AX_99785005	6R	663.515	0.00152017	2.81811
AX_99853641	6R	663.687	0.00152017	2.81811
AX_99575121	6R	665.613	0.00460217	2.33704
AX_99238644	6R	672.265	0.0028879	2.53942
AX_99297820	6R	672.366	0.00423664	2.37298
AX_99770747	6R	672.993	0.0028879	2.53942
AX_99556933	6R	675.535	0.00290897	2.53626
AX_99486913	6R	680.324	0.00169544	2.77072
AX_99505527	6R	680.717	0.00024983	3.60236
AX_99316608	6R	680.834	0.00290897	2.53626
AX_99253396	6R	680.94	0.00290897	2.53626
AX_99839123	6R	681.282	0.00290897	2.53626
AX_99428744	6R	681.558	0.00248895	2.60398
AX_99558129	6R	681.675	0.00290897	2.53626
AX_99600580	6R	681.968	0.00142378	2.84656
AX_99345793	6R	681.968	0.00142378	2.84656
AX_99596881	6R	681.989	0.00142378	2.84656
AX_99325590	6R	681.989	0.00142378	2.84656
AX_99807543	6R	681.989	0.00142378	2.84656
AX_99501978	6R	681.99	0.000610792	3.21411
AX_99613571	6R	682.142	0.00225745	2.64638
AX_99243626	6R	682.147	0.00290897	2.53626
AX_99830437	6R	682.147	0.00290897	2.53626
AX_99304265	6R	682.478	0.000132937	3.87635
AX_99864278	6R	683.118	0.000364446	3.43837
AX_99327585	6R	683.125	0.00363319	2.43971
AX_99536742	6R	684.445	0.00385867	2.41356
AX_99312396	6R	684.637	0.00290897	2.53626
AX_99421277	6R	684.803	0.00308444	2.51082
AX_99580985	6R	685.23	0.00290897	2.53626
AX_99752462	6R	685.509	0.00290897	2.53626
AX_99551411	6R	686.016	0.00290897	2.53626
AX_99632592	6R	689.807	0.002582	2.58804
AX_99388014	6R	696.544	0.00279388	2.55379
AX_99646231	6R	696.549	0.00279388	2.55379
AX_99461972	6R	696.908	0.00279388	2.55379
AX_99554924	6R	698.177	0.00146744	2.83344
AX_99510669	6R	699.479	0.00248895	2.60398
AX_99879574	6R	700.276	0.00248895	2.60398
AX_99751355	6R	700.277	0.00248895	2.60398
AX_99865625	6R	700.277	0.00248895	2.60398
AX_99514812	6R	700.288	0.00248895	2.60398
AX_99357011	6R	702.359	0.00366557	2.43586
AX_99486756	6R	702.36	0.00366557	2.43586
AX_99490209	6R	702.391	0.00366557	2.43586
AX_99834698	6R	702.433	0.00468026	2.32973
AX_99223635	6R	702.433	0.00468026	2.32973
AX_99501549	6R	727.182	0.000732679	3.13509
AX_99827471	6R	739.638	0.00279388	2.55379
AX_99875879	6R	739.652	0.00279388	2.55379
AX_99824809	6R	739.705	0.00279388	2.55379
AX_99692663	6R	740.028	0.00350122	2.45578
AX_99300844	6R	740.03	0.00376759	2.42394
AX_99227524	6R	740.032	0.00279388	2.55379
AX_99585993	6R	740.032	0.00350122	2.45578
AX_99749272	6R	740.04	0.00279388	2.55379
AX_99678519	6R	740.474	0.00279388	2.55379
AX_99532016	6R	740.797	0.0032763	2.48462
AX_99555727	6R	740.808	0.0032763	2.48462
AX_99293088	6R	741.294	0.000149591	3.82509
AX_99256546	6R	741.552	0.000753188	3.1231
AX_99458589	6R	744.038	0.00279388	2.55379
AX_99437301	6R	744.983	0.00449672	2.3471
AX_99850624	6R	749.036	0.00279388	2.55379
AX_99542679	6R	749.057	0.00279388	2.55379
AX_99234165	6R	749.177	0.00279388	2.55379
AX_99476319	6R	749.206	0.00279388	2.55379
AX_99686543	6R	751.885	0.00367554	2.43468
AX_99454988	6R	764.711	0.00426227	2.37036
AX_99472769	6R	766.642	0.00144461	2.84025
AX_99832741	6R	766.645	0.00144461	2.84025
AX_99805783	6R	775.866	0.00144461	2.84025
AX_99579092	6R	775.866	0.00144461	2.84025
AX_99768642	6R	777.44	0.00144461	2.84025
AX_99818594	6R	777.522	0.00144461	2.84025
AX_99383118	6R	777.525	0.00144461	2.84025
AX_99390038	6R	778.26	0.00367554	2.43468
AX_99365803	6R	778.26	0.00367554	2.43468
AX_99779810	6R	778.26	0.00367554	2.43468
AX_99742554	6R	780.477	0.00345616	2.46141
AX_99495189	6R	780.649	0.00345616	2.46141
AX_99781415	6R	780.696	0.00191478	2.71788
AX_99618336	6R	780.697	0.00345616	2.46141
AX_99673920	6R	782.165	0.00345616	2.46141
AX_99649216	6R	782.19	0.00345616	2.46141
AX_99588386	6R	782.197	0.00345616	2.46141
AX_99514730	6R	782.197	0.00345616	2.46141
AX_99242077	6R	782.22	0.00345616	2.46141
AX_99690189	6R	782.323	0.00367554	2.43468
AX_99807506	6R	782.357	0.00345616	2.46141
AX_99322986	6R	783.067	0.00207453	2.68308
AX_99303876	6R	783.885	0.00367554	2.43468
AX_99766253	6R	783.891	0.00459441	2.33777
AX_99659634	6R	784.487	0.000931047	3.03103
AX_99356134	6R	785.82	0.000662956	3.17852
AX_99287116	6R	785.844	0.00225433	2.64698
AX_99749728	6R	786.187	0.00345616	2.46141
AX_99359629	6R	786.187	0.00345616	2.46141
AX_99257917	6R	786.19	0.00144461	2.84025
AX_99286194	6R	786.191	0.00144461	2.84025
AX_99273145	6R	786.193	0.00144461	2.84025
AX_99272231	6R	786.497	0.00345616	2.46141
AX_99492817	6R	786.524	0.000662956	3.17852
AX_99297522	6R	786.673	0.00240723	2.61848
AX_99544433	6R	786.673	0.00240723	2.61848
AX_99814505	6R	786.673	0.00240723	2.61848
AX_99543478	6R	786.673	0.00240723	2.61848
AX_99376826	6R	786.674	0.00240723	2.61848
AX_99475346	6R	787.117	0.00187631	2.7267
AX_99708466	6R	788.918	0.0041479	2.38217
AX_99573772	6R	789.021	0.00144461	2.84025
AX_99712916	6R	789.149	0.00377771	2.42277
AX_99772801	6R	789.244	0.000940348	3.02671
AX_99491104	6R	789.245	0.00129231	2.88863
AX_99403266	6R	789.247	0.00115553	2.93722
AX_99855909	6R	789.249	0.00326409	2.48624
AX_99625852	6R	789.669	0.00126878	2.89661
AX_99670948	6R	789.669	0.00144461	2.84025
AX_99368840	6R	789.731	0.00144461	2.84025
AX_99315839	6R	789.828	0.000581925	3.23513
AX_99292742	6R	789.83	0.00126878	2.89661
AX_99792793	6R	791.318	0.00126878	2.89661
AX_99361425	6R	791.318	0.00126878	2.89661
AX_99718572	6R	791.318	0.00126878	2.89661
AX_99313233	6R	791.341	0.00345616	2.46141
AX_99226828	6R	791.341	0.00119559	2.92242
AX_99701445	6R	791.342	0.00187407	2.72721
AX_99391441	6R	791.57	0.00126878	2.89661
AX_99755239	6R	791.662	0.00345616	2.46141
AX_99331630	6R	791.675	0.00126878	2.89661
AX_99452735	6R	791.727	0.00126878	2.89661
AX_99290679	6R	792.095	0.00126878	2.89661
AX_99743550	6R	792.325	0.00126878	2.89661
AX_99719320	6R	792.331	0.00126878	2.89661
AX_99884075	6R	792.444	0.00144461	2.84025
AX_99659469	6R	792.458	0.00144461	2.84025
AX_99847237	6R	792.488	0.00345616	2.46141
AX_99297347	6R	792.495	0.00126878	2.89661
AX_99349242	6R	792.572	0.00345616	2.46141
AX_99603669	6R	792.633	0.00126878	2.89661
AX_99408920	6R	792.633	0.000409287	3.38797
AX_99775725	6R	792.644	0.00126878	2.89661
AX_99757974	6R	792.719	0.00126878	2.89661
AX_99523953	6R	792.721	0.00126878	2.89661
AX_99664094	6R	792.759	0.00187407	2.72721
AX_99589770	6R	792.773	0.00126878	2.89661
AX_99694244	6R	792.775	0.000931047	3.03103
AX_99393719	6R	792.776	0.00502552	2.29882
AX_99471368	6R	800.656	0.00253765	2.59557
AX_99242435	6R	810.111	0.00345616	2.46141
AX_99655671	6R	819.46	0.000854995	3.06804
AX_99538082	6R	832.834	0.00502013	2.29929
AX_99406909	6R	832.834	0.00291018	2.53608
AX_99437475	6R	832.868	0.00447213	2.34949
AX_99292667	6R	832.871	0.00447213	2.34949
AX_99868479	6R	832.871	0.00447213	2.34949
AX_99850736	6R	832.872	0.00291018	2.53608
AX_99864545	6R	832.966	0.00447213	2.34949
AX_99784746	6R	835.484	0.00291018	2.53608
AX_99841494	6R	836.454	0.00291018	2.53608
AX_99423228	6R	837.94	0.00463078	2.33435
AX_99352086	6R	837.941	0.00367554	2.43468
AX_99432009	6R	837.989	0.00463078	2.33435
AX_99869725	6R	838.001	0.00367554	2.43468
AX_99840370	6R	838.003	0.00367554	2.43468
AX_99380175	6R	838.051	0.00299215	2.52402
AX_99476558	6R	842.44	0.00347695	2.4588
AX_99624700	6R	849.5	0.00291018	2.53608
AX_99291323	6R	850.158	0.00340235	2.46822
AX_99505197	6R	850.326	0.00318431	2.49699
AX_99608358	6R	851.607	0.00161828	2.79095
AX_99707570	6R	851.608	0.00153838	2.81294
AX_99251866	6R	851.878	0.00443166	2.35343
AX_99444464	6R	851.883	0.000757784	3.12045
AX_99499427	6R	851.888	0.000757784	3.12045
AX_99838707	6R	851.888	0.000757784	3.12045
AX_99722728	6R	853.047	0.000695028	3.158
AX_99712671	6R	853.047	9.95148e-05	4.00211
AX_99772478	6R	853.214	0.000186305	3.72978
AX_99573824	6R	853.214	0.000636932	3.19591
AX_99522735	6R	853.214	0.000636932	3.19591
AX_99633460	6R	853.214	0.000636932	3.19591
AX_99501326	6R	853.215	0.00153838	2.81294
AX_99768574	6R	853.215	0.00153838	2.81294
AX_99740275	6R	853.261	0.00148877	2.82717
AX_99265531	6R	853.51	0.00104186	2.98219
AX_99553134	6R	853.543	0.000757784	3.12045
AX_99587884	6R	853.747	0.002201	2.65738
AX_99815061	6R	854.165	0.00454273	2.34268
AX_99410022	6R	855.798	0.00325989	2.4868
AX_99447954	6R	855.845	0.000636932	3.19591
AX_99596233	6R	855.845	0.000636932	3.19591
AX_99771821	6R	855.845	0.00022997	3.63833
AX_99873784	6R	855.845	0.000757784	3.12045
AX_99557840	6R	855.845	9.12641e-05	4.0397
AX_99869209	6R	855.845	0.000757784	3.12045
AX_99626555	6R	856.012	0.000757784	3.12045
AX_99328697	6R	856.013	0.000757784	3.12045
AX_99719239	6R	856.025	0.000636932	3.19591
AX_99811807	6R	856.026	0.000636932	3.19591
AX_99882644	6R	856.029	0.000636932	3.19591
AX_99805586	6R	857.352	0.000700654	3.1545
AX_99691858	6R	857.409	0.000578715	3.23754
AX_99540699	6R	857.608	0.000578715	3.23754
AX_99622761	6R	857.724	0.000186305	3.72978
AX_99411485	6R	857.765	0.000700654	3.1545
AX_99767296	6R	857.766	0.00022997	3.63833
AX_99499975	6R	857.867	0.000554838	3.25583
AX_99842888	6R	858.96	0.000700654	3.1545
AX_99795529	6R	858.964	0.000578715	3.23754
AX_99465697	6R	858.982	0.00022997	3.63833
AX_99841519	6R	858.983	0.000186305	3.72978
AX_99414914	6R	859.081	0.000700654	3.1545
AX_99695005	6R	859.094	0.000783514	3.10595
AX_99284000	6R	859.095	0.000700654	3.1545
AX_99251478	6R	859.11	0.000700654	3.1545
AX_99239232	6R	859.111	0.000700654	3.1545
AX_99867294	6R	859.112	0.00022997	3.63833
AX_99660586	6R	859.112	3.8915e-05	4.40988
AX_99644412	6R	859.156	0.00022997	3.63833
AX_99679306	6R	859.196	0.00022997	3.63833
AX_99503677	6R	859.204	0.000700654	3.1545
AX_99852606	6R	859.206	0.000700654	3.1545
AX_99609695	6R	859.61	0.00022997	3.63833
AX_99790143	6R	859.611	0.000186305	3.72978
AX_99840610	6R	859.615	0.000186305	3.72978
AX_99814953	6R	859.617	0.000186305	3.72978
AX_99548538	6R	859.62	0.000186305	3.72978
AX_99792377	6R	859.62	0.00022997	3.63833
AX_99324385	6R	859.621	0.000186305	3.72978
AX_99582966	6R	859.621	0.000336036	3.47361
AX_99578690	6R	859.624	0.000186305	3.72978
AX_99690704	6R	859.624	0.00022997	3.63833
AX_99418634	6R	859.871	0.000186305	3.72978
AX_99303616	6R	859.872	0.000186305	3.72978
AX_99326714	6R	859.874	0.00022997	3.63833
AX_99683852	6R	859.875	0.00022997	3.63833
AX_99824725	6R	859.875	0.000186305	3.72978
AX_99523337	6R	859.88	0.000186305	3.72978
AX_99797788	6R	859.88	0.000186305	3.72978
AX_99232116	6R	859.999	0.000578715	3.23754
AX_99411141	6R	860.008	0.000186305	3.72978
AX_99870164	6R	860.278	0.000186305	3.72978
AX_99437927	6R	860.406	0.000636932	3.19591
AX_99544463	6R	860.407	0.000636932	3.19591
AX_99579517	6R	860.407	0.000636932	3.19591
AX_99714625	6R	860.409	0.000636932	3.19591
AX_99456554	6R	860.409	0.000636932	3.19591
AX_99846851	6R	860.411	0.000636932	3.19591
AX_99581586	6R	860.411	0.000636932	3.19591
AX_99569424	6R	860.746	0.000161123	3.79284
AX_99757910	6R	860.81	0.000636932	3.19591
AX_99422215	6R	860.998	0.000636932	3.19591
AX_99542717	6R	860.998	0.000636932	3.19591
AX_99584998	6R	861.04	0.000636932	3.19591
AX_99288655	6R	861.04	0.000578715	3.23754
AX_99385139	6R	861.04	0.000578715	3.23754
AX_99713440	6R	861.04	0.000636932	3.19591
AX_99743880	6R	861.046	0.000186305	3.72978
AX_99455703	6R	861.077	0.000595128	3.22539
AX_99867083	6R	861.088	0.000982467	3.00768
AX_99648960	6R	862.236	0.000700654	3.1545
AX_99223874	6R	862.744	0.000700654	3.1545
AX_99733956	6R	863.096	0.00291018	2.53608
AX_99390010	6R	863.097	0.00291018	2.53608
AX_99528378	6R	863.125	0.00367554	2.43468
AX_99228773	6R	882.969	0.00344507	2.4628
AX_99293379	7R	2.41594	0.00339159	2.4696
AX_99759936	7R	2.42688	0.00126878	2.89661
AX_99878508	7R	32.7175	0.000757784	3.12045
AX_99368990	7R	48.2813	0.00022997	3.63833
AX_99275934	7R	201.295	0.00256064	2.59165
AX_99861506	7R	256.523	0.00409781	2.38745
AX_99702295	7R	376.718	0.00289365	2.53855
AX_99783013	7R	448.909	0.00464512	2.333
AX_99391785	7R	570.752	0.00100568	2.99754
AX_99823347	7R	570.753	0.00114959	2.93946
AX_99282025	7R	701.209	0.00241922	2.61632
AX_99603942	7R	702.676	0.000700654	3.1545
AX_99850092	7R	859.512	0.00236585	2.62601
AX_99274148	7R	883.381	0.00100568	2.99754
AX_99841748	7R	884.314	1.90263e-06	5.72065
AX_99305551	Un	6.63577	0.00367554	2.43468
AX_99848638	Un	7.28303	0.00447213	2.34949
AX_99491719	Un	7.28307	0.00447213	2.34949
AX_99295646	Un	7.28325	0.00447213	2.34949
AX_99333226	Un	7.28349	0.00447213	2.34949
AX_99730372	Un	7.44344	0.00367554	2.43468
AX_99345435	Un	9.61608	0.00470416	2.32752
AX_99884963	Un	18.3374	0.00287185	2.54184
AX_99842757	Un	18.3382	0.00287185	2.54184
AX_99551776	Un	18.339	0.00341194	2.467
AX_99679643	Un	70.1325	0.000662956	3.17852
AX_99446788	Un	74.1616	0.00178691	2.7479
AX_99499048	Un	74.1854	0.00318431	2.49699
AX_99681543	Un	74.1857	0.00318431	2.49699
AX_99674179	Un	74.248	0.00291018	2.53608
AX_99806317	Un	74.2484	0.00291018	2.53608
AX_99541443	Un	74.2484	0.00291018	2.53608
AX_99282624	Un	74.2485	0.00291018	2.53608
AX_99847103	Un	74.2492	0.00291018	2.53608
AX_99813418	Un	74.2495	0.00291018	2.53608
AX_99271009	Un	74.2499	0.00291018	2.53608
AX_99293749	Un	74.2502	0.00291018	2.53608
AX_99643253	Un	74.2507	0.00291018	2.53608
AX_99622078	Un	74.2522	0.00291018	2.53608
AX_99506465	Un	74.2526	0.00291018	2.53608
AX_99799660	Un	74.2534	0.00291018	2.53608
AX_99314026	Un	74.2538	0.00291018	2.53608
AX_99264115	Un	74.851	0.002357	2.62764
AX_99876127	Un	78.052	0.00291228	2.53577
AX_99463989	Un	78.5452	0.00172069	2.7643
AX_99528296	Un	78.5519	0.00291228	2.53577
AX_99881045	Un	78.5519	0.00291228	2.53577
AX_99820412	Un	78.556	0.00172069	2.7643
AX_99250052	Un	78.5564	0.000677852	3.16886
AX_99768938	Un	78.7062	0.00291228	2.53577
AX_99662317	Un	78.7067	0.00291228	2.53577
AX_99726149	Un	117.702	0.00341194	2.467
AX_99685354	Un	118.951	0.000745831	3.12736
AX_99582024	Un	118.953	0.00373379	2.42785
AX_99867290	Un	118.954	0.00373379	2.42785
AX_99569769	Un	118.955	0.00099959	3.00018
AX_99509239	Un	118.955	0.00373379	2.42785
AX_99808287	Un	118.955	0.00099959	3.00018
AX_99502560	Un	118.955	0.00373379	2.42785
AX_99507023	Un	118.955	0.00099959	3.00018
AX_99463601	Un	118.955	0.00373379	2.42785
AX_99390847	Un	118.956	0.00099959	3.00018
AX_99824893	Un	118.956	0.00373379	2.42785
AX_99451608	Un	118.956	0.00373379	2.42785
AX_99308257	Un	118.957	0.00373379	2.42785
AX_99491000	Un	118.957	0.00373379	2.42785
AX_99634554	Un	118.958	0.00373379	2.42785
AX_99332902	Un	118.958	0.00373379	2.42785
AX_99295937	Un	118.96	0.00373379	2.42785
AX_99492298	Un	118.962	0.00373379	2.42785
AX_99763884	Un	118.962	0.00373379	2.42785
AX_99271000	Un	126.673	0.00361585	2.44179
AX_99367598	Un	161.529	0.00501781	2.29949
AX_99549603	Un	161.564	0.00418504	2.3783
AX_99364288	Un	166.453	0.00221353	2.65491
AX_99311008	Un	166.49	0.00287185	2.54184
AX_99808943	Un	166.521	0.00287185	2.54184
AX_99358057	Un	166.522	0.00287185	2.54184
AX_99302916	Un	166.523	0.00287185	2.54184
AX_99466162	Un	166.523	0.000728902	3.13733
AX_99351883	Un	166.526	0.00287185	2.54184
AX_99553055	Un	166.53	0.00287185	2.54184
AX_99663487	Un	166.536	0.0041705	2.37981
AX_99534377	Un	173.413	0.00287185	2.54184
AX_99671847	Un	173.415	0.00090995	3.04098
AX_99662659	Un	173.417	0.00090995	3.04098
AX_99536832	Un	173.42	0.00287185	2.54184
AX_99698735	Un	173.42	0.00287185	2.54184
AX_99827316	Un	173.425	0.00287185	2.54184
AX_99404273	Un	173.425	0.00269979	2.56867
AX_99376200	Un	173.431	0.00287185	2.54184
AX_99625901	Un	179.859	0.00269979	2.56867
AX_99433140	Un	179.859	0.00269979	2.56867
AX_99832388	Un	179.859	0.00269979	2.56867
AX_99727319	Un	179.859	0.000728902	3.13733
AX_99320101	Un	179.861	0.00287185	2.54184
AX_99621002	Un	179.861	0.00287185	2.54184
AX_99609787	Un	179.882	0.00287185	2.54184
AX_99576513	Un	179.914	0.00341194	2.467
AX_99261596	Un	182.328	0.0032476	2.48844
AX_99507544	Un	182.365	0.00341435	2.46669
AX_99510011	Un	182.39	0.0044633	2.35034
AX_99845024	Un	182.771	0.00461813	2.33553
AX_99702445	Un	182.777	0.00287185	2.54184
AX_99628108	Un	182.777	0.00287185	2.54184
AX_99253040	Un	182.782	0.00341194	2.467
AX_99726020	Un	182.806	0.00269979	2.56867
AX_99412104	Un	184.024	0.0031431	2.50264
AX_99447101	Un	190.493	0.00166241	2.77926
AX_99828907	Un	190.499	0.00461944	2.33541
AX_99242392	Un	190.502	0.00174517	2.75816
AX_99373043	Un	190.502	0.00461944	2.33541
AX_99264332	Un	190.503	0.00461944	2.33541
AX_99549997	Un	190.505	0.00461944	2.33541
AX_99776418	Un	190.512	0.000593382	3.22667
AX_99373119	Un	190.514	0.00444926	2.35171
AX_99333024	Un	190.543	0.00275817	2.55938
AX_99719142	Un	190.543	0.00461944	2.33541
AX_99487586	Un	190.544	0.00461944	2.33541
AX_99805384	Un	190.545	0.00379667	2.4206
AX_99842965	Un	190.594	0.00316246	2.49997
AX_99831186	Un	190.605	0.00273585	2.56291
AX_99225579	Un	190.606	0.00383568	2.41616
AX_99692579	Un	190.609	0.00341194	2.467
AX_99555055	Un	286.459	0.000478336	3.32027
AX_99575103	Un	292.243	0.000700654	3.1545
AX_99551138	Un	293.687	0.0033256	2.47813
AX_99760156	Un	293.689	0.0033256	2.47813
AX_99561160	Un	297.473	0.00392616	2.40603
AX_99352063	Un	297.474	0.00499429	2.30153
AX_99485910	Un	318.339	0.00048227	3.31671
AX_99755689	Un	318.339	0.000554838	3.25583
AX_99476886	Un	318.339	0.000700654	3.1545
AX_99543750	Un	320.512	0.00361585	2.44179
AX_99270981	Un	335.222	0.00290897	2.53626
AX_99612881	Un	362.805	0.00287185	2.54184
AX_99249546	Un	362.809	0.00287185	2.54184
AX_99244538	Un	368.424	0.000392798	3.40583
AX_99677083	Un	381.695	0.00345616	2.46141
AX_99605241	Un	383.202	0.000595128	3.22539
AX_99346149	Un	386.833	0.000636932	3.19591
AX_99746976	Un	396.602	0.00468565	2.32923
AX_99645275	Un	397.93	0.00155249	2.80897
AX_99363896	Un	408.832	0.000478336	3.32027
AX_99883228	Un	409.798	0.00164363	2.7842
AX_99420480	Un	415.438	0.00367554	2.43468
AX_99397664	Un	421.758	0.0008271	3.08244
AX_99798072	Un	422.873	0.0008271	3.08244
AX_99279035	Un	519.425	0.0031431	2.50264
AX_99268590	Un	534.548	0.00447213	2.34949
AX_99310221	Un	540.268	0.00440163	2.35639
AX_99339014	Un	544.188	0.00287185	2.54184
AX_99429130	Un	555.438	0.00475305	2.32303
AX_99493691	Un	564.218	0.00447213	2.34949
AX_99738630	Un	596.898	0.00367554	2.43468
AX_99840266	Un	610.208	0.0044633	2.35034
AX_99839224	Un	617.988	0.00248895	2.60398
AX_99794538	Un	618.398	0.0027669	2.55801
AX_99496546	Un	619.428	0.00287185	2.54184
AX_99533880	Un	622.198	0.00463078	2.33435

## Sheet: All_R
Supplementary table S5: Top 1000 powdery mildew resistance associated 600K SNP markers from BLINK Genome-wide association study on 92 Nordic Seed hybrid rye (Secale cereale L.) elite restorer breeding lines using BLUP estimated resistance value across three Bgs populations
Marker ID	Chromosome	Position (Mbp)	P value	LOD
AX_99330747	1R	2.12023	0.00223437	2.65085
AX_99506876	1R	2.12046	0.00386217	2.41317
AX_99360478	1R	2.12047	0.00448574	2.34817
AX_99593759	1R	3.19844	0.00413231	2.38381
AX_99792106	1R	3.19864	0.00125451	2.90153
AX_99838824	1R	3.19881	0.000686055	3.16364
AX_99491835	1R	3.20084	0.00113137	2.94639
AX_99610405	1R	3.21294	0.00281625	2.55033
AX_99688870	1R	4.01992	0.00114014	2.94304
AX_99518374	1R	4.02487	0.00352837	2.45243
AX_99627884	1R	4.29399	0.0044497	2.35167
AX_99330946	1R	4.29517	0.00558746	2.25279
AX_99427627	1R	4.3001	0.00213122	2.67137
AX_99320167	1R	4.45012	0.00120235	2.91997
AX_99559791	1R	4.46131	0.00462672	2.33473
AX_99280085	1R	4.49165	0.00462672	2.33473
AX_99843189	1R	4.49177	0.000884816	3.05315
AX_99244429	1R	4.59598	0.000711336	3.14792
AX_99275606	1R	4.61589	0.000315674	3.50076
AX_99664209	1R	4.82812	0.000711336	3.14792
AX_99851368	1R	5.31314	0.00129251	2.88857
AX_99889597	1R	5.31315	0.000936502	3.02849
AX_99835135	1R	6.19206	0.00349636	2.45638
AX_99485581	1R	6.19486	0.00312358	2.50535
AX_99274972	1R	6.87154	0.00069558	3.15765
AX_99496167	1R	14.6035	0.00286607	2.54271
AX_99410524	1R	120.344	0.00483134	2.31593
AX_99593998	1R	172.65	0.00285316	2.54467
AX_99585012	1R	251.594	0.00530553	2.27527
AX_99295840	1R	299.947	0.00391216	2.40758
AX_99834566	1R	304.383	0.00470781	2.32718
AX_99275311	1R	316.118	0.00354855	2.44995
AX_99413782	1R	317.21	0.00222361	2.65294
AX_99881982	1R	334.784	0.00506057	2.2958
AX_99289395	1R	345.677	0.0045018	2.34661
AX_99614072	1R	349.531	0.00041312	3.38392
AX_99298268	1R	357.073	0.00307864	2.51164
AX_99313846	1R	357.236	0.00370762	2.4309
AX_99705620	1R	357.239	0.00370762	2.4309
AX_99587547	1R	357.457	0.00548612	2.26073
AX_99496163	1R	357.471	0.00370762	2.4309
AX_99889032	1R	411.79	0.00430375	2.36615
AX_99651213	1R	411.791	0.00482113	2.31685
AX_99861788	1R	411.791	0.00371093	2.43052
AX_99356034	1R	412.045	0.0039325	2.40533
AX_99543372	1R	412.05	0.00451983	2.34488
AX_99712106	1R	412.05	0.00459877	2.33736
AX_99245089	1R	412.23	0.00451983	2.34488
AX_99676430	1R	412.437	0.00522996	2.2815
AX_99822983	1R	412.438	0.00571247	2.24318
AX_99328977	1R	412.463	0.00451983	2.34488
AX_99556361	1R	412.837	0.000306097	3.51414
AX_99584999	1R	412.838	0.000162116	3.79017
AX_99545960	1R	412.839	0.00463286	2.33415
AX_99743028	1R	414.23	0.00371093	2.43052
AX_99821864	1R	414.232	0.00482113	2.31685
AX_99222684	1R	414.517	0.00329797	2.48175
AX_99430478	1R	414.517	0.00371093	2.43052
AX_99665052	1R	414.669	0.00482113	2.31685
AX_99731567	1R	414.669	0.00371093	2.43052
AX_99454572	1R	414.67	0.00482113	2.31685
AX_99416408	1R	414.672	0.00371093	2.43052
AX_99875323	1R	414.673	0.00430375	2.36615
AX_99522875	1R	414.674	0.00430375	2.36615
AX_99299440	1R	414.677	0.00482113	2.31685
AX_99414641	1R	414.678	0.00482113	2.31685
AX_99610988	1R	414.681	0.00482113	2.31685
AX_99450945	1R	414.92	0.000223278	3.65115
AX_99688657	1R	414.921	0.000411835	3.38528
AX_99503529	1R	415.153	0.000879251	3.05589
AX_99332914	1R	415.211	0.00532103	2.274
AX_99729042	1R	415.212	0.00294596	2.53077
AX_99806385	1R	415.213	0.00124384	2.90524
AX_99473348	1R	415.213	0.00292318	2.53415
AX_99406178	1R	415.214	0.00416737	2.38014
AX_99393627	1R	415.214	0.000223278	3.65115
AX_99812229	1R	415.32	0.00128718	2.89036
AX_99252850	1R	415.358	0.000223278	3.65115
AX_99857902	1R	415.363	0.000223278	3.65115
AX_99723319	1R	415.363	0.000223278	3.65115
AX_99589826	1R	415.364	0.000340452	3.46794
AX_99853548	1R	415.364	0.00066308	3.17843
AX_99574160	1R	415.364	0.000402844	3.39486
AX_99774096	1R	415.364	0.000340452	3.46794
AX_99672703	1R	415.369	0.000436093	3.36042
AX_99490208	1R	415.372	0.0014243	2.8464
AX_99678677	1R	415.373	0.00264352	2.57782
AX_99333256	1R	415.385	0.000402844	3.39486
AX_99460846	1R	415.385	0.000402844	3.39486
AX_99331313	1R	415.444	0.0010957	2.96031
AX_99596249	1R	415.449	0.000974397	3.01126
AX_99626282	1R	415.45	0.000223278	3.65115
AX_99577656	1R	415.604	0.000879251	3.05589
AX_99321184	1R	415.657	0.00235729	2.62759
AX_99809188	1R	415.714	0.000650905	3.18648
AX_99597606	1R	415.72	0.000613736	3.21202
AX_99438769	1R	415.74	0.000738858	3.13144
AX_99665615	1R	415.771	0.000750868	3.12444
AX_99566755	1R	415.819	0.00254391	2.5945
AX_99304961	1R	415.975	0.00572316	2.24236
AX_99268940	1R	415.981	0.00314519	2.50235
AX_99448774	1R	416.004	0.000921312	3.03559
AX_99842033	1R	416.202	0.000592136	3.22758
AX_99706375	1R	416.203	0.000262484	3.5809
AX_99404012	1R	417.546	0.00452723	2.34417
AX_99502442	1R	418.821	0.00411849	2.38526
AX_99817750	1R	420.406	0.00504028	2.29755
AX_99262028	1R	421.377	0.00271361	2.56645
AX_99592462	1R	421.389	0.00504028	2.29755
AX_99567366	1R	421.905	0.00527216	2.27801
AX_99724434	1R	423.061	0.0039325	2.40533
AX_99552512	1R	423.133	0.00361226	2.44222
AX_99500283	1R	423.485	0.00371093	2.43052
AX_99747523	1R	423.486	0.00583074	2.23428
AX_99536807	1R	423.778	0.0039325	2.40533
AX_99611467	1R	423.778	0.00459877	2.33736
AX_99850500	1R	423.778	0.0039325	2.40533
AX_99465873	1R	423.891	0.00223347	2.65102
AX_99683690	1R	423.959	0.000796785	3.09866
AX_99720738	1R	423.959	0.00330311	2.48108
AX_99679247	1R	423.959	0.00143755	2.84238
AX_99812490	1R	424.217	0.00364742	2.43801
AX_99702279	1R	424.217	0.00164973	2.78259
AX_99282538	1R	424.265	0.00555804	2.25508
AX_99337692	1R	424.363	0.00574222	2.24092
AX_99870801	1R	424.466	0.00259759	2.58543
AX_99785463	1R	424.468	0.0022457	2.64865
AX_99348968	1R	424.475	0.00391267	2.40753
AX_99435443	1R	424.513	0.00303083	2.51844
AX_99777956	1R	424.581	0.00303083	2.51844
AX_99888142	1R	426.927	0.00158161	2.8009
AX_99301347	1R	426.928	0.000294427	3.53102
AX_99367005	1R	427.37	0.000870715	3.06012
AX_99779744	1R	427.373	0.00369639	2.43222
AX_99530074	1R	427.374	0.00369639	2.43222
AX_99351345	1R	427.375	0.00369639	2.43222
AX_99435881	1R	427.377	0.000761092	3.11856
AX_99763511	1R	427.378	0.00126272	2.89869
AX_99665725	1R	427.432	0.000484567	3.31465
AX_99543873	1R	427.432	0.00126272	2.89869
AX_99321592	1R	427.432	0.00369639	2.43222
AX_99884472	1R	427.433	0.00448122	2.3486
AX_99688615	1R	427.437	0.00486208	2.31318
AX_99762141	1R	427.44	0.0032944	2.48222
AX_99353159	1R	427.442	0.00428878	2.36767
AX_99493343	1R	427.443	0.00221209	2.6552
AX_99453165	1R	427.444	0.00473089	2.32506
AX_99290524	1R	427.819	0.00428878	2.36767
AX_99808623	1R	427.879	0.00557013	2.25413
AX_99867883	1R	427.88	0.00470626	2.32732
AX_99335417	1R	427.884	0.00221209	2.6552
AX_99732961	1R	427.884	0.00455834	2.34119
AX_99732775	1R	427.89	0.00404796	2.39276
AX_99420892	1R	427.891	0.00444032	2.35259
AX_99570172	1R	428.083	0.00371196	2.4304
AX_99638281	1R	428.14	0.00404796	2.39276
AX_99279432	1R	428.14	0.00444032	2.35259
AX_99434992	1R	429.352	0.00524393	2.28034
AX_99604449	1R	429.354	0.00411307	2.38583
AX_99535883	1R	429.355	0.000491556	3.30843
AX_99467524	1R	429.355	0.00358693	2.44528
AX_99502466	1R	429.36	0.00374194	2.4269
AX_99641191	1R	429.51	0.000566631	3.2467
AX_99496316	1R	429.51	0.00314452	2.50245
AX_99506013	1R	429.51	0.00314452	2.50245
AX_99879900	1R	429.511	0.00272956	2.56391
AX_99607198	1R	429.512	0.00202563	2.69344
AX_99252860	1R	429.543	0.00156475	2.80556
AX_99450594	1R	429.543	0.00221209	2.6552
AX_99329054	1R	429.93	0.00221213	2.65519
AX_99808677	1R	429.932	0.0024551	2.60993
AX_99313913	1R	432.688	0.00201447	2.69584
AX_99389817	1R	434.812	0.00411307	2.38583
AX_99794693	1R	437.604	0.00199908	2.69917
AX_99232267	1R	438.868	0.0024551	2.60993
AX_99524943	1R	439.989	0.00456557	2.34051
AX_99799851	1R	440.795	0.000484652	3.31457
AX_99364774	1R	440.796	0.000600356	3.22159
AX_99241799	1R	440.802	0.0025006	2.60196
AX_99662002	1R	440.929	0.00435621	2.36089
AX_99780208	1R	440.936	0.00248718	2.60429
AX_99528041	1R	441.085	0.0051312	2.28978
AX_99759352	1R	441.251	0.00231986	2.63454
AX_99342399	1R	441.416	0.00221209	2.6552
AX_99507467	1R	441.5	0.0024551	2.60993
AX_99635444	1R	441.576	0.00136772	2.864
AX_99704483	1R	441.58	0.00214418	2.66874
AX_99687547	1R	441.586	0.00221209	2.6552
AX_99806766	1R	441.586	0.00221209	2.6552
AX_99793437	1R	441.586	0.00209084	2.67968
AX_99767026	1R	441.587	0.00399158	2.39886
AX_99811695	1R	441.587	0.00378296	2.42217
AX_99885112	1R	441.589	0.00359872	2.44385
AX_99547773	1R	441.594	0.00221209	2.6552
AX_99592722	1R	441.991	0.00352359	2.45302
AX_99715004	1R	441.992	0.000490363	3.30948
AX_99381979	1R	442.033	0.00221873	2.6539
AX_99529987	1R	442.414	0.00211193	2.67532
AX_99280469	1R	442.414	0.00221209	2.6552
AX_99688778	1R	442.414	0.00221209	2.6552
AX_99817621	1R	442.447	0.00502875	2.29854
AX_99238948	1R	442.811	0.00221209	2.6552
AX_99328724	1R	442.811	0.00221209	2.6552
AX_99456531	1R	442.813	0.00209084	2.67968
AX_99728949	1R	442.816	0.00221209	2.6552
AX_99248149	1R	442.898	0.00459864	2.33737
AX_99530058	1R	442.898	0.00187963	2.72593
AX_99689868	1R	442.9	0.00125396	2.90172
AX_99578540	1R	442.972	0.00131716	2.88036
AX_99452917	1R	442.974	0.0042605	2.37054
AX_99646974	1R	443	0.00125396	2.90172
AX_99654111	1R	443.002	0.00131716	2.88036
AX_99852393	1R	443.006	0.00131716	2.88036
AX_99503819	1R	443.007	0.00131716	2.88036
AX_99585967	1R	443.033	0.00122385	2.91227
AX_99459606	1R	443.098	0.00238495	2.62252
AX_99870561	1R	444.195	0.0023118	2.63605
AX_99426903	1R	444.494	0.00214112	2.66936
AX_99402818	1R	444.494	0.0019587	2.70803
AX_99572158	1R	444.833	0.00127098	2.89586
AX_99598976	1R	444.835	0.00250279	2.60158
AX_99663480	1R	444.835	0.0019587	2.70803
AX_99594184	1R	444.903	0.00083488	3.07838
AX_99694837	1R	445.473	0.00433599	2.36291
AX_99645910	1R	446.124	0.00214112	2.66936
AX_99521443	1R	446.186	0.000933936	3.02968
AX_99870510	1R	446.186	0.00396411	2.40185
AX_99255964	1R	446.186	0.000543226	3.26502
AX_99483564	1R	446.187	0.00358623	2.44536
AX_99281017	1R	446.187	0.000574544	3.24068
AX_99828474	1R	446.188	0.00412987	2.38406
AX_99241408	1R	446.188	0.000836555	3.07751
AX_99486626	1R	446.188	0.000543226	3.26502
AX_99588990	1R	446.189	0.00080105	3.09634
AX_99342895	1R	448.858	0.00194621	2.71081
AX_99612329	1R	449.23	0.00194621	2.71081
AX_99444131	1R	449.235	0.00267953	2.57194
AX_99718011	1R	449.31	0.000416109	3.38079
AX_99591889	1R	449.313	0.00125229	2.90229
AX_99476002	1R	452.347	0.00586169	2.23198
AX_99625888	1R	453.07	0.00286847	2.54235
AX_99653848	1R	453.073	0.00286847	2.54235
AX_99511417	1R	455.863	0.00384847	2.41471
AX_99841214	1R	455.865	0.00207887	2.68217
AX_99717557	1R	456.134	0.00357186	2.44711
AX_99554147	1R	456.134	0.00357186	2.44711
AX_99360117	1R	456.272	0.00369639	2.43222
AX_99684313	1R	456.272	0.00369639	2.43222
AX_99628668	1R	456.285	0.00369639	2.43222
AX_99479528	1R	456.285	0.00369639	2.43222
AX_99543534	1R	456.581	0.00123292	2.90907
AX_99811369	1R	460.525	0.00319519	2.4955
AX_99528384	1R	460.526	0.00503196	2.29826
AX_99828777	1R	463.114	0.00110434	2.9569
AX_99749048	1R	463.115	0.000587402	3.23106
AX_99845578	1R	463.115	0.00168563	2.77324
AX_99470186	1R	463.115	0.00111667	2.95208
AX_99776360	1R	463.115	0.00145921	2.83588
AX_99733058	1R	463.115	0.00123854	2.90709
AX_99365389	1R	463.116	0.0029233	2.53413
AX_99572535	1R	463.404	0.00218254	2.66104
AX_99327267	1R	463.405	0.0017438	2.7585
AX_99325542	1R	467.469	0.00486208	2.31318
AX_99523783	1R	472.51	0.00404725	2.39284
AX_99441985	1R	473.251	0.00579789	2.23673
AX_99778845	1R	473.441	0.00579789	2.23673
AX_99402003	1R	475.091	0.00536036	2.27081
AX_99717289	1R	475.284	0.00203571	2.69129
AX_99538417	1R	475.369	0.00536036	2.27081
AX_99292645	1R	476	0.00430575	2.36595
AX_99225555	1R	476.322	0.00565339	2.24769
AX_99888691	1R	477.448	0.00409755	2.38748
AX_99887023	1R	496.392	0.00518271	2.28544
AX_99490294	1R	499.187	0.00455893	2.34114
AX_99261563	1R	508.515	0.0043161	2.36491
AX_99809127	1R	526.443	0.00261724	2.58216
AX_99405522	1R	526.443	0.00261724	2.58216
AX_99654895	1R	526.443	0.00261724	2.58216
AX_99347426	1R	527.659	0.00288355	2.54007
AX_99706070	1R	530.895	0.00217503	2.66253
AX_99233605	1R	530.897	0.00153447	2.81404
AX_99625617	1R	530.898	0.000836382	3.0776
AX_99319917	1R	530.926	0.00369451	2.43244
AX_99833800	1R	530.926	0.00369451	2.43244
AX_99670744	1R	619.046	0.00570815	2.2435
AX_99858878	1R	619.063	0.00284132	2.54648
AX_99393849	1R	635.284	0.00458482	2.33868
AX_99779707	1R	635.287	0.00136621	2.86448
AX_99235329	1R	635.29	0.00157034	2.80401
AX_99500957	1R	660.212	0.00424621	2.372
AX_99521715	1R	664.909	0.00403749	2.39389
AX_99488056	1R	672.751	0.00537084	2.26996
AX_99355053	1R	673.19	0.00157569	2.80253
AX_99572017	1R	673.538	0.00198876	2.70142
AX_99697106	1R	675.079	0.00427427	2.36914
AX_99267047	1R	716.609	5.70896e-08	7.24344
AX_99875307	2R	0.00273	0.00115151	2.93873
AX_99781821	2R	0.014244	0.00428395	2.36816
AX_99670463	2R	0.016224	0.00337452	2.47179
AX_99673473	2R	1.14444	0.000843791	3.07377
AX_99782938	2R	2.44633	0.00205044	2.68815
AX_99358325	2R	30.5713	0.00470947	2.32703
AX_99521250	2R	31.5133	0.00483054	2.316
AX_99678231	2R	32.9528	0.00092338	3.03462
AX_99818515	2R	32.9538	0.00365812	2.43674
AX_99365927	2R	33.3385	0.00524592	2.28018
AX_99341176	2R	63.9565	0.00359398	2.44442
AX_99348241	2R	583.526	0.00542903	2.26528
AX_99697078	2R	774.975	0.00474887	2.32341
AX_99375039	2R	775.035	0.00452516	2.34437
AX_99649958	2R	779.38	0.00080675	3.09326
AX_99252126	2R	779.384	0.00200158	2.69863
AX_99490937	2R	781.757	0.00250893	2.60051
AX_99487740	2R	781.757	0.000772877	3.11189
AX_99682495	2R	781.905	0.00109019	2.9625
AX_99595988	2R	781.905	0.0031606	2.50023
AX_99505631	2R	781.905	0.0031606	2.50023
AX_99401871	2R	781.906	0.0031606	2.50023
AX_99772259	2R	781.906	0.00111757	2.95173
AX_99865692	2R	781.907	0.00237875	2.62365
AX_99758944	2R	781.909	0.000752393	3.12356
AX_99663379	2R	781.91	0.00304197	2.51684
AX_99820895	2R	781.911	0.00309469	2.50938
AX_99749410	2R	781.911	0.00334763	2.47526
AX_99504766	2R	782.005	0.00334763	2.47526
AX_99848622	2R	782.006	0.000989684	3.0045
AX_99805227	2R	782.285	0.00122403	2.91221
AX_99682551	2R	782.423	0.000454207	3.34275
AX_99648795	2R	783.322	0.00344506	2.4628
AX_99629947	2R	783.324	0.00323804	2.48972
AX_99806604	2R	783.331	0.00149514	2.82532
AX_99407283	2R	783.331	0.00106609	2.97221
AX_99351541	2R	783.696	0.000981145	3.00827
AX_99536515	2R	783.854	0.00129653	2.88722
AX_99611749	2R	784.024	1.462e-05	4.83505
AX_99250085	2R	784.025	0.00549867	2.25974
AX_99311877	2R	784.046	0.000301425	3.52082
AX_99749945	2R	784.05	0.000940492	3.02664
AX_99374353	2R	784.051	0.000986719	3.00581
AX_99334471	2R	784.108	0.00256613	2.59072
AX_99394466	2R	784.33	0.00304947	2.51578
AX_99310558	2R	784.871	0.00482518	2.31649
AX_99761523	2R	785.23	0.00217452	2.66264
AX_99345002	2R	785.231	0.00116963	2.93195
AX_99648675	2R	785.576	0.00373158	2.42811
AX_99826669	2R	785.58	0.00316756	2.49928
AX_99521219	2R	785.58	0.00316756	2.49928
AX_99260291	2R	785.58	0.00375132	2.42582
AX_99269393	2R	785.58	0.00316756	2.49928
AX_99832521	2R	785.581	0.00373158	2.42811
AX_99658865	2R	785.827	0.0010657	2.97237
AX_99437039	2R	786.111	0.00108496	2.96459
AX_99864725	2R	787.281	0.00288533	2.5398
AX_99547910	2R	787.688	0.00281944	2.54984
AX_99715894	2R	787.85	0.000969798	3.01332
AX_99264588	2R	788.023	0.00433392	2.36312
AX_99767837	2R	788.129	0.000698491	3.15584
AX_99432404	2R	788.133	0.00309208	2.50975
AX_99628159	2R	788.133	0.000907635	3.04209
AX_99589788	2R	788.133	0.000760905	3.11867
AX_99398013	2R	788.134	5.1024e-05	4.29223
AX_99614374	2R	788.134	0.00265704	2.5756
AX_99477170	2R	788.135	0.00309208	2.50975
AX_99699678	2R	788.141	0.000760905	3.11867
AX_99518971	2R	788.142	0.00109157	2.96195
AX_99436118	2R	788.142	0.000760905	3.11867
AX_99521081	2R	789.18	0.00313181	2.5042
AX_99521164	2R	789.311	0.000270903	3.56719
AX_99701418	2R	789.311	0.00341589	2.4665
AX_99758110	2R	789.589	0.00133307	2.87515
AX_99378456	2R	789.606	0.00369333	2.43258
AX_99764576	2R	789.606	0.00369333	2.43258
AX_99345353	2R	789.606	0.00369333	2.43258
AX_99421787	2R	789.849	0.00139562	2.85523
AX_99626050	2R	789.881	0.00307036	2.51281
AX_99383668	2R	789.97	0.00104513	2.98083
AX_99450537	2R	789.97	0.00118353	2.92682
AX_99443025	2R	789.971	0.00051619	3.28719
AX_99784828	2R	790.157	0.00135539	2.86794
AX_99854404	2R	791.413	0.00433104	2.36341
AX_99755113	2R	792.37	0.00517588	2.28602
AX_99262969	2R	792.469	0.00541066	2.26675
AX_99880028	2R	831.291	0.00288464	2.53991
AX_99308262	2R	831.31	0.00187024	2.7281
AX_99823487	2R	838.033	0.000594017	3.2262
AX_99332919	2R	883.776	0.00372915	2.42839
AX_99720002	2R	884.286	0.00435988	2.36053
AX_99862756	2R	884.286	0.00435988	2.36053
AX_99666525	2R	885.516	0.00448674	2.34807
AX_99532335	2R	885.519	0.00468644	2.32916
AX_99762980	2R	887.347	0.00565029	2.24793
AX_99604046	2R	887.347	0.00452245	2.34463
AX_99233366	2R	887.432	0.00118863	2.92495
AX_99415847	2R	888.341	0.00489093	2.31061
AX_99431365	2R	888.772	0.00448883	2.34787
AX_99541944	2R	892.366	0.0013581	2.86707
AX_99441822	2R	898.661	0.00336902	2.4725
AX_99822161	2R	904.111	0.00388894	2.41017
AX_99783568	2R	912.276	0.0016146	2.79193
AX_99268747	2R	925.892	0.00578128	2.23798
AX_99858994	3R	15.506	0.00298734	2.52471
AX_99624691	3R	15.7836	0.00489821	2.30996
AX_99560962	3R	15.7837	0.00383806	2.41589
AX_99847650	3R	15.8174	0.00255933	2.59187
AX_99544473	3R	16.1522	0.00110394	2.95705
AX_99334846	3R	16.2572	0.00566244	2.247
AX_99245340	3R	83.4602	0.00140784	2.85145
AX_99547162	3R	83.9851	0.00118474	2.92638
AX_99549874	3R	188.002	0.00378039	2.42246
AX_99298351	3R	188.004	0.00292218	2.53429
AX_99346540	3R	188.004	0.00292218	2.53429
AX_99631109	3R	210.391	0.00318133	2.49739
AX_99456941	3R	214.387	0.00442684	2.35391
AX_99430963	3R	214.387	0.00442684	2.35391
AX_99581681	3R	214.39	0.00572568	2.24217
AX_99697281	3R	651.355	0.00337378	2.47188
AX_99500367	3R	701.62	0.00113986	2.94315
AX_99393670	3R	855.814	0.00452458	2.34442
AX_99282444	3R	864.683	0.00486168	2.31321
AX_99672608	3R	872.283	0.0047854	2.32008
AX_99677040	3R	872.298	0.0047854	2.32008
AX_99521286	3R	888.958	0.000257709	3.58887
AX_99793911	3R	912.006	0.00362088	2.44119
AX_99696288	3R	912.018	0.00434893	2.36162
AX_99591432	3R	912.657	0.00335293	2.47458
AX_99348858	4R	2.33508	0.00179467	2.74602
AX_99236060	4R	2.33519	0.000880773	3.05514
AX_99842152	4R	2.40971	0.00190663	2.71973
AX_99625745	4R	2.41	0.00281619	2.55034
AX_99693962	4R	8.94385	0.00474957	2.32335
AX_99300826	4R	29.1771	0.00566672	2.24667
AX_99533868	4R	698.676	0.00358524	2.44548
AX_99310085	4R	771.437	0.00135523	2.86799
AX_99717911	4R	771.988	0.00145018	2.83858
AX_99484218	4R	772.071	0.000409813	3.38741
AX_99324844	4R	772.071	0.000578204	3.23792
AX_99404294	4R	772.957	0.000778572	3.1087
AX_99685585	4R	774.468	0.00403017	2.39468
AX_99853499	4R	774.469	0.00344626	2.46265
AX_99312828	4R	774.859	0.00483327	2.31576
AX_99436157	4R	794.507	0.00587273	2.23116
AX_99800395	4R	797.159	0.00567814	2.24579
AX_99292566	4R	799.999	0.00351488	2.45409
AX_99625927	4R	802.598	0.00268962	2.57031
AX_99383497	4R	802.741	0.00195407	2.70906
AX_99394350	4R	803.34	0.00264052	2.57831
AX_99479151	4R	803.342	0.000447914	3.3488
AX_99788458	4R	803.343	0.00233286	2.63211
AX_99608869	4R	803.343	0.0013071	2.88369
AX_99457307	4R	804.549	0.00365754	2.43681
AX_99350953	4R	804.906	0.00362067	2.44121
AX_99767928	4R	804.988	0.000255881	3.59196
AX_99757929	4R	805.289	0.00264976	2.57679
AX_99855419	4R	806.158	0.00208951	2.67996
AX_99413868	4R	806.994	0.00332734	2.4779
AX_99733933	4R	806.997	0.00283616	2.54727
AX_99303435	4R	806.997	0.00332734	2.4779
AX_99339068	4R	806.997	0.00332734	2.4779
AX_99526676	4R	807.041	0.00283616	2.54727
AX_99831668	4R	807.045	0.00283616	2.54727
AX_99766244	4R	807.063	0.00474007	2.32422
AX_99378820	4R	807.806	0.00025478	3.59384
AX_99243518	4R	812.23	0.00452827	2.34407
AX_99414424	4R	882.198	0.00379217	2.42111
AX_99277541	4R	898.533	0.00514756	2.2884
AX_99611927	4R	898.727	0.00491969	2.30806
AX_99612152	4R	898.786	0.00112055	2.95057
AX_99363022	4R	898.965	0.00333396	2.47704
AX_99574361	5R	0.133171	0.00468751	2.32906
AX_99433393	5R	0.137932	0.00468751	2.32906
AX_99450526	5R	0.804803	0.00468751	2.32906
AX_99760259	5R	0.805807	0.00468751	2.32906
AX_99363226	5R	4.11772	0.00468751	2.32906
AX_99293038	5R	4.73953	0.00468751	2.32906
AX_99379402	5R	4.74664	0.00529914	2.27579
AX_99242763	5R	4.74701	0.00529914	2.27579
AX_99804562	5R	4.74822	0.00529914	2.27579
AX_99757131	5R	4.92592	0.00468751	2.32906
AX_99598865	5R	5.26838	0.00447446	2.34926
AX_99587590	5R	6.59028	0.00468751	2.32906
AX_99833068	5R	11.1473	0.00468751	2.32906
AX_99650700	5R	11.1476	0.00468751	2.32906
AX_99487160	5R	11.1663	0.00468751	2.32906
AX_99278871	5R	11.2614	0.00468751	2.32906
AX_99261101	5R	11.8644	0.00468751	2.32906
AX_99533912	5R	14.0601	0.00468751	2.32906
AX_99588572	5R	14.0676	0.00442628	2.35396
AX_99487061	5R	17.1933	0.00468751	2.32906
AX_99258425	5R	17.1935	0.00468751	2.32906
AX_99702933	5R	17.196	0.00468751	2.32906
AX_99441731	5R	17.1973	0.00468751	2.32906
AX_99844738	5R	18.8442	0.00468751	2.32906
AX_99495075	5R	18.8445	0.00468751	2.32906
AX_99346236	5R	19.9564	0.00330618	2.48067
AX_99775529	5R	20.4404	0.00370005	2.43179
AX_99870409	5R	28.5051	0.00159951	2.79601
AX_99683839	5R	32.1232	0.00484137	2.31503
AX_99319233	5R	39.9591	0.004577	2.33942
AX_99562227	5R	39.9603	0.00528386	2.27705
AX_99542467	5R	39.9605	0.00528386	2.27705
AX_99487657	5R	39.9607	0.00528386	2.27705
AX_99424284	5R	39.961	0.0046626	2.33137
AX_99615738	5R	39.9711	0.00519547	2.28437
AX_99400991	5R	42.0401	0.00100181	2.99921
AX_99359421	5R	42.6337	0.00547984	2.26123
AX_99690203	5R	47.6407	0.00579074	2.23727
AX_99711991	5R	48.0999	0.00494023	2.30625
AX_99698028	5R	48.711	0.000220273	3.65704
AX_99588057	5R	48.7246	0.00182738	2.73817
AX_99418019	5R	48.7246	0.00416043	2.38086
AX_99687076	5R	50.2167	0.00463978	2.3335
AX_99724856	5R	134.317	0.000715263	3.14553
AX_99321148	5R	172.474	0.00486454	2.31296
AX_99795249	5R	210.724	0.00311309	2.50681
AX_99718946	5R	220.084	0.00299134	2.52413
AX_99437147	5R	233.16	0.00268889	2.57043
AX_99315612	5R	310.999	0.0045436	2.3426
AX_99281649	5R	322.224	0.00286687	2.54259
AX_99546103	5R	329.873	0.000928884	3.03204
AX_99555049	5R	359.064	0.00154473	2.81115
AX_99717392	5R	359.455	0.00277305	2.55704
AX_99809988	5R	359.926	0.00155708	2.80769
AX_99719774	5R	360.043	0.00277305	2.55704
AX_99389866	5R	360.361	0.00182813	2.73799
AX_99766502	5R	360.934	0.00352761	2.45252
AX_99433248	5R	360.966	0.00309815	2.5089
AX_99402454	5R	360.984	0.00432196	2.36432
AX_99605777	5R	361.268	0.00576607	2.23912
AX_99444517	5R	361.573	0.00576607	2.23912
AX_99738397	5R	361.592	0.00576607	2.23912
AX_99545290	5R	361.609	0.00576607	2.23912
AX_99659379	5R	361.618	0.00150571	2.82226
AX_99511471	5R	361.916	0.000625126	3.20403
AX_99880741	5R	362.808	0.00476529	2.32191
AX_99684618	5R	366.474	0.00547679	2.26147
AX_99347702	5R	366.953	0.00133373	2.87493
AX_99792814	5R	366.979	0.0011112	2.95421
AX_99492795	5R	367.54	0.00345812	2.46116
AX_99706542	5R	367.557	0.001949	2.71019
AX_99340806	5R	367.776	0.00555441	2.25536
AX_99648154	5R	368.442	0.00307654	2.51194
AX_99597164	5R	368.798	0.00145434	2.83733
AX_99864038	5R	369.111	0.00555441	2.25536
AX_99810230	5R	369.237	0.00377342	2.42327
AX_99303281	5R	369.652	0.00128387	2.89148
AX_99586396	5R	369.921	0.00268481	2.57109
AX_99809196	5R	369.956	0.00431589	2.36493
AX_99739018	5R	369.982	0.0051615	2.28722
AX_99702048	5R	370.79	0.00576607	2.23912
AX_99776138	5R	371.148	0.00447369	2.34933
AX_99870453	5R	378.777	0.00219956	2.65766
AX_99499433	5R	379.052	0.00458174	2.33897
AX_99418599	5R	379.078	0.00458174	2.33897
AX_99420023	5R	380.951	0.00228688	2.64076
AX_99470623	5R	380.952	0.00462407	2.33498
AX_99306396	5R	381.043	0.00440728	2.35583
AX_99442929	5R	381.044	0.000596462	3.22442
AX_99643133	5R	381.044	0.00390652	2.40821
AX_99671330	5R	393.527	0.00133694	2.87389
AX_99357817	5R	425.68	0.00356376	2.44809
AX_99715266	5R	429.855	0.00356376	2.44809
AX_99364325	5R	429.876	0.00270391	2.56801
AX_99705355	5R	429.876	0.000164447	3.78397
AX_99718240	5R	429.879	0.00284291	2.54624
AX_99814496	5R	429.999	0.000621386	3.20664
AX_99778806	5R	430.01	0.00364746	2.43801
AX_99369041	5R	430.118	0.00356376	2.44809
AX_99833425	5R	430.202	0.000214914	3.66773
AX_99812591	5R	430.284	0.000621386	3.20664
AX_99766423	5R	430.305	0.000214914	3.66773
AX_99815770	5R	430.311	0.00535853	2.27095
AX_99809360	5R	430.417	0.000621386	3.20664
AX_99426506	5R	430.432	0.0037005	2.43174
AX_99831277	5R	430.438	0.00382158	2.41776
AX_99614945	5R	431.357	0.00491574	2.30841
AX_99551006	5R	431.358	0.00491574	2.30841
AX_99652826	5R	431.359	0.00491574	2.30841
AX_99416517	5R	431.363	0.000213498	3.67061
AX_99275468	5R	431.365	0.0055172	2.25828
AX_99556831	5R	431.367	0.00491574	2.30841
AX_99270238	5R	431.701	0.00337723	2.47144
AX_99777782	5R	431.906	0.00412138	2.38496
AX_99387429	5R	431.908	0.00491574	2.30841
AX_99626304	5R	431.91	0.000430995	3.36553
AX_99625872	5R	431.914	0.00175629	2.7554
AX_99484695	5R	431.972	0.00337723	2.47144
AX_99732735	5R	431.972	0.00491574	2.30841
AX_99680319	5R	431.981	0.000985221	3.00647
AX_99350273	5R	432.398	0.00491574	2.30841
AX_99694449	5R	432.455	0.000388104	3.41105
AX_99670908	5R	432.466	0.00337723	2.47144
AX_99669327	5R	432.491	0.00215593	2.66636
AX_99863023	5R	432.531	0.0010342	2.9854
AX_99579700	5R	433.014	0.00201329	2.69609
AX_99787024	5R	433.024	0.0051091	2.29166
AX_99876175	5R	460.212	0.00566309	2.24695
AX_99749904	5R	467.94	0.00046872	3.32909
AX_99632565	5R	468.409	0.00499365	2.30158
AX_99450303	5R	475.065	0.00236553	2.62607
AX_99345212	5R	475.224	0.000693158	3.15917
AX_99702302	5R	478.248	0.00519502	2.28441
AX_99849516	5R	483.485	0.000589073	3.22983
AX_99552003	5R	483.775	0.00190409	2.72031
AX_99685664	5R	483.934	0.00100931	2.99597
AX_99483936	5R	484.708	0.00234314	2.6302
AX_99820315	5R	484.897	0.00321326	2.49305
AX_99460640	5R	485.145	0.00321326	2.49305
AX_99287926	5R	485.451	0.00321326	2.49305
AX_99656896	5R	486.642	0.0050896	2.29332
AX_99722630	5R	487.158	0.000299846	3.5231
AX_99443752	5R	490.54	0.00267364	2.5729
AX_99636501	5R	536.252	0.000372353	3.42905
AX_99747428	5R	545.072	0.00556864	2.25425
AX_99673787	5R	545.111	0.000294096	3.53151
AX_99349566	5R	584.512	0.0041175	2.38537
AX_99315403	5R	584.525	0.0050723	2.2948
AX_99241852	5R	584.525	0.00411392	2.38574
AX_99877588	5R	584.603	0.00407631	2.38973
AX_99290723	5R	584.824	0.00498471	2.30236
AX_99515542	5R	584.973	0.00246352	2.60844
AX_99815702	5R	586.294	0.000536285	3.2706
AX_99706258	5R	586.348	0.00322747	2.49114
AX_99281718	5R	586.348	0.00379177	2.42116
AX_99246600	5R	586.349	0.00350456	2.45537
AX_99494377	5R	586.349	0.00350456	2.45537
AX_99469427	5R	588.628	0.00555915	2.25499
AX_99765837	5R	589.53	0.00506908	2.29507
AX_99454004	5R	624.586	0.00466674	2.33099
AX_99359000	5R	677.598	0.000336928	3.47246
AX_99646534	5R	697.155	0.00078881	3.10303
AX_99709273	5R	697.984	0.00192114	2.71644
AX_99408184	5R	705.041	0.00294503	2.53091
AX_99866731	5R	705.041	0.00294503	2.53091
AX_99490364	5R	705.041	0.00393384	2.40518
AX_99459601	5R	705.042	0.00294503	2.53091
AX_99473627	5R	705.042	0.00294503	2.53091
AX_99474133	5R	705.042	0.00294503	2.53091
AX_99436476	5R	705.042	0.00294503	2.53091
AX_99266980	5R	705.101	0.00294503	2.53091
AX_99827638	5R	705.101	0.00294503	2.53091
AX_99264006	5R	705.101	0.00141399	2.84955
AX_99333419	5R	705.101	0.00584873	2.23294
AX_99605022	5R	705.101	0.00294503	2.53091
AX_99758617	5R	709.282	0.00417286	2.37957
AX_99607475	5R	710.399	0.0053373	2.27268
AX_99681968	5R	711.837	0.00338583	2.47033
AX_99820232	5R	713.127	0.00115036	2.93917
AX_99841279	5R	713.402	0.00267866	2.57208
AX_99835093	5R	713.405	0.00250998	2.60033
AX_99347305	5R	713.488	0.00267866	2.57208
AX_99765478	5R	713.488	0.00165571	2.78102
AX_99642718	5R	713.488	0.00267866	2.57208
AX_99540469	5R	713.496	0.00313061	2.50437
AX_99297437	5R	713.497	0.0012417	2.90598
AX_99282441	5R	713.497	0.00267866	2.57208
AX_99644562	5R	713.497	0.00229918	2.63843
AX_99246016	5R	713.585	0.00149592	2.82509
AX_99243808	5R	713.78	0.0010102	2.99559
AX_99406494	5R	713.908	0.00267866	2.57208
AX_99250765	5R	714.056	0.00163801	2.78568
AX_99317718	5R	714.098	0.00115444	2.93763
AX_99318829	5R	714.459	0.00129537	2.88761
AX_99558501	5R	714.461	0.000511836	3.29087
AX_99784474	5R	714.461	0.000654936	3.1838
AX_99393075	5R	714.461	0.000693899	3.1587
AX_99558488	5R	714.461	0.000654936	3.1838
AX_99367649	5R	714.461	0.000258715	3.58718
AX_99252081	5R	714.463	0.000654936	3.1838
AX_99663629	5R	714.464	0.000880776	3.05513
AX_99693860	5R	716.412	0.00520648	2.28346
AX_99332661	5R	716.413	0.00214054	2.66948
AX_99433923	5R	716.601	0.00199994	2.69898
AX_99647666	5R	716.606	0.00457153	2.33994
AX_99540825	5R	718.151	0.0052715	2.27807
AX_99453075	5R	718.159	0.00481156	2.31771
AX_99830617	5R	721.419	0.000601992	3.22041
AX_99465784	5R	721.42	0.00114927	2.93958
AX_99647746	5R	721.548	0.00102304	2.99011
AX_99633332	5R	721.636	0.00149404	2.82564
AX_99377690	5R	721.636	0.00233591	2.63154
AX_99760956	5R	721.637	0.000792194	3.10117
AX_99885502	5R	721.841	0.00149404	2.82564
AX_99671764	5R	721.843	0.00142194	2.84712
AX_99329089	5R	722.037	0.00439328	2.35721
AX_99741323	5R	724.443	0.000260827	3.58365
AX_99784274	5R	724.537	0.00461995	2.33536
AX_99456557	5R	724.958	0.0043586	2.36065
AX_99863972	5R	725.983	0.00270099	2.56848
AX_99306366	5R	725.984	0.00270099	2.56848
AX_99864674	5R	725.984	0.00270099	2.56848
AX_99227741	5R	726.324	0.00456989	2.34009
AX_99325459	5R	791.39	0.00251578	2.59933
AX_99737680	5R	791.515	0.00212997	2.67163
AX_99777134	5R	824.885	0.00289216	2.53878
AX_99552255	5R	824.886	0.00138879	2.85736
AX_99356447	5R	829.69	0.00484244	2.31494
AX_99292825	5R	867.718	0.00537683	2.26947
AX_99401378	5R	868.203	0.00193873	2.71248
AX_99807714	5R	868.204	0.000914634	3.03875
AX_99747624	6R	31.1671	0.00398143	2.39996
AX_99317432	6R	32.353	0.00478279	2.32032
AX_99656759	6R	33.323	0.00541177	2.26666
AX_99469290	6R	34.092	0.00513221	2.2897
AX_99562638	6R	34.2264	0.00416933	2.37993
AX_99816249	6R	34.8885	0.00478279	2.32032
AX_99559721	6R	37.1366	0.00331789	2.47914
AX_99582213	6R	42.3396	0.00538179	2.26907
AX_99393596	6R	42.34	0.00586361	2.23184
AX_99388320	6R	42.3402	0.00586361	2.23184
AX_99602742	6R	42.5671	0.00505142	2.29659
AX_99873460	6R	42.5672	0.00505142	2.29659
AX_99490703	6R	42.5676	0.00466087	2.33153
AX_99666764	6R	42.5683	0.00466087	2.33153
AX_99764820	6R	43.9398	0.00533115	2.27318
AX_99809036	6R	43.9872	0.00533115	2.27318
AX_99642423	6R	43.989	0.00533115	2.27318
AX_99319750	6R	43.9891	0.00140008	2.85385
AX_99440461	6R	44.0027	0.00533115	2.27318
AX_99626374	6R	44.0061	0.000147331	3.83171
AX_99701055	6R	44.0566	0.000813917	3.08942
AX_99808472	6R	44.0567	0.000103388	3.98553
AX_99337930	6R	44.1059	0.000147331	3.83171
AX_99742870	6R	44.2605	0.000147331	3.83171
AX_99726249	6R	44.2609	0.000147331	3.83171
AX_99750210	6R	44.2612	0.000144323	3.84066
AX_99293230	6R	44.2615	0.00200361	2.69819
AX_99846447	6R	44.2616	7.91508e-05	4.10154
AX_99447087	6R	44.263	0.000237046	3.62517
AX_99477023	6R	44.263	0.000321925	3.49225
AX_99713394	6R	47.3231	0.00554218	2.25632
AX_99748583	6R	47.9609	0.00149219	2.82618
AX_99799536	6R	47.9625	0.00437533	2.35899
AX_99669979	6R	47.9626	0.00437533	2.35899
AX_99322713	6R	49.3357	0.000976498	3.01033
AX_99538795	6R	49.3359	0.000499649	3.30133
AX_99375974	6R	49.6073	0.0037387	2.42728
AX_99796027	6R	50.7262	0.00442528	2.35406
AX_99425360	6R	57.8404	0.00507681	2.29441
AX_99803459	6R	95.2102	0.00487159	2.31233
AX_99568479	6R	95.7429	0.00578493	2.2377
AX_99593100	6R	95.7499	0.00382208	2.4177
AX_99691686	6R	95.7537	0.00578493	2.2377
AX_99636738	6R	95.7541	0.00496868	2.30376
AX_99225742	6R	95.7574	0.00578493	2.2377
AX_99566876	6R	95.7613	0.00496868	2.30376
AX_99400372	6R	95.7627	0.00459353	2.33785
AX_99553952	6R	95.9603	0.00496868	2.30376
AX_99751132	6R	96.0002	0.00578493	2.2377
AX_99546947	6R	96.0206	0.00496868	2.30376
AX_99334888	6R	102.872	0.00433901	2.36261
AX_99681657	6R	144.915	0.00320798	2.49377
AX_99630004	6R	145.034	0.00271304	2.56654
AX_99290118	6R	145.173	0.00246554	2.60809
AX_99588757	6R	145.691	0.00575504	2.23995
AX_99403395	6R	145.827	0.00400529	2.39737
AX_99568876	6R	145.974	0.00574728	2.24054
AX_99701723	6R	146.017	0.00118507	2.92626
AX_99806086	6R	147.109	0.00033937	3.46933
AX_99687868	6R	147.112	0.00033937	3.46933
AX_99839012	6R	147.112	0.00307982	2.51148
AX_99250885	6R	147.112	0.00499613	2.30137
AX_99407616	6R	147.113	0.00499613	2.30137
AX_99549560	6R	147.113	0.00499613	2.30137
AX_99772863	6R	147.113	0.00381501	2.4185
AX_99325539	6R	147.114	0.000227531	3.64296
AX_99391862	6R	147.114	0.00115249	2.93836
AX_99769738	6R	147.114	0.000313181	3.50421
AX_99522064	6R	147.115	0.000452891	3.34401
AX_99368457	6R	147.115	0.000343623	3.46392
AX_99230430	6R	147.154	0.000227531	3.64296
AX_99386389	6R	147.154	0.00033937	3.46933
AX_99807771	6R	147.156	0.00216626	2.66429
AX_99510062	6R	161.767	0.00313836	2.5033
AX_99793523	6R	167.373	0.00280286	2.5524
AX_99370986	6R	173.504	0.00433785	2.36273
AX_99889011	6R	321.209	0.000172743	3.7626
AX_99820264	6R	385.634	0.000934609	3.02937
AX_99302880	6R	419.053	0.00160677	2.79405
AX_99381444	6R	459.337	0.00568545	2.24523
AX_99802277	6R	577.754	0.00308512	2.51073
AX_99289298	6R	578.138	0.00500763	2.30037
AX_99236767	6R	578.895	0.00526649	2.27848
AX_99790449	6R	599.159	0.00125039	2.90295
AX_99829188	6R	654.501	0.000404393	3.3932
AX_99838687	6R	654.501	0.000404947	3.3926
AX_99569500	6R	654.749	0.00407464	2.38991
AX_99516630	6R	654.782	0.00407464	2.38991
AX_99880329	6R	654.782	0.00376792	2.4239
AX_99619255	6R	654.783	0.00409115	2.38815
AX_99699652	6R	657.084	0.000483117	3.31595
AX_99735763	6R	657.084	0.000500248	3.30081
AX_99527527	6R	657.109	0.000418218	3.3786
AX_99430511	6R	657.109	0.000484041	3.31512
AX_99719425	6R	657.884	0.00166889	2.77757
AX_99572964	6R	657.884	0.000180125	3.74443
AX_99739101	6R	657.884	0.000232891	3.63285
AX_99673743	6R	657.884	0.000118648	3.92574
AX_99871059	6R	657.884	0.000117507	3.92994
AX_99796522	6R	657.884	0.000146062	3.83546
AX_99317998	6R	657.886	0.00315509	2.50099
AX_99839398	6R	657.886	0.00452818	2.34408
AX_99319300	6R	657.886	0.000703293	3.15286
AX_99775827	6R	658	0.00465961	2.33165
AX_99446991	6R	658.001	0.00421904	2.37479
AX_99260293	6R	658.032	0.00378574	2.42185
AX_99467106	6R	658.82	0.00489244	2.31047
AX_99410234	6R	658.949	0.00158694	2.79944
AX_99792447	6R	659.374	0.00359422	2.4444
AX_99742272	6R	659.375	0.00184716	2.7335
AX_99549453	6R	659.44	0.00210184	2.6774
AX_99269314	6R	659.44	0.00116528	2.93357
AX_99563581	6R	659.463	0.00210184	2.6774
AX_99760634	6R	659.464	0.00404574	2.393
AX_99557886	6R	659.521	0.0033724	2.47206
AX_99556334	6R	659.528	0.00222013	2.65362
AX_99678083	6R	659.528	0.00406664	2.39076
AX_99504096	6R	659.528	0.00246035	2.609
AX_99577018	6R	659.528	0.00479107	2.31957
AX_99588905	6R	659.528	0.0021029	2.67718
AX_99427398	6R	659.528	0.00262561	2.58077
AX_99260418	6R	659.528	0.00474155	2.32408
AX_99263723	6R	659.832	0.000819887	3.08625
AX_99394520	6R	659.833	0.0057586	2.23968
AX_99482516	6R	659.916	0.00202661	2.69323
AX_99244675	6R	659.921	0.00232562	2.63346
AX_99796552	6R	659.985	0.0011674	2.93278
AX_99488799	6R	659.986	0.00164356	2.78421
AX_99584481	6R	660.651	0.000608377	3.21583
AX_99338616	6R	660.793	0.000881988	3.05454
AX_99522622	6R	660.817	0.00433879	2.36263
AX_99368236	6R	661.781	0.00319302	2.4958
AX_99365509	6R	662.071	0.00471323	2.32668
AX_99654347	6R	662.076	0.00303113	2.5184
AX_99821093	6R	662.353	0.000782807	3.10635
AX_99836234	6R	662.357	0.00174479	2.75826
AX_99395991	6R	662.357	0.00132551	2.87762
AX_99836292	6R	662.422	0.00138171	2.85958
AX_99509393	6R	662.548	0.00121893	2.91402
AX_99239550	6R	662.548	0.00107786	2.96744
AX_99801532	6R	662.551	0.0022857	2.64098
AX_99409193	6R	662.686	0.00124792	2.90381
AX_99500086	6R	662.686	0.00357871	2.44627
AX_99831286	6R	662.693	0.0019262	2.7153
AX_99456774	6R	663.111	0.00220163	2.65726
AX_99523913	6R	663.937	0.000909375	3.04126
AX_99235923	6R	663.939	0.000306743	3.51323
AX_99268129	6R	664.192	0.00299921	2.52299
AX_99708484	6R	664.192	0.00361373	2.44204
AX_99240436	6R	664.524	0.00325361	2.48763
AX_99241173	6R	664.927	0.00164064	2.78499
AX_99507376	6R	664.928	0.00300612	2.52199
AX_99480077	6R	683.952	0.00429668	2.36687
AX_99283450	6R	684.454	0.00130737	2.8836
AX_99811162	6R	700.287	0.0030771	2.51186
AX_99514812	6R	700.288	0.00367317	2.43496
AX_99580863	6R	700.42	0.00213461	2.67068
AX_99296931	6R	712.379	0.00534786	2.27182
AX_99646813	6R	713.096	0.00506721	2.29523
AX_99579131	6R	713.109	0.00506721	2.29523
AX_99435112	6R	714.136	0.00506721	2.29523
AX_99671152	6R	714.136	0.00506721	2.29523
AX_99664213	6R	726.08	0.0014669	2.8336
AX_99378531	6R	726.217	0.00424495	2.37213
AX_99500906	6R	726.231	0.00521509	2.28274
AX_99576887	6R	726.337	0.00185728	2.73112
AX_99356485	6R	745.33	0.00436697	2.35982
AX_99800008	6R	745.346	0.00436697	2.35982
AX_99431842	6R	745.35	0.0020515	2.68793
AX_99440920	6R	763.745	0.00302007	2.51998
AX_99795843	6R	770.953	0.00581047	2.23579
AX_99242376	6R	794.156	0.00303347	2.51806
AX_99525799	6R	794.156	0.00303347	2.51806
AX_99390829	6R	794.264	0.00391623	2.40713
AX_99698447	6R	794.354	0.00463872	2.3336
AX_99418032	6R	794.64	0.00346392	2.46043
AX_99353895	6R	794.725	0.00536313	2.27058
AX_99442183	6R	794.951	0.00065969	3.18066
AX_99521935	6R	794.952	0.000429872	3.36666
AX_99813716	6R	794.952	0.000566263	3.24698
AX_99887786	6R	794.952	0.000429872	3.36666
AX_99713824	6R	794.953	0.000566263	3.24698
AX_99339076	6R	794.954	0.000497175	3.30349
AX_99495934	6R	808.589	0.00318656	2.49668
AX_99650901	6R	817.46	0.00232842	2.63294
AX_99822680	6R	817.878	0.00315262	2.50133
AX_99812622	6R	826.176	0.00412242	2.38485
AX_99292667	6R	832.871	0.0036117	2.44229
AX_99622968	6R	850.93	0.00550096	2.25956
AX_99311212	6R	851.184	0.00047228	3.3258
AX_99311067	6R	851.608	0.00241014	2.61796
AX_99747724	6R	855.745	0.00353693	2.45137
AX_99660586	6R	859.112	0.00464443	2.33307
AX_99390848	6R	859.489	0.00055567	3.25518
AX_99694385	6R	864.234	0.00198515	2.70221
AX_99506677	6R	864.345	0.0023977	2.6202
AX_99321634	6R	864.496	0.00409944	2.38728
AX_99417159	6R	864.735	0.00221629	2.65437
AX_99872527	6R	869.814	0.00557888	2.25345
AX_99800472	6R	871.916	0.000960275	3.0176
AX_99720948	6R	872.507	0.00441153	2.35541
AX_99684788	6R	873.9	0.00428669	2.36788
AX_99707122	6R	874.912	0.00427949	2.36861
AX_99490960	6R	878.591	0.00577221	2.23866
AX_99347346	7R	4.93751	0.00531336	2.27463
AX_99873667	7R	4.93974	0.00297917	2.5259
AX_99322089	7R	5.03755	0.0046086	2.33643
AX_99860764	7R	5.04016	0.00121826	2.91426
AX_99650482	7R	5.04041	0.00151401	2.81987
AX_99553049	7R	5.96077	0.00277938	2.55605
AX_99504913	7R	10.0097	0.00423433	2.37322
AX_99625718	7R	47.4509	0.00518553	2.28521
AX_99309794	7R	47.451	0.00518553	2.28521
AX_99485527	7R	47.4511	0.00518553	2.28521
AX_99284664	7R	49.1003	0.00530595	2.27524
AX_99383931	7R	51.4752	0.000992481	3.00328
AX_99707997	7R	51.6038	0.00223422	2.65087
AX_99758974	7R	51.6888	0.000289905	3.53774
AX_99323314	7R	51.6888	0.000444953	3.35169
AX_99597304	7R	51.9866	0.00386319	2.41305
AX_99637311	7R	51.9891	0.00120444	2.91921
AX_99447895	7R	55.001	0.00336632	2.47284
AX_99612846	7R	55.0021	0.00132257	2.87858
AX_99803108	7R	63.2142	0.00268437	2.57116
AX_99333492	7R	65.2677	0.0038368	2.41603
AX_99751604	7R	65.3732	0.00380087	2.42012
AX_99742855	7R	65.3745	0.00380087	2.42012
AX_99645202	7R	65.5839	0.00542616	2.26551
AX_99535357	7R	66.6749	0.00380087	2.42012
AX_99387490	7R	163.918	0.0047759	2.32094
AX_99684459	7R	228.106	0.000297714	3.5262
AX_99426342	7R	232.198	0.000824067	3.08404
AX_99528421	7R	260.113	4.94479e-06	5.30585
AX_99631456	7R	261.521	0.000352812	3.45246
AX_99447696	7R	507.354	0.00449777	2.347
AX_99240891	7R	513.227	0.0028238	2.54917
AX_99529317	7R	533.029	0.00449777	2.347
AX_99443671	7R	560.582	0.00292318	2.53415
AX_99338538	7R	649.095	0.00308221	2.51114
AX_99470714	7R	650.308	0.00536626	2.27033
AX_99278614	7R	650.31	0.00124889	2.90348
AX_99520306	7R	651.81	0.00506499	2.29542
AX_99478766	7R	745.291	0.00355489	2.44917
AX_99424101	7R	745.423	0.00145721	2.83648
AX_99634311	7R	745.457	0.00062536	3.20387
AX_99841766	7R	745.459	0.000449612	3.34716
AX_99590650	7R	745.656	0.00213587	2.67042
AX_99413769	7R	745.656	0.00226617	2.64471
AX_99525849	7R	745.657	0.00213587	2.67042
AX_99654893	7R	821.702	0.00139963	2.85399
AX_99473123	7R	839.214	0.00227598	2.64283
AX_99737644	Un	1.41758	0.00291777	2.53495
AX_99478960	Un	6.94052	0.000259931	3.58514
AX_99685140	Un	6.996	0.00401411	2.39641
AX_99594501	Un	8.54328	0.00468751	2.32906
AX_99738150	Un	8.54423	0.00468751	2.32906
AX_99774853	Un	9.26658	0.00483361	2.31573
AX_99467230	Un	9.58435	0.00220672	2.65625
AX_99319953	Un	9.78871	0.00549671	2.2599
AX_99748064	Un	10.3753	0.00468751	2.32906
AX_99276707	Un	10.378	0.00481287	2.3176
AX_99578593	Un	10.3781	0.00481287	2.3176
AX_99528564	Un	10.3781	0.00481287	2.3176
AX_99318724	Un	10.4917	0.00481287	2.3176
AX_99520531	Un	10.4964	0.00468751	2.32906
AX_99339715	Un	10.4999	0.00468751	2.32906
AX_99457985	Un	10.5598	0.00468751	2.32906
AX_99871277	Un	13.7976	0.00468751	2.32906
AX_99656305	Un	32.661	0.000916691	3.03778
AX_99859533	Un	46.1724	0.00176652	2.75288
AX_99674238	Un	59.7621	0.00310295	2.50823
AX_99486822	Un	62.9786	0.00347618	2.4589
AX_99322398	Un	63.1281	0.000909857	3.04103
AX_99818978	Un	69.2798	0.00584352	2.23333
AX_99499155	Un	70.0681	0.00442819	2.35377
AX_99223729	Un	70.07	0.000754694	3.12223
AX_99690599	Un	71.1424	0.00172329	2.76364
AX_99800392	Un	74.4155	0.00392781	2.40585
AX_99464077	Un	126.522	0.00484403	2.31479
AX_99881475	Un	156.095	0.00040868	3.38862
AX_99841525	Un	166.52	0.00288036	2.54055
AX_99337066	Un	166.521	0.00193005	2.71443
AX_99658811	Un	166.521	0.00372157	2.42927
AX_99875049	Un	166.522	0.0016106	2.79301
AX_99866565	Un	166.523	0.00287808	2.5409
AX_99663487	Un	166.536	0.00570613	2.24366
AX_99346272	Un	200.967	0.00401407	2.39641
AX_99382196	Un	241.406	0.0045458	2.34239
AX_99398314	Un	267.79	0.00230736	2.63688
AX_99441937	Un	267.814	0.000293666	3.53215
AX_99580990	Un	267.841	0.00114574	2.94091
AX_99261917	Un	300.798	0.00315801	2.50059
AX_99444003	Un	356.987	0.00564948	2.24799
AX_99388334	Un	397.379	0.00176707	2.75275
AX_99785315	Un	407.998	0.00334381	2.47576
AX_99261826	Un	425.916	0.00121948	2.91382
AX_99645160	Un	493.488	0.00123019	2.91003
AX_99799956	Un	503.755	0.00227593	2.64284
AX_99606420	Un	579.318	0.00563974	2.24874
AX_99838548	Un	609.958	0.00560411	2.25149
AX_99473787	Un	618.308	0.00444032	2.35259

## Sheet: N13
Supplementary table S5: Top 1000 powdery mildew resistance associated 600K SNP markers from BLINK Genome-wide association study on 180 Nordic Seed hybrid rye (Secale cereale L.) elite breeding lines using BLUP estimated resistance value towards N13 Bgs population
Marker ID	Chromosome	Position (Mbp)	P value	LOD
AX_99295423	1R	5.28824	0.00106645	2.97206
AX_99654388	1R	8.31719	0.00162898	2.78808
AX_99747903	1R	8.31924	0.00270295	2.56816
AX_99318772	1R	9.05364	0.00228202	2.64168
AX_99491538	1R	9.41718	1.28022e-06	5.89271
AX_99742658	1R	34.0868	0.00348336	2.458
AX_99528678	1R	57.7697	0.00192299	2.71602
AX_99781313	1R	132.995	0.00352484	2.45286
AX_99383723	1R	644.58	0.00365592	2.437
AX_99765820	1R	670.44	0.00355086	2.44967
AX_99346392	1R	673.546	0.000830801	3.0805
AX_99638867	1R	687.007	0.00351379	2.45422
AX_99840027	1R	687.221	0.0031623	2.5
AX_99669517	1R	687.221	0.0020656	2.68495
AX_99513121	1R	687.221	0.00189905	2.72146
AX_99680335	1R	687.242	0.00357154	2.44714
AX_99684518	1R	687.253	0.00253558	2.59592
AX_99624610	1R	687.33	0.0024331	2.61384
AX_99763231	1R	687.332	0.00272346	2.56488
AX_99299831	1R	687.332	0.00215005	2.66755
AX_99258104	1R	687.332	0.00320201	2.49458
AX_99304855	1R	687.427	0.00240531	2.61883
AX_99542858	1R	687.429	0.00351655	2.45388
AX_99554199	1R	687.452	0.00143035	2.84456
AX_99748472	1R	687.552	0.00222246	2.65317
AX_99324280	1R	687.553	0.00174889	2.75724
AX_99526121	1R	687.691	0.00201183	2.69641
AX_99803696	1R	687.691	0.00201183	2.69641
AX_99293529	1R	687.698	0.00201183	2.69641
AX_99670903	1R	687.717	0.00154017	2.81243
AX_99505216	1R	687.717	0.00322664	2.49125
AX_99460974	1R	687.725	0.00214569	2.66843
AX_99263705	1R	687.727	0.00246536	2.60812
AX_99664900	1R	687.728	0.00274142	2.56202
AX_99412641	1R	687.729	0.00170101	2.76929
AX_99819234	1R	687.73	0.00141426	2.84947
AX_99469066	1R	687.805	0.00234808	2.62929
AX_99316320	1R	688.661	0.00266501	2.5743
AX_99668710	1R	688.661	0.00294906	2.53032
AX_99647157	1R	688.752	0.0019165	2.71749
AX_99237503	1R	688.872	0.00174022	2.7594
AX_99251315	1R	688.875	0.0012847	2.8912
AX_99429874	1R	688.875	0.00112314	2.94956
AX_99418423	1R	688.875	0.000875701	3.05764
AX_99657963	1R	688.875	0.00236022	2.62705
AX_99441579	1R	688.877	0.000729939	3.13671
AX_99658935	1R	688.899	0.00330246	2.48116
AX_99572534	1R	688.899	0.00335237	2.47465
AX_99853275	1R	688.948	0.00290271	2.5372
AX_99269786	1R	688.95	0.00133216	2.87544
AX_99343060	1R	688.95	0.00248505	2.60466
AX_99648553	1R	688.956	0.00115548	2.93724
AX_99849984	1R	688.96	0.00169418	2.77104
AX_99307015	1R	688.987	0.00189938	2.72139
AX_99229085	1R	688.991	0.0022135	2.65492
AX_99593716	1R	719.006	0.00340373	2.46805
AX_99237852	1R	719.154	0.00340373	2.46805
AX_99348792	1R	719.155	0.00340373	2.46805
AX_99889545	1R	719.155	0.00340373	2.46805
AX_99338954	1R	719.155	0.00340373	2.46805
AX_99614854	1R	719.155	0.000738695	3.13154
AX_99496212	1R	721.845	0.00333623	2.47674
AX_99689132	2R	1.11963	0.000381831	3.41813
AX_99329364	2R	59.5634	0.00344298	2.46307
AX_99257983	2R	60.3625	0.00238316	2.62285
AX_99341176	2R	63.9565	0.00347087	2.45956
AX_99739853	2R	327.962	0.0019522	2.70948
AX_99351563	2R	623.121	0.00312337	2.50538
AX_99379073	2R	623.2	0.00152294	2.81732
AX_99336135	2R	733.683	0.00345284	2.46182
AX_99228949	2R	733.722	0.00263685	2.57891
AX_99848622	2R	782.006	0.00355806	2.44879
AX_99449526	2R	802.021	0.00212903	2.67182
AX_99772451	2R	806.109	0.000842645	3.07436
AX_99469835	2R	815.432	0.00326715	2.48583
AX_99779926	2R	848.623	0.00054054	3.26717
AX_99720002	2R	884.286	0.00354937	2.44985
AX_99549677	2R	887.35	0.00305603	2.51484
AX_99281106	2R	887.43	0.00265628	2.57573
AX_99689578	2R	887.807	0.00337577	2.47163
AX_99431365	2R	888.772	0.00250564	2.60108
AX_99566502	2R	892.043	0.00361424	2.44198
AX_99321396	2R	895.38	0.00251289	2.59983
AX_99323096	2R	898.536	0.000194914	3.71016
AX_99772115	2R	898.538	7.9302e-05	4.10072
AX_99661396	2R	898.545	0.00259888	2.58521
AX_99356077	2R	898.545	0.000929251	3.03187
AX_99842636	2R	898.682	0.00355628	2.449
AX_99846750	2R	903.037	0.000749255	3.12537
AX_99233457	2R	903.891	0.00369061	2.4329
AX_99822161	2R	904.111	0.000272382	3.56482
AX_99712599	2R	904.111	0.000662231	3.17899
AX_99692647	2R	905.112	0.00293117	2.53296
AX_99413661	2R	908.444	0.00239014	2.62158
AX_99361177	2R	914.394	0.0023419	2.63043
AX_99273629	2R	931.541	0.00205294	2.68762
AX_99863921	2R	931.542	0.00212965	2.67169
AX_99336013	3R	7.46035	0.00207507	2.68297
AX_99560962	3R	15.7837	0.00220235	2.65711
AX_99411744	3R	15.8168	0.00163745	2.78583
AX_99847650	3R	15.8174	0.0010015	2.99935
AX_99484112	3R	15.8176	0.000380479	3.41967
AX_99544473	3R	16.1522	0.00122301	2.91257
AX_99778110	3R	16.2568	0.000145295	3.83775
AX_99334846	3R	16.2572	4.9329e-05	4.3069
AX_99730893	3R	16.415	0.00220982	2.65564
AX_99699592	3R	16.7559	0.000727217	3.13834
AX_99518710	3R	19.9273	0.00105073	2.97851
AX_99756424	3R	19.9361	0.00235515	2.62798
AX_99239293	3R	20.0244	0.0010754	2.96843
AX_99272002	3R	20.0248	0.000877359	3.05682
AX_99358396	3R	20.8771	0.0027434	2.56171
AX_99523608	3R	21.1641	0.000704672	3.15201
AX_99291672	3R	21.1642	0.00101151	2.99503
AX_99536918	3R	21.1645	0.00211099	2.67551
AX_99713114	3R	21.1646	0.00244738	2.6113
AX_99251310	3R	21.2658	0.0012633	2.89849
AX_99848818	3R	21.2658	0.00328247	2.4838
AX_99572109	3R	21.3335	0.00180846	2.74269
AX_99700648	3R	22.3035	0.000842879	3.07423
AX_99660388	3R	22.304	0.000651396	3.18615
AX_99421568	3R	22.4799	0.000492831	3.3073
AX_99537510	3R	22.4813	0.000870138	3.06041
AX_99623647	3R	22.4945	0.00131875	2.87984
AX_99748684	3R	22.4946	0.0012587	2.90008
AX_99836840	3R	22.5388	0.000466066	3.33155
AX_99753007	3R	22.5397	0.00189656	2.72203
AX_99250208	3R	22.5403	0.00311554	2.50647
AX_99284991	3R	22.9829	0.00189311	2.72282
AX_99380957	3R	23.3444	0.000711798	3.14764
AX_99254657	3R	23.3466	0.00116644	2.93314
AX_99593925	3R	24.7786	0.00161828	2.79095
AX_99438464	3R	24.7948	0.000836236	3.07767
AX_99508035	3R	24.7949	0.000571543	3.24295
AX_99308162	3R	24.7957	0.000733901	3.13436
AX_99699836	3R	25.2835	0.000481598	3.31731
AX_99706575	3R	25.3215	0.00260425	2.58432
AX_99671252	3R	25.398	0.000559577	3.25214
AX_99774551	3R	25.3993	0.000731147	3.136
AX_99782986	3R	25.4074	0.000822704	3.08476
AX_99361960	3R	25.8994	0.0036217	2.44109
AX_99740489	3R	25.8997	0.000957681	3.01878
AX_99722921	3R	26.0365	0.00293633	2.5322
AX_99429012	3R	26.2515	0.00153282	2.81451
AX_99828179	3R	26.2654	0.000731541	3.13576
AX_99393613	3R	26.2659	0.000790728	3.10197
AX_99340476	3R	26.3378	0.000854449	3.06831
AX_99353804	3R	26.7313	0.00149938	2.82409
AX_99610097	3R	27.068	0.00282616	2.5488
AX_99742837	3R	29.757	0.00165149	2.78212
AX_99730834	3R	29.7576	0.00241987	2.61621
AX_99529507	3R	29.7822	0.00103869	2.98351
AX_99838338	3R	29.7826	0.000908261	3.04179
AX_99643627	3R	29.7827	0.00112273	2.94972
AX_99702090	3R	29.9821	0.0010239	2.98974
AX_99537646	3R	31.3633	0.00179177	2.74672
AX_99487660	3R	31.3716	0.00263066	2.57993
AX_99811782	3R	72.9306	0.000606072	3.21748
AX_99348126	3R	265.132	0.00331569	2.47943
AX_99490063	3R	667.106	0.00258361	2.58777
AX_99241887	3R	673.504	0.00286924	2.54223
AX_99858787	3R	680.647	0.00246908	2.60746
AX_99834253	3R	680.649	0.00246908	2.60746
AX_99558474	3R	687.632	0.00360613	2.44296
AX_99685969	3R	706.557	0.00345707	2.46129
AX_99567027	3R	706.558	0.00284906	2.5453
AX_99426719	3R	747.042	0.00225821	2.64624
AX_99609246	3R	749.638	0.00355012	2.44976
AX_99425595	3R	750.692	0.00280729	2.55171
AX_99424951	3R	750.923	0.0025049	2.60121
AX_99525507	3R	750.928	0.00335444	2.47438
AX_99374139	3R	750.93	0.00373097	2.42818
AX_99227303	3R	751.272	0.0027139	2.56641
AX_99578831	3R	751.657	0.00335444	2.47438
AX_99768188	3R	766.404	0.00371094	2.43052
AX_99655249	3R	773.456	0.00200001	2.69897
AX_99673797	3R	784.578	0.00237279	2.62474
AX_99722773	3R	784.578	0.00267658	2.57242
AX_99301836	3R	784.845	0.00298617	2.52489
AX_99252440	3R	784.848	0.00237987	2.62345
AX_99771403	3R	784.849	0.00349785	2.4562
AX_99538711	3R	788.963	0.00265498	2.57594
AX_99819830	3R	805.958	0.00367348	2.43492
AX_99538156	3R	811.428	0.00157173	2.80362
AX_99505775	3R	811.496	0.00283877	2.54687
AX_99496279	3R	811.496	0.00283877	2.54687
AX_99362616	3R	811.496	0.00283877	2.54687
AX_99664656	3R	811.499	0.00315133	2.50151
AX_99385305	3R	811.502	0.00260282	2.58456
AX_99712528	3R	811.502	0.00283877	2.54687
AX_99794873	3R	811.502	0.00283877	2.54687
AX_99457297	3R	812.745	0.00139828	2.85441
AX_99354033	3R	812.745	0.00120946	2.91741
AX_99344904	3R	812.907	0.000826528	3.08274
AX_99363346	3R	812.909	0.00140255	2.85308
AX_99769805	3R	812.911	0.0030489	2.51586
AX_99629346	3R	812.912	0.00140255	2.85308
AX_99721182	3R	812.912	0.00120946	2.91741
AX_99270068	3R	815.498	0.000686223	3.16353
AX_99469268	3R	815.499	0.000909867	3.04102
AX_99881260	3R	817.096	0.00344848	2.46237
AX_99458178	3R	817.097	0.00303399	2.51799
AX_99572857	3R	818.344	0.00114244	2.94217
AX_99826097	3R	818.417	0.00249115	2.6036
AX_99344865	3R	818.417	0.00196441	2.70677
AX_99709270	3R	822.11	0.000591938	3.22772
AX_99865418	3R	832.703	0.00124226	2.90579
AX_99775640	3R	832.813	0.00208976	2.6799
AX_99451930	3R	832.813	0.000330854	3.48036
AX_99563438	3R	832.827	0.000330854	3.48036
AX_99246240	3R	832.827	0.000330854	3.48036
AX_99704855	3R	832.827	0.00048616	3.31322
AX_99389721	3R	833.104	0.000155889	3.80718
AX_99260743	3R	833.104	0.000155889	3.80718
AX_99457304	3R	833.597	0.00173865	2.75979
AX_99723223	3R	833.989	0.000258877	3.58691
AX_99660253	3R	833.989	0.000128692	3.89045
AX_99365863	3R	834.301	0.00214705	2.66816
AX_99836740	3R	834.436	0.00213656	2.67029
AX_99737334	3R	835.037	0.000300761	3.52178
AX_99881979	3R	835.595	0.000478	3.32057
AX_99861775	3R	835.595	0.0004653	3.33227
AX_99562421	3R	835.667	0.000434052	3.36246
AX_99236718	3R	835.669	0.00110034	2.95847
AX_99566279	3R	835.685	0.000145946	3.83581
AX_99754276	3R	835.686	0.000945427	3.02437
AX_99859637	3R	835.686	0.000821089	3.08561
AX_99616936	3R	835.686	0.000475366	3.32297
AX_99655094	3R	835.694	0.00156794	2.80467
AX_99304293	3R	840.064	0.00301828	2.52024
AX_99725980	3R	840.073	0.00298616	2.52489
AX_99327781	3R	840.074	0.00210427	2.6769
AX_99573765	3R	840.075	0.00313855	2.50327
AX_99773902	3R	843.087	0.000144685	3.83958
AX_99538568	3R	843.321	0.00101053	2.99545
AX_99662866	3R	843.559	0.000528631	3.27685
AX_99640184	3R	843.56	0.000685861	3.16376
AX_99271205	3R	843.573	0.0034599	2.46094
AX_99583524	3R	843.82	7.28998e-05	4.13727
AX_99430290	3R	843.919	0.000131577	3.88082
AX_99459299	3R	843.921	0.000103128	3.98662
AX_99862465	3R	843.922	6.24994e-05	4.20412
AX_99431534	3R	843.922	0.000105697	3.97594
AX_99388650	3R	843.922	0.000105697	3.97594
AX_99363541	3R	843.922	0.000105697	3.97594
AX_99867062	3R	843.926	0.000131577	3.88082
AX_99467611	3R	843.933	0.000391888	3.40684
AX_99555487	3R	843.934	0.000167196	3.77677
AX_99773468	3R	845.67	0.00345088	2.46207
AX_99716475	3R	850.221	0.00232947	2.63274
AX_99513811	3R	850.323	0.000331064	3.48009
AX_99736132	3R	850.495	0.00329619	2.48199
AX_99864195	3R	850.496	0.00329619	2.48199
AX_99431064	3R	850.616	0.00211247	2.67521
AX_99738916	3R	850.621	0.00181564	2.74097
AX_99256449	3R	850.678	0.00270089	2.56849
AX_99305080	3R	850.721	0.00329619	2.48199
AX_99292011	3R	850.721	0.00329619	2.48199
AX_99272577	3R	850.779	0.00334387	2.47575
AX_99592385	3R	850.779	0.00334387	2.47575
AX_99514623	3R	850.779	0.00334387	2.47575
AX_99563824	3R	850.78	0.00299768	2.52322
AX_99795342	3R	850.781	0.00299768	2.52322
AX_99605792	3R	851.76	0.00119317	2.9233
AX_99598132	3R	851.76	0.00119317	2.9233
AX_99546613	3R	852.115	0.00120225	2.92
AX_99639289	3R	852.333	0.00256528	2.59087
AX_99782822	3R	852.434	0.00192725	2.71506
AX_99747878	3R	852.52	0.00299768	2.52322
AX_99526775	3R	852.521	0.00299768	2.52322
AX_99259748	3R	853.114	0.000405566	3.39194
AX_99427301	3R	853.668	0.00290347	2.53708
AX_99688641	3R	853.668	0.00290347	2.53708
AX_99263235	3R	861.114	0.00262075	2.58158
AX_99595301	3R	861.114	0.00248851	2.60406
AX_99878948	3R	861.115	0.00357628	2.44657
AX_99460764	3R	861.117	0.00357628	2.44657
AX_99810012	3R	861.117	0.00256227	2.59137
AX_99558820	3R	861.118	0.00357628	2.44657
AX_99472094	3R	861.119	0.00248851	2.60406
AX_99550483	3R	861.121	0.00357628	2.44657
AX_99484310	3R	861.121	0.00248851	2.60406
AX_99245184	3R	861.121	0.00248851	2.60406
AX_99287153	3R	861.123	0.00248851	2.60406
AX_99527873	3R	863.591	0.00281253	2.5509
AX_99279938	3R	863.591	0.00281253	2.5509
AX_99827368	3R	863.591	0.00281253	2.5509
AX_99840696	3R	863.591	0.00281253	2.5509
AX_99330811	3R	863.817	0.00198797	2.70159
AX_99371855	3R	863.892	0.000583839	3.23371
AX_99678025	3R	864.032	0.0013524	2.86889
AX_99243189	3R	864.032	0.00118259	2.92717
AX_99592620	3R	864.035	0.000754975	3.12207
AX_99270803	3R	864.673	0.000670661	3.1735
AX_99282444	3R	864.683	0.0024386	2.61286
AX_99534300	3R	865.631	0.00200956	2.6969
AX_99838066	3R	865.782	0.00196465	2.70671
AX_99631784	3R	865.895	0.00336225	2.47337
AX_99579687	3R	865.895	0.00180004	2.74472
AX_99781923	3R	882.896	0.00279586	2.55349
AX_99760391	3R	902.958	0.00332696	2.47795
AX_99712268	3R	902.958	0.00235539	2.62794
AX_99819469	3R	902.958	0.00346633	2.46013
AX_99672937	3R	903.058	0.00372454	2.42893
AX_99643347	3R	907.422	0.00233065	2.63252
AX_99266035	3R	908.987	0.00287562	2.54127
AX_99696601	3R	908.987	0.00287562	2.54127
AX_99301313	3R	924.185	0.00204474	2.68936
AX_99828020	3R	933.838	0.00181883	2.74021
AX_99429481	3R	934.908	0.00365227	2.43744
AX_99798517	3R	936.067	0.00109553	2.96038
AX_99736254	3R	938.994	0.0007465	3.12697
AX_99728305	3R	939.049	0.00290439	2.53695
AX_99589947	3R	939.363	0.0023268	2.63324
AX_99843610	3R	939.364	0.000857398	3.06682
AX_99804610	3R	939.368	0.00354784	2.45004
AX_99688531	3R	942.346	0.00169465	2.77092
AX_99489773	3R	963.935	0.00132863	2.8766
AX_99303367	3R	964.196	0.00246311	2.60852
AX_99851677	4R	4.7657	0.000860722	3.06514
AX_99586607	4R	9.55904	0.00192701	2.71512
AX_99626908	4R	16.372	0.00257787	2.58874
AX_99391158	4R	25.4048	0.00318316	2.49714
AX_99611827	4R	28.6492	0.000623229	3.20535
AX_99746643	4R	28.6493	0.000623229	3.20535
AX_99493712	4R	99.2896	0.00341591	2.46649
AX_99576068	4R	510.608	0.00340222	2.46824
AX_99343068	4R	513.534	0.00281174	2.55102
AX_99297776	4R	523.725	0.0034041	2.468
AX_99319827	4R	538.813	0.00082414	3.084
AX_99537949	4R	613.234	0.00358161	2.44592
AX_99433027	4R	642.771	0.00354941	2.44984
AX_99579868	4R	682.424	0.00154186	2.81196
AX_99323155	4R	682.424	0.00187032	2.72808
AX_99682750	4R	692.172	0.0021503	2.6675
AX_99669633	4R	699.606	0.00203059	2.69238
AX_99758019	4R	703.367	0.00357377	2.44687
AX_99575920	4R	719.654	0.00110939	2.95491
AX_99611356	4R	722.014	0.00169452	2.77095
AX_99714722	4R	722.097	0.000237867	3.62367
AX_99326837	4R	724.244	0.000800146	3.09683
AX_99526737	4R	724.244	0.000785549	3.10483
AX_99527442	4R	724.244	0.000660409	3.18019
AX_99303460	4R	724.244	0.000664015	3.17782
AX_99605106	4R	724.244	0.000660409	3.18019
AX_99654722	4R	724.245	0.000800146	3.09683
AX_99258318	4R	724.245	0.000635719	3.19673
AX_99538168	4R	724.742	0.00311658	2.50632
AX_99763765	4R	725.821	0.00106341	2.9733
AX_99468164	4R	726.927	0.00277132	2.55731
AX_99563956	4R	726.927	0.000648577	3.18804
AX_99604331	4R	728.108	0.00317683	2.49801
AX_99489215	4R	731.649	0.00183824	2.7356
AX_99396853	4R	731.653	0.00335289	2.47458
AX_99870173	4R	732.334	0.00232613	2.63337
AX_99251117	4R	732.431	0.00203418	2.69161
AX_99572287	4R	733.379	0.00321865	2.49233
AX_99532310	4R	733.813	0.00106071	2.9744
AX_99567871	4R	733.813	0.00245435	2.61006
AX_99544590	4R	735.325	0.00367348	2.43492
AX_99857441	4R	735.464	0.00334602	2.47547
AX_99887134	4R	735.493	0.00334602	2.47547
AX_99552765	4R	735.546	0.0010562	2.97626
AX_99599931	4R	739.138	0.00127874	2.89322
AX_99671308	4R	739.14	0.0027881	2.55469
AX_99270530	4R	742.059	0.00294962	2.53023
AX_99472609	4R	747.833	0.00230255	2.63779
AX_99278081	4R	750.744	0.00264108	2.57822
AX_99617532	4R	771.235	0.00163912	2.78539
AX_99310085	4R	771.437	0.000282086	3.54962
AX_99552678	4R	802.335	0.00351556	2.454
AX_99303804	4R	802.337	0.00351556	2.454
AX_99260820	4R	802.337	0.00351556	2.454
AX_99742443	4R	821.955	0.000718948	3.1433
AX_99411611	4R	851.718	0.00257047	2.58999
AX_99463678	4R	853.361	0.00195629	2.70857
AX_99822304	4R	853.504	0.00144679	2.83959
AX_99881653	4R	854.739	0.000511585	3.29108
AX_99794573	4R	854.808	0.00123904	2.90691
AX_99829123	4R	855.449	0.00263261	2.57961
AX_99273216	4R	855.449	0.00148528	2.82819
AX_99612837	4R	855.452	0.00148528	2.82819
AX_99411590	4R	856.858	0.00149441	2.82553
AX_99296034	4R	856.918	0.000390417	3.40847
AX_99413764	4R	856.927	0.000842761	3.0743
AX_99536635	4R	856.931	0.00065754	3.18208
AX_99728567	4R	856.931	0.00237303	2.6247
AX_99774385	4R	856.932	0.00108667	2.9639
AX_99514274	4R	856.953	0.000377522	3.42306
AX_99629670	4R	857.19	0.000707989	3.14997
AX_99664730	4R	857.383	0.00298153	2.52556
AX_99470739	4R	857.5	0.00125296	2.90206
AX_99596373	4R	857.5	0.00146415	2.83441
AX_99406237	4R	861.052	0.000968435	3.01393
AX_99735622	4R	866.806	0.00334863	2.47513
AX_99801401	4R	879.394	0.00293135	2.53293
AX_99364418	4R	883.197	0.00340918	2.46735
AX_99464004	5R	0.229637	0.00275625	2.55968
AX_99688074	5R	0.23064	0.00275625	2.55968
AX_99542546	5R	0.230669	0.002486	2.6045
AX_99385920	5R	0.45787	0.00189286	2.72288
AX_99411187	5R	142.57	0.00077511	3.11064
AX_99534879	5R	145.299	0.00158737	2.79932
AX_99436083	5R	150.067	0.00196958	2.70563
AX_99731683	5R	168.57	0.00165212	2.78196
AX_99321148	5R	172.474	0.0013532	2.86864
AX_99710655	5R	175.666	0.0032074	2.49385
AX_99245670	5R	177.525	0.000648026	3.18841
AX_99818754	5R	180.141	0.00335883	2.47381
AX_99288776	5R	195.896	0.00362878	2.44024
AX_99751916	5R	198.371	0.00358383	2.44565
AX_99287602	5R	199.69	0.00362878	2.44024
AX_99410964	5R	202.582	0.00362878	2.44024
AX_99282905	5R	203.476	0.00362878	2.44024
AX_99533691	5R	204.996	0.00362878	2.44024
AX_99673690	5R	209.18	0.00362878	2.44024
AX_99560023	5R	209.692	0.00256657	2.59065
AX_99742374	5R	210.496	0.00362878	2.44024
AX_99631024	5R	210.497	0.00362878	2.44024
AX_99462143	5R	212.48	0.00362878	2.44024
AX_99566101	5R	212.809	0.0033037	2.481
AX_99241041	5R	219.249	0.00362878	2.44024
AX_99783418	5R	220.961	0.00362878	2.44024
AX_99389714	5R	226.683	0.00362878	2.44024
AX_99883069	5R	226.684	0.00362878	2.44024
AX_99561407	5R	246.911	0.00362878	2.44024
AX_99385184	5R	251.462	0.00299371	2.52379
AX_99228967	5R	254.404	0.00362878	2.44024
AX_99357939	5R	254.736	0.00362878	2.44024
AX_99461477	5R	254.736	0.00362878	2.44024
AX_99355497	5R	254.74	0.00362878	2.44024
AX_99649123	5R	255.907	0.00213616	2.67037
AX_99644818	5R	261.589	0.00362878	2.44024
AX_99833661	5R	262.589	0.00362878	2.44024
AX_99248224	5R	267.94	0.00362878	2.44024
AX_99796635	5R	269.861	0.00362878	2.44024
AX_99436650	5R	270.84	0.00362878	2.44024
AX_99696145	5R	272.257	0.00362878	2.44024
AX_99268699	5R	272.4	0.00362878	2.44024
AX_99557129	5R	290.753	0.0014623	2.83496
AX_99614050	5R	291.484	0.00362878	2.44024
AX_99718645	5R	292.588	0.00362878	2.44024
AX_99762795	5R	294.407	0.00362878	2.44024
AX_99834055	5R	301.914	0.0026043	2.58431
AX_99569878	5R	303.588	0.00296009	2.5287
AX_99401959	5R	309.589	0.00147993	2.82976
AX_99775075	5R	358.69	0.00150528	2.82238
AX_99874660	5R	358.831	0.00216142	2.66526
AX_99400915	5R	358.922	0.00369423	2.43248
AX_99635620	5R	359.054	0.00197092	2.70533
AX_99707754	5R	470.392	0.0010934	2.96122
AX_99700098	5R	536.254	0.00293897	2.53181
AX_99451500	5R	541.646	0.00245441	2.61005
AX_99698718	5R	542.153	0.00317175	2.4987
AX_99634842	5R	542.192	0.00303492	2.51785
AX_99247114	5R	542.463	0.00149305	2.82593
AX_99428848	5R	542.47	0.00149305	2.82593
AX_99304545	5R	547.867	0.00115611	2.937
AX_99862424	5R	548.042	0.000994185	3.00253
AX_99361397	5R	548.043	0.00213804	2.66998
AX_99474177	5R	554.584	0.00209497	2.67882
AX_99549736	5R	699.077	0.00297601	2.52637
AX_99348451	5R	703.045	0.00188008	2.72582
AX_99673967	5R	703.263	0.00193289	2.71379
AX_99333419	5R	705.101	0.00252824	2.59718
AX_99577736	5R	705.222	0.000518544	3.28521
AX_99845781	5R	705.222	1.68431e-05	4.77358
AX_99561647	5R	708.296	0.00351617	2.45393
AX_99705962	5R	710.79	0.00343004	2.4647
AX_99799984	5R	713.342	0.00139315	2.856
AX_99787063	5R	713.342	0.00182996	2.73756
AX_99404516	5R	713.342	0.00120388	2.91942
AX_99647920	5R	713.404	0.00256409	2.59107
AX_99705802	5R	713.405	0.00131488	2.88112
AX_99765478	5R	713.488	0.000754051	3.1226
AX_99540469	5R	713.496	0.00299096	2.52419
AX_99297437	5R	713.497	0.000285914	3.54376
AX_99714932	5R	713.497	0.00353906	2.45111
AX_99644562	5R	713.497	0.000958135	3.01857
AX_99243808	5R	713.78	0.000487472	3.31205
AX_99406494	5R	713.908	0.00111107	2.95426
AX_99558501	5R	714.461	0.00314289	2.50267
AX_99647666	5R	716.606	0.00271306	2.56654
AX_99647746	5R	721.548	0.00159608	2.79695
AX_99633332	5R	721.636	0.00264697	2.57725
AX_99377690	5R	721.636	0.00181812	2.74038
AX_99760956	5R	721.637	0.00325052	2.48805
AX_99885502	5R	721.841	0.00264697	2.57725
AX_99455841	5R	721.844	0.00346828	2.45989
AX_99741323	5R	724.443	0.0020565	2.68687
AX_99630987	5R	725.693	0.00182767	2.7381
AX_99239961	5R	745.619	0.0029085	2.53633
AX_99307535	5R	745.633	0.000568448	3.24531
AX_99586219	5R	745.634	0.00105266	2.97771
AX_99671694	5R	745.652	0.00122666	2.91128
AX_99811305	5R	746.186	0.00171378	2.76604
AX_99236596	5R	746.188	0.00135607	2.86772
AX_99621462	5R	747.429	0.00293576	2.53228
AX_99817692	5R	747.43	0.00234694	2.6295
AX_99394105	5R	747.43	0.003238	2.48972
AX_99335011	5R	747.517	0.00186196	2.73003
AX_99440313	5R	747.526	0.00245618	2.60974
AX_99547080	5R	747.589	0.00166975	2.77735
AX_99583833	5R	748.245	0.00186196	2.73003
AX_99284693	5R	748.245	0.00106949	2.97082
AX_99594967	5R	749.196	0.00157664	2.80227
AX_99227521	5R	749.34	0.00158628	2.79962
AX_99510607	5R	749.342	0.000806884	3.09319
AX_99498663	5R	749.342	0.000641737	3.19264
AX_99385526	5R	785.438	0.00133716	2.87382
AX_99370946	5R	792.586	0.00261316	2.58283
AX_99357041	5R	792.735	0.000733369	3.13468
AX_99445737	5R	792.869	0.00221262	2.65509
AX_99306673	5R	821.979	0.00207893	2.68216
AX_99777134	5R	824.885	0.000264991	3.57677
AX_99471213	5R	824.885	0.000253966	3.59522
AX_99753030	5R	826.416	0.00135333	2.8686
AX_99354291	5R	826.539	0.00333151	2.47736
AX_99436873	5R	826.549	0.00293952	2.53172
AX_99692153	5R	828.266	0.00159194	2.79807
AX_99528589	5R	829.48	0.00231401	2.63564
AX_99356447	5R	829.69	0.00292174	2.53436
AX_99513004	5R	829.691	0.00341304	2.46686
AX_99822352	5R	830.443	0.000710062	3.1487
AX_99844659	5R	832.214	0.00342929	2.4648
AX_99269722	5R	834.45	0.00063875	3.19467
AX_99576306	5R	836.579	0.00219618	2.65833
AX_99322533	5R	838.497	0.00273674	2.56277
AX_99283859	5R	840.027	0.00325009	2.48811
AX_99843039	5R	840.029	0.00242108	2.61599
AX_99413095	5R	840.673	0.000273696	3.56273
AX_99320334	5R	840.903	0.00368696	2.43333
AX_99484422	5R	841.073	0.00330159	2.48128
AX_99550368	5R	841.552	0.000947402	3.02347
AX_99255559	5R	846.543	0.00338292	2.47071
AX_99361621	5R	861.317	0.00309292	2.50963
AX_99653080	5R	861.318	0.0010394	2.98322
AX_99714187	5R	862.96	0.00147077	2.83245
AX_99868469	5R	862.987	0.00113051	2.94672
AX_99707477	5R	863.23	0.00147077	2.83245
AX_99588455	5R	863.274	0.00105608	2.9763
AX_99287454	5R	863.359	0.00109022	2.96249
AX_99278920	5R	863.369	0.00192859	2.71476
AX_99389106	5R	863.395	0.00364611	2.43817
AX_99316699	5R	863.398	0.000707025	3.15057
AX_99831832	5R	863.528	0.00147077	2.83245
AX_99728146	5R	863.596	0.00258317	2.58785
AX_99527623	5R	863.602	0.000979394	3.00904
AX_99544815	5R	863.722	0.00189622	2.72211
AX_99884668	5R	863.722	0.00289211	2.53879
AX_99776663	5R	863.722	0.000979394	3.00904
AX_99779055	5R	863.727	0.00190251	2.72067
AX_99255463	5R	863.738	0.00121287	2.91618
AX_99758631	5R	873.685	0.00275564	2.55978
AX_99448305	6R	9.24368	0.0031026	2.50827
AX_99676074	6R	11.4304	0.00277998	2.55596
AX_99256112	6R	30.7503	0.00318059	2.49749
AX_99757679	6R	30.7577	0.00184883	2.7331
AX_99392243	6R	30.7579	0.00350172	2.45572
AX_99864972	6R	32.3596	0.0013236	2.87824
AX_99591487	6R	32.4627	0.000325634	3.48727
AX_99774150	6R	32.4627	0.000314458	3.50244
AX_99462944	6R	32.4948	0.00260093	2.58487
AX_99686045	6R	32.4951	0.000325634	3.48727
AX_99717945	6R	32.4969	0.000349098	3.45705
AX_99656759	6R	33.323	0.00273697	2.56273
AX_99771101	6R	34.0521	0.00213348	2.67091
AX_99463656	6R	34.7405	0.00240942	2.61809
AX_99698543	6R	37.5988	0.00305496	2.51499
AX_99448590	6R	37.9469	0.00310619	2.50777
AX_99808955	6R	40.9755	0.000749374	3.1253
AX_99822296	6R	41.4109	0.0031469	2.50212
AX_99664072	6R	41.4455	0.0011384	2.9437
AX_99390826	6R	41.4456	0.00206997	2.68404
AX_99686025	6R	41.4475	0.00210625	2.67649
AX_99369029	6R	41.5655	0.00329333	2.48236
AX_99829921	6R	41.5658	0.00260002	2.58502
AX_99846447	6R	44.2616	0.00272083	2.5653
AX_99855922	6R	48.7659	0.00256066	2.59165
AX_99460311	6R	48.7659	0.00290351	2.53708
AX_99796027	6R	50.7262	0.00210579	2.67659
AX_99634535	6R	50.7924	0.00356963	2.44738
AX_99417422	6R	56.7765	0.00193572	2.71316
AX_99329926	6R	56.7772	0.00123416	2.90863
AX_99550792	6R	56.7779	0.0013364	2.87406
AX_99428391	6R	56.778	0.000977431	3.00991
AX_99602450	6R	56.7786	0.000986766	3.00579
AX_99860330	6R	56.7796	0.000619246	3.20814
AX_99744855	6R	56.7797	0.00113319	2.9457
AX_99868327	6R	56.7799	0.000710593	3.14838
AX_99428662	6R	97.1451	0.00207738	2.68248
AX_99423398	6R	97.1451	0.00207738	2.68248
AX_99814171	6R	97.1488	0.000377388	3.42321
AX_99713935	6R	97.1489	0.000826846	3.08258
AX_99521003	6R	97.1492	0.00207738	2.68248
AX_99715233	6R	97.1931	0.000181653	3.74076
AX_99322516	6R	97.1941	0.00338493	2.47045
AX_99455811	6R	98.5707	0.00249101	2.60362
AX_99459047	6R	98.5712	0.00211119	2.67547
AX_99470261	6R	98.678	0.00168005	2.77468
AX_99286142	6R	99.0014	0.00130705	2.88371
AX_99790800	6R	99.0017	0.000796337	3.0989
AX_99848292	6R	99.64	0.000977133	3.01005
AX_99570253	6R	99.6401	0.000977133	3.01005
AX_99549956	6R	99.6484	0.000796337	3.0989
AX_99596376	6R	99.649	0.000713581	3.14656
AX_99735796	6R	99.7138	0.000977133	3.01005
AX_99609885	6R	99.8988	0.000591432	3.2281
AX_99346898	6R	99.899	0.000977133	3.01005
AX_99685940	6R	99.8997	0.000977133	3.01005
AX_99481868	6R	99.9008	0.000796337	3.0989
AX_99314323	6R	99.9015	0.000977133	3.01005
AX_99483104	6R	99.9608	0.00338216	2.47081
AX_99427419	6R	99.9808	0.0011525	2.93836
AX_99882706	6R	100.01	0.0015989	2.79618
AX_99735034	6R	100.01	0.000591432	3.2281
AX_99548685	6R	100.163	0.000591432	3.2281
AX_99705577	6R	100.163	0.000591432	3.2281
AX_99637208	6R	100.165	0.000591432	3.2281
AX_99674743	6R	100.363	0.000977133	3.01005
AX_99872196	6R	100.365	0.000977133	3.01005
AX_99840796	6R	100.875	0.00199146	2.70083
AX_99851616	6R	101.384	0.00228338	2.64142
AX_99649102	6R	101.404	0.000540527	3.26718
AX_99496844	6R	101.414	0.000652305	3.18555
AX_99777823	6R	101.583	0.00337118	2.47222
AX_99756659	6R	101.715	0.000809947	3.09154
AX_99845892	6R	101.716	0.00130705	2.88371
AX_99262546	6R	101.72	0.0016262	2.78882
AX_99500460	6R	101.788	9.69814e-05	4.01331
AX_99801500	6R	101.872	0.000591432	3.2281
AX_99758331	6R	101.881	0.0021134	2.67502
AX_99784450	6R	101.887	0.0014701	2.83265
AX_99626522	6R	101.888	0.00168005	2.77468
AX_99697026	6R	101.889	0.0016262	2.78882
AX_99721542	6R	101.89	0.0016262	2.78882
AX_99742860	6R	101.89	0.0016262	2.78882
AX_99653060	6R	101.89	0.0016262	2.78882
AX_99608808	6R	101.891	0.0016262	2.78882
AX_99324214	6R	101.891	0.0016262	2.78882
AX_99728230	6R	101.949	0.00189363	2.7227
AX_99424423	6R	101.953	0.00231516	2.63542
AX_99571780	6R	102.305	0.000739096	3.1313
AX_99766941	6R	102.309	0.00231516	2.63542
AX_99832277	6R	102.319	0.0014701	2.83265
AX_99223868	6R	102.479	0.00231516	2.63542
AX_99667993	6R	102.501	0.0016262	2.78882
AX_99772966	6R	102.598	0.00308015	2.51143
AX_99418414	6R	102.6	0.00308015	2.51143
AX_99416293	6R	129.299	0.00153042	2.81519
AX_99405675	6R	134.174	0.00154479	2.81113
AX_99739041	6R	143.72	0.00106388	2.97311
AX_99681657	6R	144.915	0.000698663	3.15573
AX_99630004	6R	145.034	0.000472861	3.32527
AX_99290118	6R	145.173	0.00153039	2.8152
AX_99370043	6R	145.314	0.00211963	2.67374
AX_99400203	6R	145.317	0.00133887	2.87326
AX_99424463	6R	145.321	0.00211963	2.67374
AX_99744440	6R	145.337	0.00133887	2.87326
AX_99546887	6R	145.492	0.00320218	2.49455
AX_99643047	6R	145.644	0.00104508	2.98085
AX_99587276	6R	145.645	0.000965186	3.01539
AX_99455977	6R	145.683	0.000965186	3.01539
AX_99293908	6R	145.69	0.0035199	2.45347
AX_99803760	6R	145.691	0.00275068	2.56056
AX_99588757	6R	145.691	0.00188839	2.72391
AX_99574442	6R	145.693	0.00245196	2.61049
AX_99365334	6R	145.778	0.0012001	2.92078
AX_99403395	6R	145.827	0.00264057	2.5783
AX_99469945	6R	145.947	0.00197825	2.70372
AX_99363985	6R	145.975	0.00328798	2.48307
AX_99524272	6R	145.975	0.00104508	2.98085
AX_99827217	6R	147.155	0.00104508	2.98085
AX_99766285	6R	147.156	0.00146013	2.83561
AX_99793523	6R	167.373	0.000389601	3.40938
AX_99477086	6R	171.066	0.00241926	2.61632
AX_99432992	6R	184.071	0.00362346	2.44088
AX_99645142	6R	240.071	0.00141809	2.8483
AX_99768792	6R	242.387	0.00292413	2.534
AX_99563563	6R	243.364	0.00120804	2.91792
AX_99399478	6R	251.675	0.00362346	2.44088
AX_99741503	6R	256.885	0.00362346	2.44088
AX_99469400	6R	262.08	0.00352322	2.45306
AX_99656551	6R	270.429	0.0027403	2.5622
AX_99878618	6R	327.238	0.00040621	3.39125
AX_99354608	6R	331.324	0.000815559	3.08854
AX_99516127	6R	343.529	0.00173384	2.76099
AX_99512094	6R	367.328	0.00369899	2.43192
AX_99833176	6R	453.481	0.00364325	2.43851
AX_99589234	6R	524.908	0.00150398	2.82276
AX_99458044	6R	575.158	0.00321532	2.49278
AX_99757697	6R	575.41	0.00118564	2.92605
AX_99257008	6R	576.131	0.00309082	2.50993
AX_99807239	6R	576.347	0.00275058	2.56058
AX_99725128	6R	580.601	0.00169709	2.77029
AX_99679702	6R	580.65	0.0025557	2.59249
AX_99399075	6R	581.172	0.003575	2.44672
AX_99553148	6R	584.991	0.00348934	2.45726
AX_99806402	6R	584.992	0.00348934	2.45726
AX_99748932	6R	610.006	0.00298398	2.5252
AX_99690512	6R	640.594	0.00049573	3.30475
AX_99370266	6R	640.596	0.00304181	2.51687
AX_99625137	6R	655.204	0.00136993	2.8633
AX_99744264	6R	655.309	0.00264767	2.57714
AX_99830982	6R	655.345	0.00239668	2.62039
AX_99851598	6R	655.346	0.00151287	2.8202
AX_99519453	6R	655.347	0.000882374	3.05435
AX_99317459	6R	655.353	0.00165091	2.78228
AX_99364579	6R	655.354	0.00165091	2.78228
AX_99553090	6R	655.363	0.000788133	3.1034
AX_99373269	6R	655.363	0.00163525	2.78642
AX_99586989	6R	655.66	0.00165091	2.78228
AX_99628834	6R	655.66	0.00165091	2.78228
AX_99257628	6R	655.66	0.00165091	2.78228
AX_99281862	6R	656.367	0.00105807	2.97549
AX_99699652	6R	657.084	0.000501085	3.30009
AX_99735763	6R	657.084	0.00134846	2.87016
AX_99527527	6R	657.109	0.00103901	2.98338
AX_99430511	6R	657.109	0.00104317	2.98165
AX_99797843	6R	657.746	0.00169967	2.76964
AX_99572964	6R	657.884	0.00271713	2.56589
AX_99739101	6R	657.884	0.00256907	2.59022
AX_99673743	6R	657.884	0.00128616	2.8907
AX_99796522	6R	657.884	0.00249106	2.60362
AX_99871059	6R	657.884	0.00371096	2.43051
AX_99260293	6R	658.032	0.00358743	2.44522
AX_99567780	6R	659.415	0.00366547	2.43587
AX_99883762	6R	659.423	0.00220688	2.65622
AX_99563581	6R	659.463	0.00352667	2.45264
AX_99488799	6R	659.986	0.00292434	2.53397
AX_99316458	6R	660.536	0.00364676	2.43809
AX_99737950	6R	660.542	0.00248808	2.60414
AX_99765140	6R	661.477	0.00351005	2.45469
AX_99456774	6R	663.111	0.00175357	2.75608
AX_99387861	6R	663.152	0.00141143	2.85034
AX_99809746	6R	663.152	0.00141143	2.85034
AX_99541886	6R	663.27	0.00141143	2.85034
AX_99631185	6R	663.371	0.00100152	2.99934
AX_99885728	6R	663.372	0.00135429	2.86829
AX_99708484	6R	664.192	0.00105109	2.97836
AX_99268129	6R	664.192	0.00123564	2.90811
AX_99419075	6R	694.869	0.00267089	2.57334
AX_99287584	6R	699.426	0.00191947	2.71682
AX_99537713	6R	699.476	0.00324357	2.48898
AX_99302267	6R	719.289	0.00355927	2.44864
AX_99880638	6R	763.046	0.00131186	2.88211
AX_99584974	6R	786.197	0.00217474	2.66259
AX_99664694	6R	787.516	0.001202	2.92009
AX_99394000	6R	788.251	0.00253593	2.59586
AX_99240401	6R	789.827	0.000219852	3.65787
AX_99420799	6R	791.107	0.000912165	3.03993
AX_99278282	6R	792.495	0.0028607	2.54353
AX_99832162	6R	793.831	0.000403919	3.39371
AX_99482738	6R	793.831	0.00229922	2.63842
AX_99651976	6R	794.117	0.000168679	3.77294
AX_99242376	6R	794.156	0.000382711	3.41713
AX_99525799	6R	794.156	0.00133125	2.87574
AX_99390829	6R	794.264	0.000353452	3.45167
AX_99272625	6R	794.266	0.00153156	2.81487
AX_99698447	6R	794.354	0.00117448	2.93015
AX_99442183	6R	794.951	0.00356276	2.44821
AX_99713824	6R	794.953	0.00124034	2.90646
AX_99868760	6R	795.708	0.00371751	2.42975
AX_99590472	6R	795.83	0.000307884	3.51161
AX_99592941	6R	795.83	0.000395417	3.40294
AX_99647670	6R	799.874	0.00137667	2.86117
AX_99370435	6R	799.874	0.00205122	2.68799
AX_99228498	6R	799.874	0.00249963	2.60212
AX_99622131	6R	799.878	0.00213425	2.67075
AX_99631322	6R	802.226	0.00143148	2.84421
AX_99837694	6R	802.278	0.00115636	2.93691
AX_99648015	6R	802.288	0.000380963	3.41912
AX_99841365	6R	802.497	0.00103721	2.98413
AX_99459417	6R	802.772	0.00193285	2.7138
AX_99850763	6R	802.775	0.00112963	2.94706
AX_99702331	6R	802.777	0.00143148	2.84421
AX_99856767	6R	802.779	0.00143148	2.84421
AX_99310086	6R	802.793	0.00193285	2.7138
AX_99315660	6R	802.795	0.00143148	2.84421
AX_99823998	6R	802.802	0.00146025	2.83557
AX_99445858	6R	802.805	0.000750063	3.1249
AX_99300637	6R	802.847	0.000463021	3.3344
AX_99720806	6R	804.765	0.00246315	2.60851
AX_99559347	6R	811.66	0.00112978	2.94701
AX_99660452	6R	814.668	0.000646726	3.18928
AX_99358631	6R	815.266	0.000823382	3.0844
AX_99664317	6R	817.062	0.00333619	2.47675
AX_99289346	6R	817.124	0.00244988	2.61085
AX_99694300	6R	817.393	0.00332602	2.47807
AX_99862235	6R	817.393	0.00332602	2.47807
AX_99815876	6R	817.482	0.000648506	3.18809
AX_99806680	6R	817.824	0.00223746	2.65024
AX_99596356	6R	817.825	0.000794043	3.10016
AX_99813232	6R	817.878	0.00308078	2.51134
AX_99822680	6R	817.878	0.000557532	3.25373
AX_99744814	6R	817.993	0.00244698	2.61137
AX_99790674	6R	818.529	0.00322239	2.49182
AX_99787506	6R	821.7	0.00105052	2.9786
AX_99470301	6R	826.176	0.00353484	2.45163
AX_99346448	6R	826.198	0.0014276	2.84539
AX_99391439	6R	826.199	0.0020742	2.68315
AX_99553948	6R	826.201	0.00179472	2.746
AX_99370589	6R	826.202	0.00113501	2.945
AX_99718425	6R	826.207	0.000816932	3.08781
AX_99834249	6R	826.208	0.00113501	2.945
AX_99533263	6R	826.211	0.000453221	3.34369
AX_99344311	6R	826.397	0.00148752	2.82754
AX_99255828	6R	826.866	0.00064004	3.19379
AX_99443082	6R	826.866	0.00064004	3.19379
AX_99396696	6R	826.867	0.00064004	3.19379
AX_99398562	6R	827.847	0.000717193	3.14436
AX_99304789	6R	829.34	0.00154136	2.8121
AX_99552415	6R	830.426	0.00269452	2.56952
AX_99562186	6R	839.048	0.00216013	2.66552
AX_99340921	6R	839.049	0.00294935	2.53027
AX_99739950	6R	839.052	0.00251574	2.59933
AX_99630379	6R	841.66	0.0035239	2.45298
AX_99648688	6R	842.168	0.00298295	2.52535
AX_99741297	6R	845.29	0.00282245	2.54937
AX_99556026	6R	848.907	0.00197062	2.7054
AX_99782943	6R	848.908	0.00123283	2.9091
AX_99722728	6R	853.047	6.13225e-05	4.21238
AX_99712671	6R	853.047	2.36176e-05	4.62676
AX_99503651	6R	853.05	0.0028841	2.53999
AX_99607959	6R	853.078	0.00103117	2.98667
AX_99433528	6R	853.139	0.000749941	3.12497
AX_99467317	6R	853.139	0.000749941	3.12497
AX_99579938	6R	853.139	0.000749941	3.12497
AX_99742532	6R	853.139	0.000749941	3.12497
AX_99877849	6R	853.235	0.00153071	2.81511
AX_99255089	6R	868.185	0.00373752	2.42742
AX_99805131	6R	868.33	0.00333329	2.47713
AX_99800472	6R	871.916	0.00318839	2.49643
AX_99683692	6R	872.243	0.0018299	2.73757
AX_99720948	6R	872.507	0.00196309	2.70706
AX_99551957	6R	873.704	0.00302328	2.51952
AX_99548099	6R	873.704	0.00233306	2.63207
AX_99552135	6R	875.195	0.00266016	2.57509
AX_99488693	7R	2.14781	6.02634e-05	4.21995
AX_99660802	7R	3.16564	0.00338147	2.47089
AX_99641524	7R	4.69297	0.00061361	3.21211
AX_99681204	7R	4.82926	0.0031465	2.50217
AX_99347346	7R	4.93751	0.00119587	2.92232
AX_99661219	7R	4.93954	0.000573434	3.24152
AX_99873667	7R	4.93974	0.000832603	3.07956
AX_99799642	7R	9.88147	0.00345504	2.46155
AX_99504913	7R	10.0097	0.00104877	2.97932
AX_99668137	7R	45.7398	0.00231568	2.63532
AX_99847477	7R	46.9976	0.00346678	2.46007
AX_99832806	7R	47.002	0.000885794	3.05267
AX_99700437	7R	47.509	0.000506402	3.2955
AX_99819645	7R	47.5097	0.000300555	3.52208
AX_99277292	7R	48.2656	0.0015994	2.79604
AX_99289700	7R	51.0564	0.000870199	3.06038
AX_99399264	7R	51.0564	0.00185237	2.73227
AX_99694623	7R	51.8463	0.00167125	2.77696
AX_99472651	7R	51.8468	0.000982105	3.00784
AX_99323413	7R	51.9888	0.00309651	2.50913
AX_99878189	7R	57.6674	0.00229853	2.63855
AX_99267899	7R	60.9402	0.00172992	2.76197
AX_99625234	7R	63.2127	0.00192314	2.71599
AX_99786250	7R	64.5837	0.000598815	3.22271
AX_99678478	7R	64.5857	0.000993667	3.00276
AX_99674723	7R	64.8055	0.000168997	3.77212
AX_99333492	7R	65.2677	0.00016605	3.77976
AX_99249443	7R	65.5291	0.00290207	2.53729
AX_99766450	7R	72.1568	6.74967e-07	6.17072
AX_99760614	7R	164.58	0.00196155	2.7074
AX_99313732	7R	224.632	0.00282339	2.54923
AX_99831165	7R	227.45	0.000150672	3.82197
AX_99852376	7R	311.996	0.00277528	2.55669
AX_99759161	7R	312.129	0.00106721	2.97175
AX_99309882	7R	316.161	0.00164721	2.78325
AX_99618768	7R	316.162	0.00144395	2.84045
AX_99803182	7R	316.162	0.00124159	2.90602
AX_99391667	7R	316.162	0.00139984	2.85392
AX_99382049	7R	316.162	0.00139984	2.85392
AX_99626431	7R	316.163	0.00164721	2.78325
AX_99781209	7R	316.163	0.00164721	2.78325
AX_99264644	7R	316.164	0.00164721	2.78325
AX_99313062	7R	316.276	0.000226254	3.6454
AX_99777989	7R	316.277	0.00164721	2.78325
AX_99387090	7R	316.316	0.00150663	2.82199
AX_99843935	7R	316.362	0.00311117	2.50708
AX_99741958	7R	344.801	0.00265499	2.57594
AX_99472581	7R	344.911	0.00351826	2.45367
AX_99719496	7R	348.386	0.00205676	2.68682
AX_99468932	7R	348.386	0.00265499	2.57594
AX_99528177	7R	355.371	0.00322736	2.49115
AX_99689179	7R	367.601	0.00169648	2.77045
AX_99524070	7R	368.24	0.0018386	2.73551
AX_99719461	7R	369.443	0.00169648	2.77045
AX_99727414	7R	370.684	0.00301687	2.52044
AX_99375898	7R	375.538	0.0035044	2.45539
AX_99529490	7R	379.765	0.00351826	2.45367
AX_99888580	7R	379.971	0.00152887	2.81563
AX_99642078	7R	382.253	0.00208795	2.68028
AX_99516370	7R	385.157	0.00265499	2.57594
AX_99851377	7R	404.895	0.000856716	3.06716
AX_99421290	7R	409.861	0.00351826	2.45367
AX_99795646	7R	411.627	0.00169648	2.77045
AX_99546360	7R	418.565	0.00351826	2.45367
AX_99506135	7R	419.73	0.00351826	2.45367
AX_99619767	7R	427.79	0.00178722	2.74782
AX_99801390	7R	435.239	0.00265499	2.57594
AX_99277087	7R	435.786	0.00265999	2.57512
AX_99783013	7R	448.909	0.00124726	2.90404
AX_99702626	7R	452.561	0.0033475	2.47528
AX_99405406	7R	459.541	0.00303537	2.51779
AX_99788906	7R	463.236	0.00169648	2.77045
AX_99447171	7R	469.961	0.00185799	2.73096
AX_99453343	7R	489.922	0.000166156	3.77948
AX_99552503	7R	525.265	0.00351713	2.45381
AX_99826935	7R	540.306	0.0018666	2.72895
AX_99431725	7R	582.214	0.000726015	3.13905
AX_99741830	7R	582.215	0.00266393	2.57448
AX_99382725	7R	715.863	0.0033483	2.47518
AX_99483245	7R	755.105	0.00312115	2.50569
AX_99560883	7R	755.105	0.00312115	2.50569
AX_99609103	7R	757.601	0.00265113	2.57657
AX_99283570	7R	759.138	0.00265113	2.57657
AX_99680035	7R	759.138	0.00265113	2.57657
AX_99637466	7R	759.144	0.00176881	2.75232
AX_99747817	7R	763.873	0.00109192	2.96181
AX_99778096	7R	764.204	0.0033371	2.47663
AX_99619865	7R	764.367	0.00349237	2.45688
AX_99426282	7R	785.39	6.12401e-05	4.21296
AX_99791061	7R	797.26	0.00110593	2.95627
AX_99398343	7R	805.939	0.00263859	2.57863
AX_99530950	7R	805.94	0.00197486	2.70446
AX_99579231	7R	823.426	0.000363097	3.43998
AX_99752487	7R	839.33	0.00264313	2.57788
AX_99468726	7R	861.908	0.000110771	3.95557
AX_99747658	7R	861.911	0.00107639	2.96803
AX_99523839	7R	861.911	0.000187029	3.72809
AX_99754516	7R	861.912	0.00018528	3.73217
AX_99751422	7R	861.913	0.0001227	3.91116
AX_99520996	7R	887.148	4.15174e-05	4.38177
AX_99737644	Un	1.41758	0.000345733	3.46126
AX_99668204	Un	1.42574	0.00229698	2.63884
AX_99775193	Un	1.46457	0.00198745	2.7017
AX_99552099	Un	1.46826	0.0035395	2.45106
AX_99636277	Un	6.08969	0.00226574	2.64479
AX_99372071	Un	8.15267	0.00147736	2.83051
AX_99852610	Un	8.78171	0.00199996	2.69898
AX_99681302	Un	8.92375	0.00358018	2.4461
AX_99750406	Un	18.747	0.00107999	2.96658
AX_99875431	Un	18.8431	0.000734691	3.1339
AX_99438543	Un	18.9496	0.000973695	3.01158
AX_99739248	Un	18.9537	0.00122247	2.91276
AX_99727670	Un	54.5631	0.00106225	2.97377
AX_99794843	Un	63.6525	0.000515996	3.28735
AX_99420348	Un	63.6653	0.00198657	2.7019
AX_99248802	Un	63.7037	0.00335761	2.47397
AX_99799870	Un	63.7354	0.00280076	2.55272
AX_99633840	Un	63.7434	0.000452198	3.34467
AX_99656398	Un	67.4933	0.000326419	3.48622
AX_99849424	Un	67.4934	0.000326419	3.48622
AX_99694089	Un	70.2253	0.00349606	2.45642
AX_99540678	Un	70.2254	0.00309836	2.50887
AX_99308694	Un	70.2535	0.00180388	2.74379
AX_99504877	Un	71.5656	0.000950355	3.02211
AX_99809954	Un	74.9662	0.00327867	2.4843
AX_99312481	Un	78.4802	0.00342643	2.46516
AX_99480667	Un	87.505	0.00349017	2.45715
AX_99684284	Un	88.0161	0.00370016	2.43178
AX_99579055	Un	93.2961	0.00197092	2.70533
AX_99745949	Un	93.4071	0.00158737	2.79932
AX_99774495	Un	93.4245	0.00363172	2.43989
AX_99563497	Un	125.737	0.00197855	2.70365
AX_99231419	Un	151.216	0.00354601	2.45026
AX_99726504	Un	190.512	0.000972578	3.01208
AX_99692579	Un	190.609	0.00185031	2.73276
AX_99462550	Un	220.57	0.000125289	3.90209
AX_99856331	Un	273.463	0.00218676	2.6602
AX_99261917	Un	300.798	0.000241903	3.61636
AX_99485910	Un	318.339	0.000436395	3.36012
AX_99427370	Un	323.549	0.00243303	2.61385
AX_99713055	Un	323.55	0.00243303	2.61385
AX_99423169	Un	323.55	0.00158737	2.79932
AX_99450670	Un	323.55	0.000477653	3.32089
AX_99388307	Un	323.55	0.00103179	2.98641
AX_99328632	Un	326.156	0.00211305	2.67509
AX_99516509	Un	326.156	0.00288362	2.54006
AX_99697558	Un	347.369	0.0022349	2.65074
AX_99869371	Un	351.024	0.00327138	2.48527
AX_99568086	Un	351.962	0.00122309	2.91254
AX_99667001	Un	351.976	0.00176551	2.75313
AX_99399058	Un	370.381	0.00065355	3.18472
AX_99412502	Un	371.507	0.00019486	3.71028
AX_99560887	Un	387.621	0.0019212	2.71643
AX_99434755	Un	389.06	0.00180051	2.7446
AX_99624272	Un	431.551	0.000718839	3.14337
AX_99269836	Un	459.903	0.00198356	2.70255
AX_99315338	Un	498.105	0.00190285	2.7206
AX_99770975	Un	523.487	0.00213804	2.66998
AX_99278436	Un	535.838	0.000510074	3.29237
AX_99310429	Un	540.298	0.0012301	2.91006
AX_99733094	Un	596.058	0.00113745	2.94407
AX_99828933	Un	621.118	0.00210399	2.67696

## Sheet: N13_NRG
Supplementary table S5: Top 1000 powdery mildew resistance associated SNP markers from BLINK Genome-wide association study on 88 Nordic Seed hybrid rye (Secale cereale L.) elite non-restorer germplasm breeding lines using BLUP estimated resistance value towards N13 Bgs population
Marker ID	Chromosome	Position (Mbp)	P value	LOD
AX_99552261	1R	32.9747	0.00256789	2.59042
AX_99856505	1R	34.8248	0.00196128	2.70746
AX_99693989	1R	189.138	0.000148881	3.82716
AX_99626426	1R	213.774	0.000959541	3.01794
AX_99275591	1R	234.939	0.00192956	2.71454
AX_99407056	1R	388.214	0.00230418	2.63748
AX_99546488	1R	570.902	0.00256789	2.59042
AX_99432568	1R	613.73	0.00196128	2.70746
AX_99443064	1R	613.868	0.00196128	2.70746
AX_99406877	1R	613.995	0.00196128	2.70746
AX_99668646	1R	614.057	0.00196128	2.70746
AX_99706373	1R	614.311	0.00196128	2.70746
AX_99779382	1R	614.317	0.00196128	2.70746
AX_99610056	1R	614.501	0.00196128	2.70746
AX_99263427	1R	614.553	0.00196128	2.70746
AX_99744921	1R	614.553	0.00196128	2.70746
AX_99877197	1R	615.489	0.00196128	2.70746
AX_99328404	1R	616.193	0.00196128	2.70746
AX_99872638	1R	616.324	0.00196128	2.70746
AX_99642421	1R	616.38	0.00196128	2.70746
AX_99382522	1R	616.436	0.00196128	2.70746
AX_99691602	1R	616.436	0.00196128	2.70746
AX_99685227	1R	616.436	0.00196128	2.70746
AX_99379371	1R	616.765	0.00196128	2.70746
AX_99782016	1R	616.871	0.00196128	2.70746
AX_99884481	1R	618.059	0.00196128	2.70746
AX_99726286	1R	618.413	0.00196128	2.70746
AX_99764483	1R	621.321	0.00196128	2.70746
AX_99357351	1R	621.322	0.00196128	2.70746
AX_99370271	1R	621.799	0.00196128	2.70746
AX_99694484	1R	621.8	0.00196128	2.70746
AX_99469282	1R	621.8	0.00196128	2.70746
AX_99504320	1R	622.058	0.00196128	2.70746
AX_99306065	1R	624.219	0.00196128	2.70746
AX_99594208	1R	630.237	0.00196128	2.70746
AX_99322193	1R	701.094	0.00265393	2.57611
AX_99694926	1R	701.284	0.00189134	2.72323
AX_99231527	1R	703.78	0.00200224	2.69848
AX_99681211	1R	703.784	0.00200224	2.69848
AX_99733287	2R	11.219	0.00251864	2.59883
AX_99452100	2R	19.9371	0.0024806	2.60544
AX_99717477	2R	20.0912	0.000649057	3.18772
AX_99617393	2R	20.0913	0.000594182	3.22608
AX_99469851	2R	20.2428	0.00105269	2.9777
AX_99812354	2R	20.2432	0.00022126	3.6551
AX_99346176	2R	20.8558	0.000812841	3.08999
AX_99627295	2R	21.7459	0.00201457	2.69582
AX_99386531	2R	22.6678	0.00261346	2.58278
AX_99226033	2R	22.7254	0.00146784	2.83332
AX_99585227	2R	119.976	0.00305613	2.51483
AX_99797198	2R	259.524	0.00196128	2.70746
AX_99626746	2R	823.464	0.00191821	2.7171
AX_99348231	2R	849.695	0.000258177	3.58808
AX_99837129	2R	937.537	0.00206334	2.68543
AX_99432068	3R	2.34516	0.00230418	2.63748
AX_99613794	3R	26.1874	0.00192418	2.71576
AX_99854688	3R	39.623	0.00287286	2.54169
AX_99333975	3R	40.3145	0.00256928	2.59019
AX_99435612	3R	908.49	6.13945e-05	4.21187
AX_99864842	3R	936.07	0.00313545	2.5037
AX_99416602	3R	936.114	0.00143731	2.84245
AX_99265850	3R	936.114	0.0029918	2.52407
AX_99273516	3R	936.115	0.00291276	2.53569
AX_99308119	3R	937.415	0.00272736	2.56426
AX_99446441	3R	938.031	0.00171206	2.76648
AX_99645759	3R	939.353	0.0026547	2.57598
AX_99522432	3R	939.36	0.00171206	2.76648
AX_99377789	3R	939.361	0.00171206	2.76648
AX_99543890	3R	939.677	0.00171206	2.76648
AX_99741187	3R	939.678	0.00171206	2.76648
AX_99519500	3R	940.087	0.00210119	2.67753
AX_99682778	3R	941.979	0.00132135	2.87898
AX_99816380	3R	943.577	0.00117377	2.93042
AX_99879168	3R	943.676	0.00284167	2.54643
AX_99538337	3R	943.678	0.00284167	2.54643
AX_99447415	3R	943.704	0.000906225	3.04276
AX_99720958	3R	943.704	0.000906225	3.04276
AX_99660110	3R	943.857	0.000640879	3.19322
AX_99266108	3R	944.061	0.00233337	2.63202
AX_99764182	3R	944.147	0.00284167	2.54643
AX_99311472	3R	944.154	0.00284167	2.54643
AX_99670425	4R	634.66	0.00313607	2.50361
AX_99882303	4R	717.446	0.000892732	3.04928
AX_99245441	4R	753.461	0.000564102	3.24864
AX_99592792	4R	870.776	0.00192956	2.71454
AX_99416946	4R	870.776	0.00192956	2.71454
AX_99227392	4R	870.858	0.00192956	2.71454
AX_99595157	4R	870.862	0.00192956	2.71454
AX_99495093	4R	870.862	0.00192956	2.71454
AX_99520811	4R	870.866	0.00192956	2.71454
AX_99396686	4R	870.888	0.00192956	2.71454
AX_99639829	4R	870.902	0.00192956	2.71454
AX_99274575	4R	871.449	0.00192956	2.71454
AX_99366362	5R	29.3543	0.00245951	2.60915
AX_99756317	5R	141.848	0.00197845	2.70367
AX_99536444	5R	161.679	0.00175394	2.75599
AX_99835456	5R	174.108	0.000757253	3.12076
AX_99486297	5R	187.482	0.00126733	2.89711
AX_99805896	5R	375.885	0.00290756	2.53647
AX_99498959	5R	389.635	0.00230418	2.63748
AX_99533013	5R	454.88	0.00230631	2.63708
AX_99745127	5R	508.969	0.002726	2.56447
AX_99576312	5R	508.969	0.002726	2.56447
AX_99733858	5R	521.768	0.00309012	2.51003
AX_99451500	5R	541.646	0.00269687	2.56914
AX_99605964	5R	542.162	0.00215195	2.66717
AX_99247114	5R	542.463	0.00269687	2.56914
AX_99428848	5R	542.47	0.00269687	2.56914
AX_99735733	5R	543.654	0.00300073	2.52277
AX_99551165	5R	545.035	0.00269687	2.56914
AX_99262422	5R	578.147	0.00204744	2.68879
AX_99717885	5R	578.411	0.00243187	2.61406
AX_99373262	5R	585.367	0.000111949	3.95098
AX_99446110	5R	594.496	0.00280509	2.55205
AX_99360355	5R	596.057	0.00314754	2.50203
AX_99581271	5R	596.057	0.00309012	2.51003
AX_99636101	5R	596.057	0.00309012	2.51003
AX_99429142	5R	596.299	0.00314754	2.50203
AX_99275014	5R	596.324	0.00314754	2.50203
AX_99280585	5R	596.407	0.00314754	2.50203
AX_99678334	5R	596.765	0.00314754	2.50203
AX_99477460	5R	596.85	0.00314754	2.50203
AX_99402748	5R	596.855	0.00314754	2.50203
AX_99503618	5R	596.944	0.00314754	2.50203
AX_99593034	5R	596.945	0.00129939	2.88626
AX_99715202	5R	596.969	0.00214883	2.6678
AX_99665758	5R	597.036	0.00309012	2.51003
AX_99820570	5R	597.039	0.00309012	2.51003
AX_99782920	5R	597.039	0.00309012	2.51003
AX_99406214	5R	597.041	0.00314754	2.50203
AX_99803303	5R	662.543	2.3227e-05	4.63401
AX_99637003	5R	672.094	0.0018506	2.73269
AX_99258994	5R	676.203	0.00196128	2.70746
AX_99849055	5R	682.086	0.00238708	2.62213
AX_99352170	5R	682.086	0.001232	2.90939
AX_99328696	5R	682.209	0.00256789	2.59042
AX_99445856	5R	682.21	0.00256789	2.59042
AX_99228329	5R	682.237	0.00256789	2.59042
AX_99357108	5R	682.245	0.00256789	2.59042
AX_99410418	5R	682.245	0.00256789	2.59042
AX_99753809	5R	682.247	0.00256789	2.59042
AX_99616123	5R	682.256	0.00256789	2.59042
AX_99824786	5R	682.374	0.00256789	2.59042
AX_99613288	5R	683.186	0.00238708	2.62213
AX_99400174	5R	683.2	0.00256789	2.59042
AX_99886927	5R	683.89	0.00256789	2.59042
AX_99353756	5R	683.89	0.00256789	2.59042
AX_99451503	5R	683.937	0.00238708	2.62213
AX_99582312	5R	684.481	0.00238708	2.62213
AX_99322425	5R	684.642	0.00238708	2.62213
AX_99628646	5R	684.681	0.00238708	2.62213
AX_99319333	5R	684.687	0.00238708	2.62213
AX_99321624	5R	686.535	0.00256789	2.59042
AX_99823891	5R	687.008	0.00238708	2.62213
AX_99387499	5R	687.008	0.00238708	2.62213
AX_99719350	5R	687.854	0.00238708	2.62213
AX_99567399	5R	687.894	0.00238708	2.62213
AX_99780172	5R	687.895	0.00238708	2.62213
AX_99671823	5R	687.895	0.00238708	2.62213
AX_99768930	5R	687.895	0.00238708	2.62213
AX_99424247	5R	687.895	0.00238708	2.62213
AX_99794091	5R	687.895	0.00238708	2.62213
AX_99332080	5R	687.897	0.00238708	2.62213
AX_99249853	5R	687.898	0.00238708	2.62213
AX_99355452	5R	687.898	0.00238708	2.62213
AX_99865508	5R	687.899	0.00238708	2.62213
AX_99615152	5R	687.899	0.00238708	2.62213
AX_99786388	5R	687.899	0.00238708	2.62213
AX_99859934	5R	687.899	0.00238708	2.62213
AX_99495754	5R	687.9	0.00238708	2.62213
AX_99317595	5R	687.9	0.00238708	2.62213
AX_99544022	5R	688.001	0.00238708	2.62213
AX_99388302	5R	688.002	0.00238708	2.62213
AX_99549947	5R	688.002	0.00238708	2.62213
AX_99858860	5R	688.002	0.000612691	3.21276
AX_99816928	5R	688.003	0.00238708	2.62213
AX_99276572	5R	688.008	0.00112995	2.94694
AX_99469820	5R	688.011	0.00238708	2.62213
AX_99255794	5R	688.013	0.00238708	2.62213
AX_99720980	5R	688.056	0.00238708	2.62213
AX_99322371	5R	688.056	0.00238708	2.62213
AX_99238441	5R	688.274	0.00238708	2.62213
AX_99763357	5R	688.274	0.00238708	2.62213
AX_99761720	5R	688.274	0.00238708	2.62213
AX_99433950	5R	688.274	0.00238708	2.62213
AX_99823202	5R	688.274	0.00238708	2.62213
AX_99773528	5R	688.274	0.00238708	2.62213
AX_99486505	5R	688.274	0.00238708	2.62213
AX_99758791	5R	688.676	0.00238708	2.62213
AX_99223462	5R	689.523	0.00238708	2.62213
AX_99273869	5R	689.523	0.00238708	2.62213
AX_99642656	5R	689.649	0.00238708	2.62213
AX_99558168	5R	689.677	0.00238708	2.62213
AX_99553337	5R	689.677	0.00238708	2.62213
AX_99260553	5R	689.678	0.00238708	2.62213
AX_99652290	5R	689.678	0.00238708	2.62213
AX_99780170	5R	689.678	0.00238708	2.62213
AX_99387472	5R	689.679	0.00238708	2.62213
AX_99767241	5R	689.963	0.00238708	2.62213
AX_99467263	5R	689.974	0.00238708	2.62213
AX_99884249	5R	689.974	0.00112995	2.94694
AX_99701772	5R	689.98	0.00238708	2.62213
AX_99509126	5R	690.154	0.00238708	2.62213
AX_99563812	5R	690.858	0.00238708	2.62213
AX_99431968	5R	741.513	0.000704052	3.1524
AX_99872438	6R	34.1027	0.00310025	2.5086
AX_99563191	6R	34.2016	0.00094335	3.02533
AX_99296611	6R	34.3361	0.000224541	3.64871
AX_99257809	6R	34.7175	0.00294758	2.53053
AX_99463656	6R	34.7405	5.49909e-05	4.25971
AX_99834948	6R	35.1849	0.00211129	2.67545
AX_99320734	6R	35.2049	0.00192129	2.71641
AX_99605191	6R	35.2056	0.00241384	2.61729
AX_99788337	6R	38.8024	0.00307777	2.51176
AX_99704924	6R	42.2045	0.00148889	2.82714
AX_99632463	6R	42.9951	0.0016159	2.79159
AX_99439699	6R	43.3603	0.000139682	3.85486
AX_99309884	6R	43.94	0.000681277	3.16668
AX_99611103	6R	45.2764	0.000345185	3.46195
AX_99393587	6R	302.815	0.000505813	3.29601
AX_99488745	6R	385.815	0.000732198	3.13537
AX_99579763	6R	385.817	0.000732198	3.13537
AX_99613791	6R	388.508	0.000505813	3.29601
AX_99749510	6R	428.768	0.000505813	3.29601
AX_99382220	6R	430.823	0.000751225	3.12423
AX_99880276	6R	431.336	0.00196689	2.70622
AX_99553634	6R	431.352	0.000505813	3.29601
AX_99785782	6R	443.897	0.00303646	2.51763
AX_99879984	6R	446.666	0.000726834	3.13856
AX_99475396	6R	447.116	0.00106688	2.97188
AX_99386407	6R	447.404	0.000135135	3.86923
AX_99761428	6R	447.918	0.0029126	2.53572
AX_99375950	6R	448.223	0.00185159	2.73245
AX_99327375	6R	449.566	0.00244623	2.6115
AX_99529337	6R	449.858	0.000614105	3.21176
AX_99890137	6R	450.531	0.00163131	2.78746
AX_99258176	6R	461.101	0.00163131	2.78746
AX_99365976	6R	465.119	0.00297212	2.52693
AX_99657100	6R	465.13	0.00303646	2.51763
AX_99574663	6R	465.515	0.00200239	2.69845
AX_99861084	6R	465.515	0.00303646	2.51763
AX_99248495	6R	478.767	0.00246822	2.60762
AX_99337722	6R	479.068	0.00246822	2.60762
AX_99291943	6R	479.672	0.00246822	2.60762
AX_99232722	6R	479.834	0.00286158	2.54339
AX_99747581	6R	479.843	0.00227507	2.643
AX_99321265	6R	508.484	0.00215765	2.66602
AX_99237694	6R	517.703	0.00116241	2.93464
AX_99248532	6R	522.927	0.000155585	3.80803
AX_99268685	6R	530.679	0.00139508	2.8554
AX_99858077	6R	530.74	0.000434921	3.36159
AX_99886271	6R	530.769	0.000434921	3.36159
AX_99855685	6R	530.928	0.00219548	2.65847
AX_99479821	6R	539.078	0.000819017	3.08671
AX_99262258	6R	540.858	0.00116125	2.93507
AX_99613842	6R	542.457	8.60498e-05	4.06525
AX_99677393	6R	556.169	0.00230978	2.63643
AX_99523922	6R	556.54	0.00232105	2.63432
AX_99428969	6R	556.951	0.000912475	3.03978
AX_99435514	6R	558.316	1.22091e-05	4.91332
AX_99384061	6R	567.156	0.00294015	2.53163
AX_99402234	6R	568.302	0.000632586	3.19888
AX_99505527	6R	680.717	0.00160563	2.79435
AX_99304265	6R	682.478	0.00173512	2.76067
AX_99456605	6R	683.11	0.00239175	2.62128
AX_99400892	6R	687.272	0.00259293	2.58621
AX_99580863	6R	700.42	0.00259293	2.58621
AX_99501549	6R	727.182	2.12324e-05	4.673
AX_99279533	6R	796.847	0.00259293	2.58621
AX_99635314	6R	799.88	0.000334706	3.47534
AX_99569567	6R	828.423	0.000818842	3.0868
AX_99388730	6R	880.688	0.0019904	2.70106
AX_99292187	7R	133.017	0.00229094	2.63999
AX_99639251	7R	143.353	0.00262297	2.58121
AX_99435311	7R	144.414	0.00262297	2.58121
AX_99453842	7R	144.42	0.00262297	2.58121
AX_99645670	7R	183.868	0.00136338	2.86538
AX_99774704	7R	187.425	0.00136338	2.86538
AX_99419403	7R	214.447	0.00107201	2.9698
AX_99355166	7R	217.309	0.00107201	2.9698
AX_99715469	7R	217.442	0.00107201	2.9698
AX_99789113	7R	217.443	0.00107201	2.9698
AX_99669825	7R	217.443	0.00107201	2.9698
AX_99364274	7R	217.446	0.00107201	2.9698
AX_99463950	7R	217.447	0.00107201	2.9698
AX_99676794	7R	217.449	0.00107201	2.9698
AX_99280808	7R	217.449	0.00107201	2.9698
AX_99434964	7R	217.482	0.00107201	2.9698
AX_99450348	7R	217.486	0.00107201	2.9698
AX_99474540	7R	217.589	0.00107201	2.9698
AX_99637047	7R	217.631	0.00107201	2.9698
AX_99735240	7R	217.631	0.00107201	2.9698
AX_99662695	7R	217.686	0.00107201	2.9698
AX_99612673	7R	217.863	0.00107201	2.9698
AX_99369019	7R	217.993	0.00107201	2.9698
AX_99822938	7R	218.39	0.00107201	2.9698
AX_99495615	7R	218.843	0.00107201	2.9698
AX_99289358	7R	218.848	0.00107201	2.9698
AX_99513191	7R	220.444	0.000959541	3.01794
AX_99772343	7R	220.712	0.00107201	2.9698
AX_99264066	7R	220.713	0.00107201	2.9698
AX_99606981	7R	220.714	0.00107201	2.9698
AX_99273266	7R	220.752	0.00107201	2.9698
AX_99533828	7R	220.935	0.00107201	2.9698
AX_99844402	7R	220.936	0.00107201	2.9698
AX_99812412	7R	220.953	0.00107201	2.9698
AX_99617939	7R	220.954	0.00107201	2.9698
AX_99508524	7R	220.971	0.00107201	2.9698
AX_99242341	7R	220.971	0.00190187	2.72082
AX_99426424	7R	220.971	0.00107201	2.9698
AX_99254157	7R	220.983	0.00177511	2.75077
AX_99723445	7R	221.076	0.00107201	2.9698
AX_99553561	7R	221.231	0.00107201	2.9698
AX_99771244	7R	221.233	0.00107201	2.9698
AX_99527651	7R	221.301	0.00107201	2.9698
AX_99262671	7R	221.318	0.00107201	2.9698
AX_99332155	7R	221.375	0.00107201	2.9698
AX_99354470	7R	221.58	0.00107201	2.9698
AX_99510547	7R	221.634	0.00107201	2.9698
AX_99651398	7R	221.659	0.00107201	2.9698
AX_99368717	7R	222.698	0.00107201	2.9698
AX_99831165	7R	227.45	6.57277e-05	4.18225
AX_99505173	7R	227.709	0.00207983	2.68197
AX_99766730	7R	228.515	0.000959541	3.01794
AX_99543669	7R	231.44	0.000959541	3.01794
AX_99326250	7R	231.708	0.00231839	2.63481
AX_99592857	7R	232.862	0.00211238	2.67523
AX_99660284	7R	238.142	0.00107201	2.9698
AX_99843188	7R	239.936	0.00107201	2.9698
AX_99830281	7R	239.939	0.00107201	2.9698
AX_99708969	7R	240.041	0.00107201	2.9698
AX_99745586	7R	240.041	0.00107201	2.9698
AX_99714560	7R	240.233	0.00107201	2.9698
AX_99531233	7R	240.237	0.00107201	2.9698
AX_99650565	7R	240.593	0.00107201	2.9698
AX_99544201	7R	240.595	0.00107201	2.9698
AX_99561808	7R	240.595	0.00107201	2.9698
AX_99691268	7R	240.595	0.00211238	2.67523
AX_99378785	7R	240.835	0.00107201	2.9698
AX_99284803	7R	240.837	0.00107201	2.9698
AX_99669108	7R	241.361	0.00107201	2.9698
AX_99860748	7R	241.365	0.00107201	2.9698
AX_99429315	7R	241.365	0.00107201	2.9698
AX_99835531	7R	241.367	0.00107201	2.9698
AX_99323234	7R	241.536	0.00107201	2.9698
AX_99808681	7R	241.542	0.00107201	2.9698
AX_99501309	7R	241.542	0.00107201	2.9698
AX_99614223	7R	241.543	0.00107201	2.9698
AX_99620652	7R	241.544	0.00107201	2.9698
AX_99611902	7R	241.544	0.00107201	2.9698
AX_99458563	7R	241.545	0.00107201	2.9698
AX_99471823	7R	241.7	0.00304673	2.51617
AX_99565779	7R	241.739	0.00107201	2.9698
AX_99541592	7R	241.743	0.00107201	2.9698
AX_99530481	7R	241.752	0.00107201	2.9698
AX_99869551	7R	241.758	0.00107201	2.9698
AX_99878480	7R	241.758	0.00107201	2.9698
AX_99504774	7R	241.785	0.00107201	2.9698
AX_99791416	7R	241.785	0.00107201	2.9698
AX_99607734	7R	241.785	0.00107201	2.9698
AX_99798647	7R	241.822	0.00107201	2.9698
AX_99572837	7R	241.824	0.00107201	2.9698
AX_99479598	7R	241.863	0.00107201	2.9698
AX_99549781	7R	241.866	0.00107201	2.9698
AX_99386889	7R	241.998	0.00107201	2.9698
AX_99466011	7R	241.999	0.00107201	2.9698
AX_99463310	7R	241.999	0.00107201	2.9698
AX_99517153	7R	241.999	0.00107201	2.9698
AX_99507407	7R	242.004	0.00107201	2.9698
AX_99429525	7R	242.004	0.00107201	2.9698
AX_99550270	7R	242.007	0.00107201	2.9698
AX_99797046	7R	242.007	0.00107201	2.9698
AX_99639690	7R	242.007	0.00107201	2.9698
AX_99582817	7R	242.008	0.00107201	2.9698
AX_99782484	7R	242.009	0.00107201	2.9698
AX_99472519	7R	242.009	0.00107201	2.9698
AX_99577914	7R	242.009	0.00107201	2.9698
AX_99742348	7R	242.01	0.00107201	2.9698
AX_99285417	7R	242.01	0.00107201	2.9698
AX_99397922	7R	242.01	0.00107201	2.9698
AX_99578895	7R	242.012	0.00107201	2.9698
AX_99255657	7R	242.012	0.00107201	2.9698
AX_99411002	7R	242.012	0.00107201	2.9698
AX_99414767	7R	242.019	0.00107201	2.9698
AX_99448860	7R	242.153	0.00107201	2.9698
AX_99257399	7R	242.249	0.00107201	2.9698
AX_99330665	7R	242.252	0.00107201	2.9698
AX_99484510	7R	242.253	0.00107201	2.9698
AX_99480363	7R	242.258	0.00107201	2.9698
AX_99342379	7R	242.373	0.00107201	2.9698
AX_99843789	7R	242.678	0.00107201	2.9698
AX_99856364	7R	242.691	0.00107201	2.9698
AX_99585028	7R	243.031	0.000959541	3.01794
AX_99266775	7R	243.053	0.00107201	2.9698
AX_99444087	7R	243.356	0.00107201	2.9698
AX_99375555	7R	243.37	6.27601e-05	4.20232
AX_99756291	7R	243.377	0.000959541	3.01794
AX_99881420	7R	243.385	0.000959541	3.01794
AX_99225308	7R	243.386	0.00107201	2.9698
AX_99687794	7R	243.404	0.00107201	2.9698
AX_99692479	7R	243.404	0.00107201	2.9698
AX_99690827	7R	246.662	0.00107201	2.9698
AX_99603985	7R	246.794	0.00107201	2.9698
AX_99230213	7R	247.698	0.00107201	2.9698
AX_99388854	7R	248.32	0.00107201	2.9698
AX_99887681	7R	248.333	0.00107201	2.9698
AX_99810661	7R	248.534	0.00107201	2.9698
AX_99258411	7R	248.596	0.00107201	2.9698
AX_99372607	7R	249.354	0.00107201	2.9698
AX_99412102	7R	250.734	0.00107201	2.9698
AX_99865180	7R	250.778	0.00107201	2.9698
AX_99597349	7R	252.059	0.00107201	2.9698
AX_99705788	7R	252.976	0.000959541	3.01794
AX_99421644	7R	253.51	0.00107201	2.9698
AX_99797097	7R	253.776	0.00107201	2.9698
AX_99522238	7R	253.833	0.00107201	2.9698
AX_99857301	7R	253.833	0.00107201	2.9698
AX_99841991	7R	253.836	0.00107201	2.9698
AX_99630614	7R	253.837	0.00107201	2.9698
AX_99441520	7R	253.905	0.00107201	2.9698
AX_99715009	7R	254.123	0.00107201	2.9698
AX_99885894	7R	254.133	0.00107201	2.9698
AX_99505799	7R	254.135	0.00107201	2.9698
AX_99429745	7R	254.135	0.00269766	2.56901
AX_99315202	7R	254.135	0.00107201	2.9698
AX_99318304	7R	254.141	0.00269766	2.56901
AX_99796383	7R	254.142	0.00107201	2.9698
AX_99340968	7R	254.142	0.00107201	2.9698
AX_99344289	7R	254.704	0.00107201	2.9698
AX_99748644	7R	254.705	0.00107201	2.9698
AX_99398378	7R	254.706	0.00107201	2.9698
AX_99507113	7R	254.706	0.00107201	2.9698
AX_99321663	7R	254.722	0.00107201	2.9698
AX_99368500	7R	254.722	0.00107201	2.9698
AX_99356846	7R	254.937	0.00107201	2.9698
AX_99641409	7R	254.938	0.00107201	2.9698
AX_99294603	7R	254.94	0.00107201	2.9698
AX_99540407	7R	254.942	0.00107201	2.9698
AX_99288868	7R	254.945	0.00107201	2.9698
AX_99336304	7R	254.945	0.00107201	2.9698
AX_99406979	7R	254.946	0.00107201	2.9698
AX_99405119	7R	254.946	0.00107201	2.9698
AX_99424957	7R	254.946	0.00107201	2.9698
AX_99593812	7R	255.024	0.00107201	2.9698
AX_99694557	7R	255.032	0.00107201	2.9698
AX_99860165	7R	255.033	0.00107201	2.9698
AX_99860436	7R	255.033	0.00107201	2.9698
AX_99502285	7R	255.036	0.00107201	2.9698
AX_99345773	7R	255.045	0.00107201	2.9698
AX_99521708	7R	255.045	0.00107201	2.9698
AX_99876871	7R	255.228	0.000959541	3.01794
AX_99253631	7R	255.27	0.00107201	2.9698
AX_99259870	7R	255.274	0.00107201	2.9698
AX_99822973	7R	255.274	0.00107201	2.9698
AX_99602044	7R	255.274	0.00107201	2.9698
AX_99742106	7R	255.274	0.00107201	2.9698
AX_99431572	7R	255.275	0.00107201	2.9698
AX_99377447	7R	255.275	0.00107201	2.9698
AX_99560886	7R	255.275	0.00107201	2.9698
AX_99849897	7R	255.275	0.00107201	2.9698
AX_99535604	7R	255.275	0.00107201	2.9698
AX_99632660	7R	255.278	0.00107201	2.9698
AX_99742838	7R	255.279	0.00107201	2.9698
AX_99256836	7R	255.279	0.00107201	2.9698
AX_99302872	7R	255.28	0.00107201	2.9698
AX_99785473	7R	255.28	0.00107201	2.9698
AX_99731158	7R	255.28	0.00107201	2.9698
AX_99524034	7R	255.281	0.00107201	2.9698
AX_99595542	7R	255.281	0.00107201	2.9698
AX_99380943	7R	255.297	0.00107201	2.9698
AX_99551298	7R	255.299	0.00107201	2.9698
AX_99492350	7R	255.3	0.00107201	2.9698
AX_99639677	7R	255.302	0.00107201	2.9698
AX_99565749	7R	255.308	0.00107201	2.9698
AX_99657585	7R	255.308	0.00107201	2.9698
AX_99536235	7R	255.309	0.00238637	2.62226
AX_99611457	7R	255.595	0.00107201	2.9698
AX_99476903	7R	255.85	0.00107201	2.9698
AX_99706544	7R	255.87	0.00107201	2.9698
AX_99773391	7R	255.884	0.00107201	2.9698
AX_99526865	7R	255.884	0.00107201	2.9698
AX_99848017	7R	255.884	0.00107201	2.9698
AX_99699179	7R	255.893	0.00107201	2.9698
AX_99633861	7R	255.93	0.00107201	2.9698
AX_99800204	7R	255.931	0.00107201	2.9698
AX_99851409	7R	255.931	0.00107201	2.9698
AX_99845671	7R	255.931	0.00107201	2.9698
AX_99768863	7R	255.932	0.00107201	2.9698
AX_99749683	7R	255.933	0.00107201	2.9698
AX_99454169	7R	256.517	0.00107201	2.9698
AX_99421714	7R	256.528	0.00107201	2.9698
AX_99487265	7R	256.722	0.000959541	3.01794
AX_99545381	7R	256.943	0.00304673	2.51617
AX_99664182	7R	257.053	0.00107201	2.9698
AX_99286097	7R	257.057	0.00107201	2.9698
AX_99746158	7R	257.175	0.00107201	2.9698
AX_99399748	7R	257.18	0.00107201	2.9698
AX_99408271	7R	257.181	0.00107201	2.9698
AX_99602619	7R	257.182	0.00107201	2.9698
AX_99496170	7R	257.183	0.00107201	2.9698
AX_99709295	7R	257.188	0.00107201	2.9698
AX_99417348	7R	257.192	0.00107201	2.9698
AX_99691872	7R	257.193	0.00107201	2.9698
AX_99740394	7R	257.222	0.00107201	2.9698
AX_99726821	7R	257.245	0.00107201	2.9698
AX_99823892	7R	257.433	0.00107201	2.9698
AX_99351625	7R	257.434	0.000959541	3.01794
AX_99572197	7R	257.434	0.00107201	2.9698
AX_99304725	7R	257.507	0.00107201	2.9698
AX_99472141	7R	257.51	0.00107201	2.9698
AX_99408507	7R	257.516	0.00107201	2.9698
AX_99668784	7R	257.815	0.00107201	2.9698
AX_99421938	7R	257.816	0.00107201	2.9698
AX_99277853	7R	257.816	0.00107201	2.9698
AX_99362277	7R	257.816	0.00107201	2.9698
AX_99732198	7R	257.816	0.00107201	2.9698
AX_99824094	7R	257.977	0.00107201	2.9698
AX_99810870	7R	257.977	0.00107201	2.9698
AX_99510266	7R	257.977	0.00107201	2.9698
AX_99353948	7R	257.977	0.00107201	2.9698
AX_99506155	7R	257.98	0.00107201	2.9698
AX_99784067	7R	257.98	0.00107201	2.9698
AX_99408640	7R	257.98	0.00107201	2.9698
AX_99759716	7R	257.981	0.00107201	2.9698
AX_99476303	7R	258.086	0.000959541	3.01794
AX_99456983	7R	258.202	0.00107201	2.9698
AX_99814660	7R	258.204	0.00107201	2.9698
AX_99842668	7R	258.204	0.00107201	2.9698
AX_99348774	7R	258.204	0.00107201	2.9698
AX_99223908	7R	258.205	0.00107201	2.9698
AX_99851148	7R	258.205	0.00107201	2.9698
AX_99830018	7R	258.207	0.00107201	2.9698
AX_99839204	7R	258.207	0.00107201	2.9698
AX_99352128	7R	258.208	0.00107201	2.9698
AX_99397708	7R	258.208	0.00107201	2.9698
AX_99640107	7R	258.208	0.00107201	2.9698
AX_99360541	7R	258.216	0.00107201	2.9698
AX_99819467	7R	258.312	0.00107201	2.9698
AX_99796431	7R	258.312	0.00107201	2.9698
AX_99744806	7R	258.317	0.00107201	2.9698
AX_99627275	7R	258.322	0.000959541	3.01794
AX_99831323	7R	258.326	0.00107201	2.9698
AX_99591173	7R	259.677	0.00107201	2.9698
AX_99782118	7R	259.834	0.00107201	2.9698
AX_99281619	7R	267.866	0.00107201	2.9698
AX_99367021	7R	267.867	0.00107201	2.9698
AX_99259546	7R	267.873	0.00107201	2.9698
AX_99608693	7R	267.903	0.00107201	2.9698
AX_99557777	7R	268.093	0.00107201	2.9698
AX_99369664	7R	268.225	0.00107201	2.9698
AX_99232402	7R	268.229	0.00107201	2.9698
AX_99871549	7R	268.243	0.00107201	2.9698
AX_99767770	7R	268.245	0.00107201	2.9698
AX_99298776	7R	268.245	0.00107201	2.9698
AX_99482722	7R	268.322	0.000959541	3.01794
AX_99841987	7R	268.323	0.00107201	2.9698
AX_99402588	7R	268.33	0.00107201	2.9698
AX_99310620	7R	268.488	0.00107201	2.9698
AX_99234718	7R	268.489	0.00107201	2.9698
AX_99423804	7R	268.49	0.00107201	2.9698
AX_99632835	7R	268.49	0.00107201	2.9698
AX_99789763	7R	268.491	0.00107201	2.9698
AX_99461255	7R	268.491	0.00107201	2.9698
AX_99378177	7R	268.493	0.00107201	2.9698
AX_99320506	7R	268.558	0.00107201	2.9698
AX_99755026	7R	268.563	0.00107201	2.9698
AX_99572127	7R	268.691	0.00107201	2.9698
AX_99247130	7R	268.694	0.00107201	2.9698
AX_99244597	7R	268.694	0.00107201	2.9698
AX_99735360	7R	268.699	0.00269766	2.56901
AX_99305966	7R	268.878	0.00107201	2.9698
AX_99820044	7R	268.919	0.00107201	2.9698
AX_99821061	7R	268.921	0.00107201	2.9698
AX_99486542	7R	269.058	0.00107201	2.9698
AX_99712520	7R	269.063	0.00107201	2.9698
AX_99285440	7R	269.063	0.00107201	2.9698
AX_99474362	7R	269.064	0.00107201	2.9698
AX_99672632	7R	269.16	0.00107201	2.9698
AX_99547694	7R	269.29	0.00107201	2.9698
AX_99378377	7R	269.3	0.00107201	2.9698
AX_99583376	7R	270.364	0.00107201	2.9698
AX_99777894	7R	271.06	0.00107201	2.9698
AX_99730608	7R	271.496	0.00107201	2.9698
AX_99690158	7R	271.673	0.00107201	2.9698
AX_99416796	7R	272.543	0.00107201	2.9698
AX_99334297	7R	272.747	0.00107201	2.9698
AX_99286961	7R	272.748	0.00107201	2.9698
AX_99688527	7R	272.763	0.00107201	2.9698
AX_99768414	7R	272.763	0.00107201	2.9698
AX_99375565	7R	272.766	0.00107201	2.9698
AX_99500817	7R	272.766	0.00211238	2.67523
AX_99859864	7R	272.77	0.00107201	2.9698
AX_99237140	7R	272.772	0.00107201	2.9698
AX_99608964	7R	272.978	0.00107201	2.9698
AX_99566676	7R	273.026	0.00107201	2.9698
AX_99462145	7R	273.026	0.00107201	2.9698
AX_99771123	7R	273.026	0.00107201	2.9698
AX_99356882	7R	273.192	0.00107201	2.9698
AX_99578005	7R	273.261	0.00107201	2.9698
AX_99356695	7R	273.262	0.00107201	2.9698
AX_99300147	7R	273.333	0.00107201	2.9698
AX_99859532	7R	273.333	0.00107201	2.9698
AX_99843181	7R	273.337	0.00107201	2.9698
AX_99641093	7R	273.338	0.00107201	2.9698
AX_99842740	7R	273.338	0.00107201	2.9698
AX_99648771	7R	273.338	0.00107201	2.9698
AX_99378039	7R	273.45	0.000959541	3.01794
AX_99281914	7R	273.468	0.00107201	2.9698
AX_99474435	7R	273.468	0.00107201	2.9698
AX_99486108	7R	273.468	0.00107201	2.9698
AX_99542437	7R	273.48	0.00107201	2.9698
AX_99286622	7R	273.48	0.00107201	2.9698
AX_99563449	7R	273.513	0.00107201	2.9698
AX_99733125	7R	273.514	0.00107201	2.9698
AX_99552598	7R	273.514	0.00107201	2.9698
AX_99619327	7R	273.515	0.00107201	2.9698
AX_99660224	7R	273.524	0.00107201	2.9698
AX_99506262	7R	273.524	0.00304673	2.51617
AX_99661671	7R	273.524	0.00107201	2.9698
AX_99704458	7R	273.561	0.00107201	2.9698
AX_99255262	7R	273.61	0.00107201	2.9698
AX_99320281	7R	273.724	0.00107201	2.9698
AX_99846508	7R	273.997	0.00107201	2.9698
AX_99345711	7R	273.997	0.00107201	2.9698
AX_99272550	7R	274.036	0.00107201	2.9698
AX_99297531	7R	274.038	0.00107201	2.9698
AX_99683372	7R	274.038	0.00107201	2.9698
AX_99549668	7R	274.039	0.00107201	2.9698
AX_99710993	7R	274.039	0.00107201	2.9698
AX_99598209	7R	274.043	0.00107201	2.9698
AX_99742505	7R	275.321	0.00107201	2.9698
AX_99382647	7R	275.337	0.00107201	2.9698
AX_99560890	7R	275.337	0.00107201	2.9698
AX_99768510	7R	275.337	0.00107201	2.9698
AX_99387408	7R	275.337	0.00107201	2.9698
AX_99738447	7R	275.374	0.00107201	2.9698
AX_99476051	7R	275.376	0.00107201	2.9698
AX_99517864	7R	275.377	0.00107201	2.9698
AX_99292985	7R	275.38	0.00126846	2.89672
AX_99733129	7R	275.38	0.00107201	2.9698
AX_99780632	7R	275.867	0.00107201	2.9698
AX_99504526	7R	276.192	0.000959541	3.01794
AX_99283722	7R	276.344	0.00107201	2.9698
AX_99745932	7R	276.344	0.00107201	2.9698
AX_99587045	7R	276.424	0.00107201	2.9698
AX_99745153	7R	276.458	0.00107201	2.9698
AX_99257549	7R	276.98	0.00107201	2.9698
AX_99596811	7R	276.981	0.00107201	2.9698
AX_99299130	7R	276.995	0.00107201	2.9698
AX_99440297	7R	277.053	0.00107201	2.9698
AX_99627859	7R	277.147	0.00107201	2.9698
AX_99353125	7R	277.149	0.00107201	2.9698
AX_99624681	7R	277.152	0.00107201	2.9698
AX_99778173	7R	277.152	0.00107201	2.9698
AX_99864450	7R	277.154	0.00107201	2.9698
AX_99698948	7R	277.154	0.00107201	2.9698
AX_99867365	7R	277.216	0.00107201	2.9698
AX_99421695	7R	277.356	0.000959541	3.01794
AX_99503116	7R	277.455	0.00107201	2.9698
AX_99468671	7R	277.469	0.00107201	2.9698
AX_99593302	7R	277.469	0.00107201	2.9698
AX_99730131	7R	277.471	0.00107201	2.9698
AX_99668284	7R	277.479	0.00107201	2.9698
AX_99589784	7R	277.51	0.00107201	2.9698
AX_99372838	7R	277.693	0.00107201	2.9698
AX_99604147	7R	277.694	0.00107201	2.9698
AX_99653567	7R	277.696	0.00107201	2.9698
AX_99499150	7R	277.696	0.00107201	2.9698
AX_99372204	7R	277.697	0.00107201	2.9698
AX_99661006	7R	277.765	0.00107201	2.9698
AX_99361994	7R	277.836	0.00107201	2.9698
AX_99843060	7R	277.836	0.00107201	2.9698
AX_99242916	7R	277.836	0.00107201	2.9698
AX_99435739	7R	277.849	0.00107201	2.9698
AX_99748767	7R	277.851	0.00107201	2.9698
AX_99587430	7R	278.024	0.00107201	2.9698
AX_99653058	7R	278.026	0.00107201	2.9698
AX_99451385	7R	278.027	0.00107201	2.9698
AX_99785346	7R	278.029	0.00107201	2.9698
AX_99468789	7R	278.036	0.00107201	2.9698
AX_99373085	7R	278.158	0.00107201	2.9698
AX_99373968	7R	278.158	0.00107201	2.9698
AX_99499974	7R	278.16	0.00107201	2.9698
AX_99240653	7R	278.161	0.00107201	2.9698
AX_99433943	7R	278.334	0.000959541	3.01794
AX_99622438	7R	278.335	0.00304673	2.51617
AX_99569110	7R	278.475	0.00107201	2.9698
AX_99673592	7R	278.475	0.00107201	2.9698
AX_99565477	7R	278.476	0.00107201	2.9698
AX_99560217	7R	278.477	0.00107201	2.9698
AX_99580140	7R	278.477	0.00107201	2.9698
AX_99316888	7R	278.478	0.00107201	2.9698
AX_99850060	7R	278.478	0.00107201	2.9698
AX_99616270	7R	278.478	0.00107201	2.9698
AX_99581632	7R	278.478	0.00107201	2.9698
AX_99345016	7R	278.479	0.00107201	2.9698
AX_99580802	7R	278.487	0.00107201	2.9698
AX_99470567	7R	278.488	0.00107201	2.9698
AX_99388519	7R	278.489	0.00107201	2.9698
AX_99856341	7R	278.719	0.00107201	2.9698
AX_99345630	7R	278.833	0.00107201	2.9698
AX_99279606	7R	278.833	0.00107201	2.9698
AX_99524680	7R	278.833	0.00107201	2.9698
AX_99420072	7R	278.833	0.00107201	2.9698
AX_99773284	7R	278.834	0.00107201	2.9698
AX_99477959	7R	278.892	0.00107201	2.9698
AX_99831846	7R	278.892	0.00107201	2.9698
AX_99694292	7R	278.895	0.00107201	2.9698
AX_99749030	7R	278.899	0.00107201	2.9698
AX_99583726	7R	278.9	0.00107201	2.9698
AX_99598663	7R	278.904	0.00107201	2.9698
AX_99370298	7R	278.907	0.00107201	2.9698
AX_99863932	7R	278.907	0.00107201	2.9698
AX_99596337	7R	278.907	0.00107201	2.9698
AX_99411761	7R	279.081	0.00107201	2.9698
AX_99574659	7R	279.081	0.00107201	2.9698
AX_99684756	7R	279.445	0.000959541	3.01794
AX_99819843	7R	279.626	0.00107201	2.9698
AX_99417231	7R	279.867	0.000959541	3.01794
AX_99726296	7R	280.052	0.00107201	2.9698
AX_99601020	7R	280.053	0.00107201	2.9698
AX_99293958	7R	280.115	0.00211238	2.67523
AX_99479969	7R	280.456	0.00107201	2.9698
AX_99223580	7R	280.463	0.00107201	2.9698
AX_99729684	7R	280.466	0.00107201	2.9698
AX_99417288	7R	280.466	0.00107201	2.9698
AX_99383571	7R	280.467	0.00107201	2.9698
AX_99482448	7R	280.467	0.00107201	2.9698
AX_99445742	7R	280.664	0.00107201	2.9698
AX_99528091	7R	280.664	0.00107201	2.9698
AX_99681704	7R	280.667	0.00107201	2.9698
AX_99717753	7R	280.669	0.00107201	2.9698
AX_99851317	7R	280.672	0.00107201	2.9698
AX_99758573	7R	280.674	0.00107201	2.9698
AX_99322005	7R	280.674	0.00107201	2.9698
AX_99727428	7R	280.675	0.00107201	2.9698
AX_99618649	7R	280.676	0.00107201	2.9698
AX_99232538	7R	280.68	0.00107201	2.9698
AX_99308391	7R	280.681	0.00107201	2.9698
AX_99869291	7R	280.732	0.000959541	3.01794
AX_99513078	7R	280.745	0.00107201	2.9698
AX_99655902	7R	280.966	0.00107201	2.9698
AX_99548974	7R	280.968	0.00107201	2.9698
AX_99247434	7R	281.023	0.00107201	2.9698
AX_99505022	7R	281.028	0.00107201	2.9698
AX_99857396	7R	281.028	0.00107201	2.9698
AX_99498923	7R	281.18	0.00107201	2.9698
AX_99470277	7R	281.286	0.000959541	3.01794
AX_99596116	7R	281.294	0.00107201	2.9698
AX_99729385	7R	281.377	0.00107201	2.9698
AX_99486240	7R	281.381	0.00107201	2.9698
AX_99348332	7R	281.383	0.00107201	2.9698
AX_99825671	7R	281.384	0.00107201	2.9698
AX_99704535	7R	281.409	0.00107201	2.9698
AX_99629583	7R	281.409	0.00107201	2.9698
AX_99508399	7R	281.579	0.00107201	2.9698
AX_99688726	7R	281.726	0.00107201	2.9698
AX_99618334	7R	281.726	0.00107201	2.9698
AX_99737219	7R	281.745	0.00107201	2.9698
AX_99415042	7R	281.969	0.00107201	2.9698
AX_99470214	7R	281.969	0.00107201	2.9698
AX_99702295	7R	376.718	0.000224251	3.64926
AX_99827292	7R	631.11	0.00195854	2.70807
AX_99445571	7R	669.029	9.27985e-05	4.03246
AX_99369188	7R	834.397	0.0014268	2.84564
AX_99556908	7R	839.663	0.000926969	3.03293
AX_99579950	7R	839.663	0.000926969	3.03293
AX_99388614	7R	839.664	0.00304929	2.5158
AX_99713689	7R	839.665	0.000926969	3.03293
AX_99696270	7R	839.674	0.00304929	2.5158
AX_99232615	7R	839.675	0.000926969	3.03293
AX_99855710	7R	839.776	0.000926969	3.03293
AX_99699442	7R	839.834	0.00304929	2.5158
AX_99872682	7R	841.198	0.00304929	2.5158
AX_99257590	7R	841.198	0.00304929	2.5158
AX_99269322	7R	841.198	0.00304929	2.5158
AX_99451900	7R	841.231	0.00304929	2.5158
AX_99565792	7R	841.285	0.00304929	2.5158
AX_99306575	7R	841.923	0.00304929	2.5158
AX_99671368	7R	841.923	0.00304929	2.5158
AX_99501154	7R	841.923	0.00304929	2.5158
AX_99669242	7R	841.923	0.00304929	2.5158
AX_99236170	7R	841.926	0.00304929	2.5158
AX_99857152	7R	841.927	0.00304929	2.5158
AX_99798327	7R	842.126	0.00304929	2.5158
AX_99625608	7R	843.083	0.00304929	2.5158
AX_99588860	7R	843.091	0.00304929	2.5158
AX_99291854	7R	843.091	0.00304929	2.5158
AX_99382004	7R	843.174	0.00304929	2.5158
AX_99682390	7R	844.042	0.00267611	2.5725
AX_99574408	7R	845.474	0.00261288	2.58288
AX_99704829	7R	845.92	0.00304929	2.5158
AX_99835197	7R	849.138	0.00190622	2.71983
AX_99281865	7R	849.141	0.00190622	2.71983
AX_99329758	7R	849.239	0.00190622	2.71983
AX_99331500	7R	849.241	0.00190622	2.71983
AX_99707003	7R	849.269	0.00190622	2.71983
AX_99240405	7R	849.396	0.00190622	2.71983
AX_99872591	7R	849.396	0.00190622	2.71983
AX_99487040	7R	849.396	0.00190622	2.71983
AX_99246477	7R	849.397	0.00190622	2.71983
AX_99277572	7R	849.452	0.00190622	2.71983
AX_99593819	7R	849.454	0.00190622	2.71983
AX_99463586	7R	849.647	0.00190622	2.71983
AX_99793761	7R	850.591	0.00190622	2.71983
AX_99573180	7R	851.675	0.00190622	2.71983
AX_99434338	7R	852.135	0.00190622	2.71983
AX_99277398	7R	852.257	0.00190622	2.71983
AX_99350779	7R	852.507	0.00190622	2.71983
AX_99573888	7R	852.549	0.00190622	2.71983
AX_99232035	7R	853.05	0.00190622	2.71983
AX_99642231	7R	853.213	0.00190622	2.71983
AX_99329436	7R	853.327	0.000945064	3.02454
AX_99293791	7R	853.479	0.00190622	2.71983
AX_99253652	7R	853.668	0.00190622	2.71983
AX_99502770	7R	853.67	0.00190622	2.71983
AX_99497884	7R	853.67	0.00190622	2.71983
AX_99656956	7R	853.991	0.00190622	2.71983
AX_99677721	7R	854.04	0.00190622	2.71983
AX_99829960	7R	854.045	0.00190622	2.71983
AX_99871040	7R	854.055	0.00190622	2.71983
AX_99874863	7R	854.055	0.00190622	2.71983
AX_99639937	7R	854.056	0.00190622	2.71983
AX_99806683	7R	854.057	0.00190622	2.71983
AX_99688516	7R	854.194	0.00190622	2.71983
AX_99863723	7R	854.195	0.00190622	2.71983
AX_99879528	7R	854.195	0.00190622	2.71983
AX_99763376	7R	854.197	0.00190622	2.71983
AX_99433470	7R	854.225	0.00190622	2.71983
AX_99476639	7R	854.225	0.00190622	2.71983
AX_99558311	7R	854.226	0.00190622	2.71983
AX_99856434	7R	854.821	0.000414014	3.38298
AX_99647792	7R	857.143	0.00190622	2.71983
AX_99482127	7R	857.925	0.00085239	3.06936
AX_99778455	7R	857.925	0.00085239	3.06936
AX_99888117	7R	858.428	0.00230782	2.6368
AX_99301672	7R	858.429	0.00230782	2.6368
AX_99762494	7R	858.429	0.00230782	2.6368
AX_99429283	7R	858.429	0.00275537	2.55982
AX_99461643	7R	858.429	0.00230782	2.6368
AX_99630957	7R	859.037	0.00254923	2.59359
AX_99781019	7R	859.051	0.000408208	3.38912
AX_99835072	7R	860.093	0.00190622	2.71983
AX_99439825	7R	860.282	0.00190622	2.71983
AX_99732102	7R	860.391	0.000651474	3.1861
AX_99678489	7R	860.53	0.000651474	3.1861
AX_99541264	7R	860.534	0.000791112	3.10176
AX_99231377	7R	860.561	0.000651474	3.1861
AX_99351021	7R	860.561	0.000651474	3.1861
AX_99757405	7R	861.808	0.00156506	2.80547
AX_99761408	7R	861.808	0.00156506	2.80547
AX_99346324	7R	861.885	0.00156506	2.80547
AX_99321185	7R	861.885	0.00156506	2.80547
AX_99552393	7R	861.885	0.00156506	2.80547
AX_99562863	7R	861.885	0.00156506	2.80547
AX_99754481	7R	861.885	0.00156506	2.80547
AX_99404696	7R	874.967	0.00267896	2.57203
AX_99756944	7R	884.434	0.00230418	2.63748
AX_99476054	7R	884.449	0.00230418	2.63748
AX_99721561	7R	885.418	0.00230418	2.63748
AX_99885736	7R	890.111	1.89896e-07	6.72148
AX_99449857	7R	890.394	0.00230418	2.63748
AX_99852839	7R	891.098	0.00230418	2.63748
AX_99668583	7R	893.855	0.00230418	2.63748
AX_99710892	7R	893.862	0.00230418	2.63748
AX_99746670	7R	895.543	0.00230418	2.63748
AX_99655712	7R	895.544	0.00230418	2.63748
AX_99369729	7R	895.63	0.000467623	3.3301
AX_99749833	7R	899.348	0.00230418	2.63748
AX_99325940	7R	899.348	0.00230418	2.63748
AX_99259129	Un	14.2849	0.00251864	2.59883
AX_99364006	Un	22.9409	0.00239389	2.6209
AX_99486723	Un	43.5837	0.000959541	3.01794
AX_99708530	Un	43.5855	0.000959541	3.01794
AX_99506470	Un	43.7948	0.00107201	2.9698
AX_99268954	Un	46.7236	0.00107201	2.9698
AX_99838646	Un	47.1086	0.00107201	2.9698
AX_99260042	Un	47.1621	0.00107201	2.9698
AX_99707603	Un	48.9752	0.00196128	2.70746
AX_99579918	Un	48.9753	0.00196128	2.70746
AX_99745058	Un	49.0251	0.00196128	2.70746
AX_99436165	Un	63.4976	0.00190622	2.71983
AX_99239934	Un	63.8827	0.00145767	2.83634
AX_99875746	Un	68.7184	0.00230418	2.63748
AX_99315608	Un	69.2156	0.001551	2.80939
AX_99699658	Un	75.736	0.00192956	2.71454
AX_99480452	Un	75.7361	0.00192956	2.71454
AX_99726952	Un	75.7724	0.00192956	2.71454
AX_99807825	Un	75.7756	0.00192956	2.71454
AX_99282301	Un	112.427	0.00107201	2.9698
AX_99556036	Un	112.428	0.00107201	2.9698
AX_99542073	Un	112.449	0.00107201	2.9698
AX_99254616	Un	112.451	0.00107201	2.9698
AX_99524313	Un	112.452	0.00107201	2.9698
AX_99789951	Un	112.452	0.00107201	2.9698
AX_99819269	Un	112.455	0.00107201	2.9698
AX_99479063	Un	112.459	0.00107201	2.9698
AX_99296854	Un	112.462	0.00107201	2.9698
AX_99278055	Un	112.508	0.00107201	2.9698
AX_99710505	Un	112.511	0.00107201	2.9698
AX_99754957	Un	112.515	0.00107201	2.9698
AX_99232444	Un	112.517	0.00107201	2.9698
AX_99402174	Un	112.519	0.00107201	2.9698
AX_99446092	Un	112.519	0.00107201	2.9698
AX_99861288	Un	112.53	0.00107201	2.9698
AX_99337523	Un	112.59	0.00107201	2.9698
AX_99710687	Un	112.59	0.00107201	2.9698
AX_99596094	Un	112.615	0.00107201	2.9698
AX_99732049	Un	112.615	0.00107201	2.9698
AX_99336277	Un	112.625	0.00107201	2.9698
AX_99264670	Un	112.636	0.00107201	2.9698
AX_99621336	Un	112.692	0.00107201	2.9698
AX_99248890	Un	112.706	0.00107201	2.9698
AX_99673962	Un	112.739	0.00107201	2.9698
AX_99583449	Un	112.74	0.00107201	2.9698
AX_99428673	Un	112.741	0.00107201	2.9698
AX_99709842	Un	112.741	0.00107201	2.9698
AX_99828440	Un	112.742	0.00107201	2.9698
AX_99471194	Un	112.743	0.00107201	2.9698
AX_99845533	Un	112.745	0.00107201	2.9698
AX_99819823	Un	112.745	0.00107201	2.9698
AX_99554929	Un	112.745	0.00107201	2.9698
AX_99570470	Un	112.745	0.00107201	2.9698
AX_99583505	Un	112.814	0.00107201	2.9698
AX_99554766	Un	112.815	0.00107201	2.9698
AX_99593411	Un	112.827	0.00107201	2.9698
AX_99829491	Un	112.828	0.00107201	2.9698
AX_99534482	Un	112.828	0.00107201	2.9698
AX_99317928	Un	112.83	0.00107201	2.9698
AX_99418003	Un	112.832	0.00304673	2.51617
AX_99347195	Un	112.833	0.00107201	2.9698
AX_99649350	Un	112.833	0.00107201	2.9698
AX_99522826	Un	112.833	0.00107201	2.9698
AX_99842775	Un	112.966	0.00107201	2.9698
AX_99799089	Un	112.966	0.00107201	2.9698
AX_99661000	Un	112.966	0.000459514	3.3377
AX_99667584	Un	112.966	0.00107201	2.9698
AX_99396432	Un	112.967	0.00107201	2.9698
AX_99447135	Un	112.967	0.00107201	2.9698
AX_99236275	Un	112.967	0.00107201	2.9698
AX_99391279	Un	112.967	0.00107201	2.9698
AX_99700654	Un	112.974	0.00107201	2.9698
AX_99685551	Un	156.708	0.00304929	2.5158
AX_99774136	Un	178.577	0.00107201	2.9698
AX_99281104	Un	182.411	0.00156543	2.80537
AX_99462550	Un	220.57	0.00241197	2.61763
AX_99748397	Un	232.749	0.00107201	2.9698
AX_99524086	Un	242.422	0.00107201	2.9698
AX_99571327	Un	262.447	0.00107201	2.9698
AX_99832939	Un	262.451	0.00107201	2.9698
AX_99832736	Un	262.452	0.00107201	2.9698
AX_99414609	Un	262.452	0.00107201	2.9698
AX_99547555	Un	262.452	0.00107201	2.9698
AX_99246782	Un	279.407	0.00107201	2.9698
AX_99879150	Un	279.411	0.00107201	2.9698
AX_99558739	Un	279.416	0.00107201	2.9698
AX_99837315	Un	279.898	0.00226993	2.64399
AX_99334843	Un	280.558	0.00192956	2.71454
AX_99844187	Un	280.568	0.00192956	2.71454
AX_99516583	Un	280.568	0.00192956	2.71454
AX_99320211	Un	284.923	0.00190622	2.71983
AX_99718546	Un	289.717	0.00251864	2.59883
AX_99584580	Un	296.915	0.00192956	2.71454
AX_99354923	Un	296.932	0.00192956	2.71454
AX_99431568	Un	311.658	0.000959541	3.01794
AX_99328632	Un	326.156	0.00151063	2.82084
AX_99516509	Un	326.156	0.00151063	2.82084
AX_99429708	Un	331.837	0.00107201	2.9698
AX_99307469	Un	331.837	0.00107201	2.9698
AX_99690608	Un	332.053	0.00107201	2.9698
AX_99766486	Un	332.053	0.000959541	3.01794
AX_99389697	Un	332.053	0.00107201	2.9698
AX_99651877	Un	332.053	0.00107201	2.9698
AX_99300120	Un	332.054	0.00107201	2.9698
AX_99269535	Un	332.417	0.00107201	2.9698
AX_99571176	Un	333.916	0.00107201	2.9698
AX_99518472	Un	333.918	0.00107201	2.9698
AX_99545371	Un	333.918	0.00107201	2.9698
AX_99643828	Un	335.624	0.00107201	2.9698
AX_99576045	Un	344.29	0.00145309	2.83771
AX_99552271	Un	352.682	0.00107201	2.9698
AX_99742119	Un	352.683	0.00107201	2.9698
AX_99403187	Un	352.69	0.00107201	2.9698
AX_99358960	Un	354.328	0.00256789	2.59042
AX_99851853	Un	378.19	0.00107201	2.9698
AX_99602817	Un	378.191	0.00107201	2.9698
AX_99475142	Un	422.086	0.00135571	2.86783
AX_99682966	Un	456.358	0.00107201	2.9698
AX_99515464	Un	458.328	0.00107201	2.9698
AX_99688501	Un	458.328	0.00107201	2.9698
AX_99721060	Un	484.537	0.00206119	2.68588
AX_99315338	Un	498.105	0.000518671	3.28511
AX_99410511	Un	518.938	0.00107201	2.9698
AX_99643691	Un	518.938	0.00107201	2.9698
AX_99643630	Un	522.062	0.00164951	2.78265
AX_99412666	Un	522.111	0.00107201	2.9698
AX_99375024	Un	548.598	0.00107201	2.9698
AX_99673791	Un	588.268	0.00314754	2.50203
AX_99818846	Un	607.208	0.00107201	2.9698
AX_99771372	Un	617.658	0.00171206	2.76648

## Sheet: N13_R
Supplementary table S5: Top 1000 powdery mildew resistance associated 600K SNP markers from BLINK Genome-wide association study on 92 Nordic Seed hybrid rye (Secale cereale L.) elite restorer breeding lines using BLUP estimated resistance value towards N13 Bgs population
Marker ID	Chromosome	Position (Mbp)	P value	LOD
AX_99792106	1R	3.19864	0.010245	1.98949
AX_99838824	1R	3.19881	0.00498396	2.30243
AX_99843189	1R	4.49177	0.0106967	1.97075
AX_99244429	1R	4.59598	0.005026	2.29878
AX_99275606	1R	4.61589	0.00120662	2.91843
AX_99664209	1R	4.82812	0.005026	2.29878
AX_99295423	1R	5.28824	0.00728902	2.13733
AX_99851368	1R	5.31314	0.00641936	2.19251
AX_99889597	1R	5.31315	0.00780893	2.10741
AX_99395996	1R	5.87443	0.00687379	2.1628
AX_99844035	1R	5.98599	0.00564405	2.24841
AX_99485581	1R	6.19486	0.00901637	2.04497
AX_99274972	1R	6.87154	0.00674668	2.17091
AX_99318772	1R	9.05364	0.00781612	2.10701
AX_99275311	1R	316.118	0.0108789	1.96342
AX_99348805	1R	411.79	0.00726481	2.13878
AX_99889032	1R	411.79	0.00483273	2.31581
AX_99651213	1R	411.791	0.0068031	2.16729
AX_99861788	1R	411.791	0.00574924	2.24039
AX_99356034	1R	412.045	0.00564799	2.24811
AX_99543372	1R	412.05	0.00464107	2.33338
AX_99376724	1R	412.05	0.00838236	2.07663
AX_99290715	1R	412.05	0.00838236	2.07663
AX_99712106	1R	412.05	0.00763329	2.11729
AX_99846748	1R	412.229	0.00838236	2.07663
AX_99245089	1R	412.23	0.00464107	2.33338
AX_99676430	1R	412.437	0.0110545	1.95646
AX_99822983	1R	412.438	0.00624991	2.20413
AX_99328977	1R	412.463	0.00464107	2.33338
AX_99556361	1R	412.837	0.00268336	2.57132
AX_99584999	1R	412.838	0.00131995	2.87944
AX_99366661	1R	414.229	0.00857257	2.06689
AX_99455675	1R	414.23	0.0100127	1.99945
AX_99743028	1R	414.23	0.00574924	2.24039
AX_99821864	1R	414.232	0.0068031	2.16729
AX_99222684	1R	414.517	0.00406837	2.39058
AX_99430478	1R	414.517	0.00574924	2.24039
AX_99792806	1R	414.552	0.0100127	1.99945
AX_99665052	1R	414.669	0.0068031	2.16729
AX_99731567	1R	414.669	0.00574924	2.24039
AX_99454572	1R	414.67	0.0068031	2.16729
AX_99416408	1R	414.672	0.00574924	2.24039
AX_99656260	1R	414.672	0.0102441	1.98953
AX_99875323	1R	414.673	0.00483273	2.31581
AX_99522875	1R	414.674	0.00483273	2.31581
AX_99299440	1R	414.677	0.0068031	2.16729
AX_99414641	1R	414.678	0.0068031	2.16729
AX_99615864	1R	414.679	0.00857257	2.06689
AX_99610988	1R	414.681	0.0068031	2.16729
AX_99391997	1R	414.685	0.00765425	2.1161
AX_99604984	1R	414.686	0.00857257	2.06689
AX_99450945	1R	414.92	0.0019022	2.72074
AX_99688657	1R	414.921	0.00323088	2.49068
AX_99503529	1R	415.153	0.00420133	2.37661
AX_99332914	1R	415.211	0.00801532	2.09608
AX_99806385	1R	415.213	0.00352797	2.45247
AX_99473348	1R	415.213	0.00799825	2.09701
AX_99406178	1R	415.214	0.00742276	2.12943
AX_99393627	1R	415.214	0.0019022	2.72074
AX_99812229	1R	415.32	0.00441399	2.35517
AX_99252850	1R	415.358	0.0019022	2.72074
AX_99857902	1R	415.363	0.0019022	2.72074
AX_99723319	1R	415.363	0.0019022	2.72074
AX_99589826	1R	415.364	0.00250053	2.60197
AX_99853548	1R	415.364	0.0025601	2.59174
AX_99574160	1R	415.364	0.00205443	2.68731
AX_99774096	1R	415.364	0.00250053	2.60197
AX_99672703	1R	415.369	0.00125503	2.90135
AX_99490208	1R	415.372	0.00691618	2.16013
AX_99678677	1R	415.373	0.00985127	2.00651
AX_99333256	1R	415.385	0.00205443	2.68731
AX_99460846	1R	415.385	0.00205443	2.68731
AX_99331313	1R	415.444	0.00529397	2.27622
AX_99596249	1R	415.449	0.00195118	2.7097
AX_99626282	1R	415.45	0.0019022	2.72074
AX_99577656	1R	415.604	0.00420133	2.37661
AX_99321184	1R	415.657	0.010592	1.97502
AX_99809188	1R	415.714	0.00235042	2.62885
AX_99597606	1R	415.72	0.0039831	2.39978
AX_99438769	1R	415.74	0.00374699	2.42632
AX_99665615	1R	415.771	0.00539622	2.26791
AX_99566755	1R	415.819	0.00855957	2.06755
AX_99268940	1R	415.981	0.00900403	2.04556
AX_99448774	1R	416.004	0.00304318	2.51667
AX_99842033	1R	416.202	0.00265674	2.57565
AX_99706375	1R	416.203	0.00144812	2.8392
AX_99404012	1R	417.546	0.00929516	2.03174
AX_99231340	1R	418.323	0.00671617	2.17288
AX_99502442	1R	418.821	0.00870189	2.06039
AX_99784972	1R	418.998	0.00645486	2.19011
AX_99307711	1R	419.025	0.00671617	2.17288
AX_99681774	1R	419.817	0.00671617	2.17288
AX_99850743	1R	419.817	0.00584661	2.2331
AX_99440127	1R	419.818	0.00671617	2.17288
AX_99468146	1R	420.046	0.00988574	2.00499
AX_99817750	1R	420.406	0.00657968	2.1818
AX_99556892	1R	421.015	0.00671617	2.17288
AX_99262028	1R	421.377	0.00856121	2.06746
AX_99235581	1R	421.378	0.00838236	2.07663
AX_99592462	1R	421.389	0.00657968	2.1818
AX_99567366	1R	421.905	0.0063784	2.19529
AX_99724434	1R	423.061	0.00564799	2.24811
AX_99500283	1R	423.485	0.00574924	2.24039
AX_99747523	1R	423.486	0.00722641	2.14108
AX_99399537	1R	423.486	0.0100127	1.99945
AX_99367211	1R	423.486	0.0100127	1.99945
AX_99536807	1R	423.778	0.00564799	2.24811
AX_99611467	1R	423.778	0.00763329	2.11729
AX_99850500	1R	423.778	0.00564799	2.24811
AX_99591628	1R	423.779	0.00805533	2.09392
AX_99683690	1R	423.959	0.00337754	2.4714
AX_99679247	1R	423.959	0.00571114	2.24328
AX_99702279	1R	424.217	0.00974456	2.01124
AX_99785463	1R	424.468	0.0101938	1.99166
AX_99301347	1R	426.928	0.00303447	2.51792
AX_99367005	1R	427.37	0.00628491	2.2017
AX_99435881	1R	427.377	0.0107831	1.96726
AX_99665725	1R	427.432	0.00316469	2.49967
AX_99493343	1R	427.443	0.00860518	2.06524
AX_99335417	1R	427.884	0.00860518	2.06524
AX_99732961	1R	427.884	0.00982092	2.00785
AX_99570172	1R	428.083	0.00947124	2.02359
AX_99535883	1R	429.355	0.00555946	2.25497
AX_99502466	1R	429.36	0.00933662	2.02981
AX_99641191	1R	429.51	0.0042563	2.37097
AX_99879900	1R	429.511	0.00983883	2.00706
AX_99607198	1R	429.512	0.0071864	2.14349
AX_99252860	1R	429.543	0.00565018	2.24794
AX_99450594	1R	429.543	0.00860518	2.06524
AX_99329054	1R	429.93	0.00382725	2.41711
AX_99808677	1R	429.932	0.0054624	2.26262
AX_99313913	1R	432.688	0.00523399	2.28117
AX_99794693	1R	437.604	0.00574485	2.24072
AX_99232267	1R	438.868	0.0054624	2.26262
AX_99524943	1R	439.989	0.00748126	2.12603
AX_99799851	1R	440.795	0.00453554	2.34337
AX_99364774	1R	440.796	0.00390184	2.40873
AX_99241799	1R	440.802	0.00385666	2.41379
AX_99780208	1R	440.936	0.00665257	2.17701
AX_99528041	1R	441.085	0.00913677	2.03921
AX_99759352	1R	441.251	0.0038674	2.41258
AX_99342399	1R	441.416	0.00860518	2.06524
AX_99507467	1R	441.5	0.0054624	2.26262
AX_99635444	1R	441.576	0.00134419	2.87154
AX_99704483	1R	441.58	0.00635099	2.19716
AX_99687547	1R	441.586	0.00860518	2.06524
AX_99806766	1R	441.586	0.00860518	2.06524
AX_99793437	1R	441.586	0.0039827	2.39982
AX_99767026	1R	441.587	0.00743637	2.12864
AX_99811695	1R	441.587	0.0103602	1.98463
AX_99885112	1R	441.589	0.00523317	2.28123
AX_99547773	1R	441.594	0.00860518	2.06524
AX_99592722	1R	441.991	0.00978511	2.00943
AX_99715004	1R	441.992	0.0032706	2.48537
AX_99407921	1R	442.032	0.00592409	2.22738
AX_99460171	1R	442.032	0.007758	2.11025
AX_99381979	1R	442.033	0.00737733	2.1321
AX_99718340	1R	442.321	0.00592409	2.22738
AX_99320946	1R	442.321	0.007758	2.11025
AX_99529987	1R	442.414	0.00707144	2.15049
AX_99280469	1R	442.414	0.00860518	2.06524
AX_99688778	1R	442.414	0.00860518	2.06524
AX_99238948	1R	442.811	0.00860518	2.06524
AX_99328724	1R	442.811	0.00860518	2.06524
AX_99456531	1R	442.813	0.0039827	2.39982
AX_99728949	1R	442.816	0.00860518	2.06524
AX_99530058	1R	442.898	0.00274467	2.56151
AX_99689868	1R	442.9	0.00332128	2.47869
AX_99578540	1R	442.972	0.00512491	2.29031
AX_99452917	1R	442.974	0.00990432	2.00418
AX_99646974	1R	443	0.00332128	2.47869
AX_99654111	1R	443.002	0.00512491	2.29031
AX_99852393	1R	443.006	0.00512491	2.29031
AX_99503819	1R	443.007	0.00512491	2.29031
AX_99585967	1R	443.033	0.00407644	2.38972
AX_99459606	1R	443.098	0.00757247	2.12076
AX_99426903	1R	444.494	0.00395149	2.40324
AX_99402818	1R	444.494	0.00275784	2.55943
AX_99572158	1R	444.833	0.0078895	2.10295
AX_99598976	1R	444.835	0.00316398	2.49977
AX_99663480	1R	444.835	0.00275784	2.55943
AX_99594184	1R	444.903	0.00341275	2.4669
AX_99379038	1R	445.473	0.00749736	2.12509
AX_99694837	1R	445.473	0.00511384	2.29125
AX_99645910	1R	446.124	0.00395149	2.40324
AX_99521443	1R	446.186	0.00362472	2.44073
AX_99255964	1R	446.186	0.00263293	2.57956
AX_99281017	1R	446.187	0.00230913	2.63655
AX_99241408	1R	446.188	0.00234787	2.62933
AX_99486626	1R	446.188	0.00263293	2.57956
AX_99588990	1R	446.189	0.00296287	2.52829
AX_99342895	1R	448.858	0.00288562	2.53976
AX_99612329	1R	449.23	0.00288562	2.53976
AX_99444131	1R	449.235	0.0092352	2.03455
AX_99718011	1R	449.31	0.0011932	2.92329
AX_99591889	1R	449.313	0.00248309	2.60501
AX_99543534	1R	456.581	0.00429664	2.36687
AX_99399572	1R	462.116	0.00361187	2.44227
AX_99389304	1R	462.125	0.00881266	2.05489
AX_99539892	1R	462.125	0.00881266	2.05489
AX_99461601	1R	463.113	0.00943843	2.0251
AX_99828777	1R	463.114	0.00365211	2.43746
AX_99749048	1R	463.115	0.00124183	2.90594
AX_99845578	1R	463.115	0.0030056	2.52207
AX_99470186	1R	463.115	0.00148307	2.82884
AX_99776360	1R	463.115	0.00242551	2.6152
AX_99733058	1R	463.115	0.00148818	2.82734
AX_99365389	1R	463.116	0.00557946	2.25341
AX_99587934	1R	463.321	0.00482794	2.31624
AX_99572535	1R	463.404	0.00298107	2.52563
AX_99327267	1R	463.405	0.00209173	2.67949
AX_99523783	1R	472.51	0.00847611	2.0718
AX_99809530	1R	475.278	0.00420003	2.37675
AX_99717289	1R	475.284	0.00700192	2.15478
AX_99594039	1R	476.109	0.00911437	2.04027
AX_99582241	1R	508.298	0.011052	1.95656
AX_99771837	1R	511.278	0.0101982	1.99148
AX_99559712	1R	511.28	0.0101982	1.99148
AX_99618676	1R	511.282	0.010847	1.96469
AX_99656797	1R	511.67	0.00472769	2.32535
AX_99482898	1R	516.586	0.0107187	1.96986
AX_99347579	1R	516.587	0.0107187	1.96986
AX_99426343	1R	516.587	0.0107187	1.96986
AX_99671366	1R	516.587	0.00808739	2.09219
AX_99392915	1R	517.073	0.00808739	2.09219
AX_99355089	1R	519.721	0.0109845	1.95922
AX_99488309	1R	519.843	0.0109845	1.95922
AX_99809127	1R	526.443	0.00621677	2.20644
AX_99405522	1R	526.443	0.00621677	2.20644
AX_99654895	1R	526.443	0.00621677	2.20644
AX_99624737	1R	526.922	0.0110712	1.95581
AX_99347426	1R	527.659	0.00570309	2.24389
AX_99706070	1R	530.895	0.00862893	2.06404
AX_99233605	1R	530.897	0.00851696	2.06972
AX_99625617	1R	530.898	0.0067974	2.16766
AX_99319917	1R	530.926	0.00952827	2.02099
AX_99833800	1R	530.926	0.00952827	2.02099
AX_99670744	1R	619.046	0.0107644	1.96801
AX_99382974	1R	634.496	0.00851286	2.06992
AX_99393849	1R	635.284	0.0089798	2.04673
AX_99779707	1R	635.287	0.00320665	2.49395
AX_99235329	1R	635.29	0.0040271	2.39501
AX_99281159	1R	649.061	0.0106145	1.9741
AX_99719247	1R	654.817	0.00953848	2.02052
AX_99680012	1R	654.817	0.0109747	1.95961
AX_99487567	1R	655.028	0.0023743	2.62446
AX_99699124	1R	655.168	0.00668225	2.17508
AX_99500957	1R	660.212	0.0101587	1.99316
AX_99521715	1R	664.909	0.0106957	1.97079
AX_99355053	1R	673.19	0.00275959	2.55916
AX_99770756	1R	673.226	0.0102648	1.98865
AX_99572017	1R	673.538	0.00660444	2.18016
AX_99267047	1R	716.609	7.47272e-08	7.12652
AX_99875307	2R	0.00273	0.00873324	2.05882
AX_99673473	2R	1.14444	0.00594619	2.22576
AX_99521250	2R	31.5133	0.00928027	2.03244
AX_99678231	2R	32.9528	0.0084265	2.07435
AX_99714696	2R	34.9588	0.0107325	1.9693
AX_99341176	2R	63.9565	0.00716701	2.14466
AX_99697078	2R	774.975	0.00278443	2.55526
AX_99375039	2R	775.035	0.0018548	2.7317
AX_99816574	2R	777.631	0.00784169	2.10559
AX_99715386	2R	777.951	0.00683691	2.16514
AX_99411182	2R	777.951	0.00683691	2.16514
AX_99783415	2R	777.951	0.00805816	2.09376
AX_99859262	2R	777.952	0.00722703	2.14104
AX_99508168	2R	777.958	0.0041749	2.37935
AX_99499849	2R	777.962	0.00899244	2.04612
AX_99515073	2R	777.962	0.00899244	2.04612
AX_99244284	2R	777.962	0.00392295	2.40639
AX_99364415	2R	779.258	0.00362146	2.44112
AX_99643117	2R	779.258	0.00427268	2.3693
AX_99649958	2R	779.38	0.000321289	3.4931
AX_99252126	2R	779.384	0.000318577	3.49679
AX_99815542	2R	779.473	0.0102966	1.9873
AX_99241163	2R	779.619	0.00851017	2.07006
AX_99522966	2R	781.755	0.0034674	2.46
AX_99490937	2R	781.757	0.00865114	2.06293
AX_99487740	2R	781.757	0.00313226	2.50414
AX_99682495	2R	781.905	0.000791676	3.10145
AX_99595988	2R	781.905	0.00235066	2.62881
AX_99505631	2R	781.905	0.00235066	2.62881
AX_99401871	2R	781.906	0.00235066	2.62881
AX_99772259	2R	781.906	0.00134034	2.87279
AX_99865692	2R	781.907	0.00224274	2.64922
AX_99758944	2R	781.909	0.0007038	3.15255
AX_99663379	2R	781.91	0.00355291	2.44942
AX_99820895	2R	781.911	0.00352663	2.45264
AX_99749410	2R	781.911	0.00385907	2.41352
AX_99620182	2R	781.913	0.00418723	2.37807
AX_99504766	2R	782.005	0.00385907	2.41352
AX_99848622	2R	782.006	0.00116641	2.93315
AX_99805227	2R	782.285	0.00203169	2.69214
AX_99682551	2R	782.423	0.000183229	3.73701
AX_99789509	2R	783.32	0.0079525	2.0995
AX_99648795	2R	783.322	0.00676228	2.16991
AX_99629947	2R	783.324	0.00587157	2.23125
AX_99281690	2R	783.327	0.001382	2.85949
AX_99806604	2R	783.331	0.00318001	2.49757
AX_99407283	2R	783.331	0.00236941	2.62536
AX_99653186	2R	783.332	0.0111663	1.95209
AX_99455484	2R	783.553	0.00765036	2.11632
AX_99351541	2R	783.696	0.000546165	3.26268
AX_99536515	2R	783.854	0.00105755	2.9757
AX_99611749	2R	784.024	5.87453e-06	5.23103
AX_99250085	2R	784.025	0.00435094	2.36142
AX_99283378	2R	784.035	0.00618066	2.20897
AX_99438636	2R	784.045	0.0076308	2.11743
AX_99644281	2R	784.045	0.00743094	2.12896
AX_99582406	2R	784.045	0.00796729	2.09869
AX_99552576	2R	784.045	0.00796729	2.09869
AX_99311877	2R	784.046	0.000221125	3.65536
AX_99295408	2R	784.047	0.0106887	1.97108
AX_99351610	2R	784.047	0.00999528	2.00021
AX_99375087	2R	784.049	0.00992836	2.00312
AX_99521613	2R	784.049	0.0099806	2.00084
AX_99749945	2R	784.05	0.000153351	3.81431
AX_99374353	2R	784.051	0.000752538	3.12347
AX_99859520	2R	784.104	0.00152165	2.81769
AX_99670106	2R	784.108	0.00150613	2.82214
AX_99334471	2R	784.108	0.000149151	3.82637
AX_99352632	2R	784.203	0.00131167	2.88218
AX_99689367	2R	784.32	0.00166706	2.77805
AX_99394466	2R	784.33	0.000209947	3.67789
AX_99405427	2R	784.73	0.00525815	2.27917
AX_99334011	2R	784.76	0.00259594	2.58571
AX_99732191	2R	784.798	0.00131167	2.88218
AX_99616656	2R	784.867	0.000961045	3.01726
AX_99574595	2R	784.868	0.00103106	2.98672
AX_99498058	2R	784.868	0.00388123	2.41103
AX_99833555	2R	784.868	0.00104413	2.98125
AX_99678329	2R	784.868	0.00104413	2.98125
AX_99538054	2R	784.869	0.00104413	2.98125
AX_99460817	2R	784.869	0.00103106	2.98672
AX_99255231	2R	784.87	0.00191498	2.71783
AX_99310558	2R	784.871	0.000344268	3.4631
AX_99783018	2R	784.871	0.00297574	2.52641
AX_99461017	2R	785.227	0.00940989	2.02642
AX_99761523	2R	785.23	0.00329025	2.48277
AX_99679054	2R	785.231	0.00539635	2.2679
AX_99345002	2R	785.231	0.00178733	2.74779
AX_99396271	2R	785.538	0.00880307	2.05537
AX_99648675	2R	785.576	0.00722977	2.14088
AX_99826669	2R	785.58	0.00678041	2.16874
AX_99521219	2R	785.58	0.00678041	2.16874
AX_99260291	2R	785.58	0.00766387	2.11555
AX_99269393	2R	785.58	0.00678041	2.16874
AX_99832521	2R	785.581	0.00722977	2.14088
AX_99658865	2R	785.827	0.00822283	2.08498
AX_99437039	2R	786.111	0.00114558	2.94098
AX_99864725	2R	787.281	0.00070428	3.15225
AX_99303240	2R	787.519	0.0111912	1.95112
AX_99562291	2R	787.519	0.011159	1.95238
AX_99817887	2R	787.519	0.011159	1.95238
AX_99334045	2R	787.519	0.011159	1.95238
AX_99362250	2R	787.594	0.00299415	2.52373
AX_99593258	2R	787.595	0.00990809	2.00401
AX_99856547	2R	787.595	0.0101315	1.99433
AX_99608394	2R	787.617	0.00299415	2.52373
AX_99281670	2R	787.688	0.00303045	2.51849
AX_99547910	2R	787.688	0.000786819	3.10413
AX_99633743	2R	787.707	0.00284283	2.54625
AX_99410660	2R	787.773	0.00298945	2.52441
AX_99233842	2R	787.836	0.00306757	2.51321
AX_99560395	2R	787.849	0.002528	2.59722
AX_99247187	2R	787.849	0.00830835	2.08049
AX_99715894	2R	787.85	0.000112939	3.94716
AX_99264588	2R	788.023	0.00414322	2.38266
AX_99767837	2R	788.129	0.000661752	3.1793
AX_99432404	2R	788.133	0.0021248	2.67268
AX_99628159	2R	788.133	0.000534805	3.2718
AX_99589788	2R	788.133	0.000487082	3.3124
AX_99398013	2R	788.134	0.000115273	3.93827
AX_99614374	2R	788.134	0.00177682	2.75036
AX_99477170	2R	788.135	0.0021248	2.67268
AX_99699678	2R	788.141	0.000487082	3.3124
AX_99518971	2R	788.142	0.000665088	3.17712
AX_99436118	2R	788.142	0.000487082	3.3124
AX_99321558	2R	789.179	0.00255996	2.59177
AX_99390025	2R	789.179	0.00255996	2.59177
AX_99563744	2R	789.18	0.0020979	2.67822
AX_99521081	2R	789.18	0.000531948	3.27413
AX_99521164	2R	789.311	0.000267391	3.57285
AX_99701418	2R	789.311	0.00255836	2.59204
AX_99758110	2R	789.589	0.00192745	2.71502
AX_99378456	2R	789.606	0.00749271	2.12536
AX_99764576	2R	789.606	0.00749271	2.12536
AX_99345353	2R	789.606	0.00749271	2.12536
AX_99421787	2R	789.849	0.00440529	2.35603
AX_99626050	2R	789.881	0.0017716	2.75163
AX_99383668	2R	789.97	0.000208456	3.68099
AX_99450537	2R	789.97	0.000296089	3.52858
AX_99443025	2R	789.971	0.00059449	3.22586
AX_99727077	2R	790.041	0.00431426	2.36509
AX_99784828	2R	790.157	0.00116508	2.93365
AX_99319292	2R	790.33	0.0105301	1.97757
AX_99615960	2R	790.33	0.0108164	1.96592
AX_99423660	2R	790.332	0.00576305	2.23935
AX_99703251	2R	791.132	0.00213058	2.6715
AX_99705214	2R	791.141	0.00615419	2.21083
AX_99271953	2R	791.149	0.00778402	2.1088
AX_99590664	2R	791.15	0.00439443	2.3571
AX_99493278	2R	791.166	0.00146224	2.83498
AX_99561892	2R	791.167	0.00936924	2.0283
AX_99854404	2R	791.413	0.00191727	2.71732
AX_99682051	2R	793.72	0.00943239	2.02538
AX_99525291	2R	793.736	0.0093569	2.02887
AX_99727253	2R	793.76	0.00558724	2.2528
AX_99771885	2R	794.374	0.0079726	2.0984
AX_99439011	2R	794.438	0.00636669	2.19609
AX_99888429	2R	794.561	0.00278289	2.5555
AX_99318936	2R	794.561	0.00642131	2.19238
AX_99592656	2R	794.562	0.0031553	2.50096
AX_99773186	2R	794.838	0.00609297	2.21517
AX_99438612	2R	794.838	0.00685004	2.16431
AX_99709653	2R	794.839	0.00561234	2.25086
AX_99325346	2R	795.025	0.00402755	2.39496
AX_99224987	2R	795.054	0.00870905	2.06003
AX_99693115	2R	797.414	0.00668672	2.17479
AX_99385151	2R	797.869	0.0105059	1.97857
AX_99496619	2R	811.469	0.0077817	2.10893
AX_99880028	2R	831.291	0.00418793	2.378
AX_99308262	2R	831.31	0.00327864	2.48431
AX_99604173	2R	832.93	0.00305823	2.51453
AX_99332919	2R	883.776	0.0087051	2.06023
AX_99720002	2R	884.286	0.00113743	2.94408
AX_99862756	2R	884.286	0.00113743	2.94408
AX_99532335	2R	885.519	0.00956536	2.0193
AX_99233366	2R	887.432	0.00616621	2.20998
AX_99772115	2R	898.538	0.00730608	2.13632
AX_99661396	2R	898.545	0.00671657	2.17285
AX_99441822	2R	898.661	0.00280762	2.55166
AX_99236475	2R	898.671	0.0104884	1.97929
AX_99737724	2R	900.647	0.00741758	2.12974
AX_99822161	2R	904.111	0.00865866	2.06255
AX_99574599	2R	915.03	0.00957492	2.01886
AX_99636122	2R	922.362	0.00402181	2.39558
AX_99268747	2R	925.892	0.0107774	1.96749
AX_99260321	3R	5.28901	0.0111769	1.95168
AX_99788360	3R	5.30885	0.00837496	2.07702
AX_99858994	3R	15.506	0.00951832	2.02144
AX_99834300	3R	15.7809	0.0104246	1.98194
AX_99468538	3R	15.7813	0.00647638	2.18867
AX_99778266	3R	15.782	0.00647638	2.18867
AX_99624691	3R	15.7836	0.00540504	2.2672
AX_99560962	3R	15.7837	0.0058186	2.23518
AX_99291207	3R	15.7889	0.0102043	1.99122
AX_99847650	3R	15.8174	0.00990952	2.00395
AX_99484112	3R	15.8176	0.00593261	2.22675
AX_99317369	3R	16.0494	0.00985157	2.00649
AX_99544473	3R	16.1522	0.00749378	2.1253
AX_99778110	3R	16.2568	0.0064848	2.1881
AX_99334846	3R	16.2572	0.00146108	2.83533
AX_99493753	3R	34.357	0.0106231	1.97375
AX_99687702	3R	77.9284	0.0108619	1.96409
AX_99698886	3R	135.718	0.00862696	2.06414
AX_99743497	3R	172.135	0.0093972	2.027
AX_99500367	3R	701.62	0.000442396	3.35419
AX_99308301	3R	872.266	0.0100177	1.99923
AX_99672608	3R	872.283	0.00448683	2.34806
AX_99677040	3R	872.298	0.00448683	2.34806
AX_99726742	3R	896.459	0.00418622	2.37818
AX_99793911	3R	912.006	0.00161219	2.79258
AX_99305991	3R	912.016	0.00556027	2.2549
AX_99696288	3R	912.018	0.00414952	2.382
AX_99579490	3R	912.097	0.00609736	2.21486
AX_99418369	3R	912.336	0.00556027	2.2549
AX_99685448	3R	912.338	0.00292238	2.53426
AX_99591432	3R	912.657	0.00622325	2.20598
AX_99424700	3R	927.517	0.00716896	2.14454
AX_99867413	3R	950.044	0.00742724	2.12917
AX_99725600	3R	950.044	0.00711674	2.14772
AX_99774080	3R	951.166	0.00613874	2.21192
AX_99236060	4R	2.33519	0.00848383	2.07141
AX_99269067	4R	6.78003	0.00863125	2.06393
AX_99693962	4R	8.94385	0.00641893	2.19254
AX_99319512	4R	59.0004	0.00545659	2.26308
AX_99806154	4R	59.0005	0.00722822	2.14097
AX_99343404	4R	59.0007	0.00678675	2.16834
AX_99796829	4R	59.0015	0.00796093	2.09904
AX_99823351	4R	59.0039	0.00722822	2.14097
AX_99584311	4R	59.0051	0.00615876	2.21051
AX_99257787	4R	59.0052	0.00569755	2.24431
AX_99859596	4R	59.0053	0.00722822	2.14097
AX_99492739	4R	535.288	0.00609961	2.2147
AX_99682750	4R	692.172	0.00794221	2.10006
AX_99301908	4R	722.976	0.0101697	1.99269
AX_99435746	4R	731.657	0.00826603	2.0827
AX_99344846	4R	755.241	0.00978926	2.00925
AX_99310085	4R	771.437	0.00340355	2.46807
AX_99717911	4R	771.988	0.0109306	1.96136
AX_99484218	4R	772.071	0.00228569	2.64098
AX_99324844	4R	772.071	0.00388922	2.41014
AX_99436157	4R	794.507	0.00288828	2.53936
AX_99800395	4R	797.159	0.00855409	2.06783
AX_99767928	4R	804.988	0.0110064	1.95835
AX_99414424	4R	882.198	0.00821214	2.08554
AX_99745312	4R	882.856	0.0101372	1.99408
AX_99277541	4R	898.533	0.00878679	2.05617
AX_99424821	4R	898.771	0.0105769	1.97564
AX_99612152	4R	898.786	0.0105927	1.97499
AX_99363022	4R	898.965	0.00518982	2.28485
AX_99507981	4R	901.545	0.00819228	2.0866
AX_99821032	5R	0.828893	0.0100772	1.99666
AX_99857608	5R	0.958022	0.00617257	2.20953
AX_99758569	5R	2.2794	0.0104472	1.981
AX_99379402	5R	4.74664	0.00173656	2.76031
AX_99242763	5R	4.74701	0.00173656	2.76031
AX_99804562	5R	4.74822	0.00173656	2.76031
AX_99410489	5R	4.8276	0.00360997	2.4425
AX_99698976	5R	4.86153	0.0101623	1.99301
AX_99601377	5R	4.90334	0.00360997	2.4425
AX_99598865	5R	5.26838	0.00120433	2.91925
AX_99601730	5R	10.9538	0.0106071	1.9744
AX_99367356	5R	36.8072	0.00884276	2.05341
AX_99515753	5R	36.8079	0.00741547	2.12986
AX_99526824	5R	36.8217	0.00682817	2.1657
AX_99702566	5R	36.8245	0.00897608	2.04691
AX_99698028	5R	48.711	0.00226827	2.64431
AX_99418019	5R	48.7246	0.0100229	1.999
AX_99612753	5R	151.567	0.0111003	1.95466
AX_99321148	5R	172.474	0.0107099	1.97022
AX_99671330	5R	393.527	0.00347523	2.45902
AX_99798498	5R	418.014	0.00423222	2.37343
AX_99379579	5R	418.653	0.00379579	2.4207
AX_99705355	5R	429.876	0.00657506	2.1821
AX_99814496	5R	429.999	0.00905249	2.04323
AX_99833425	5R	430.202	0.00346664	2.46009
AX_99812591	5R	430.284	0.00905249	2.04323
AX_99766423	5R	430.305	0.00346664	2.46009
AX_99809360	5R	430.417	0.00905249	2.04323
AX_99831277	5R	430.438	0.00894245	2.04854
AX_99416517	5R	431.363	0.00486788	2.31266
AX_99626304	5R	431.91	0.0100877	1.99621
AX_99694449	5R	432.455	0.0110956	1.95485
AX_99749904	5R	467.94	0.00922812	2.03489
AX_99345212	5R	475.224	0.00613465	2.21221
AX_99702302	5R	478.248	0.00346955	2.45973
AX_99849516	5R	483.485	0.0056125	2.25084
AX_99722630	5R	487.158	0.00453029	2.34387
AX_99636501	5R	536.252	0.00239054	2.6215
AX_99673787	5R	545.111	0.0047826	2.32034
AX_99516883	5R	583.646	0.0065285	2.18519
AX_99678221	5R	584.123	0.00666543	2.17617
AX_99592673	5R	584.123	0.00910736	2.04061
AX_99330794	5R	584.223	0.00287511	2.54135
AX_99363374	5R	584.223	0.00522556	2.28187
AX_99574907	5R	584.511	0.00552942	2.25732
AX_99650257	5R	584.511	0.00239068	2.62148
AX_99488652	5R	584.511	0.00418865	2.37793
AX_99349566	5R	584.512	0.00066882	3.17469
AX_99315403	5R	584.525	0.00128811	2.89005
AX_99241852	5R	584.525	0.00123934	2.90681
AX_99400613	5R	584.593	0.00753304	2.12303
AX_99290723	5R	584.824	0.00365027	2.43768
AX_99464468	5R	584.974	0.00755443	2.1218
AX_99815702	5R	586.294	0.000974257	3.01133
AX_99706258	5R	586.348	0.0033314	2.47737
AX_99701123	5R	586.44	0.00547693	2.26146
AX_99469427	5R	588.628	0.00702761	2.15319
AX_99765837	5R	589.53	0.0109996	1.95862
AX_99399246	5R	616.462	0.00775909	2.11019
AX_99772857	5R	619.47	0.00502689	2.2987
AX_99702289	5R	619.47	0.00502689	2.2987
AX_99298000	5R	621.507	0.00824441	2.08384
AX_99551765	5R	622.049	0.00666245	2.17637
AX_99787967	5R	624.586	0.00846147	2.07255
AX_99454004	5R	624.586	0.00589307	2.22966
AX_99366547	5R	640.757	0.00831996	2.07988
AX_99359000	5R	677.598	0.0031287	2.50464
AX_99646534	5R	697.155	0.00212145	2.67337
AX_99264006	5R	705.101	0.00904507	2.04359
AX_99845781	5R	705.222	0.00998937	2.00046
AX_99820232	5R	713.127	0.00192117	2.71643
AX_99841279	5R	713.402	0.00286338	2.54312
AX_99835093	5R	713.405	0.00481866	2.31707
AX_99347305	5R	713.488	0.00286338	2.54312
AX_99765478	5R	713.488	0.00207506	2.68297
AX_99642718	5R	713.488	0.00286338	2.54312
AX_99540469	5R	713.496	0.00192697	2.71512
AX_99297437	5R	713.497	0.00116983	2.93188
AX_99282441	5R	713.497	0.00286338	2.54312
AX_99644562	5R	713.497	0.00263575	2.5791
AX_99246016	5R	713.585	0.00280716	2.55173
AX_99243808	5R	713.78	0.00443409	2.3532
AX_99406494	5R	713.908	0.00286338	2.54312
AX_99558501	5R	714.461	0.00774897	2.11076
AX_99784474	5R	714.461	0.00765446	2.11609
AX_99393075	5R	714.461	0.00749216	2.12539
AX_99558488	5R	714.461	0.00765446	2.11609
AX_99367649	5R	714.461	0.0043302	2.36349
AX_99252081	5R	714.463	0.00765446	2.11609
AX_99663629	5R	714.464	0.00740647	2.13039
AX_99693860	5R	716.412	0.00605921	2.21758
AX_99332661	5R	716.413	0.00367098	2.43522
AX_99433923	5R	716.601	0.00692203	2.15977
AX_99830617	5R	721.419	0.00336582	2.47291
AX_99465784	5R	721.42	0.00359567	2.44422
AX_99647746	5R	721.548	0.00226355	2.64521
AX_99633332	5R	721.636	0.00276006	2.55908
AX_99377690	5R	721.636	0.00373874	2.42727
AX_99760956	5R	721.637	0.00265901	2.57528
AX_99885502	5R	721.841	0.00276006	2.55908
AX_99873500	5R	721.952	0.00889289	2.05096
AX_99329089	5R	722.037	0.0104833	1.9795
AX_99741323	5R	724.443	0.000468578	3.32922
AX_99456557	5R	724.958	0.0106405	1.97304
AX_99304305	5R	725.983	0.0111327	1.9534
AX_99863972	5R	725.983	0.00514949	2.28824
AX_99306366	5R	725.984	0.00514949	2.28824
AX_99864674	5R	725.984	0.00514949	2.28824
AX_99283672	5R	727.084	0.00956716	2.01922
AX_99301739	5R	727.259	0.00956716	2.01922
AX_99560677	5R	727.369	0.00956716	2.01922
AX_99773624	5R	727.612	0.00763957	2.11693
AX_99429792	5R	786.926	0.0086938	2.06079
AX_99312574	5R	787.438	0.00560614	2.25134
AX_99253109	5R	787.439	0.00594664	2.22573
AX_99443090	5R	791.388	0.00980879	2.00838
AX_99325459	5R	791.39	0.00257635	2.589
AX_99737680	5R	791.515	0.00277576	2.55662
AX_99301899	5R	792.451	0.0081875	2.08685
AX_99407938	5R	792.452	0.00688137	2.16233
AX_99702939	5R	792.453	0.00980879	2.00838
AX_99467625	5R	792.489	0.0108713	1.96372
AX_99876717	5R	793.045	0.00980879	2.00838
AX_99683346	5R	793.6	0.00837461	2.07704
AX_99522671	5R	816.613	0.00886725	2.05221
AX_99536025	5R	818.151	0.0109806	1.95937
AX_99764196	5R	824.531	0.0103758	1.98398
AX_99552255	5R	824.886	0.00976626	2.01027
AX_99356447	5R	829.69	0.00465018	2.33253
AX_99513004	5R	829.691	0.00850904	2.07012
AX_99650912	5R	829.691	0.00850904	2.07012
AX_99287454	5R	863.359	0.0101964	1.99155
AX_99632767	5R	867.32	0.00437079	2.35944
AX_99601082	6R	3.35098	0.00948436	2.02299
AX_99523544	6R	3.80774	0.00556187	2.25478
AX_99319750	6R	43.9891	0.00438405	2.35812
AX_99626374	6R	44.0061	0.00112435	2.9491
AX_99701055	6R	44.0566	0.00412785	2.38428
AX_99808472	6R	44.0567	0.00200099	2.69876
AX_99337930	6R	44.1059	0.00112435	2.9491
AX_99742870	6R	44.2605	0.00112435	2.9491
AX_99726249	6R	44.2609	0.00112435	2.9491
AX_99750210	6R	44.2612	0.00225616	2.64663
AX_99293230	6R	44.2615	0.00451313	2.34552
AX_99846447	6R	44.2616	0.00132228	2.87868
AX_99447087	6R	44.263	0.0035677	2.44761
AX_99477023	6R	44.263	0.00204723	2.68883
AX_99748583	6R	47.9609	0.00911809	2.0401
AX_99322713	6R	49.3357	0.0099568	2.00188
AX_99538795	6R	49.3359	0.00572681	2.24209
AX_99796027	6R	50.7262	0.00793618	2.10039
AX_99327039	6R	57.4778	0.01004	1.99827
AX_99660922	6R	57.8405	0.01004	1.99827
AX_99589023	6R	92.5854	0.00793133	2.10065
AX_99803459	6R	95.2102	0.0105708	1.97589
AX_99636738	6R	95.7541	0.0111346	1.95333
AX_99566876	6R	95.7613	0.0111346	1.95333
AX_99553952	6R	95.9603	0.0111346	1.95333
AX_99546947	6R	96.0206	0.0111346	1.95333
AX_99681657	6R	144.915	0.00577562	2.2384
AX_99630004	6R	145.034	0.00486906	2.31256
AX_99290118	6R	145.173	0.00635968	2.19656
AX_99403395	6R	145.827	0.0094348	2.02527
AX_99701723	6R	146.017	0.00132714	2.87708
AX_99760073	6R	146.366	0.00846654	2.07229
AX_99655455	6R	146.69	0.00709756	2.14889
AX_99438194	6R	146.763	0.0108281	1.96545
AX_99806086	6R	147.109	0.00192642	2.71525
AX_99687868	6R	147.112	0.00192642	2.71525
AX_99839012	6R	147.112	0.0083666	2.07745
AX_99250885	6R	147.112	0.00844616	2.07334
AX_99407616	6R	147.113	0.00844616	2.07334
AX_99549560	6R	147.113	0.00844616	2.07334
AX_99772863	6R	147.113	0.00646471	2.18945
AX_99325539	6R	147.114	0.00146401	2.83446
AX_99391862	6R	147.114	0.00350701	2.45506
AX_99769738	6R	147.114	0.00255104	2.59328
AX_99522064	6R	147.115	0.00261834	2.58197
AX_99368457	6R	147.115	0.00289978	2.53763
AX_99230430	6R	147.154	0.00146401	2.83446
AX_99386389	6R	147.154	0.00192642	2.71525
AX_99715563	6R	148.166	0.00855374	2.06784
AX_99793523	6R	167.373	0.00164482	2.78388
AX_99636868	6R	206.005	0.0110291	1.95746
AX_99889011	6R	321.209	0.00110131	2.95809
AX_99878618	6R	327.238	0.00412732	2.38433
AX_99662382	6R	340.903	0.0105343	1.97739
AX_99302880	6R	419.053	0.00996043	2.00172
AX_99802277	6R	577.754	0.00458555	2.33861
AX_99289298	6R	578.138	0.00712889	2.14698
AX_99790449	6R	599.159	0.0025265	2.59748
AX_99694811	6R	603.718	0.0105022	1.97872
AX_99304168	6R	645.051	0.00808021	2.09258
AX_99852039	6R	645.052	0.00984058	2.00698
AX_99462748	6R	645.052	0.00984058	2.00698
AX_99257159	6R	645.052	0.00984058	2.00698
AX_99536295	6R	645.096	0.00701128	2.1542
AX_99412380	6R	645.096	0.00984058	2.00698
AX_99877381	6R	645.096	0.00984058	2.00698
AX_99865629	6R	645.29	0.00555558	2.25527
AX_99575381	6R	645.29	0.00555558	2.25527
AX_99479963	6R	645.291	0.00984058	2.00698
AX_99336018	6R	645.291	0.00984058	2.00698
AX_99554342	6R	645.292	0.00984058	2.00698
AX_99835962	6R	645.292	0.00984058	2.00698
AX_99521274	6R	645.292	0.00984058	2.00698
AX_99690359	6R	645.292	0.00984058	2.00698
AX_99707224	6R	645.292	0.00555558	2.25527
AX_99257513	6R	645.292	0.00984058	2.00698
AX_99263682	6R	645.292	0.00984058	2.00698
AX_99685453	6R	645.293	0.00984058	2.00698
AX_99367000	6R	645.293	0.00438478	2.35805
AX_99785764	6R	645.293	0.00984058	2.00698
AX_99306268	6R	645.293	0.00984058	2.00698
AX_99829748	6R	645.355	0.00613059	2.2125
AX_99465588	6R	645.432	0.00984058	2.00698
AX_99851889	6R	645.432	0.00984058	2.00698
AX_99883008	6R	645.433	0.00984058	2.00698
AX_99310363	6R	645.437	0.00613059	2.2125
AX_99256253	6R	645.445	0.00700262	2.15474
AX_99246881	6R	645.445	0.00764417	2.11667
AX_99229762	6R	645.445	0.00984058	2.00698
AX_99310692	6R	645.453	0.00506732	2.29522
AX_99375809	6R	645.469	0.00472285	2.3258
AX_99701543	6R	645.469	0.00506732	2.29522
AX_99473950	6R	645.47	0.00317387	2.49841
AX_99829188	6R	654.501	0.00163452	2.78661
AX_99838687	6R	654.501	0.00169783	2.77011
AX_99619255	6R	654.783	0.00949419	2.02254
AX_99699652	6R	657.084	0.00140752	2.85154
AX_99735763	6R	657.084	0.00115551	2.93722
AX_99430511	6R	657.109	0.000779899	3.10796
AX_99527527	6R	657.109	0.000857808	3.06661
AX_99359881	6R	657.881	0.0101405	1.99394
AX_99719425	6R	657.884	0.00440727	2.35583
AX_99572964	6R	657.884	0.000876668	3.05716
AX_99739101	6R	657.884	0.000831533	3.08012
AX_99673743	6R	657.884	0.00108819	2.9633
AX_99796522	6R	657.884	0.000746433	3.12701
AX_99871059	6R	657.884	0.00133107	2.8758
AX_99319300	6R	657.886	0.00690136	2.16107
AX_99513122	6R	658.653	0.00253047	2.5968
AX_99484766	6R	658.7	0.0108933	1.96284
AX_99425070	6R	658.7	0.0108933	1.96284
AX_99467106	6R	658.82	0.00849271	2.07095
AX_99410234	6R	658.949	0.00474616	2.32366
AX_99742272	6R	659.375	0.00838613	2.07644
AX_99883762	6R	659.423	0.0102499	1.98928
AX_99588690	6R	659.433	0.0102499	1.98928
AX_99549453	6R	659.44	0.00568791	2.24505
AX_99269314	6R	659.44	0.0059376	2.22639
AX_99563581	6R	659.463	0.00568791	2.24505
AX_99557886	6R	659.521	0.0100201	1.99913
AX_99556334	6R	659.528	0.00622333	2.20598
AX_99504096	6R	659.528	0.00754231	2.1225
AX_99427398	6R	659.528	0.00743261	2.12886
AX_99588905	6R	659.528	0.00783536	2.10594
AX_99263723	6R	659.832	0.00306421	2.51368
AX_99394520	6R	659.833	0.0104616	1.9804
AX_99244675	6R	659.921	0.0105435	1.97701
AX_99796552	6R	659.985	0.00443319	2.35328
AX_99488799	6R	659.986	0.00688424	2.16214
AX_99476310	6R	660.538	0.00810949	2.09101
AX_99584481	6R	660.651	0.00657027	2.18242
AX_99338616	6R	660.793	0.00754314	2.12245
AX_99654347	6R	662.076	0.00985729	2.00624
AX_99821093	6R	662.353	0.00471018	2.32696
AX_99836234	6R	662.357	0.0111357	1.95328
AX_99395991	6R	662.357	0.0102272	1.99024
AX_99836292	6R	662.422	0.00924368	2.03416
AX_99509393	6R	662.548	0.00659695	2.18066
AX_99239550	6R	662.548	0.00590873	2.22851
AX_99409193	6R	662.686	0.00201509	2.6957
AX_99500086	6R	662.686	0.00416921	2.37995
AX_99367800	6R	662.689	0.00995565	2.00193
AX_99831286	6R	662.693	0.00146828	2.83319
AX_99456774	6R	663.111	0.00811709	2.0906
AX_99387861	6R	663.152	0.00952852	2.02097
AX_99809746	6R	663.152	0.00952852	2.02097
AX_99541886	6R	663.27	0.00952852	2.02097
AX_99885728	6R	663.372	0.00891256	2.05
AX_99523913	6R	663.937	0.0050963	2.29274
AX_99235923	6R	663.939	0.00258154	2.58812
AX_99268129	6R	664.192	0.0109268	1.96151
AX_99708484	6R	664.192	0.0110622	1.95616
AX_99754884	6R	664.204	0.00519523	2.2844
AX_99412611	6R	683.554	0.00870906	2.06003
AX_99480077	6R	683.952	0.00459784	2.33745
AX_99654393	6R	696.182	0.00729622	2.1369
AX_99238806	6R	699.473	0.00780032	2.10789
AX_99537713	6R	699.476	0.00878811	2.0561
AX_99811162	6R	700.287	0.00495156	2.30526
AX_99514812	6R	700.288	0.00630883	2.20005
AX_99727583	6R	700.288	0.00636591	2.19614
AX_99580863	6R	700.42	0.000727877	3.13794
AX_99396136	6R	701.095	0.00163333	2.78693
AX_99860760	6R	701.095	0.00791194	2.10172
AX_99857387	6R	703.366	0.00374676	2.42634
AX_99646813	6R	713.096	0.00255329	2.5929
AX_99579131	6R	713.109	0.00255329	2.5929
AX_99612783	6R	713.24	0.00405615	2.39189
AX_99677771	6R	713.25	0.0102016	1.99133
AX_99664321	6R	713.253	0.0102879	1.98767
AX_99276222	6R	713.915	0.00287945	2.54069
AX_99435112	6R	714.136	0.00255329	2.5929
AX_99671152	6R	714.136	0.00255329	2.5929
AX_99271849	6R	714.136	0.00959056	2.01816
AX_99771993	6R	714.139	0.00959056	2.01816
AX_99771523	6R	715.852	0.00207175	2.68366
AX_99365171	6R	715.881	0.00846066	2.0726
AX_99709775	6R	722.967	0.00601683	2.22063
AX_99621307	6R	722.989	0.00817205	2.08767
AX_99382732	6R	722.989	0.00817205	2.08767
AX_99344903	6R	722.99	0.00817205	2.08767
AX_99864680	6R	722.99	0.00755277	2.12189
AX_99822633	6R	722.99	0.00755277	2.12189
AX_99359231	6R	723.023	0.00817205	2.08767
AX_99382505	6R	723.771	0.00860651	2.06517
AX_99620939	6R	723.883	0.0107689	1.96783
AX_99851433	6R	723.891	0.00768562	2.11432
AX_99233011	6R	724.385	0.00815131	2.08877
AX_99664213	6R	726.08	0.00150335	2.82294
AX_99378531	6R	726.217	0.00624294	2.20461
AX_99576887	6R	726.337	0.00499901	2.30112
AX_99496169	6R	728.81	0.00339067	2.46971
AX_99689237	6R	728.851	0.00620589	2.2072
AX_99795025	6R	728.963	0.00545084	2.26354
AX_99879633	6R	728.963	0.00545084	2.26354
AX_99357467	6R	728.967	0.0102501	1.98927
AX_99650311	6R	730.761	0.0103053	1.98694
AX_99865623	6R	742.71	0.00410579	2.3866
AX_99382824	6R	742.71	0.00410579	2.3866
AX_99347985	6R	742.71	0.00410579	2.3866
AX_99431842	6R	745.35	0.00945489	2.02434
AX_99595704	6R	769.353	0.00906884	2.04245
AX_99625852	6R	789.669	0.00148015	2.82969
AX_99815490	6R	789.675	0.00205017	2.68821
AX_99240401	6R	789.827	0.000881932	3.05456
AX_99315839	6R	789.828	0.00353168	2.45202
AX_99292742	6R	789.83	0.0109833	1.95927
AX_99785265	6R	793.514	0.00588865	2.22998
AX_99625217	6R	793.574	0.00871999	2.05948
AX_99590584	6R	793.831	0.00842733	2.07431
AX_99355142	6R	793.845	0.00842733	2.07431
AX_99819193	6R	794.116	0.00940236	2.02676
AX_99683013	6R	794.116	0.0094073	2.02654
AX_99651976	6R	794.117	0.00646219	2.18962
AX_99242376	6R	794.156	0.00200902	2.69702
AX_99525799	6R	794.156	0.00200902	2.69702
AX_99390829	6R	794.264	0.00224768	2.64827
AX_99272625	6R	794.266	0.00918668	2.03684
AX_99698447	6R	794.354	0.00179603	2.74569
AX_99256616	6R	794.355	0.00940236	2.02676
AX_99418032	6R	794.64	0.00692319	2.15969
AX_99442183	6R	794.951	0.00374954	2.42602
AX_99521935	6R	794.952	0.00375376	2.42553
AX_99813716	6R	794.952	0.00365321	2.43732
AX_99887786	6R	794.952	0.00375376	2.42553
AX_99713824	6R	794.953	0.00365321	2.43732
AX_99339076	6R	794.954	0.00522873	2.2816
AX_99395095	6R	795.984	0.00528955	2.27658
AX_99274743	6R	796.695	0.00524154	2.28054
AX_99654159	6R	796.696	0.0080243	2.09559
AX_99341880	6R	797.482	0.00363465	2.43954
AX_99622131	6R	799.878	0.00840455	2.07549
AX_99490849	6R	799.894	0.00569643	2.2444
AX_99302169	6R	799.894	0.00253351	2.59628
AX_99467063	6R	799.899	0.00821387	2.08545
AX_99228892	6R	801.399	0.00596295	2.22454
AX_99521518	6R	801.401	0.0105266	1.97771
AX_99720806	6R	804.765	0.0015865	2.79956
AX_99809628	6R	808.514	0.00781322	2.10717
AX_99277895	6R	808.514	0.00945177	2.02449
AX_99808558	6R	808.515	0.00575896	2.23966
AX_99343413	6R	808.585	0.00822355	2.08494
AX_99823722	6R	808.585	0.00496233	2.30431
AX_99495934	6R	808.589	0.00515057	2.28814
AX_99242435	6R	810.111	0.00928231	2.03234
AX_99457953	6R	811.046	0.00659527	2.18077
AX_99227342	6R	813.829	0.00638892	2.19457
AX_99579164	6R	814.043	0.00692987	2.15928
AX_99660452	6R	814.668	0.00590777	2.22858
AX_99518144	6R	815.683	0.00786608	2.10424
AX_99679300	6R	817.153	0.0108469	1.9647
AX_99650901	6R	817.46	0.00200184	2.69857
AX_99744814	6R	817.993	0.0107328	1.96929
AX_99499690	6R	818.295	0.00451224	2.34561
AX_99648688	6R	842.168	0.00925519	2.03361
AX_99311212	6R	851.184	0.00593658	2.22646
AX_99396197	6R	853.216	0.0105115	1.97833
AX_99747724	6R	855.745	0.00185133	2.73252
AX_99344742	6R	855.797	0.00974526	2.01121
AX_99459895	6R	859.111	0.0101438	1.9938
AX_99390848	6R	859.489	0.00174195	2.75896
AX_99721309	6R	872.865	0.00609075	2.21533
AX_99551957	6R	873.704	0.00550667	2.25911
AX_99684788	6R	873.9	0.0084458	2.07336
AX_99455083	6R	873.967	0.00306587	2.51345
AX_99527294	6R	873.969	0.00750896	2.12442
AX_99485955	6R	873.97	0.00168401	2.77365
AX_99655524	6R	874.253	0.00763085	2.11743
AX_99234237	6R	875.189	0.00706031	2.15118
AX_99552135	6R	875.195	0.0104803	1.97963
AX_99873667	7R	4.93974	0.00580948	2.23586
AX_99504913	7R	10.0097	0.00766895	2.11526
AX_99420328	7R	11.4278	0.0101965	1.99155
AX_99888717	7R	45.2655	0.0103722	1.98413
AX_99786392	7R	46.0035	0.00793713	2.10034
AX_99566390	7R	46.0036	0.00793713	2.10034
AX_99587838	7R	46.1398	0.00632784	2.19874
AX_99465875	7R	46.2009	0.00714861	2.14578
AX_99537194	7R	46.201	0.00793713	2.10034
AX_99442935	7R	46.207	0.0106274	1.97357
AX_99658580	7R	46.2071	0.00793713	2.10034
AX_99425822	7R	46.2328	0.00988912	2.00484
AX_99758974	7R	51.6888	0.00277984	2.55598
AX_99323314	7R	51.6888	0.00326799	2.48572
AX_99597304	7R	51.9866	0.00122362	2.91235
AX_99612846	7R	55.0021	0.0110403	1.95702
AX_99648766	7R	57.7013	0.00200321	2.69827
AX_99673070	7R	59.3997	0.00474345	2.32391
AX_99803108	7R	63.2142	0.00640763	2.1933
AX_99333492	7R	65.2677	0.0017012	2.76924
AX_99751604	7R	65.3732	0.000841383	3.07501
AX_99742855	7R	65.3745	0.000841383	3.07501
AX_99535357	7R	66.6749	0.000841383	3.07501
AX_99684459	7R	228.106	0.00047155	3.32647
AX_99426342	7R	232.198	0.00717679	2.14407
AX_99528421	7R	260.113	8.63638e-06	5.06367
AX_99631456	7R	261.521	0.000169909	3.76978
AX_99843895	7R	405.347	0.000612866	3.21263
AX_99491241	7R	495.168	0.00144339	2.84062
AX_99638014	7R	497.12	0.00843929	2.07369
AX_99447696	7R	507.354	0.00924771	2.03397
AX_99240891	7R	513.227	0.00416549	2.38033
AX_99529317	7R	533.029	0.00924771	2.03397
AX_99443671	7R	560.582	0.00799825	2.09701
AX_99374161	7R	613.259	0.00703784	2.15256
AX_99739202	7R	680.627	0.00884823	2.05314
AX_99527702	7R	740.475	0.00194918	2.71015
AX_99851670	7R	745.29	0.00194918	2.71015
AX_99424101	7R	745.423	0.00523103	2.28141
AX_99634311	7R	745.457	0.00328179	2.48389
AX_99841766	7R	745.459	0.00310583	2.50782
AX_99413769	7R	745.656	0.00773296	2.11165
AX_99791061	7R	797.26	0.008056	2.09388
AX_99654893	7R	821.702	0.00269487	2.56946
AX_99727276	7R	830.287	0.00327641	2.4846
AX_99670839	7R	847.194	0.00220322	2.65694
AX_99359531	Un	3.12356	0.00447984	2.34874
AX_99841942	Un	3.12389	0.00323905	2.48958
AX_99647490	Un	3.12396	0.00979494	2.009
AX_99496759	Un	3.12399	0.00979494	2.009
AX_99238260	Un	3.12403	0.00942304	2.02581
AX_99725424	Un	3.1252	0.00285188	2.54487
AX_99607226	Un	3.13339	0.00609854	2.21477
AX_99226934	Un	3.13342	0.00802686	2.09545
AX_99453755	Un	3.14785	0.00254394	2.59449
AX_99478960	Un	6.94052	0.00441216	2.35535
AX_99365231	Un	10.6385	0.00143549	2.843
AX_99656305	Un	32.661	0.000109059	3.96234
AX_99859533	Un	46.1724	0.0078936	2.10272
AX_99777614	Un	59.7592	0.00911437	2.04027
AX_99885544	Un	59.7595	0.00911437	2.04027
AX_99674238	Un	59.7621	0.00951565	2.02156
AX_99486822	Un	62.9786	0.00942952	2.02551
AX_99322398	Un	63.1281	0.00109287	2.96143
AX_99223729	Un	70.07	0.00329908	2.48161
AX_99348289	Un	74.2261	0.00854596	2.06824
AX_99800392	Un	74.4155	0.00629495	2.20101
AX_99841525	Un	166.52	0.00640802	2.19328
AX_99337066	Un	166.521	0.00598311	2.22307
AX_99658811	Un	166.521	0.00526821	2.27834
AX_99875049	Un	166.522	0.0027282	2.56412
AX_99566314	Un	166.523	0.0092662	2.0331
AX_99866565	Un	166.523	0.0064406	2.19107
AX_99398314	Un	267.79	0.0104959	1.97898
AX_99441937	Un	267.814	0.00369192	2.43275
AX_99580990	Un	267.841	0.00382909	2.4169
AX_99261917	Un	300.798	0.00679005	2.16813
AX_99467273	Un	322.81	0.00284592	2.54578
AX_99667001	Un	351.976	0.00909153	2.04136
AX_99472535	Un	356.982	0.00607559	2.21641
AX_99444688	Un	356.986	0.00747345	2.12648
AX_99827302	Un	356.99	0.00618862	2.20841
AX_99412502	Un	371.507	0.00498489	2.30234
AX_99658703	Un	382.975	0.00264696	2.57725
AX_99243433	Un	390.043	0.0087207	2.05945
AX_99388334	Un	397.379	0.000534503	3.27205
AX_99785315	Un	407.998	5.34374e-05	4.27215
AX_99261826	Un	425.916	0.00288241	2.54024
AX_99799956	Un	503.755	0.00218002	2.66154
AX_99376198	Un	548.678	0.0108377	1.96506
AX_99493979	Un	564.268	0.00725948	2.13909
AX_99612758	Un	580.018	0.0028358	2.54732
AX_99798508	Un	604.468	0.00462313	2.33506
AX_99748616	Un	621.568	0.0076752	2.11491

## Sheet: N18
Supplementary table S5: Top 1000 powdery mildew resistance associated 600K SNP markers from BLINK Genome-wide association study on 180 Nordic Seed hybrid rye (Secale cereale L.) elite breeding lines using BLUP estimated resistance value towards N18 Bgs population
Marker ID	Chromosome	Position (Mbp)	P value	LOD
AX_99593759	1R	3.19844	0.00652129	2.18567
AX_99472020	1R	4.29475	0.00637224	2.19571
AX_99641380	1R	4.29479	0.00477522	2.32101
AX_99427627	1R	4.3001	0.00489578	2.31018
AX_99666271	1R	4.4596	0.00596343	2.2245
AX_99559791	1R	4.46131	0.00584052	2.23355
AX_99280085	1R	4.49165	0.00528733	2.27676
AX_99275606	1R	4.61589	0.00653007	2.18508
AX_99377875	1R	76.3394	0.00134544	2.87113
AX_99477168	1R	91.4709	0.00661585	2.17941
AX_99659332	1R	93.1964	0.00374278	2.42681
AX_99531281	1R	95.289	0.00614209	2.21168
AX_99666112	1R	100.098	0.00598924	2.22263
AX_99460729	1R	152.497	0.00608135	2.216
AX_99275591	1R	234.939	0.0061685	2.20982
AX_99850743	1R	419.817	0.00619525	2.20794
AX_99472511	1R	419.99	0.00547694	2.26146
AX_99481141	1R	422.749	0.00292313	2.53415
AX_99450818	1R	427.43	0.00587544	2.23096
AX_99544038	1R	427.435	0.00429433	2.3671
AX_99305735	1R	427.435	0.00640156	2.19371
AX_99319191	1R	428.083	0.00411788	2.38533
AX_99497914	1R	438.362	0.00417744	2.37909
AX_99315181	1R	439.856	0.00380048	2.42016
AX_99368196	1R	505.549	0.00573297	2.24162
AX_99271327	1R	648.179	0.00179593	2.74571
AX_99522669	1R	648.186	0.00626061	2.20338
AX_99872336	1R	648.405	0.00359725	2.44403
AX_99300489	1R	649.159	0.00383625	2.41609
AX_99504041	1R	649.483	0.00122664	2.91128
AX_99707559	1R	649.524	0.00213795	2.67
AX_99714717	1R	649.524	0.00219015	2.65953
AX_99686439	1R	649.525	0.00118436	2.92652
AX_99827007	1R	649.525	0.00319027	2.49617
AX_99642635	1R	649.681	0.000635173	3.19711
AX_99238496	1R	649.681	0.000528685	3.2768
AX_99743438	1R	649.681	0.000264672	3.57729
AX_99365785	1R	649.686	0.000751694	3.12396
AX_99728096	1R	649.69	0.00167457	2.7761
AX_99881364	1R	649.691	0.00323885	2.48961
AX_99688705	1R	649.691	0.000514161	3.2889
AX_99413733	1R	650.244	0.00370799	2.43086
AX_99372923	1R	650.278	0.00203415	2.69162
AX_99280767	1R	650.405	0.00205514	2.68716
AX_99419616	1R	650.406	0.00205514	2.68716
AX_99820306	1R	650.413	0.00210651	2.67644
AX_99273519	1R	650.531	0.00338403	2.47057
AX_99559338	1R	650.63	0.00122647	2.91134
AX_99382497	1R	650.924	0.00444018	2.3526
AX_99661780	1R	650.924	0.00432435	2.36408
AX_99284648	1R	651.167	0.00520715	2.2834
AX_99476848	1R	651.173	0.0050664	2.2953
AX_99658864	1R	651.174	0.00313389	2.50392
AX_99386363	1R	651.177	0.00673404	2.17172
AX_99527398	1R	651.182	0.00458857	2.33832
AX_99781647	1R	651.186	0.00358217	2.44585
AX_99651105	1R	651.187	0.00361822	2.4415
AX_99250995	1R	651.187	0.0054859	2.26075
AX_99538489	1R	651.55	0.00104045	2.98278
AX_99858528	1R	651.712	0.00509059	2.29323
AX_99718189	1R	651.739	0.000266756	3.57389
AX_99349670	1R	651.739	0.000398776	3.39927
AX_99821258	1R	652.004	0.00230037	2.6382
AX_99727828	1R	652.266	0.00154753	2.81036
AX_99796070	1R	652.268	0.000597481	3.22368
AX_99772421	1R	652.685	0.00435498	2.36101
AX_99483806	1R	652.804	0.00385902	2.41352
AX_99271510	1R	653.574	0.00434268	2.36224
AX_99417002	1R	653.809	0.00469941	2.32796
AX_99438741	1R	654.445	0.00636537	2.19618
AX_99442589	1R	654.449	0.00126324	2.89852
AX_99479531	1R	654.499	0.00133379	2.87491
AX_99412967	1R	654.501	0.00514446	2.28866
AX_99420258	1R	654.502	0.00130301	2.88505
AX_99553863	1R	654.519	0.00158816	2.79911
AX_99700245	1R	654.523	0.00242257	2.61572
AX_99302006	1R	654.629	0.00298911	2.52446
AX_99762395	1R	654.745	0.00298911	2.52446
AX_99507208	1R	654.745	0.00338225	2.47079
AX_99297026	1R	654.978	0.00459983	2.33726
AX_99504503	1R	655.016	0.00383271	2.41649
AX_99321816	1R	655.018	0.00178137	2.74925
AX_99755277	1R	655.029	0.00261765	2.58209
AX_99644598	1R	655.029	0.00493623	2.3066
AX_99360695	1R	655.079	0.00397718	2.40042
AX_99721270	1R	655.079	0.00589274	2.22968
AX_99422369	1R	656.527	0.00365986	2.43654
AX_99401178	1R	656.527	0.00445928	2.35074
AX_99819711	1R	656.704	0.00659274	2.18093
AX_99702929	1R	656.704	0.0020027	2.69838
AX_99516017	1R	656.704	0.00124263	2.90566
AX_99450148	1R	656.704	0.000899168	3.04616
AX_99366868	1R	656.843	0.00112434	2.9491
AX_99682851	1R	657.181	0.00434268	2.36224
AX_99471424	1R	657.184	0.00573664	2.24134
AX_99883713	1R	657.184	0.000549108	3.26034
AX_99243207	1R	657.184	0.000817272	3.08763
AX_99374963	1R	657.332	0.00130938	2.88293
AX_99882492	1R	657.411	0.00253529	2.59597
AX_99381860	1R	657.456	0.00446484	2.35019
AX_99730568	1R	657.462	0.00276721	2.55796
AX_99860704	1R	657.946	0.00116177	2.93488
AX_99782025	1R	657.947	0.00174557	2.75806
AX_99750590	1R	657.994	0.00131807	2.88006
AX_99676978	1R	657.998	0.00062749	3.20239
AX_99700375	1R	657.999	0.000525525	3.27941
AX_99481346	1R	657.999	0.000525525	3.27941
AX_99341540	1R	658.095	0.00136104	2.86613
AX_99308225	1R	658.097	0.000773263	3.11167
AX_99625368	1R	658.098	0.00142268	2.84689
AX_99662676	1R	658.209	0.00573664	2.24134
AX_99424382	1R	660.242	0.000503753	3.29778
AX_99228879	1R	660.242	0.00125079	2.90282
AX_99393750	1R	660.624	0.00165389	2.78149
AX_99493928	1R	660.684	0.000224029	3.64969
AX_99225260	1R	660.684	3.29607e-05	4.482
AX_99877679	1R	663.668	0.00420931	2.37579
AX_99521715	1R	664.909	0.000766929	3.11525
AX_99785004	1R	668.25	0.00485352	2.31394
AX_99500181	1R	670.439	0.00659356	2.18088
AX_99489457	1R	670.473	0.00605187	2.21811
AX_99671875	1R	672.755	0.00138472	2.85864
AX_99355053	1R	673.19	0.00312508	2.50514
AX_99504832	1R	673.226	0.00268745	2.57066
AX_99245317	1R	700.064	0.00153737	2.81322
AX_99344155	1R	700.974	0.00480433	2.31837
AX_99671829	1R	701.095	0.0051225	2.29052
AX_99517561	1R	701.127	0.00499513	2.30145
AX_99367534	1R	701.743	0.00604735	2.21844
AX_99526294	1R	701.908	0.0063918	2.19438
AX_99424226	1R	701.939	0.0063918	2.19438
AX_99531440	1R	706.69	0.00226886	2.64419
AX_99809831	1R	706.699	0.00226886	2.64419
AX_99397647	1R	709.211	0.0022132	2.65498
AX_99869841	1R	709.215	0.00474806	2.32348
AX_99700506	1R	709.262	0.00493319	2.30687
AX_99319842	1R	709.306	0.00489788	2.30999
AX_99608046	1R	709.309	0.00403232	2.39444
AX_99470677	1R	709.31	0.00211453	2.67479
AX_99797505	1R	709.31	0.00348502	2.45779
AX_99450168	1R	709.31	0.00403232	2.39444
AX_99363795	1R	709.31	0.00112559	2.94862
AX_99704135	1R	709.321	0.00561603	2.25057
AX_99557289	1R	710.341	0.00543645	2.26468
AX_99328291	1R	710.343	0.00290478	2.53689
AX_99834277	1R	710.344	0.0026391	2.57854
AX_99684913	1R	710.412	0.00168899	2.77237
AX_99296974	1R	710.442	0.00186452	2.72943
AX_99400895	1R	713.664	0.00231487	2.63547
AX_99342410	1R	714.365	0.00300518	2.52213
AX_99718818	1R	715.094	0.00397989	2.40013
AX_99500346	1R	715.094	0.00496594	2.304
AX_99488117	1R	715.966	0.0005506	3.25916
AX_99590645	1R	715.966	9.34074e-05	4.02962
AX_99887736	1R	715.966	0.000191046	3.71886
AX_99883818	1R	715.966	9.34074e-05	4.02962
AX_99518275	1R	715.967	0.000590707	3.22863
AX_99363204	1R	715.97	0.000502382	3.29897
AX_99287650	1R	715.97	0.00382086	2.41784
AX_99422734	1R	716.373	0.00429942	2.36659
AX_99748956	1R	716.373	0.00429942	2.36659
AX_99342430	1R	716.38	0.00332404	2.47833
AX_99279831	1R	716.38	0.00107475	2.96869
AX_99562924	1R	716.788	0.00588967	2.22991
AX_99644725	1R	717.101	0.00646474	2.18945
AX_99843275	1R	723.073	0.00183422	2.73655
AX_99501068	2R	700.437	0.00654114	2.18435
AX_99499356	2R	709	0.00547575	2.26156
AX_99725786	2R	763.387	0.00550982	2.25886
AX_99231494	2R	808.25	0.00635016	2.19722
AX_99228074	2R	905.761	0.00668583	2.17484
AX_99695055	2R	921.074	0.0060369	2.21919
AX_99512686	2R	921.076	0.0060369	2.21919
AX_99393185	2R	921.196	0.00649501	2.18742
AX_99478182	2R	922.708	0.00349693	2.45631
AX_99831268	3R	15.7792	0.00586601	2.23166
AX_99834300	3R	15.7809	0.00360669	2.44289
AX_99468538	3R	15.7813	0.00197213	2.70506
AX_99778266	3R	15.782	0.00197213	2.70506
AX_99560962	3R	15.7837	0.000436358	3.36016
AX_99291207	3R	15.7889	0.00393337	2.40524
AX_99847650	3R	15.8174	0.00278599	2.55502
AX_99484112	3R	15.8176	0.000215518	3.66652
AX_99254049	3R	15.9961	0.00118302	2.92701
AX_99544473	3R	16.1522	0.000538756	3.26861
AX_99778110	3R	16.2568	0.000630603	3.20024
AX_99334846	3R	16.2572	0.000314336	3.50261
AX_99518710	3R	19.9273	0.000408698	3.3886
AX_99239293	3R	20.0244	0.00440226	2.35632
AX_99272002	3R	20.0248	0.00495869	2.30463
AX_99569851	3R	20.0369	0.00584264	2.23339
AX_99715000	3R	20.377	0.00564357	2.24845
AX_99736823	3R	20.8838	0.00434427	2.36208
AX_99343245	3R	20.8857	0.00259018	2.58667
AX_99503899	3R	20.8872	0.00484338	2.31485
AX_99636158	3R	20.888	0.00206962	2.68411
AX_99749095	3R	20.8921	0.00620387	2.20734
AX_99840439	3R	20.8924	0.00584264	2.23339
AX_99551234	3R	20.8925	0.0029958	2.52349
AX_99285477	3R	20.9124	0.00584264	2.23339
AX_99734586	3R	21.1235	0.0045976	2.33747
AX_99474006	3R	21.2658	0.00353752	2.4513
AX_99576127	3R	22.188	0.00514635	2.2885
AX_99554953	3R	22.1887	0.00337309	2.47197
AX_99295915	3R	22.1887	0.00219897	2.65778
AX_99409725	3R	22.1953	0.00275114	2.56049
AX_99559222	3R	22.2244	0.00141495	2.84926
AX_99592067	3R	22.2397	0.00424774	2.37184
AX_99700648	3R	22.3035	0.00514526	2.28859
AX_99465561	3R	22.4819	0.00443258	2.35334
AX_99564279	3R	22.4932	0.00368074	2.43407
AX_99388937	3R	22.4953	0.00370098	2.43168
AX_99603911	3R	22.5401	0.00359052	2.44484
AX_99250208	3R	22.5403	0.00234631	2.62961
AX_99681126	3R	23.034	0.00323508	2.49012
AX_99489169	3R	23.3448	0.00473931	2.32428
AX_99761131	3R	24.0672	0.00587773	2.23079
AX_99258050	3R	24.3007	0.00584264	2.23339
AX_99310588	3R	24.5578	0.00261981	2.58173
AX_99583883	3R	25.3995	0.00584264	2.23339
AX_99782986	3R	25.4074	0.00194048	2.71209
AX_99308567	3R	25.4356	0.0023694	2.62536
AX_99447544	3R	25.4357	0.00584264	2.23339
AX_99749875	3R	25.4439	0.0043307	2.36344
AX_99472861	3R	25.4439	0.00349596	2.45643
AX_99853525	3R	25.4442	0.0013057	2.88416
AX_99837298	3R	25.4442	0.00471093	2.32689
AX_99439462	3R	25.4497	0.000665922	3.17658
AX_99821356	3R	25.4755	0.000745499	3.12755
AX_99359057	3R	25.4755	0.00138109	2.85978
AX_99542304	3R	25.4755	0.000908197	3.04182
AX_99339266	3R	25.5054	0.00122881	2.91051
AX_99722921	3R	26.0365	0.00616579	2.21001
AX_99737699	3R	26.1892	0.00284719	2.54558
AX_99353804	3R	26.7313	0.00582815	2.23447
AX_99610097	3R	27.068	0.00290682	2.53658
AX_99690685	3R	27.1582	0.0012175	2.91453
AX_99770765	3R	27.5404	0.00218092	2.66136
AX_99271700	3R	27.5417	0.00533403	2.27294
AX_99294262	3R	27.5417	0.00625182	2.20399
AX_99241223	3R	27.642	0.00337862	2.47126
AX_99321303	3R	28.8028	0.00140287	2.85298
AX_99803893	3R	28.8033	0.00154707	2.81049
AX_99379015	3R	28.8882	0.00346164	2.46072
AX_99418081	3R	28.8882	0.00569388	2.24459
AX_99473624	3R	28.8883	0.00346164	2.46072
AX_99355022	3R	28.8883	0.00377847	2.42268
AX_99390184	3R	28.9632	0.00584264	2.23339
AX_99531699	3R	29.4587	0.00250292	2.60155
AX_99806930	3R	29.4597	0.00250292	2.60155
AX_99814417	3R	29.46	0.00250292	2.60155
AX_99535489	3R	29.4631	0.00278387	2.55535
AX_99582579	3R	29.4631	0.00521732	2.28255
AX_99641187	3R	29.7214	0.00346164	2.46072
AX_99558252	3R	29.7219	0.00616636	2.20997
AX_99611732	3R	29.7262	0.00552979	2.25729
AX_99877358	3R	29.7266	0.00144336	2.84062
AX_99307719	3R	29.7391	0.00206648	2.68477
AX_99724056	3R	29.7393	0.00569388	2.24459
AX_99742837	3R	29.757	0.00632847	2.1987
AX_99558898	3R	29.7607	0.00505456	2.29632
AX_99467651	3R	29.7607	0.0052731	2.27793
AX_99529507	3R	29.7822	0.00426395	2.37019
AX_99838338	3R	29.7826	0.00630091	2.2006
AX_99802683	3R	29.7827	0.00533403	2.27294
AX_99643627	3R	29.7827	0.00614719	2.21132
AX_99241054	3R	29.934	0.00193983	2.71224
AX_99844964	3R	29.9343	0.00226468	2.64499
AX_99702090	3R	29.9821	0.00233917	2.63094
AX_99571605	3R	30.693	0.00260121	2.58482
AX_99434359	3R	31.3459	0.00484708	2.31452
AX_99535642	3R	31.4349	0.00148897	2.82711
AX_99725346	3R	31.4354	0.00137384	2.86206
AX_99594600	3R	31.5535	0.00499925	2.30109
AX_99819129	3R	31.5541	0.00616636	2.20997
AX_99723860	3R	31.7141	0.00390478	2.4084
AX_99263371	3R	31.773	0.00277578	2.55662
AX_99785545	3R	31.7732	0.00136307	2.86548
AX_99635078	3R	31.9389	0.00362086	2.44119
AX_99648626	3R	32.4577	0.00494652	2.3057
AX_99583039	3R	33.2321	0.00584264	2.23339
AX_99744204	3R	33.2335	0.00353752	2.4513
AX_99410801	3R	33.235	0.00250292	2.60155
AX_99681693	3R	33.3234	0.0016907	2.77193
AX_99377370	3R	33.4153	0.00379029	2.42133
AX_99458933	3R	33.4155	0.00573426	2.24152
AX_99432128	3R	33.4155	0.0035264	2.45267
AX_99791400	3R	33.4158	0.00400684	2.3972
AX_99476293	3R	33.4158	0.00379029	2.42133
AX_99836496	3R	36.2919	0.00294013	2.53163
AX_99571873	3R	81.3217	0.000329819	3.48172
AX_99292612	3R	112.08	0.00657348	2.1822
AX_99735013	3R	118.742	0.00454263	2.34269
AX_99282423	3R	118.744	0.00348824	2.45739
AX_99862906	3R	125.797	0.00454263	2.34269
AX_99867907	3R	125.948	0.00454263	2.34269
AX_99797260	3R	125.95	0.00454263	2.34269
AX_99590506	3R	145.28	0.0020232	2.69396
AX_99719165	3R	160.921	0.00649211	2.18761
AX_99849988	3R	167.152	0.00203574	2.69128
AX_99440860	3R	170.5	0.00459623	2.3376
AX_99355282	3R	172.754	0.00534198	2.2723
AX_99465922	3R	172.785	0.00522109	2.28224
AX_99869980	3R	172.821	0.00522109	2.28224
AX_99773166	3R	173.62	0.00672864	2.17207
AX_99433573	3R	173.62	0.00412978	2.38407
AX_99526991	3R	174.324	0.00196343	2.70699
AX_99293489	3R	174.335	0.00591898	2.22775
AX_99765667	3R	174.335	0.00614357	2.21158
AX_99860982	3R	190.228	0.00609773	2.21483
AX_99371182	3R	215.569	0.00108574	2.96427
AX_99508965	3R	239.347	0.00480891	2.31795
AX_99810327	3R	253.122	0.00631539	2.1996
AX_99350578	3R	269.746	0.00616396	2.21014
AX_99408412	3R	620.909	0.00620901	2.20698
AX_99573820	3R	630.294	0.0057135	2.2431
AX_99270521	3R	633.475	0.00212298	2.67305
AX_99880315	3R	640.339	0.00517947	2.28571
AX_99472717	3R	655.555	0.00139842	2.85436
AX_99750052	3R	666.25	0.00670193	2.1738
AX_99566418	3R	666.632	0.00612016	2.21324
AX_99389721	3R	833.104	0.00330701	2.48056
AX_99260743	3R	833.104	0.00330701	2.48056
AX_99430290	3R	843.919	0.00644836	2.19055
AX_99867062	3R	843.926	0.00644836	2.19055
AX_99555487	3R	843.934	0.00360557	2.44303
AX_99469503	3R	862.041	0.00608136	2.216
AX_99330811	3R	863.817	0.00658478	2.18146
AX_99371855	3R	863.892	0.00463198	2.33423
AX_99344193	3R	864.035	0.00646957	2.18912
AX_99813258	3R	864.035	0.00646957	2.18912
AX_99491703	3R	864.035	0.00646957	2.18912
AX_99592620	3R	864.035	0.00188111	2.72559
AX_99507526	3R	864.483	0.00654975	2.18377
AX_99534300	3R	865.631	0.00589598	2.22944
AX_99838066	3R	865.782	0.000636996	3.19586
AX_99819037	3R	865.887	0.00313225	2.50414
AX_99579687	3R	865.895	0.00168351	2.77379
AX_99461823	3R	882.247	0.00295189	2.5299
AX_99323683	3R	941.347	0.00655483	2.18344
AX_99840821	3R	946.49	0.00591942	2.22772
AX_99751491	3R	954.226	0.000154199	3.81192
AX_99622442	3R	954.227	6.89436e-06	5.16151
AX_99232651	3R	954.231	0.00153899	2.81277
AX_99523800	3R	955.607	0.00405997	2.39148
AX_99330224	3R	960.354	0.00469163	2.32868
AX_99303367	3R	964.196	0.000901784	3.0449
AX_99666171	4R	1.60673	0.00177885	2.74986
AX_99774695	4R	26.1981	0.0056172	2.25048
AX_99528106	4R	27.5509	0.00638248	2.19501
AX_99660861	4R	27.5529	0.00296576	2.52786
AX_99375593	4R	27.5529	0.00460367	2.3369
AX_99609335	4R	27.5534	0.00463587	2.33387
AX_99692061	4R	27.556	0.00460367	2.3369
AX_99575317	4R	52.6973	0.000538594	3.26874
AX_99719404	4R	71.1471	0.00649545	2.18739
AX_99653231	4R	71.2685	0.00585141	2.23274
AX_99664001	4R	71.269	0.00585141	2.23274
AX_99443614	4R	71.2694	0.00585141	2.23274
AX_99266074	4R	71.495	0.00585141	2.23274
AX_99723922	4R	71.5079	0.00585141	2.23274
AX_99341162	4R	515.097	0.000957154	3.01902
AX_99665694	4R	693.126	0.000320456	3.49423
AX_99728990	4R	714.203	0.00559504	2.2522
AX_99350924	4R	724.215	0.00658984	2.18113
AX_99326837	4R	724.244	0.00332743	2.47789
AX_99526737	4R	724.244	0.00470572	2.32737
AX_99527442	4R	724.244	0.00390107	2.40882
AX_99303460	4R	724.244	0.00464255	2.33324
AX_99605106	4R	724.244	0.00390107	2.40882
AX_99654722	4R	724.245	0.00332743	2.47789
AX_99258318	4R	724.245	0.00400565	2.39733
AX_99377959	4R	731.45	0.00677107	2.16934
AX_99247575	4R	740.896	0.000879516	3.05576
AX_99879976	4R	750.692	0.00404346	2.39325
AX_99335835	4R	753.998	0.00189166	2.72316
AX_99444145	4R	766.853	0.00574291	2.24087
AX_99631329	4R	766.87	0.00483447	2.31565
AX_99543552	4R	767.152	0.00590059	2.2291
AX_99282595	4R	767.153	0.00484135	2.31503
AX_99645492	4R	767.214	0.00512552	2.29026
AX_99658463	4R	767.355	0.00491834	2.30818
AX_99667931	4R	767.374	0.00299146	2.52412
AX_99574523	4R	767.763	0.00624219	2.20466
AX_99543018	4R	800.142	0.00567945	2.24569
AX_99294794	4R	805.288	0.00650174	2.18697
AX_99562909	4R	805.677	0.00261745	2.58212
AX_99296451	4R	805.68	0.00408209	2.38912
AX_99706549	4R	821.352	0.00148008	2.82971
AX_99296034	4R	856.918	0.00328191	2.48387
AX_99413764	4R	856.927	0.00423314	2.37334
AX_99536635	4R	856.931	0.0010573	2.9758
AX_99774385	4R	856.932	0.00346843	2.45987
AX_99514274	4R	856.953	0.00519219	2.28465
AX_99381534	4R	861.503	0.00252624	2.59753
AX_99867891	4R	862.027	0.00657203	2.1823
AX_99723837	4R	862.033	0.000336811	3.47261
AX_99448110	4R	862.103	0.00118121	2.92767
AX_99517223	4R	862.104	0.00369882	2.43194
AX_99668598	4R	862.135	0.00130823	2.88332
AX_99470726	4R	862.17	0.0007432	3.12889
AX_99650714	4R	862.171	0.0019528	2.70934
AX_99493405	4R	865.035	0.00494629	2.30572
AX_99443285	4R	865.051	0.00225241	2.64735
AX_99355287	4R	865.433	0.000265965	3.57518
AX_99865652	4R	865.754	0.003852	2.41431
AX_99260737	4R	866.628	0.000916737	3.03776
AX_99316235	4R	866.63	0.000590358	3.22888
AX_99368183	4R	866.98	0.00336868	2.47254
AX_99812267	4R	867.438	0.00465352	2.33222
AX_99813295	4R	870.464	0.00260929	2.58348
AX_99574561	4R	870.464	0.00400108	2.39782
AX_99660965	4R	870.495	0.000143137	3.84425
AX_99259741	4R	870.908	0.00561709	2.25049
AX_99377339	4R	873.331	0.00311732	2.50622
AX_99505655	4R	873.332	0.000978051	3.00964
AX_99239733	4R	873.558	0.00249186	2.60348
AX_99814160	4R	873.867	0.00603124	2.21959
AX_99882718	4R	876.575	0.00411567	2.38556
AX_99539776	4R	877.112	0.00656867	2.18252
AX_99508166	4R	877.202	0.00480477	2.31833
AX_99683598	5R	10.2621	0.000164036	3.78506
AX_99807862	5R	28.3113	0.00443453	2.35315
AX_99231702	5R	48.8508	0.00542732	2.26541
AX_99575822	5R	48.9609	0.00542732	2.26541
AX_99803215	5R	50.2644	0.00226072	2.64575
AX_99844259	5R	53.2075	0.00561181	2.2509
AX_99709302	5R	53.286	0.00503403	2.29808
AX_99472729	5R	61.0534	0.00589134	2.22979
AX_99691339	5R	65.8086	0.00593848	2.22632
AX_99391138	5R	106.464	0.00360409	2.4432
AX_99642832	5R	173.271	0.000715202	3.14557
AX_99470173	5R	177.242	0.00437737	2.35879
AX_99862513	5R	311.821	0.00424248	2.37238
AX_99463180	5R	377.351	0.00624631	2.20438
AX_99648828	5R	474.732	0.00266878	2.57369
AX_99474177	5R	554.584	0.00560557	2.25138
AX_99228637	5R	596.209	0.00308837	2.51027
AX_99316426	5R	597.076	0.00427829	2.36873
AX_99488776	5R	597.259	0.00363684	2.43928
AX_99746661	5R	597.259	0.00363684	2.43928
AX_99576363	5R	597.271	0.00484493	2.31471
AX_99553687	5R	597.807	0.00407818	2.38953
AX_99512151	5R	597.809	0.00448851	2.3479
AX_99743311	5R	597.809	0.00407818	2.38953
AX_99295301	5R	597.809	0.00244293	2.61209
AX_99694051	5R	597.809	0.00407818	2.38953
AX_99470491	5R	597.809	0.00415502	2.38143
AX_99650361	5R	598.441	0.00244293	2.61209
AX_99583775	5R	598.461	0.00605064	2.2182
AX_99306004	5R	598.462	0.000633343	3.19836
AX_99750119	5R	598.463	0.00407818	2.38953
AX_99783276	5R	599.091	0.00650747	2.18659
AX_99442012	5R	599.092	0.00232521	2.63354
AX_99709447	5R	603.385	0.0044149	2.35508
AX_99408770	5R	604.637	0.00629914	2.20072
AX_99704799	5R	604.638	0.00629914	2.20072
AX_99584523	5R	604.638	0.0031894	2.49629
AX_99841672	5R	612.453	0.00187712	2.72651
AX_99380898	5R	612.765	0.00588699	2.23011
AX_99885837	5R	616.855	0.00653437	2.1848
AX_99279052	5R	616.868	0.0045564	2.34138
AX_99226151	5R	617.098	0.00304244	2.51678
AX_99473039	5R	617.735	0.00561503	2.25065
AX_99823184	5R	619.131	0.00441905	2.35467
AX_99793849	5R	619.132	0.00459947	2.33729
AX_99787967	5R	624.586	0.00241003	2.61798
AX_99454004	5R	624.586	0.00202788	2.69296
AX_99239328	5R	636.301	0.00402051	2.39572
AX_99418612	5R	638.568	0.00573717	2.2413
AX_99880576	5R	641.714	0.00360532	2.44306
AX_99300570	5R	649.782	0.00103826	2.9837
AX_99464131	5R	656.872	0.00505498	2.29628
AX_99303007	5R	661.562	0.000853279	3.06891
AX_99258220	5R	664.193	0.00325071	2.48802
AX_99637003	5R	672.094	0.0048417	2.315
AX_99629627	5R	706.241	0.00286663	2.54263
AX_99726848	5R	706.979	0.00380604	2.41953
AX_99884957	5R	706.981	0.00627391	2.20246
AX_99705962	5R	710.79	0.00145755	2.83638
AX_99757963	5R	712.737	0.00540774	2.26698
AX_99438016	5R	712.746	0.000874681	3.05815
AX_99442511	5R	712.779	0.005565	2.25453
AX_99548269	5R	713.013	0.00347742	2.45874
AX_99820232	5R	713.127	0.00140811	2.85136
AX_99312329	5R	713.328	0.00179967	2.74481
AX_99787063	5R	713.342	2.01199e-05	4.69637
AX_99841279	5R	713.402	0.00397596	2.40056
AX_99705802	5R	713.405	0.00624133	2.20472
AX_99835093	5R	713.405	0.00649356	2.18752
AX_99347305	5R	713.488	0.00233178	2.63231
AX_99765478	5R	713.488	0.00124939	2.9033
AX_99642718	5R	713.488	0.00397596	2.40056
AX_99540469	5R	713.496	0.00451694	2.34516
AX_99297437	5R	713.497	0.00081482	3.08894
AX_99282441	5R	713.497	0.00397596	2.40056
AX_99714932	5R	713.497	0.00168282	2.77396
AX_99644562	5R	713.497	0.00110547	2.95645
AX_99246016	5R	713.585	0.00127694	2.89383
AX_99739038	5R	713.59	0.00267872	2.57207
AX_99243808	5R	713.78	0.000187201	3.72769
AX_99406494	5R	713.908	0.0012736	2.89497
AX_99512177	5R	714.471	0.00351435	2.45415
AX_99348242	5R	714.472	0.00549963	2.25967
AX_99659192	5R	715.144	0.00050421	3.29739
AX_99489977	5R	715.146	0.00467464	2.33025
AX_99558260	5R	715.249	0.000845903	3.07268
AX_99722922	5R	716.257	0.00547819	2.26136
AX_99693860	5R	716.412	0.0054465	2.26388
AX_99332661	5R	716.413	0.00354683	2.45016
AX_99433923	5R	716.601	0.000621328	3.20668
AX_99647666	5R	716.606	0.00158762	2.79925
AX_99509458	5R	716.928	0.0046811	2.32965
AX_99795429	5R	717.541	0.00425823	2.37077
AX_99548830	5R	718.148	0.00213494	2.67061
AX_99540825	5R	718.151	0.00227558	2.64291
AX_99453075	5R	718.159	0.000254101	3.59499
AX_99887588	5R	718.217	0.00478706	2.31993
AX_99228896	5R	718.761	0.000222963	3.65177
AX_99868925	5R	718.764	0.000446106	3.35056
AX_99506335	5R	718.766	0.00025604	3.59169
AX_99346043	5R	718.766	0.000446106	3.35056
AX_99400095	5R	718.766	0.000203916	3.69055
AX_99459406	5R	718.766	0.000520515	3.28357
AX_99282670	5R	718.767	0.000941722	3.02608
AX_99253901	5R	718.768	0.000446106	3.35056
AX_99428841	5R	719.379	0.00491398	2.30857
AX_99568310	5R	719.659	0.00451635	2.34521
AX_99781360	5R	719.659	0.0067463	2.17093
AX_99830617	5R	721.419	0.000341517	3.46659
AX_99465784	5R	721.42	0.00109849	2.95921
AX_99647746	5R	721.548	0.000672607	3.17224
AX_99633332	5R	721.636	0.00224707	2.64838
AX_99377690	5R	721.636	0.00284464	2.54597
AX_99760956	5R	721.637	0.000673365	3.17175
AX_99885502	5R	721.841	0.00224707	2.64838
AX_99671764	5R	721.843	0.00446305	2.35037
AX_99455841	5R	721.844	0.00205923	2.6863
AX_99275786	5R	721.96	0.00405947	2.39153
AX_99868155	5R	721.961	0.00514755	2.2884
AX_99844677	5R	723.255	0.0017627	2.75382
AX_99319691	5R	723.336	0.00441204	2.35536
AX_99631455	5R	723.336	0.00478728	2.31991
AX_99633078	5R	724.074	0.0038267	2.41718
AX_99476192	5R	724.074	0.00548004	2.26122
AX_99741323	5R	724.443	8.48789e-05	4.0712
AX_99863972	5R	725.983	0.00603445	2.21936
AX_99306366	5R	725.984	0.00573762	2.24127
AX_99864674	5R	725.984	0.00573762	2.24127
AX_99509135	5R	726.529	0.00488465	2.31117
AX_99773624	5R	727.612	0.00318542	2.49683
AX_99245061	5R	727.621	0.00536612	2.27034
AX_99618581	5R	727.621	0.00595876	2.22484
AX_99226814	5R	727.621	0.00536612	2.27034
AX_99813066	5R	728.526	0.00580627	2.2361
AX_99816559	5R	738.594	0.00477453	2.32107
AX_99432688	5R	746.866	0.00209827	2.67814
AX_99621462	5R	747.429	0.00625217	2.20397
AX_99394105	5R	747.43	0.00561076	2.25098
AX_99270689	5R	747.43	0.00609147	2.21528
AX_99594967	5R	749.196	0.00434636	2.36187
AX_99510607	5R	749.342	0.00531459	2.27453
AX_99656864	5R	751.72	0.00583048	2.2343
AX_99821880	5R	775.376	0.00155384	2.80859
AX_99296551	5R	786.674	0.000141699	3.84863
AX_99570796	5R	786.765	0.00258375	2.58775
AX_99343468	5R	786.911	0.00146941	2.83286
AX_99645614	5R	786.918	0.00482751	2.31628
AX_99250904	5R	786.919	0.00277048	2.55745
AX_99843453	5R	786.92	0.00415204	2.38174
AX_99471589	5R	786.961	0.00310792	2.50753
AX_99539791	5R	786.964	0.00624687	2.20434
AX_99541786	5R	786.964	0.00468496	2.32929
AX_99746585	5R	787.201	0.00557988	2.25337
AX_99312574	5R	787.438	0.00411321	2.38582
AX_99253109	5R	787.439	0.00378816	2.42157
AX_99489076	5R	787.471	0.000671463	3.17298
AX_99446668	5R	787.538	0.00443948	2.35267
AX_99375858	5R	789.013	0.000904045	3.04381
AX_99692893	5R	789.013	0.00638542	2.19481
AX_99644885	5R	789.32	0.00210335	2.67709
AX_99675134	5R	791.562	0.00646004	2.18976
AX_99817304	5R	791.562	0.00646004	2.18976
AX_99644348	5R	791.769	0.00176041	2.75439
AX_99835583	5R	792.17	0.0058279	2.23449
AX_99407938	5R	792.452	0.000950248	3.02216
AX_99467625	5R	792.489	0.00411853	2.38526
AX_99343281	5R	792.532	0.000741324	3.12999
AX_99556790	5R	792.586	0.00603892	2.21904
AX_99370946	5R	792.586	0.00661808	2.17927
AX_99874509	5R	792.985	0.00444602	2.35203
AX_99840017	5R	793.168	0.00197288	2.7049
AX_99306239	5R	793.169	0.00197288	2.7049
AX_99736276	5R	793.523	0.00181981	2.73997
AX_99730658	5R	793.523	0.00619943	2.20765
AX_99313111	5R	793.598	0.00212283	2.67308
AX_99683346	5R	793.6	0.00575137	2.24023
AX_99888458	5R	793.695	0.00178131	2.74926
AX_99656493	5R	794.068	0.00349909	2.45604
AX_99308960	5R	794.069	0.00349909	2.45604
AX_99303169	5R	794.071	0.00349909	2.45604
AX_99718854	5R	794.073	0.00349909	2.45604
AX_99551785	5R	794.073	0.00349909	2.45604
AX_99531750	5R	794.073	0.00349909	2.45604
AX_99706094	5R	794.279	0.0035718	2.44711
AX_99318139	5R	794.32	0.000226378	3.64517
AX_99248289	5R	794.322	0.000609669	3.21491
AX_99679452	5R	794.325	0.000804829	3.0943
AX_99354777	5R	794.878	0.00025502	3.59343
AX_99617557	5R	794.884	0.000767436	3.11496
AX_99365938	5R	794.914	0.00644018	2.1911
AX_99383577	5R	797.273	0.00221574	2.65448
AX_99353078	5R	797.318	0.00453953	2.34299
AX_99662020	5R	798.778	0.00638424	2.19489
AX_99285890	5R	804.667	0.00667331	2.17566
AX_99723981	5R	805.839	0.000660562	3.18009
AX_99796706	5R	805.841	0.000660562	3.18009
AX_99405783	5R	805.842	0.000582612	3.23462
AX_99391608	5R	806.13	0.000582612	3.23462
AX_99468392	5R	806.131	0.00552041	2.25803
AX_99361862	5R	809.998	0.00674279	2.17116
AX_99600955	5R	819.295	0.00522001	2.28233
AX_99751875	5R	821.301	0.00221708	2.65422
AX_99779680	5R	821.302	0.0023287	2.63289
AX_99449046	5R	821.637	0.0028347	2.54749
AX_99390930	5R	822.025	0.00406357	2.39109
AX_99363583	5R	827.725	0.00568908	2.24496
AX_99533896	5R	835.308	0.00564479	2.24835
AX_99653080	5R	861.318	0.00443383	2.35322
AX_99377742	5R	862.043	0.00409116	2.38815
AX_99406793	5R	862.044	0.00534118	2.27236
AX_99733963	5R	862.044	0.00597899	2.22337
AX_99488238	5R	862.115	0.00190601	2.71988
AX_99236138	5R	862.159	0.00148818	2.82734
AX_99412843	6R	7.73504	0.00663504	2.17816
AX_99260646	6R	26.6385	0.00162499	2.78915
AX_99289638	6R	30.295	0.00265451	2.57602
AX_99865771	6R	30.3359	0.00265451	2.57602
AX_99384685	6R	30.3995	0.00212882	2.67186
AX_99563548	6R	30.4012	0.00261275	2.5829
AX_99621175	6R	30.4026	0.00634581	2.19751
AX_99339078	6R	30.4123	0.00212882	2.67186
AX_99858073	6R	30.4142	0.00185293	2.73214
AX_99256112	6R	30.7503	0.00507402	2.29465
AX_99757679	6R	30.7577	0.00455693	2.34133
AX_99392243	6R	30.7579	0.00398923	2.39911
AX_99864972	6R	32.3596	0.00337157	2.47217
AX_99591487	6R	32.4627	0.000598483	3.22295
AX_99774150	6R	32.4627	0.000705781	3.15133
AX_99686045	6R	32.4951	0.000598483	3.22295
AX_99717945	6R	32.4969	0.000320866	3.49368
AX_99268998	6R	33.1891	0.00240374	2.61911
AX_99612091	6R	33.3233	0.00157263	2.80337
AX_99658839	6R	33.743	0.00466552	2.3311
AX_99771101	6R	34.0521	0.0054782	2.26136
AX_99296611	6R	34.3361	0.00337304	2.47198
AX_99468187	6R	34.8888	0.00581383	2.23554
AX_99434982	6R	34.8913	0.00486307	2.31309
AX_99289679	6R	37.1365	0.00577658	2.23833
AX_99559721	6R	37.1366	0.00327927	2.48422
AX_99448590	6R	37.9469	0.00188995	2.72355
AX_99614568	6R	37.9897	0.00620455	2.20729
AX_99726662	6R	39.9691	0.00112434	2.9491
AX_99491419	6R	39.9693	0.00385985	2.41343
AX_99855896	6R	40.062	0.0018219	2.73948
AX_99729543	6R	40.1096	0.000747438	3.12642
AX_99686025	6R	41.4475	0.00628313	2.20182
AX_99852297	6R	50.2231	0.00402354	2.39539
AX_99469853	6R	54.2577	0.000729388	3.13704
AX_99744855	6R	56.7797	0.00474603	2.32367
AX_99715233	6R	97.1931	0.000516156	3.28722
AX_99545855	6R	102.488	0.00321873	2.49232
AX_99405675	6R	134.174	0.00445999	2.35067
AX_99582050	6R	144.465	0.00543963	2.26443
AX_99681657	6R	144.915	0.00285321	2.54467
AX_99630004	6R	145.034	0.0016823	2.7741
AX_99736660	6R	146.932	0.00464269	2.33323
AX_99601337	6R	239.629	0.00393759	2.40477
AX_99252831	6R	240.845	0.0050323	2.29823
AX_99551761	6R	290.663	0.00610625	2.21423
AX_99504507	6R	450.558	0.00655766	2.18325
AX_99717974	6R	453.239	0.00365433	2.43719
AX_99837729	6R	508.95	0.00158708	2.7994
AX_99493444	6R	508.955	0.00183912	2.73539
AX_99373117	6R	533.554	0.00647387	2.18884
AX_99794724	6R	533.839	0.00117803	2.92884
AX_99618155	6R	533.847	0.00395115	2.40328
AX_99293697	6R	600.112	0.00396586	2.40166
AX_99307416	6R	600.433	0.00348072	2.45833
AX_99555516	6R	601.85	0.00155565	2.80809
AX_99437330	6R	601.852	0.00155565	2.80809
AX_99748416	6R	606.621	0.00537106	2.26994
AX_99803042	6R	612.78	0.000722013	3.14145
AX_99302917	6R	613.241	0.00269323	2.56973
AX_99306827	6R	647.767	0.00356826	2.44754
AX_99497689	6R	653.557	0.00153182	2.81479
AX_99469279	6R	654.432	0.00333555	2.47683
AX_99277022	6R	656.874	0.00646388	2.18951
AX_99357747	6R	656.875	0.00646388	2.18951
AX_99855942	6R	661.843	0.00352656	2.45265
AX_99294178	6R	707.347	0.006409	2.19321
AX_99397237	6R	707.349	0.006409	2.19321
AX_99746375	6R	707.349	0.006409	2.19321
AX_99496543	6R	712.56	0.00545196	2.26345
AX_99689246	6R	712.562	0.00132964	2.87626
AX_99707827	6R	712.563	0.00178645	2.74801
AX_99882876	6R	712.707	0.00100405	2.99824
AX_99311232	6R	715.839	0.00371842	2.42964
AX_99584449	6R	719.866	0.00635647	2.19678
AX_99763701	6R	722.16	0.00552056	2.25802
AX_99561272	6R	741.135	0.0051094	2.29163
AX_99748955	6R	741.183	0.00654825	2.18387
AX_99366482	6R	741.736	0.00642943	2.19183
AX_99517650	6R	752.603	0.000588486	3.23026
AX_99706829	6R	753.758	0.00518178	2.28552
AX_99692430	6R	753.762	0.00430126	2.3664
AX_99467843	6R	753.762	0.00289589	2.53822
AX_99385245	6R	761.968	0.00648323	2.18821
AX_99719281	6R	761.983	0.00539467	2.26803
AX_99786778	6R	762.136	0.00353861	2.45117
AX_99607577	6R	762.386	0.00376939	2.42373
AX_99381166	6R	764.494	0.00418319	2.37849
AX_99636027	6R	764.529	0.00403859	2.39377
AX_99322436	6R	764.529	0.00465806	2.33179
AX_99230907	6R	764.529	0.00497197	2.30347
AX_99289754	6R	768.574	0.00121472	2.91552
AX_99854127	6R	768.574	0.000556117	3.25483
AX_99730165	6R	768.575	0.000128533	3.89098
AX_99743404	6R	768.587	0.000457406	3.3397
AX_99754773	6R	768.595	0.0038333	2.41643
AX_99747947	6R	768.596	0.0017259	2.76298
AX_99803617	6R	768.606	0.000415701	3.38122
AX_99885842	6R	768.724	0.00193707	2.71286
AX_99330581	6R	768.782	0.00206455	2.68517
AX_99227718	6R	768.801	0.00159258	2.7979
AX_99224553	6R	768.801	0.00308714	2.51044
AX_99425596	6R	768.991	0.000756349	3.12128
AX_99245549	6R	769.186	0.00372991	2.4283
AX_99691523	6R	769.194	0.00183162	2.73716
AX_99649821	6R	769.194	0.0042939	2.36715
AX_99595704	6R	769.353	0.00180338	2.74391
AX_99356927	6R	769.518	0.00440048	2.3565
AX_99313017	6R	770.047	0.00601214	2.22097
AX_99773109	6R	770.678	0.0018637	2.72962
AX_99344796	6R	770.7	0.00591919	2.22774
AX_99278684	6R	770.7	0.00585234	2.23267
AX_99592955	6R	770.776	3.77018e-05	4.42364
AX_99720468	6R	770.777	0.000128084	3.8925
AX_99280371	6R	770.777	0.000151998	3.81816
AX_99356991	6R	770.782	0.00351101	2.45457
AX_99729703	6R	770.782	0.00204685	2.68891
AX_99334279	6R	770.782	0.00031091	3.50737
AX_99252260	6R	771.871	0.00308581	2.51063
AX_99853951	6R	771.871	0.00646265	2.18959
AX_99645724	6R	773.056	0.00240442	2.61899
AX_99300842	6R	773.056	0.00240442	2.61899
AX_99420155	6R	775.207	0.00390723	2.40813
AX_99741221	6R	775.208	0.00489704	2.31007
AX_99445858	6R	802.805	0.00477072	2.32142
AX_99300848	6R	809.951	0.00580742	2.23602
AX_99813232	6R	817.878	0.00539575	2.26795
AX_99534045	6R	818.244	0.000943785	3.02513
AX_99337879	6R	820.348	0.00338275	2.47073
AX_99346448	6R	826.198	0.00392229	2.40646
AX_99370589	6R	826.202	0.00516835	2.28665
AX_99718425	6R	826.207	0.00181748	2.74053
AX_99834249	6R	826.208	0.00516835	2.28665
AX_99533263	6R	826.211	0.000926767	3.03303
AX_99344311	6R	826.397	0.00528967	2.27657
AX_99398562	6R	827.847	0.000398891	3.39915
AX_99304789	6R	829.34	0.00205426	2.68734
AX_99349763	6R	829.34	0.0023011	2.63807
AX_99488167	6R	829.34	0.0020052	2.69784
AX_99344622	6R	829.341	0.00166201	2.77937
AX_99694775	6R	830.176	0.00672869	2.17207
AX_99352516	6R	830.218	0.00585727	2.2323
AX_99552415	6R	830.426	0.00267776	2.57223
AX_99472850	6R	832.363	0.00366243	2.43623
AX_99562186	6R	839.048	0.00634873	2.19731
AX_99561509	6R	842.052	0.00265937	2.57522
AX_99505197	6R	850.326	0.00271287	2.56657
AX_99608358	6R	851.607	0.00196071	2.70759
AX_99722728	6R	853.047	0.000417384	3.37946
AX_99712671	6R	853.047	0.00147173	2.83217
AX_99607959	6R	853.078	0.000296942	3.52733
AX_99572939	6R	853.111	0.000774207	3.11114
AX_99280943	6R	853.119	0.000300435	3.52225
AX_99467317	6R	853.139	0.00256014	2.59174
AX_99579938	6R	853.139	0.00256014	2.59174
AX_99433528	6R	853.139	0.00256014	2.59174
AX_99742532	6R	853.139	0.00256014	2.59174
AX_99624518	6R	853.216	0.00347022	2.45964
AX_99877849	6R	853.235	3.9752e-05	4.40064
AX_99740275	6R	853.261	0.000619232	3.20815
AX_99544821	6R	853.408	0.00251803	2.59894
AX_99727801	6R	853.467	0.00285009	2.54514
AX_99411485	6R	857.765	0.0047098	2.327
AX_99767296	6R	857.766	0.00169355	2.7712
AX_99769356	6R	858.835	0.00372128	2.42931
AX_99390848	6R	859.489	0.000843947	3.07368
AX_99805131	6R	868.33	0.0064828	2.18824
AX_99273274	6R	870.926	0.00252743	2.59732
AX_99230835	6R	870.927	0.00209492	2.67883
AX_99652336	6R	870.927	0.00194522	2.71103
AX_99379069	6R	870.927	0.0053995	2.26765
AX_99654864	6R	871.659	0.00106494	2.97268
AX_99421237	6R	871.659	0.00143395	2.84347
AX_99519468	6R	871.747	0.00357175	2.44712
AX_99496732	6R	871.985	0.00428019	2.36854
AX_99229037	6R	883.996	0.00192357	2.71589
AX_99632457	6R	884.146	0.00565087	2.24788
AX_99812269	6R	884.442	0.00469652	2.32822
AX_99488693	7R	2.14781	0.00657815	2.1819
AX_99281859	7R	9.24599	0.00479978	2.31878
AX_99430019	7R	9.52826	0.00234579	2.62971
AX_99799642	7R	9.88147	0.00285811	2.54392
AX_99504913	7R	10.0097	0.000689501	3.16147
AX_99644379	7R	10.5151	0.0050303	2.29841
AX_99832806	7R	47.002	0.000847536	3.07184
AX_99700437	7R	47.509	0.00202583	2.6934
AX_99819645	7R	47.5097	0.000341802	3.46623
AX_99775135	7R	47.9823	0.00147454	2.83134
AX_99289700	7R	51.0564	0.00319938	2.49493
AX_99399264	7R	51.0564	0.0056698	2.24643
AX_99694623	7R	51.8463	0.0035306	2.45215
AX_99597304	7R	51.9866	0.00129804	2.88671
AX_99603416	7R	59.3993	0.00189326	2.72279
AX_99432684	7R	60.1484	0.00236287	2.62656
AX_99674723	7R	64.8055	0.00283012	2.54819
AX_99766450	7R	72.1568	1.5256e-06	5.81656
AX_99243834	7R	85.8901	0.00509974	2.29245
AX_99529761	7R	101.618	0.00542875	2.2653
AX_99456610	7R	225.717	0.0061012	2.21458
AX_99652350	7R	227.184	0.00576421	2.23926
AX_99747154	7R	227.334	0.00284484	2.54594
AX_99831165	7R	227.45	0.000816917	3.08782
AX_99888637	7R	227.803	0.0043043	2.3661
AX_99851754	7R	227.913	0.00225492	2.64687
AX_99555931	7R	228.177	0.00386114	2.41328
AX_99224627	7R	228.242	0.00308919	2.51015
AX_99477048	7R	228.357	0.00319453	2.49559
AX_99643489	7R	228.753	0.0043043	2.3661
AX_99742455	7R	228.868	0.00429006	2.36754
AX_99560226	7R	229.084	0.00561738	2.25047
AX_99223736	7R	241.822	0.00642823	2.19191
AX_99647807	7R	260.736	0.00220893	2.65582
AX_99325749	7R	264.429	0.00627902	2.20211
AX_99466124	7R	269.418	0.00542011	2.26599
AX_99859312	7R	273.722	0.00575068	2.24028
AX_99639314	7R	280.615	0.00423411	2.37324
AX_99716029	7R	284.175	0.00554929	2.25576
AX_99490000	7R	284.177	0.0026845	2.57114
AX_99463878	7R	285.123	0.00658277	2.18159
AX_99509860	7R	285.283	0.0050522	2.29652
AX_99637356	7R	316.153	0.00619971	2.20763
AX_99623952	7R	367.602	0.00450049	2.34674
AX_99413281	7R	469.437	0.00184972	2.7329
AX_99639108	7R	518.505	0.00199307	2.70048
AX_99370971	7R	542.543	0.00466386	2.33125
AX_99681851	7R	676.865	0.00485506	2.31381
AX_99838699	7R	679.641	0.00428057	2.3685
AX_99355621	7R	679.642	0.00620365	2.20735
AX_99304346	7R	679.644	0.0063261	2.19886
AX_99314675	7R	681.084	0.00621564	2.20651
AX_99516356	7R	681.084	0.00520243	2.28379
AX_99770589	7R	681.136	0.00520243	2.28379
AX_99316784	7R	681.317	0.00661327	2.17958
AX_99562558	7R	686.107	0.00518352	2.28537
AX_99537624	7R	693.841	0.003301	2.48135
AX_99560113	7R	696.125	0.00438805	2.35773
AX_99708655	7R	696.125	0.00123312	2.909
AX_99426270	7R	696.33	0.00318569	2.4968
AX_99800706	7R	696.42	0.0022323	2.65125
AX_99688871	7R	696.42	0.0022323	2.65125
AX_99366226	7R	696.426	0.0022323	2.65125
AX_99395675	7R	696.426	0.00362398	2.44081
AX_99701815	7R	696.427	0.00362398	2.44081
AX_99235427	7R	696.427	0.00362398	2.44081
AX_99444866	7R	696.43	0.00123539	2.9082
AX_99505352	7R	696.431	0.00646666	2.18932
AX_99576395	7R	696.431	0.00447539	2.34917
AX_99301093	7R	696.432	0.0022323	2.65125
AX_99655413	7R	696.433	0.00318569	2.4968
AX_99350645	7R	696.437	0.00303331	2.51808
AX_99597307	7R	696.523	0.00362398	2.44081
AX_99638459	7R	696.524	0.00203882	2.69062
AX_99832708	7R	696.524	0.0022323	2.65125
AX_99886259	7R	696.525	0.00539408	2.26808
AX_99336788	7R	697.016	0.00175598	2.75548
AX_99530293	7R	697.026	0.0011782	2.92878
AX_99377025	7R	697.026	0.00253598	2.59585
AX_99714847	7R	697.026	0.000964406	3.01574
AX_99805448	7R	697.094	0.00270884	2.56722
AX_99774157	7R	697.095	0.00213308	2.67099
AX_99677200	7R	697.095	0.00507837	2.29428
AX_99227673	7R	697.095	0.00270884	2.56722
AX_99537319	7R	697.096	0.00270884	2.56722
AX_99461177	7R	697.099	0.00270884	2.56722
AX_99731507	7R	697.099	0.000283141	3.548
AX_99581919	7R	697.121	0.00197468	2.7045
AX_99470519	7R	697.148	0.00270884	2.56722
AX_99257284	7R	697.148	0.00147349	2.83165
AX_99640330	7R	697.148	0.000947204	3.02356
AX_99373921	7R	697.236	0.00537721	2.26944
AX_99797405	7R	697.237	0.00270884	2.56722
AX_99367327	7R	697.237	0.00175598	2.75548
AX_99815756	7R	697.241	0.000913384	3.03935
AX_99361753	7R	697.243	0.00347378	2.4592
AX_99433225	7R	697.254	0.00620684	2.20713
AX_99455209	7R	697.547	0.00531813	2.27424
AX_99223876	7R	699.456	0.00551375	2.25855
AX_99686756	7R	699.47	0.00111022	2.95459
AX_99825059	7R	699.47	0.00551375	2.25855
AX_99554009	7R	699.47	0.00378939	2.42143
AX_99435294	7R	699.47	0.00508804	2.29345
AX_99269087	7R	699.472	0.00173172	2.76152
AX_99724480	7R	699.472	0.00207077	2.68387
AX_99477560	7R	699.472	0.00304495	2.51642
AX_99524756	7R	709.087	0.00474388	2.32387
AX_99375737	7R	737.552	0.00583627	2.23386
AX_99227446	7R	761.385	0.00652638	2.18533
AX_99578705	7R	764.395	0.00444225	2.3524
AX_99257276	7R	767.246	0.00207483	2.68302
AX_99811785	7R	781.008	0.00440187	2.35636
AX_99426282	7R	785.39	0.00368572	2.43348
AX_99890212	7R	792.748	0.00138109	2.85978
AX_99702272	7R	803.877	0.0035644	2.44801
AX_99606620	7R	807.167	0.00164573	2.78364
AX_99360885	7R	807.167	0.00438022	2.3585
AX_99468726	7R	861.908	0.000163784	3.78573
AX_99597457	7R	889.365	0.00420563	2.37617
AX_99886178	7R	892.093	3.31123e-40	39.48
AX_99737644	Un	1.41758	0.000825435	3.08332
AX_99668204	Un	1.42574	0.00663932	2.17788
AX_99774853	Un	9.26658	0.00262986	2.58007
AX_99467230	Un	9.58435	0.00675416	2.17043
AX_99595253	Un	12.2072	0.00411831	2.38528
AX_99488490	Un	18.7935	0.00659354	2.18088
AX_99800637	Un	18.9172	0.00587773	2.23079
AX_99438543	Un	18.9496	0.00637975	2.1952
AX_99654936	Un	18.9537	0.00484338	2.31485
AX_99535993	Un	23.9836	0.00666898	2.17594
AX_99735181	Un	24.0791	0.00665963	2.17655
AX_99523096	Un	27.0009	0.00217001	2.66354
AX_99837768	Un	27.0013	0.00548385	2.26091
AX_99610833	Un	44.5815	0.00509755	2.29264
AX_99656431	Un	45.7426	0.000567443	3.24608
AX_99859533	Un	46.1724	0.00327663	2.48457
AX_99656398	Un	67.4933	0.00431698	2.36482
AX_99849424	Un	67.4934	0.00431698	2.36482
AX_99223729	Un	70.07	0.00562503	2.24988
AX_99504877	Un	71.5656	0.00481498	2.31741
AX_99850197	Un	74.4067	0.00520609	2.28349
AX_99455467	Un	75.4545	0.00487947	2.31163
AX_99633285	Un	88.0124	0.00383525	2.41621
AX_99563497	Un	125.737	0.00352028	2.45342
AX_99868262	Un	128.374	0.00400811	2.39706
AX_99420690	Un	169.558	0.00461417	2.33591
AX_99495705	Un	177.733	0.00500767	2.30036
AX_99817695	Un	185.416	0.00391992	2.40672
AX_99271526	Un	188.138	0.00436133	2.36038
AX_99235497	Un	189.272	0.00217001	2.66354
AX_99341448	Un	189.412	0.00359488	2.44432
AX_99832553	Un	189.412	0.00304588	2.51629
AX_99775985	Un	189.477	0.00327745	2.48446
AX_99555735	Un	204.4	0.00364702	2.43806
AX_99760176	Un	247.819	0.00204087	2.69019
AX_99334843	Un	280.558	0.00163784	2.78573
AX_99604163	Un	280.587	0.000151745	3.81889
AX_99340537	Un	284.827	0.00401364	2.39646
AX_99261917	Un	300.798	0.000699006	3.15552
AX_99357697	Un	310.083	0.00364121	2.43875
AX_99369985	Un	310.11	0.00264583	2.57744
AX_99706652	Un	348.188	0.00225527	2.6468
AX_99292555	Un	364.88	0.00501962	2.29933
AX_99399058	Un	370.381	0.00634983	2.19724
AX_99350380	Un	374.473	0.0034989	2.45607
AX_99600986	Un	375.475	0.00176838	2.75243
AX_99250855	Un	375.476	0.00257077	2.58994
AX_99353027	Un	375.476	0.00494246	2.30606
AX_99352934	Un	376.679	0.003198	2.49512
AX_99560887	Un	387.621	0.000682665	3.16579
AX_99869161	Un	391.849	0.00280297	2.55238
AX_99849996	Un	394.399	0.0045037	2.34643
AX_99659692	Un	404.204	0.00410153	2.38705
AX_99459831	Un	404.205	0.00349132	2.45701
AX_99616416	Un	411.334	0.0023395	2.63088
AX_99679901	Un	420.346	0.0017456	2.75806
AX_99436021	Un	420.346	0.00325847	2.48699
AX_99837174	Un	435.741	0.00234649	2.62958
AX_99771094	Un	470.998	0.00500365	2.30071
AX_99714329	Un	499.102	0.00303587	2.51772
AX_99309366	Un	508.864	0.00543517	2.26479
AX_99630163	Un	582.528	0.00474844	2.32345
AX_99669008	Un	587.548	0.00456731	2.34034
AX_99741786	Un	618.288	0.00202657	2.69324
AX_99596840	Un	618.678	0.00466744	2.33092
AX_99789243	Un	620.268	0.00137618	2.86132
AX_99313100	Un	622.628	0.004653	2.33227
AX_99411378	Un	623.038	0.00129962	2.88618

## Sheet: N18_NRG
Supplementary tabble S5: Top 1000 powdery mildew resistance associated 600K SNP markers from BLINK Genome-wide association study on 88 Nordic Seed hybrid rye (Secale cereale L.) elite non-restorer germplasm breeding lines using BLUP estimated resistance value towards N18 Bgs population
Marker ID	Chromosome	Position (Mbp)	P value	LOD
AX_99350445	1R	5.22982	0.00818039	2.08723
AX_99652281	1R	32.4473	0.0105347	1.97738
AX_99555109	1R	33.4934	0.0131448	1.88125
AX_99556272	1R	33.7214	0.00966613	2.01475
AX_99257418	1R	33.7214	0.00811695	2.09061
AX_99724259	1R	33.8951	0.00622091	2.20615
AX_99287962	1R	33.8952	0.00811695	2.09061
AX_99826538	1R	34.6533	0.00316289	2.49992
AX_99552431	1R	34.668	0.0141178	1.85023
AX_99587898	1R	34.6707	0.00316289	2.49992
AX_99725439	1R	34.6765	0.00316289	2.49992
AX_99679694	1R	34.773	0.00316289	2.49992
AX_99626738	1R	34.7734	0.00316289	2.49992
AX_99635056	1R	34.7792	0.00316289	2.49992
AX_99786773	1R	34.7793	0.00316289	2.49992
AX_99656423	1R	34.7795	0.00316289	2.49992
AX_99616294	1R	34.7795	0.00316289	2.49992
AX_99856505	1R	34.8248	0.0129446	1.88791
AX_99407152	1R	34.9181	0.00447107	2.34959
AX_99465700	1R	34.9181	0.00447107	2.34959
AX_99279711	1R	34.9181	0.00316289	2.49992
AX_99227511	1R	34.9188	0.00447107	2.34959
AX_99327495	1R	34.9197	0.00316289	2.49992
AX_99298010	1R	35.1675	0.00316289	2.49992
AX_99873685	1R	35.9	0.0107133	1.97008
AX_99390548	1R	39.9337	0.00888834	2.05118
AX_99228784	1R	143.834	0.00602898	2.21976
AX_99779388	1R	189.475	0.00612213	2.2131
AX_99464900	1R	313.967	0.0089152	2.04987
AX_99708793	1R	443.862	0.00568384	2.24536
AX_99387608	1R	531.445	0.00473209	2.32495
AX_99807220	1R	540.384	0.0132527	1.87769
AX_99617518	1R	608.418	0.0111063	1.95443
AX_99337283	1R	609.703	0.0118221	1.92731
AX_99416451	1R	611.186	0.00215963	2.66562
AX_99432568	1R	613.73	0.0129446	1.88791
AX_99443064	1R	613.868	0.0129446	1.88791
AX_99406877	1R	613.995	0.0129446	1.88791
AX_99668646	1R	614.057	0.0129446	1.88791
AX_99706373	1R	614.311	0.0129446	1.88791
AX_99779382	1R	614.317	0.0129446	1.88791
AX_99610056	1R	614.501	0.0129446	1.88791
AX_99263427	1R	614.553	0.0129446	1.88791
AX_99744921	1R	614.553	0.0129446	1.88791
AX_99877197	1R	615.489	0.0129446	1.88791
AX_99328404	1R	616.193	0.0129446	1.88791
AX_99872638	1R	616.324	0.0129446	1.88791
AX_99642421	1R	616.38	0.0129446	1.88791
AX_99382522	1R	616.436	0.0129446	1.88791
AX_99691602	1R	616.436	0.0129446	1.88791
AX_99685227	1R	616.436	0.0129446	1.88791
AX_99379371	1R	616.765	0.0129446	1.88791
AX_99782016	1R	616.871	0.0129446	1.88791
AX_99884481	1R	618.059	0.0129446	1.88791
AX_99726286	1R	618.413	0.0129446	1.88791
AX_99614160	1R	618.568	0.00523659	2.28095
AX_99764483	1R	621.321	0.0129446	1.88791
AX_99357351	1R	621.322	0.0129446	1.88791
AX_99370271	1R	621.799	0.0129446	1.88791
AX_99694484	1R	621.8	0.0129446	1.88791
AX_99469282	1R	621.8	0.0129446	1.88791
AX_99504320	1R	622.058	0.0129446	1.88791
AX_99346694	1R	624.045	0.00598692	2.2228
AX_99306065	1R	624.219	0.0129446	1.88791
AX_99594208	1R	630.237	0.0129446	1.88791
AX_99380584	1R	631.26	0.0133037	1.87603
AX_99807247	1R	631.268	0.0059421	2.22606
AX_99287447	1R	631.268	0.00985662	2.00627
AX_99380133	1R	631.268	0.00985662	2.00627
AX_99877082	1R	631.27	0.00703199	2.15292
AX_99531112	1R	631.271	0.00985662	2.00627
AX_99838760	1R	631.286	0.0133037	1.87603
AX_99388373	1R	631.286	0.0133037	1.87603
AX_99395217	1R	631.287	0.0133037	1.87603
AX_99783508	1R	631.287	0.0117064	1.93158
AX_99378553	1R	632.324	0.0133037	1.87603
AX_99247200	1R	646.04	0.0115763	1.93643
AX_99268675	1R	646.047	0.0112002	1.95077
AX_99374331	1R	647.004	0.0123913	1.90688
AX_99860638	1R	648.184	0.0123733	1.90751
AX_99798840	1R	672.047	0.0131689	1.88045
AX_99322193	1R	701.094	0.00961928	2.01686
AX_99231527	1R	703.78	0.00831465	2.08016
AX_99681211	1R	703.784	0.00831465	2.08016
AX_99658165	1R	709.751	0.00854881	2.06809
AX_99646697	1R	710.009	0.00854218	2.06843
AX_99748208	1R	710.011	0.00854218	2.06843
AX_99296021	1R	710.395	0.0104769	1.97977
AX_99326746	1R	710.395	0.0119502	1.92263
AX_99546971	1R	710.408	0.0104082	1.98262
AX_99393278	1R	710.411	0.00813367	2.08971
AX_99811032	1R	710.455	0.00794373	2.09998
AX_99418761	1R	712.391	0.0102589	1.9889
AX_99711131	1R	722.993	0.00693031	2.15925
AX_99843275	1R	723.073	0.00249588	2.60278
AX_99531072	1R	723.076	0.00249588	2.60278
AX_99323720	1R	723.093	0.00693031	2.15925
AX_99705208	1R	723.093	0.00693031	2.15925
AX_99856287	1R	723.093	0.00249588	2.60278
AX_99473316	1R	723.094	0.00693031	2.15925
AX_99423479	1R	723.094	0.00693031	2.15925
AX_99250366	1R	724.755	0.00914363	2.03888
AX_99582705	2R	12.6541	0.00479124	2.31955
AX_99268723	2R	36.6216	0.00733031	2.13488
AX_99835447	2R	36.6317	0.00627626	2.2023
AX_99715186	2R	36.8327	0.00814958	2.08886
AX_99441751	2R	36.8328	0.00719175	2.14317
AX_99613933	2R	37.2109	0.00395775	2.40255
AX_99501822	2R	37.3783	0.00719175	2.14317
AX_99512062	2R	37.3783	0.00814958	2.08886
AX_99845490	2R	37.3835	0.00814958	2.08886
AX_99487332	2R	37.5022	0.00483428	2.31567
AX_99749877	2R	37.5023	0.00395775	2.40255
AX_99450410	2R	37.776	0.00395775	2.40255
AX_99555837	2R	37.7784	0.00719175	2.14317
AX_99792096	2R	37.7786	0.0128569	1.89086
AX_99322600	2R	37.7787	0.0021116	2.67539
AX_99593612	2R	37.7787	0.00719175	2.14317
AX_99350482	2R	37.7789	0.00395775	2.40255
AX_99860563	2R	178.119	0.00461755	2.33559
AX_99577940	2R	221.658	0.000596006	3.22475
AX_99755375	2R	235.796	0.00646874	2.18918
AX_99809268	2R	236.049	0.00741409	2.12994
AX_99833148	2R	251.855	0.00646874	2.18918
AX_99736989	2R	257.945	0.00220852	2.6559
AX_99797198	2R	259.524	0.0129446	1.88791
AX_99808398	2R	451.788	0.00813119	2.08985
AX_99827064	2R	454.194	0.00741409	2.12994
AX_99720437	2R	454.244	0.00442187	2.35439
AX_99563379	2R	460.978	0.0128263	1.8919
AX_99830245	2R	462.414	0.00368421	2.43366
AX_99407603	2R	571.146	0.0105476	1.97685
AX_99613439	2R	589.871	0.0111917	1.95111
AX_99432157	2R	594.609	0.0139185	1.85641
AX_99361266	2R	595.183	0.0120795	1.91795
AX_99338284	2R	607.651	0.0106642	1.97207
AX_99880568	2R	608.307	0.0141641	1.84881
AX_99485601	2R	608.891	0.0120795	1.91795
AX_99727410	2R	609.341	0.0120795	1.91795
AX_99514703	2R	609.621	0.0104756	1.97982
AX_99449408	2R	609.655	0.0118465	1.92641
AX_99846082	2R	610.067	0.00849437	2.07087
AX_99308214	2R	611.469	0.0100157	1.99932
AX_99836016	2R	612.468	0.0144495	1.84015
AX_99523283	2R	613.218	0.0144495	1.84015
AX_99611479	2R	613.332	0.0118465	1.92641
AX_99543788	2R	670.482	0.00649443	2.18746
AX_99883718	2R	675.199	0.00614253	2.21165
AX_99400985	2R	681.026	0.00129075	2.88916
AX_99677442	2R	681.669	0.00894444	2.04845
AX_99623237	2R	681.679	0.00503983	2.29758
AX_99706147	2R	681.68	0.00129075	2.88916
AX_99756208	2R	683.756	0.00988256	2.00513
AX_99603704	2R	683.764	0.00218789	2.65997
AX_99545623	2R	684.613	0.00129075	2.88916
AX_99751322	2R	684.787	0.00158048	2.80121
AX_99457004	2R	688.589	0.00129075	2.88916
AX_99865504	2R	689.29	0.00129075	2.88916
AX_99639171	2R	689.322	0.00988256	2.00513
AX_99695551	2R	694.36	0.0129278	1.88847
AX_99745755	2R	700.43	0.00849437	2.07087
AX_99447933	2R	700.782	0.0141641	1.84881
AX_99382684	2R	700.892	0.0120795	1.91795
AX_99663081	2R	701.355	0.0120795	1.91795
AX_99879588	2R	701.983	0.0120795	1.91795
AX_99872503	2R	702.946	0.0100157	1.99932
AX_99512004	2R	707.088	0.00358611	2.44538
AX_99414483	2R	707.492	0.00358611	2.44538
AX_99399165	2R	707.543	0.00548075	2.26116
AX_99815069	2R	715.402	0.00160097	2.79562
AX_99557719	2R	715.643	0.000498946	3.30195
AX_99405096	2R	715.68	2.58495e-05	4.58755
AX_99702143	2R	715.96	0.0027864	2.55496
AX_99406632	2R	718.531	0.0078578	2.1047
AX_99660118	2R	722.347	0.0078578	2.1047
AX_99810912	2R	722.351	0.0104271	1.98184
AX_99390169	2R	722.936	0.0104271	1.98184
AX_99401093	2R	722.938	0.0078578	2.1047
AX_99711476	2R	722.938	0.0078578	2.1047
AX_99615538	2R	723.272	0.000322377	3.49164
AX_99512625	2R	723.272	0.0104271	1.98184
AX_99260228	2R	723.276	0.00425159	2.37145
AX_99558082	2R	725.089	0.0078578	2.1047
AX_99275874	2R	832.905	0.0121934	1.91388
AX_99732761	2R	883.641	0.0089152	2.04987
AX_99228134	2R	915.049	0.0089152	2.04987
AX_99823166	2R	937.89	0.0089152	2.04987
AX_99303384	2R	937.984	0.0089152	2.04987
AX_99270433	2R	938.319	0.0089152	2.04987
AX_99654519	2R	938.363	0.0089152	2.04987
AX_99434872	2R	938.363	0.0089152	2.04987
AX_99680959	2R	938.783	0.0089152	2.04987
AX_99231592	2R	938.785	0.0089152	2.04987
AX_99457984	2R	938.914	0.0089152	2.04987
AX_99478027	2R	939.237	0.0089152	2.04987
AX_99284537	2R	939.273	0.0089152	2.04987
AX_99763403	2R	940.161	0.0089152	2.04987
AX_99458498	2R	940.161	0.0089152	2.04987
AX_99246605	2R	940.176	0.0089152	2.04987
AX_99297880	2R	940.714	0.0089152	2.04987
AX_99881495	2R	940.823	0.0089152	2.04987
AX_99292482	2R	940.985	0.0089152	2.04987
AX_99652538	2R	941.362	0.0089152	2.04987
AX_99581479	2R	941.464	0.0089152	2.04987
AX_99771349	2R	941.661	0.0089152	2.04987
AX_99867363	2R	942.514	0.0089152	2.04987
AX_99577479	2R	942.583	0.0089152	2.04987
AX_99669674	2R	942.583	0.0089152	2.04987
AX_99618593	2R	942.583	0.0089152	2.04987
AX_99555891	2R	942.688	0.0089152	2.04987
AX_99823824	2R	942.735	0.0089152	2.04987
AX_99384906	2R	943.21	0.0089152	2.04987
AX_99564671	2R	943.336	0.0089152	2.04987
AX_99470667	2R	943.478	0.0089152	2.04987
AX_99395881	2R	943.481	0.0089152	2.04987
AX_99530398	2R	943.586	0.0089152	2.04987
AX_99862994	2R	943.644	0.0089152	2.04987
AX_99824067	2R	943.772	0.0089152	2.04987
AX_99681733	2R	943.773	0.0089152	2.04987
AX_99611623	2R	943.774	0.0089152	2.04987
AX_99574139	2R	943.801	0.0089152	2.04987
AX_99296098	2R	944.225	0.0089152	2.04987
AX_99352942	2R	944.47	0.0089152	2.04987
AX_99413917	2R	944.568	0.0089152	2.04987
AX_99844602	2R	945.03	0.0089152	2.04987
AX_99745714	2R	945.031	0.0089152	2.04987
AX_99642801	2R	945.427	0.0089152	2.04987
AX_99271392	2R	945.469	0.0089152	2.04987
AX_99731625	2R	945.469	0.0089152	2.04987
AX_99794421	3R	11.3881	0.00523812	2.28082
AX_99761340	3R	11.3884	0.0113285	1.94583
AX_99403871	3R	11.4855	0.011726	1.93085
AX_99351616	3R	12.2267	0.00344396	2.46294
AX_99334692	3R	12.9565	0.0146785	1.83332
AX_99738491	3R	12.9626	0.0146785	1.83332
AX_99323466	3R	13.1513	0.0145413	1.8374
AX_99282426	3R	13.4484	0.00881541	2.05476
AX_99641184	3R	13.4909	0.0119521	1.92255
AX_99448530	3R	14.2847	0.0101978	1.99149
AX_99542247	3R	14.3663	0.0117526	1.92987
AX_99389710	3R	14.3795	0.00776644	2.10978
AX_99828855	3R	14.4215	0.0119247	1.92355
AX_99699445	3R	14.5218	0.014091	1.85106
AX_99830511	3R	14.758	0.012157	1.91517
AX_99860073	3R	14.7636	0.00762728	2.11763
AX_99363802	3R	15.109	0.0052131	2.2829
AX_99875317	3R	15.3035	0.012929	1.88843
AX_99747950	3R	15.3148	0.0145413	1.8374
AX_99708619	3R	15.326	0.00598748	2.22276
AX_99773671	3R	15.3371	0.00507385	2.29466
AX_99471750	3R	15.4968	0.00527622	2.27768
AX_99590162	3R	15.5812	0.0127876	1.89321
AX_99638016	3R	15.7822	0.0107828	1.96727
AX_99467170	3R	15.783	0.0135805	1.86708
AX_99624691	3R	15.7836	0.0135805	1.86708
AX_99484112	3R	15.8176	0.01139	1.94348
AX_99778110	3R	16.2568	0.01139	1.94348
AX_99334846	3R	16.2572	0.00853818	2.06863
AX_99585719	3R	16.3126	0.0111595	1.95236
AX_99719012	3R	16.3163	0.00708284	2.14979
AX_99484986	3R	16.4119	0.00602209	2.22025
AX_99730893	3R	16.415	0.00602209	2.22025
AX_99705314	3R	16.4153	0.0103733	1.98408
AX_99736091	3R	16.4156	0.0112863	1.94745
AX_99253498	3R	16.4162	0.00602209	2.22025
AX_99779062	3R	16.4166	0.00410438	2.38675
AX_99412870	3R	16.4181	0.00602209	2.22025
AX_99683837	3R	16.4341	0.00400028	2.39791
AX_99827647	3R	16.4585	0.0105186	1.97804
AX_99283454	3R	16.5326	0.0131565	1.88086
AX_99889106	3R	16.5327	0.00508113	2.29404
AX_99480190	3R	16.5327	0.00508113	2.29404
AX_99811140	3R	16.6021	0.00508113	2.29404
AX_99708850	3R	16.7469	0.00508113	2.29404
AX_99699592	3R	16.7559	0.00410756	2.38642
AX_99403205	3R	16.7561	0.00508113	2.29404
AX_99813638	3R	17.0177	0.0047893	2.31973
AX_99403151	3R	17.2372	0.00400028	2.39791
AX_99614323	3R	17.2386	0.00827643	2.08216
AX_99693675	3R	17.2475	0.0124988	1.90313
AX_99390261	3R	17.6905	0.00402352	2.39539
AX_99378537	3R	17.7882	0.00827643	2.08216
AX_99261493	3R	17.7894	0.00231997	2.63452
AX_99418263	3R	17.7895	0.00508113	2.29404
AX_99748270	3R	17.8061	0.00508113	2.29404
AX_99617355	3R	17.8064	0.00569242	2.2447
AX_99625577	3R	17.8064	0.00718032	2.14386
AX_99516616	3R	17.9309	0.00410756	2.38642
AX_99779418	3R	17.9309	0.00827643	2.08216
AX_99603962	3R	18.2128	0.00435638	2.36087
AX_99714517	3R	19.0401	0.0132815	1.87675
AX_99748833	3R	19.0401	0.0132815	1.87675
AX_99539420	3R	19.1688	0.00508113	2.29404
AX_99518710	3R	19.9273	0.000965547	3.01523
AX_99756424	3R	19.9361	0.00508113	2.29404
AX_99239293	3R	20.0244	0.00472321	2.32576
AX_99272002	3R	20.0248	0.00472321	2.32576
AX_99569851	3R	20.0369	0.00612213	2.2131
AX_99715000	3R	20.377	0.00472321	2.32576
AX_99575406	3R	20.4019	0.00410756	2.38642
AX_99399560	3R	20.4151	0.00569242	2.2447
AX_99789881	3R	20.4241	0.00596452	2.22442
AX_99884267	3R	20.4257	0.00612213	2.2131
AX_99620433	3R	20.4267	0.00596452	2.22442
AX_99583061	3R	20.4268	0.00596452	2.22442
AX_99457255	3R	20.5559	0.00612213	2.2131
AX_99520711	3R	20.7875	0.00596452	2.22442
AX_99504770	3R	20.7962	0.00596452	2.22442
AX_99247265	3R	20.8749	0.00472321	2.32576
AX_99358396	3R	20.8771	0.00569242	2.2447
AX_99820343	3R	20.8777	0.00596452	2.22442
AX_99736823	3R	20.8838	0.00508113	2.29404
AX_99343245	3R	20.8857	0.00569242	2.2447
AX_99503899	3R	20.8872	0.00612213	2.2131
AX_99636158	3R	20.888	0.00596452	2.22442
AX_99749095	3R	20.8921	0.00612213	2.2131
AX_99840439	3R	20.8924	0.00612213	2.2131
AX_99551234	3R	20.8925	0.00461755	2.33559
AX_99325088	3R	20.8961	0.00508113	2.29404
AX_99285477	3R	20.9124	0.00612213	2.2131
AX_99567314	3R	20.927	0.00508113	2.29404
AX_99229656	3R	21.0864	0.0113648	1.94444
AX_99734586	3R	21.1235	0.0111595	1.95236
AX_99465621	3R	21.1469	0.00508113	2.29404
AX_99568926	3R	21.147	0.0042535	2.37125
AX_99759951	3R	21.1471	0.00400028	2.39791
AX_99523608	3R	21.1641	0.00270082	2.56851
AX_99291672	3R	21.1642	0.00354277	2.45066
AX_99238527	3R	21.1644	0.00827643	2.08216
AX_99811825	3R	21.1644	0.00410756	2.38642
AX_99536918	3R	21.1645	0.00827643	2.08216
AX_99713114	3R	21.1646	0.00410756	2.38642
AX_99251310	3R	21.2658	0.00569242	2.2447
AX_99848818	3R	21.2658	0.00718032	2.14386
AX_99474006	3R	21.2658	0.00596452	2.22442
AX_99572109	3R	21.3335	0.00508113	2.29404
AX_99441646	3R	21.3338	0.00612213	2.2131
AX_99576127	3R	22.188	0.00718032	2.14386
AX_99554953	3R	22.1887	0.00400028	2.39791
AX_99295915	3R	22.1887	0.00569242	2.2447
AX_99351706	3R	22.1888	0.00718032	2.14386
AX_99409725	3R	22.1953	0.00538812	2.26856
AX_99246420	3R	22.2185	0.00969286	2.01355
AX_99559222	3R	22.2244	0.00134482	2.87134
AX_99592067	3R	22.2397	0.00400028	2.39791
AX_99700648	3R	22.3035	0.00569242	2.2447
AX_99660388	3R	22.304	0.00569242	2.2447
AX_99775851	3R	22.3057	0.00508113	2.29404
AX_99421568	3R	22.4799	0.00400028	2.39791
AX_99677261	3R	22.4812	0.00612213	2.2131
AX_99537510	3R	22.4813	0.00400028	2.39791
AX_99465561	3R	22.4819	0.00596452	2.22442
AX_99564279	3R	22.4932	0.00472321	2.32576
AX_99792457	3R	22.4935	0.00612213	2.2131
AX_99623647	3R	22.4945	0.00569242	2.2447
AX_99748684	3R	22.4946	0.00400028	2.39791
AX_99728024	3R	22.4947	0.00508113	2.29404
AX_99388937	3R	22.4953	0.00596452	2.22442
AX_99836840	3R	22.5388	0.00538812	2.26856
AX_99753007	3R	22.5397	0.00718032	2.14386
AX_99316038	3R	22.5399	0.00718032	2.14386
AX_99603911	3R	22.5401	0.00596452	2.22442
AX_99250208	3R	22.5403	0.00596452	2.22442
AX_99284991	3R	22.9829	0.0120236	1.91996
AX_99681126	3R	23.034	0.00773308	2.11165
AX_99380957	3R	23.3444	0.00569242	2.2447
AX_99489169	3R	23.3448	0.00400028	2.39791
AX_99273534	3R	23.3452	0.00400028	2.39791
AX_99254657	3R	23.3466	0.00569242	2.2447
AX_99761131	3R	24.0672	0.00400028	2.39791
AX_99258050	3R	24.3007	0.00612213	2.2131
AX_99310588	3R	24.5578	0.00508113	2.29404
AX_99301550	3R	24.7716	0.00508113	2.29404
AX_99593925	3R	24.7786	0.00718032	2.14386
AX_99438464	3R	24.7948	0.00596452	2.22442
AX_99508035	3R	24.7949	0.00596452	2.22442
AX_99308162	3R	24.7957	0.00596452	2.22442
AX_99699836	3R	25.2835	0.00569242	2.2447
AX_99706575	3R	25.3215	0.00410756	2.38642
AX_99671252	3R	25.398	0.00400028	2.39791
AX_99774551	3R	25.3993	0.00400028	2.39791
AX_99583883	3R	25.3995	0.00612213	2.2131
AX_99782986	3R	25.4074	0.00508113	2.29404
AX_99308567	3R	25.4356	0.00402352	2.39539
AX_99447544	3R	25.4357	0.00612213	2.2131
AX_99749875	3R	25.4439	0.00508113	2.29404
AX_99472861	3R	25.4439	0.00400028	2.39791
AX_99853525	3R	25.4442	0.000869463	3.06075
AX_99837298	3R	25.4442	0.00569242	2.2447
AX_99439462	3R	25.4497	0.00400028	2.39791
AX_99821356	3R	25.4755	0.00577894	2.23815
AX_99359057	3R	25.4755	0.00508113	2.29404
AX_99542304	3R	25.4755	0.00508113	2.29404
AX_99339266	3R	25.5054	0.00718032	2.14386
AX_99861543	3R	25.7547	0.00508113	2.29404
AX_99813214	3R	25.8989	0.00773308	2.11165
AX_99740489	3R	25.8997	0.00596452	2.22442
AX_99722921	3R	26.0365	0.00612213	2.2131
AX_99613794	3R	26.1874	0.00316874	2.49911
AX_99737699	3R	26.1892	0.00400028	2.39791
AX_99230781	3R	26.251	0.0142873	1.84505
AX_99429012	3R	26.2515	0.00569242	2.2447
AX_99388485	3R	26.2517	0.00596452	2.22442
AX_99828179	3R	26.2654	0.00569242	2.2447
AX_99393613	3R	26.2659	0.00400028	2.39791
AX_99340476	3R	26.3378	0.00569242	2.2447
AX_99353804	3R	26.7313	0.00270082	2.56851
AX_99275124	3R	27.0677	0.00508113	2.29404
AX_99610097	3R	27.068	0.00400028	2.39791
AX_99690685	3R	27.1582	0.00400028	2.39791
AX_99837612	3R	27.2849	0.00508113	2.29404
AX_99770765	3R	27.5404	0.00472321	2.32576
AX_99271700	3R	27.5417	0.00773308	2.11165
AX_99294262	3R	27.5417	0.00472321	2.32576
AX_99451855	3R	27.5417	0.00472321	2.32576
AX_99341743	3R	27.6355	0.00718032	2.14386
AX_99379854	3R	27.6418	0.00400028	2.39791
AX_99241223	3R	27.642	0.00538812	2.26856
AX_99311557	3R	27.6424	0.00596452	2.22442
AX_99859916	3R	27.7952	0.00538812	2.26856
AX_99363695	3R	27.7955	0.00596452	2.22442
AX_99611045	3R	28.0063	0.00508113	2.29404
AX_99439188	3R	28.426	0.00461755	2.33559
AX_99321303	3R	28.8028	0.00189425	2.72256
AX_99803893	3R	28.8033	0.00596452	2.22442
AX_99379015	3R	28.8882	0.00569242	2.2447
AX_99418081	3R	28.8882	0.00596452	2.22442
AX_99473624	3R	28.8883	0.00569242	2.2447
AX_99355022	3R	28.8883	0.00400028	2.39791
AX_99684879	3R	28.9232	0.0124988	1.90313
AX_99390184	3R	28.9632	0.00612213	2.2131
AX_99724988	3R	28.9635	0.00400028	2.39791
AX_99773326	3R	28.9726	0.00400028	2.39791
AX_99253029	3R	28.9769	0.00508113	2.29404
AX_99531699	3R	29.4587	0.00596452	2.22442
AX_99806930	3R	29.4597	0.00596452	2.22442
AX_99814417	3R	29.46	0.00596452	2.22442
AX_99535489	3R	29.4631	0.00569242	2.2447
AX_99582579	3R	29.4631	0.00400028	2.39791
AX_99641187	3R	29.7214	0.00569242	2.2447
AX_99558252	3R	29.7219	0.00596452	2.22442
AX_99315644	3R	29.725	0.00569242	2.2447
AX_99611732	3R	29.7262	0.00508113	2.29404
AX_99877358	3R	29.7266	0.00596452	2.22442
AX_99307719	3R	29.7391	0.00508113	2.29404
AX_99724056	3R	29.7393	0.00596452	2.22442
AX_99742837	3R	29.757	0.00569242	2.2447
AX_99730834	3R	29.7576	0.00569242	2.2447
AX_99558898	3R	29.7607	0.0121517	1.91536
AX_99467651	3R	29.7607	0.00472321	2.32576
AX_99529507	3R	29.7822	0.00569242	2.2447
AX_99838338	3R	29.7826	0.00569242	2.2447
AX_99802683	3R	29.7827	0.00773308	2.11165
AX_99643627	3R	29.7827	0.00569242	2.2447
AX_99241054	3R	29.934	0.00596452	2.22442
AX_99844964	3R	29.9343	0.00285112	2.54498
AX_99702090	3R	29.9821	0.00400028	2.39791
AX_99421994	3R	30.0579	0.00569242	2.2447
AX_99845190	3R	30.1114	0.00596452	2.22442
AX_99418937	3R	30.1117	0.00596452	2.22442
AX_99287924	3R	30.112	0.00472321	2.32576
AX_99674369	3R	30.1131	0.00596452	2.22442
AX_99306371	3R	30.241	0.00538812	2.26856
AX_99447945	3R	30.257	0.00318313	2.49715
AX_99281206	3R	30.5632	0.00569242	2.2447
AX_99853649	3R	30.693	0.00773308	2.11165
AX_99509171	3R	30.6933	0.00596452	2.22442
AX_99876935	3R	30.6946	0.0115005	1.93928
AX_99237598	3R	30.6947	0.00828751	2.08158
AX_99484136	3R	30.6949	0.00596452	2.22442
AX_99497308	3R	30.6967	0.00596452	2.22442
AX_99835095	3R	30.6967	0.00773308	2.11165
AX_99638723	3R	30.6969	0.00773308	2.11165
AX_99333512	3R	30.7367	0.00612213	2.2131
AX_99622995	3R	31.2788	0.00773308	2.11165
AX_99343713	3R	31.3457	0.00462597	2.3348
AX_99434359	3R	31.3459	0.00472321	2.32576
AX_99537646	3R	31.3633	0.00749421	2.12527
AX_99487660	3R	31.3716	0.00596452	2.22442
AX_99535642	3R	31.4349	0.00612213	2.2131
AX_99725346	3R	31.4354	0.00472321	2.32576
AX_99656693	3R	31.5021	0.00596452	2.22442
AX_99594600	3R	31.5535	0.00596452	2.22442
AX_99377185	3R	31.5538	0.00718032	2.14386
AX_99667079	3R	31.554	0.00569242	2.2447
AX_99819129	3R	31.5541	0.00596452	2.22442
AX_99670101	3R	31.555	0.00596452	2.22442
AX_99426950	3R	31.5551	0.00569242	2.2447
AX_99859512	3R	31.5617	0.00596452	2.22442
AX_99369195	3R	31.5618	0.00718032	2.14386
AX_99798419	3R	31.5618	0.00569242	2.2447
AX_99555945	3R	31.574	0.00612213	2.2131
AX_99779117	3R	31.6229	0.00612213	2.2131
AX_99297078	3R	31.6997	0.00472321	2.32576
AX_99872561	3R	31.6997	0.00402352	2.39539
AX_99723860	3R	31.7141	0.00461755	2.33559
AX_99667082	3R	31.7155	0.00662717	2.17867
AX_99263371	3R	31.773	0.00219528	2.65851
AX_99785545	3R	31.7732	0.0120236	1.91996
AX_99378143	3R	31.8394	0.00508113	2.29404
AX_99606671	3R	31.8397	0.00508113	2.29404
AX_99360584	3R	31.8398	0.000869463	3.06075
AX_99401293	3R	31.9221	0.00410756	2.38642
AX_99635078	3R	31.9389	0.00472321	2.32576
AX_99707158	3R	32.0734	0.0121619	1.915
AX_99512613	3R	32.0742	0.007595	2.11947
AX_99578272	3R	32.0881	0.00718032	2.14386
AX_99621980	3R	32.1866	0.00596452	2.22442
AX_99421048	3R	32.2075	0.00538812	2.26856
AX_99780428	3R	32.3534	0.00693479	2.15897
AX_99314125	3R	32.361	0.00693479	2.15897
AX_99755575	3R	32.4108	0.00596452	2.22442
AX_99648626	3R	32.4577	0.00538812	2.26856
AX_99773568	3R	32.4592	0.00538812	2.26856
AX_99808663	3R	32.4655	0.00693479	2.15897
AX_99823567	3R	32.4953	0.00718032	2.14386
AX_99302125	3R	32.4955	0.0120236	1.91996
AX_99736216	3R	32.4963	0.0120236	1.91996
AX_99600608	3R	32.5121	0.00508113	2.29404
AX_99534927	3R	32.5744	0.00508113	2.29404
AX_99415582	3R	32.9027	0.00612213	2.2131
AX_99858574	3R	32.9316	0.00718032	2.14386
AX_99393612	3R	32.9349	0.00400028	2.39791
AX_99621812	3R	32.9447	0.00538812	2.26856
AX_99593934	3R	32.9452	0.00538812	2.26856
AX_99843335	3R	32.9538	0.00402352	2.39539
AX_99393479	3R	32.9547	0.00400028	2.39791
AX_99419018	3R	33.0312	0.00718032	2.14386
AX_99607193	3R	33.1749	0.00508113	2.29404
AX_99616381	3R	33.1785	0.00410756	2.38642
AX_99521611	3R	33.1791	0.00410756	2.38642
AX_99583039	3R	33.2321	0.00612213	2.2131
AX_99744204	3R	33.2335	0.00596452	2.22442
AX_99354805	3R	33.2347	0.00596452	2.22442
AX_99410801	3R	33.235	0.00596452	2.22442
AX_99313335	3R	33.2357	0.00596452	2.22442
AX_99454126	3R	33.2358	0.00508113	2.29404
AX_99681693	3R	33.3234	0.00270082	2.56851
AX_99729596	3R	33.3246	0.00596452	2.22442
AX_99377370	3R	33.4153	0.00400028	2.39791
AX_99458933	3R	33.4155	0.00718032	2.14386
AX_99432128	3R	33.4155	0.00569242	2.2447
AX_99791400	3R	33.4158	0.00569242	2.2447
AX_99476293	3R	33.4158	0.00400028	2.39791
AX_99687156	3R	33.5712	0.0115069	1.93904
AX_99550515	3R	33.8256	0.00596452	2.22442
AX_99836416	3R	33.8257	0.00596452	2.22442
AX_99541069	3R	33.8257	0.00596452	2.22442
AX_99638217	3R	33.8358	0.00569242	2.2447
AX_99464578	3R	33.8603	0.00612213	2.2131
AX_99335283	3R	33.8909	0.00827643	2.08216
AX_99450574	3R	33.905	0.00410756	2.38642
AX_99591901	3R	34.0099	0.00410756	2.38642
AX_99694407	3R	34.0347	0.00508113	2.29404
AX_99855756	3R	34.0696	0.00508113	2.29404
AX_99797660	3R	34.0711	0.00400028	2.39791
AX_99437199	3R	34.0731	0.00472321	2.32576
AX_99555104	3R	34.0744	0.00596452	2.22442
AX_99224860	3R	34.2514	0.00596452	2.22442
AX_99504777	3R	34.2515	0.00596452	2.22442
AX_99522111	3R	34.2598	0.00612213	2.2131
AX_99789966	3R	34.2623	0.00612213	2.2131
AX_99432696	3R	34.2866	0.00599886	2.22193
AX_99541454	3R	34.2868	0.00773308	2.11165
AX_99478366	3R	34.3003	0.00569242	2.2447
AX_99764689	3R	34.313	0.00669302	2.17438
AX_99854446	3R	34.3553	0.00692895	2.15933
AX_99796532	3R	34.3561	0.00508113	2.29404
AX_99493753	3R	34.357	0.0122731	1.91104
AX_99541865	3R	34.9436	0.00436791	2.35973
AX_99816226	3R	34.9524	0.00410756	2.38642
AX_99577122	3R	34.9525	0.011829	1.92705
AX_99232135	3R	34.9538	0.00400028	2.39791
AX_99484492	3R	34.9546	0.00400028	2.39791
AX_99590945	3R	35.0899	0.00569242	2.2447
AX_99598434	3R	35.144	0.00400028	2.39791
AX_99331042	3R	35.2422	0.00508113	2.29404
AX_99240225	3R	35.287	0.00400028	2.39791
AX_99831082	3R	35.3186	0.00410756	2.38642
AX_99421315	3R	35.3422	0.00440041	2.35651
AX_99501213	3R	35.3446	0.00410756	2.38642
AX_99327190	3R	35.3618	0.00410756	2.38642
AX_99462994	3R	35.3627	0.00410756	2.38642
AX_99545064	3R	35.4086	0.00508113	2.29404
AX_99874741	3R	35.4919	0.00410756	2.38642
AX_99658648	3R	35.5328	0.00508113	2.29404
AX_99428160	3R	35.7212	0.00410756	2.38642
AX_99678500	3R	35.9617	0.00508113	2.29404
AX_99361785	3R	36.2389	0.00400028	2.39791
AX_99259396	3R	36.2918	0.00506843	2.29513
AX_99836496	3R	36.2919	0.00827643	2.08216
AX_99746732	3R	36.317	0.00508113	2.29404
AX_99805153	3R	36.5195	0.00508113	2.29404
AX_99356954	3R	36.8606	0.00400028	2.39791
AX_99486400	3R	36.8721	0.00569242	2.2447
AX_99335557	3R	36.9458	0.00410756	2.38642
AX_99486334	3R	40.324	0.00165471	2.78128
AX_99775272	3R	57.1421	0.0089152	2.04987
AX_99571873	3R	81.3217	3.11181e-05	4.50699
AX_99531426	3R	100.43	0.007595	2.11947
AX_99643714	3R	622.743	0.0091792	2.0372
AX_99320679	3R	642.839	0.00291762	2.53497
AX_99858787	3R	680.647	0.00410756	2.38642
AX_99834253	3R	680.649	0.00410756	2.38642
AX_99555032	3R	690.032	0.00998109	2.00082
AX_99724802	3R	702.963	0.0089152	2.04987
AX_99470637	3R	704.484	0.0089152	2.04987
AX_99511891	3R	706.258	0.0089152	2.04987
AX_99544044	3R	718.699	0.0089152	2.04987
AX_99658510	3R	745.929	0.0089152	2.04987
AX_99239416	3R	750.665	0.0089152	2.04987
AX_99633028	3R	768.957	0.0089152	2.04987
AX_99633349	3R	769.811	0.0089152	2.04987
AX_99848066	3R	770.12	0.0089152	2.04987
AX_99587415	3R	774.443	0.0089152	2.04987
AX_99331769	3R	775.126	0.0089152	2.04987
AX_99318292	3R	775.137	0.0089152	2.04987
AX_99713798	3R	775.543	0.0089152	2.04987
AX_99294365	3R	775.543	0.0089152	2.04987
AX_99758062	3R	776.095	0.0089152	2.04987
AX_99568540	3R	789.112	0.0120236	1.91996
AX_99645617	3R	789.113	0.00612213	2.2131
AX_99444913	3R	789.114	0.00612213	2.2131
AX_99515708	3R	803.614	0.0089152	2.04987
AX_99805849	3R	805.797	0.0089152	2.04987
AX_99650405	3R	811.611	0.0089152	2.04987
AX_99646403	3R	821.097	0.0089152	2.04987
AX_99364318	3R	822.592	0.0089152	2.04987
AX_99437730	3R	822.731	0.0089152	2.04987
AX_99463321	3R	824.715	0.0089152	2.04987
AX_99353232	3R	827.29	0.0089152	2.04987
AX_99722194	3R	852.527	0.00395841	2.40248
AX_99692411	3R	867.457	0.00508113	2.29404
AX_99383656	3R	929.712	0.0054056	2.26716
AX_99425776	3R	929.777	0.0142095	1.84742
AX_99831625	3R	929.95	0.0054056	2.26716
AX_99265415	3R	930.298	0.0054056	2.26716
AX_99315768	3R	930.298	0.0054056	2.26716
AX_99374880	3R	930.392	0.0142095	1.84742
AX_99845212	3R	931.023	0.006237	2.20502
AX_99404401	3R	931.112	0.014352	1.84309
AX_99650323	3R	931.334	0.0054056	2.26716
AX_99725987	3R	932.068	0.0112188	1.95005
AX_99735713	3R	936.8	0.00786951	2.10405
AX_99429988	3R	939.724	0.0144536	1.84002
AX_99668078	3R	939.862	0.00380123	2.42008
AX_99580876	3R	939.863	0.0144536	1.84002
AX_99295355	3R	939.982	0.0144536	1.84002
AX_99845338	3R	940.083	0.0060008	2.22179
AX_99447310	3R	940.084	0.0060008	2.22179
AX_99519500	3R	940.087	0.00294851	2.5304
AX_99381083	3R	940.088	0.00150823	2.82153
AX_99326987	3R	940.133	0.00691749	2.16005
AX_99583593	3R	940.133	0.00691749	2.16005
AX_99597834	4R	13.1037	0.00336922	2.47247
AX_99430859	4R	14.3361	0.00637277	2.19567
AX_99773485	4R	26.08	0.00843633	2.07385
AX_99526688	4R	32.8146	0.00993266	2.00293
AX_99315105	4R	55.1453	0.00508113	2.29404
AX_99278032	4R	87.0947	0.00385644	2.41381
AX_99529773	4R	154.164	0.00256517	2.59088
AX_99292540	4R	242.726	0.00410756	2.38642
AX_99779166	4R	495.388	0.0124624	1.9044
AX_99684249	4R	613.163	0.00410756	2.38642
AX_99537949	4R	613.234	0.00461755	2.33559
AX_99619159	4R	613.238	0.0111595	1.95236
AX_99812243	4R	632.086	0.0130099	1.88573
AX_99344734	4R	635.084	0.00650947	2.18645
AX_99750969	4R	635.405	0.010365	1.98443
AX_99489772	4R	635.423	0.00945378	2.02439
AX_99581429	4R	635.488	0.00610542	2.21428
AX_99361895	4R	635.557	0.0124947	1.90328
AX_99848721	4R	636.022	0.00647556	2.18872
AX_99448262	4R	636.022	0.00647556	2.18872
AX_99584688	4R	649.084	0.0146568	1.83396
AX_99553886	4R	654.328	0.0100101	1.99956
AX_99648787	4R	660.342	0.0089152	2.04987
AX_99628117	4R	666.094	0.00336588	2.4729
AX_99839547	4R	687.262	0.0137832	1.86065
AX_99566832	4R	687.636	0.0134052	1.87273
AX_99247430	4R	687.637	0.0134052	1.87273
AX_99535596	4R	700.273	0.0123953	1.90674
AX_99763931	4R	736.879	0.00977455	2.0099
AX_99244466	4R	749.5	0.00617251	2.20954
AX_99415351	4R	750.344	0.00457621	2.33949
AX_99547850	4R	758.877	0.0131479	1.88115
AX_99732125	4R	758.915	0.0123511	1.90829
AX_99345189	4R	776.826	0.0052922	2.27636
AX_99665962	4R	776.875	0.0125182	1.90246
AX_99874873	4R	780.668	0.0089152	2.04987
AX_99452318	4R	783.019	0.0089152	2.04987
AX_99564004	4R	862.102	0.0089152	2.04987
AX_99324183	4R	885.79	0.0089152	2.04987
AX_99450700	4R	889.02	0.011517	1.93866
AX_99432345	4R	894.674	0.00410756	2.38642
AX_99556671	4R	894.674	0.00400028	2.39791
AX_99397370	4R	894.674	0.00400028	2.39791
AX_99262894	4R	897.087	0.00612213	2.2131
AX_99825474	4R	906.245	0.00624475	2.20448
AX_99566522	5R	49.0295	0.0104816	1.97957
AX_99817527	5R	49.4151	0.0104816	1.97957
AX_99228928	5R	50.1945	0.0104816	1.97957
AX_99687571	5R	50.1996	0.0104816	1.97957
AX_99380673	5R	50.201	0.0104816	1.97957
AX_99764030	5R	50.9061	0.0104816	1.97957
AX_99236755	5R	53.1107	0.0141959	1.84784
AX_99421775	5R	54.3709	0.00222967	2.65176
AX_99730862	5R	56.1861	0.0089152	2.04987
AX_99673293	5R	58.2884	0.0104816	1.97957
AX_99364881	5R	60.1787	0.00910997	2.04048
AX_99572530	5R	66.6779	0.00991578	2.00367
AX_99844924	5R	66.7636	0.0104816	1.97957
AX_99741912	5R	66.8404	0.0104816	1.97957
AX_99748065	5R	66.8422	0.00862078	2.06445
AX_99669074	5R	67.034	0.0104816	1.97957
AX_99825923	5R	67.0445	0.0147224	1.83202
AX_99388829	5R	67.0639	0.0104816	1.97957
AX_99477950	5R	67.3527	0.0104816	1.97957
AX_99491168	5R	69.0427	0.0104816	1.97957
AX_99291211	5R	69.1032	0.0104816	1.97957
AX_99242796	5R	69.4125	0.0104816	1.97957
AX_99540006	5R	106.696	0.0104816	1.97957
AX_99354372	5R	144.834	0.0137794	1.86077
AX_99242474	5R	153.98	0.0137794	1.86077
AX_99847967	5R	349.017	0.0107342	1.96923
AX_99655956	5R	490.567	0.0101073	1.99536
AX_99345987	5R	517.781	0.00612213	2.2131
AX_99446110	5R	594.496	0.0100414	1.99821
AX_99258321	5R	631.967	0.00544277	2.26418
AX_99684193	5R	648.018	0.000919757	3.03633
AX_99713029	5R	663.571	0.0090511	2.0433
AX_99258994	5R	676.203	0.0129446	1.88791
AX_99595051	5R	769.217	0.01453	1.83773
AX_99484479	5R	861.089	0.0041924	2.37754
AX_99361621	5R	861.317	0.0012345	2.90851
AX_99336429	5R	861.318	0.000508201	3.29396
AX_99418648	5R	861.318	0.00397187	2.401
AX_99653080	5R	861.318	0.00119574	2.92236
AX_99338423	5R	861.32	0.000508201	3.29396
AX_99368172	5R	861.321	0.00123095	2.90976
AX_99319248	5R	861.321	0.000827235	3.08237
AX_99578715	5R	861.321	0.00204485	2.68934
AX_99505472	5R	861.321	0.00732475	2.13521
AX_99230854	5R	861.321	0.00599429	2.22226
AX_99769297	5R	861.33	0.0013738	2.86208
AX_99846665	5R	861.331	0.00312134	2.50566
AX_99511463	5R	861.332	0.00721888	2.14153
AX_99722849	5R	861.341	0.00877561	2.05672
AX_99853580	5R	861.398	0.00531599	2.27442
AX_99445875	5R	861.399	0.0013738	2.86208
AX_99839941	5R	861.409	0.0013738	2.86208
AX_99490858	5R	861.457	0.00570568	2.24369
AX_99338258	5R	861.789	0.00363095	2.43998
AX_99309603	5R	861.798	0.00832967	2.07937
AX_99234082	5R	861.86	0.00343378	2.46423
AX_99473904	5R	861.861	0.00164991	2.78254
AX_99519372	5R	861.861	0.00819133	2.08665
AX_99376825	5R	861.861	0.00996809	2.00139
AX_99766229	5R	861.881	0.00659886	2.18053
AX_99397815	5R	861.91	0.0136442	1.86505
AX_99260149	5R	862.067	0.00615172	2.211
AX_99274311	5R	862.107	0.0130663	1.88385
AX_99603424	5R	862.111	0.00906486	2.04264
AX_99572828	5R	862.113	0.00615172	2.211
AX_99236138	5R	862.159	0.00906486	2.04264
AX_99389989	5R	862.28	0.00980742	2.00845
AX_99586361	5R	862.332	0.00991747	2.0036
AX_99644503	5R	862.355	0.00806927	2.09317
AX_99411630	6R	17.9568	0.0122518	1.9118
AX_99720502	6R	17.9615	0.0122518	1.9118
AX_99279075	6R	20.7066	0.0112279	1.9497
AX_99459571	6R	21.0077	0.0146985	1.83273
AX_99242351	6R	24.5458	0.0147138	1.83227
AX_99309544	6R	24.5491	0.00711327	2.14793
AX_99378666	6R	24.55	0.0105777	1.97561
AX_99503999	6R	25.5923	0.0139714	1.85476
AX_99254099	6R	25.6321	0.0147138	1.83227
AX_99810139	6R	25.6322	0.0140469	1.85242
AX_99835391	6R	25.6322	0.0140469	1.85242
AX_99381257	6R	26.0798	0.0140469	1.85242
AX_99371466	6R	26.1957	0.0143306	1.84374
AX_99844321	6R	26.3262	0.00188089	2.72564
AX_99366816	6R	26.3812	0.0092432	2.03418
AX_99842370	6R	26.5233	0.00242898	2.61458
AX_99536939	6R	26.5272	0.0147138	1.83227
AX_99231654	6R	26.6326	0.0147138	1.83227
AX_99506152	6R	26.6328	0.0104795	1.97966
AX_99260646	6R	26.6385	0.000263746	3.57881
AX_99476926	6R	26.6507	0.0119057	1.92425
AX_99462903	6R	26.6507	0.0144512	1.8401
AX_99260038	6R	26.7722	0.00976397	2.01037
AX_99569467	6R	26.7726	0.0147138	1.83227
AX_99587668	6R	26.7748	0.0119057	1.92425
AX_99387708	6R	26.7748	0.0113501	1.945
AX_99626638	6R	27.0195	0.0147138	1.83227
AX_99740020	6R	27.1012	0.0126941	1.8964
AX_99539137	6R	27.1259	0.0147138	1.83227
AX_99854971	6R	27.1263	0.0147138	1.83227
AX_99523357	6R	27.1266	0.0119057	1.92425
AX_99288880	6R	27.1282	0.0144512	1.8401
AX_99787315	6R	27.338	0.0147138	1.83227
AX_99343977	6R	28.4356	0.0131549	1.88091
AX_99779554	6R	30.4092	0.0131093	1.88242
AX_99348916	6R	30.6014	0.0131093	1.88242
AX_99421161	6R	31.0094	0.00709892	2.14881
AX_99761422	6R	31.1619	0.012875	1.89025
AX_99747624	6R	31.1671	0.0130133	1.88561
AX_99296611	6R	34.3361	0.00125636	2.90088
AX_99744909	6R	54.6497	0.00385644	2.41381
AX_99313804	6R	65.8587	0.00612213	2.2131
AX_99836460	6R	194.146	0.00508113	2.29404
AX_99865918	6R	431.525	0.0114748	1.94025
AX_99250868	6R	477.431	0.0089152	2.04987
AX_99758350	6R	518.281	0.00385644	2.41381
AX_99544180	6R	523.632	0.0128999	1.88941
AX_99435514	6R	558.316	0.00431371	2.36515
AX_99238194	6R	603.606	0.0089152	2.04987
AX_99226907	6R	621.745	0.0115121	1.93884
AX_99639689	6R	640.028	0.0103941	1.98321
AX_99250281	6R	640.304	0.0103941	1.98321
AX_99497689	6R	653.557	0.00574776	2.2405
AX_99528727	6R	658.702	0.0089152	2.04987
AX_99517901	6R	690.489	0.00537148	2.26991
AX_99842122	6R	690.489	0.00537148	2.26991
AX_99285128	6R	690.49	0.00657673	2.18199
AX_99657471	6R	690.491	0.00904381	2.04365
AX_99606854	6R	690.825	0.00582546	2.23467
AX_99345678	6R	690.886	0.00544969	2.26363
AX_99548900	6R	690.886	0.00582546	2.23467
AX_99717572	6R	690.887	0.00544969	2.26363
AX_99878544	6R	690.887	0.00544969	2.26363
AX_99246980	6R	690.887	0.00544969	2.26363
AX_99446621	6R	714.136	0.0089152	2.04987
AX_99501549	6R	727.182	0.012968	1.88713
AX_99277910	6R	793.844	0.013965	1.85496
AX_99635314	6R	799.88	0.0113791	1.94389
AX_99743043	6R	802.224	0.0089152	2.04987
AX_99415996	6R	810.582	0.00654358	2.18418
AX_99376217	6R	820.429	0.0078436	2.10548
AX_99588931	6R	843.82	0.00410756	2.38642
AX_99321031	6R	873.808	0.0130345	1.88491
AX_99765386	6R	873.969	0.0130345	1.88491
AX_99419261	6R	874.805	0.0120648	1.91848
AX_99691900	6R	874.816	0.0131788	1.88012
AX_99524346	6R	874.882	0.0130345	1.88491
AX_99490960	6R	878.591	0.0142009	1.84769
AX_99488614	6R	882.774	0.0101792	1.99229
AX_99780772	6R	882.877	0.0143529	1.84306
AX_99430909	6R	882.932	0.0101792	1.99229
AX_99431671	6R	883.007	0.0101792	1.99229
AX_99235824	7R	6.32048	0.0101148	1.99504
AX_99233218	7R	24.589	0.00612213	2.2131
AX_99268653	7R	27.141	0.00461515	2.33581
AX_99512633	7R	27.1855	0.0132859	1.87661
AX_99703217	7R	27.1896	0.0132859	1.87661
AX_99267306	7R	47.6366	0.0089152	2.04987
AX_99457659	7R	63.8606	0.0089152	2.04987
AX_99461118	7R	65.0021	0.00461755	2.33559
AX_99568671	7R	84.5367	0.0089152	2.04987
AX_99496596	7R	84.6603	0.0089152	2.04987
AX_99280717	7R	87.2063	0.0089152	2.04987
AX_99421074	7R	87.2065	0.0089152	2.04987
AX_99631168	7R	88.7963	0.0089152	2.04987
AX_99671894	7R	88.7967	0.0089152	2.04987
AX_99676879	7R	89.4141	0.0089152	2.04987
AX_99308498	7R	92.1356	0.0089152	2.04987
AX_99756192	7R	92.1364	0.0089152	2.04987
AX_99571299	7R	100.521	0.0120795	1.91795
AX_99306983	7R	107.73	0.0122585	1.91156
AX_99648750	7R	107.731	0.0122585	1.91156
AX_99675335	7R	107.731	0.0122585	1.91156
AX_99247404	7R	130.594	0.0123717	1.90757
AX_99799265	7R	190.607	0.00905569	2.04308
AX_99330070	7R	195.738	0.00290557	2.53677
AX_99818100	7R	225.006	0.00709293	2.14917
AX_99876506	7R	231.241	0.00028299	3.54823
AX_99592857	7R	232.862	0.0139638	1.855
AX_99691268	7R	240.595	0.0139638	1.855
AX_99375555	7R	243.37	0.00175132	2.75663
AX_99367706	7R	243.374	0.0105919	1.97502
AX_99509642	7R	243.379	0.0105919	1.97502
AX_99786093	7R	257.376	0.00634013	2.1979
AX_99500817	7R	272.766	0.0139638	1.855
AX_99686980	7R	278.894	0.00634013	2.1979
AX_99293958	7R	280.115	0.0139638	1.855
AX_99750330	7R	296.606	0.0089152	2.04987
AX_99324187	7R	296.607	0.0089152	2.04987
AX_99403124	7R	461.399	0.00889644	2.05078
AX_99585522	7R	465.972	0.0126526	1.89782
AX_99328041	7R	492.551	0.0147462	1.83132
AX_99658834	7R	512.079	0.0121033	1.91709
AX_99382246	7R	514.559	0.0147462	1.83132
AX_99314258	7R	527.36	0.0109533	1.96046
AX_99817434	7R	577.567	0.00832654	2.07954
AX_99506760	7R	753.894	0.0104053	1.98275
AX_99890212	7R	792.748	0.00508113	2.29404
AX_99706528	7R	813.291	0.00375352	2.42556
AX_99564601	7R	813.291	0.0107033	1.97048
AX_99571465	7R	828.678	0.0089152	2.04987
AX_99451302	7R	841.036	0.0089152	2.04987
AX_99440469	7R	844.877	0.0104271	1.98184
AX_99441576	7R	857.777	0.0141281	1.84992
AX_99888001	7R	885.034	0.000334966	3.475
AX_99246810	Un	4.73362	0.0134038	1.87277
AX_99437915	Un	17.3675	0.0101978	1.99149
AX_99439180	Un	17.4884	0.0117411	1.93029
AX_99622501	Un	17.5704	0.00471434	2.32658
AX_99832008	Un	17.5704	0.00508113	2.29404
AX_99623023	Un	17.6013	0.00400028	2.39791
AX_99564417	Un	17.7343	0.00472321	2.32576
AX_99632840	Un	17.7415	0.00472321	2.32576
AX_99535474	Un	17.7451	0.00773308	2.11165
AX_99603648	Un	17.7476	0.00472321	2.32576
AX_99748375	Un	17.7986	0.0111595	1.95236
AX_99412699	Un	17.807	0.00612213	2.2131
AX_99749266	Un	17.8527	0.00696218	2.15725
AX_99843561	Un	17.8529	0.00355065	2.44969
AX_99477800	Un	17.9375	0.00436791	2.35973
AX_99367171	Un	17.9927	0.00951725	2.02149
AX_99750406	Un	18.747	0.00773308	2.11165
AX_99488490	Un	18.7935	0.00569242	2.2447
AX_99731719	Un	18.8418	0.00569242	2.2447
AX_99875431	Un	18.8431	0.00400028	2.39791
AX_99470238	Un	18.8734	0.00895224	2.04807
AX_99800637	Un	18.9172	0.00400028	2.39791
AX_99438543	Un	18.9496	0.00410756	2.38642
AX_99838015	Un	18.9498	0.00508113	2.29404
AX_99654936	Un	18.9537	0.00612213	2.2131
AX_99739248	Un	18.9537	0.00435314	2.3612
AX_99226575	Un	21.1553	0.0104816	1.97957
AX_99364006	Un	22.9409	3.2959e-10	9.48203
AX_99229615	Un	23.491	0.0104816	1.97957
AX_99810479	Un	23.8493	0.0104816	1.97957
AX_99767667	Un	27.2204	0.00385644	2.41381
AX_99632955	Un	43.0784	0.006168	2.20986
AX_99810492	Un	43.5771	0.0105247	1.97779
AX_99707603	Un	48.9752	0.0129446	1.88791
AX_99579918	Un	48.9753	0.0129446	1.88791
AX_99745058	Un	49.0251	0.0129446	1.88791
AX_99727670	Un	54.5631	0.00410756	2.38642
AX_99592984	Un	72.8732	0.00508113	2.29404
AX_99560944	Un	72.8732	0.00508113	2.29404
AX_99836711	Un	77.5161	0.00385644	2.41381
AX_99701119	Un	78.5451	0.00725432	2.1394
AX_99819566	Un	78.5452	0.00452994	2.34391
AX_99874605	Un	78.6973	0.0136744	1.86409
AX_99881570	Un	78.7005	0.00725432	2.1394
AX_99560153	Un	78.7007	0.00725432	2.1394
AX_99426163	Un	79.3083	0.0089152	2.04987
AX_99624558	Un	131.735	0.0118924	1.92473
AX_99629499	Un	189.412	0.0104816	1.97957
AX_99673913	Un	190.287	0.0104816	1.97957
AX_99373119	Un	190.514	0.013408	1.87264
AX_99462550	Un	220.57	0.0132567	1.87756
AX_99862257	Un	251.383	0.00039628	3.402
AX_99245615	Un	257.549	0.007595	2.11947
AX_99445540	Un	257.551	0.00410756	2.38642
AX_99457296	Un	257.577	0.00508113	2.29404
AX_99357576	Un	257.579	0.00508113	2.29404
AX_99498971	Un	257.59	0.00253825	2.59547
AX_99352015	Un	273.268	0.0104816	1.97957
AX_99357697	Un	310.083	0.00612213	2.2131
AX_99740543	Un	310.101	0.00508113	2.29404
AX_99278707	Un	310.11	0.00508113	2.29404
AX_99369985	Un	310.11	0.00508113	2.29404
AX_99466713	Un	330.944	0.0089152	2.04987
AX_99277514	Un	330.949	0.0089152	2.04987
AX_99246304	Un	352.382	0.00954062	2.02042
AX_99697854	Un	352.385	0.00461755	2.33559
AX_99752971	Un	352.394	0.00773308	2.11165
AX_99603123	Un	353.164	0.00410756	2.38642
AX_99309856	Un	353.17	0.00508113	2.29404
AX_99819100	Un	358.988	0.0118784	1.92524
AX_99664081	Un	365.163	0.0089152	2.04987
AX_99350380	Un	374.473	0.00410756	2.38642
AX_99560446	Un	374.475	0.00612213	2.2131
AX_99622478	Un	374.477	0.00612213	2.2131
AX_99816442	Un	392.772	0.0089152	2.04987
AX_99249046	Un	392.831	0.013688	1.86366
AX_99749241	Un	393.304	0.0110388	1.95708
AX_99543680	Un	394.032	0.014352	1.84309
AX_99849996	Un	394.399	0.00612213	2.2131
AX_99502821	Un	407.701	0.0089152	2.04987
AX_99472044	Un	417.332	0.00612213	2.2131
AX_99229846	Un	420.346	0.00612213	2.2131
AX_99679901	Un	420.346	0.00596452	2.22442
AX_99436021	Un	420.346	0.00402352	2.39539
AX_99462877	Un	422.086	0.00612213	2.2131
AX_99755205	Un	424.615	0.00270082	2.56851
AX_99343748	Un	447.754	0.0089152	2.04987
AX_99442992	Un	467.227	0.00276248	2.5587
AX_99457042	Un	482.33	0.0063584	2.19665
AX_99731973	Un	487.886	0.0089152	2.04987
AX_99257723	Un	488.188	0.0089152	2.04987
AX_99855928	Un	522.216	0.00234616	2.62964
AX_99616041	Un	580.638	0.00508113	2.29404
AX_99630163	Un	582.528	0.0124988	1.90313
AX_99823684	Un	607.868	0.0136039	1.86634
AX_99888787	Un	616.758	0.0078436	2.10548
AX_99691522	Un	617.948	0.00807905	2.09264

## Sheet: N18_R
Supplementary table S5: Top 1000 powdery mildew resistance associated 600K SNP markers from BLINK Genome-wide association study on 92 Nordic Seed hybrid rye (Secale cereale L.) elite restorer breeding lines using BLUP estimated resistance value towards N18 Bgs population
Marker ID	Chromosome	Position (Mbp)	P value	LOD
AX_99330747	1R	2.12023	0.00321371	2.49299
AX_99506876	1R	2.12046	0.00489872	2.30992
AX_99360478	1R	2.12047	0.00539215	2.26824
AX_99593759	1R	3.19844	0.00186179	2.73007
AX_99792106	1R	3.19864	0.000558793	3.25275
AX_99838824	1R	3.19881	0.000407675	3.38969
AX_99496183	1R	3.19884	0.0035015	2.45575
AX_99610117	1R	3.20058	0.00335323	2.47454
AX_99491835	1R	3.20084	0.00113969	2.94321
AX_99610405	1R	3.21294	0.000999923	3.00003
AX_99688870	1R	4.01992	0.00403597	2.39405
AX_99518374	1R	4.02487	0.00507109	2.2949
AX_99314512	1R	4.04873	0.00441642	2.35493
AX_99627884	1R	4.29399	0.00287386	2.54153
AX_99330946	1R	4.29517	0.00436109	2.3604
AX_99427627	1R	4.3001	0.00206766	2.68452
AX_99320167	1R	4.45012	0.001098	2.9594
AX_99843189	1R	4.49177	0.00344194	2.4632
AX_99275606	1R	4.61589	0.00251691	2.59913
AX_99889597	1R	5.31315	0.00224899	2.64801
AX_99274972	1R	6.87154	0.00322379	2.49163
AX_99410524	1R	120.344	0.00251344	2.59973
AX_99593998	1R	172.65	0.00314925	2.50179
AX_99754620	1R	175.3	0.00460412	2.33685
AX_99803260	1R	182.529	0.00360252	2.44339
AX_99295840	1R	299.947	0.00396887	2.40133
AX_99834566	1R	304.383	0.00476632	2.32182
AX_99712610	1R	309.63	0.00555519	2.2553
AX_99655776	1R	311.285	0.00555519	2.2553
AX_99591249	1R	315.348	0.00564388	2.24842
AX_99275311	1R	316.118	0.00240201	2.61942
AX_99413782	1R	317.21	0.00324308	2.48904
AX_99340433	1R	326.574	0.00565524	2.24755
AX_99832383	1R	326.607	0.00565524	2.24755
AX_99431391	1R	327.198	0.0035123	2.45441
AX_99544813	1R	327.699	0.00528343	2.27708
AX_99867385	1R	331.342	0.00432938	2.36357
AX_99881982	1R	334.784	0.00281314	2.55081
AX_99289395	1R	345.677	0.00351911	2.45357
AX_99614072	1R	349.531	0.00132413	2.87807
AX_99298268	1R	357.073	0.00256115	2.59157
AX_99313846	1R	357.236	0.00271265	2.56661
AX_99705620	1R	357.239	0.00271265	2.56661
AX_99557067	1R	357.261	0.00554753	2.2559
AX_99587547	1R	357.457	0.00472775	2.32535
AX_99496163	1R	357.471	0.00271265	2.56661
AX_99495401	1R	374.81	0.00588108	2.23054
AX_99817030	1R	405.568	0.00585476	2.23249
AX_99867103	1R	405.569	0.00521602	2.28266
AX_99226191	1R	408.987	0.00183756	2.73576
AX_99861788	1R	411.791	0.00558291	2.25314
AX_99356034	1R	412.045	0.00323727	2.48982
AX_99712106	1R	412.05	0.00358115	2.44598
AX_99556361	1R	412.837	0.00350485	2.45533
AX_99584999	1R	412.838	0.00352257	2.45314
AX_99545960	1R	412.839	0.00434847	2.36166
AX_99743028	1R	414.23	0.00558291	2.25314
AX_99430478	1R	414.517	0.00558291	2.25314
AX_99731567	1R	414.669	0.00558291	2.25314
AX_99416408	1R	414.672	0.00558291	2.25314
AX_99450945	1R	414.92	0.000110103	3.9582
AX_99688657	1R	414.921	0.000194746	3.71053
AX_99503529	1R	415.153	0.000275325	3.56016
AX_99729042	1R	415.212	0.000619656	3.20785
AX_99806385	1R	415.213	0.00157794	2.80191
AX_99473348	1R	415.213	0.00485507	2.3138
AX_99406178	1R	415.214	0.00516165	2.28721
AX_99393627	1R	415.214	0.000110103	3.9582
AX_99812229	1R	415.32	0.00168974	2.77218
AX_99252850	1R	415.358	0.000110103	3.9582
AX_99857902	1R	415.363	0.000110103	3.9582
AX_99723319	1R	415.363	0.000110103	3.9582
AX_99589826	1R	415.364	0.000184863	3.73315
AX_99853548	1R	415.364	0.000608265	3.21591
AX_99574160	1R	415.364	0.000250379	3.6014
AX_99774096	1R	415.364	0.000184863	3.73315
AX_99672703	1R	415.369	0.000571886	3.24269
AX_99490208	1R	415.372	0.000975229	3.01089
AX_99678677	1R	415.373	0.00224363	2.64905
AX_99333256	1R	415.385	0.000250379	3.6014
AX_99460846	1R	415.385	0.000250379	3.6014
AX_99331313	1R	415.444	0.000438314	3.35821
AX_99596249	1R	415.449	0.00143397	2.84346
AX_99626282	1R	415.45	0.000110103	3.9582
AX_99577656	1R	415.604	0.000275325	3.56016
AX_99321184	1R	415.657	0.00139008	2.85696
AX_99809188	1R	415.714	0.00101924	2.99172
AX_99597606	1R	415.72	0.00058126	3.23563
AX_99438769	1R	415.74	0.000509935	3.29249
AX_99665615	1R	415.771	0.000746999	3.12668
AX_99566755	1R	415.819	0.00296328	2.52823
AX_99268940	1R	415.981	0.00262786	2.5804
AX_99448774	1R	416.004	0.000584631	3.23312
AX_99842033	1R	416.202	0.00039958	3.3984
AX_99706375	1R	416.203	0.000804505	3.09447
AX_99817750	1R	420.406	0.00443762	2.35285
AX_99262028	1R	421.377	0.00567772	2.24583
AX_99592462	1R	421.389	0.00443762	2.35285
AX_99724434	1R	423.061	0.00323727	2.48982
AX_99865804	1R	423.289	0.00390759	2.40809
AX_99500283	1R	423.485	0.00558291	2.25314
AX_99536807	1R	423.778	0.00323727	2.48982
AX_99611467	1R	423.778	0.00358115	2.44598
AX_99850500	1R	423.778	0.00323727	2.48982
AX_99702279	1R	424.217	0.00435849	2.36066
AX_99888142	1R	426.927	0.0042544	2.37116
AX_99301347	1R	426.928	0.000182308	3.73919
AX_99367005	1R	427.37	0.00431269	2.36525
AX_99435881	1R	427.377	0.00448357	2.34838
AX_99665725	1R	427.432	0.00578141	2.23797
AX_99884472	1R	427.433	0.00360416	2.4432
AX_99493343	1R	427.443	0.00114681	2.94051
AX_99335417	1R	427.884	0.00114681	2.94051
AX_99732961	1R	427.884	0.00294373	2.5311
AX_99732775	1R	427.89	0.00202954	2.6926
AX_99570172	1R	428.083	0.0023631	2.62652
AX_99638281	1R	428.14	0.00202954	2.6926
AX_99434992	1R	429.352	0.0035054	2.45526
AX_99604449	1R	429.354	0.00221763	2.65411
AX_99535883	1R	429.355	0.000157536	3.80262
AX_99467524	1R	429.355	0.00419655	2.37711
AX_99502466	1R	429.36	0.00320979	2.49352
AX_99641191	1R	429.51	0.000226686	3.64457
AX_99496316	1R	429.51	0.00269742	2.56905
AX_99506013	1R	429.51	0.00269742	2.56905
AX_99879900	1R	429.511	0.00149661	2.82489
AX_99607198	1R	429.512	0.00118084	2.92781
AX_99252860	1R	429.543	0.00100004	2.99998
AX_99450594	1R	429.543	0.00114681	2.94051
AX_99476219	1R	429.89	0.00387059	2.41222
AX_99329054	1R	429.93	0.00240968	2.61804
AX_99808677	1R	429.932	0.00166445	2.77873
AX_99338234	1R	431.936	0.00263946	2.57849
AX_99313913	1R	432.688	0.00184269	2.73455
AX_99389817	1R	434.812	0.00221763	2.65411
AX_99794693	1R	437.604	0.00125006	2.90307
AX_99232267	1R	438.868	0.00166445	2.77873
AX_99454591	1R	438.88	0.00482049	2.31691
AX_99367453	1R	439.366	0.00264668	2.5773
AX_99799851	1R	440.795	0.000274925	3.56079
AX_99364774	1R	440.796	0.00047464	3.32364
AX_99241799	1R	440.802	0.00301629	2.52053
AX_99662002	1R	440.929	0.00345097	2.46206
AX_99528041	1R	441.085	0.00514459	2.28865
AX_99759352	1R	441.251	0.00339951	2.46858
AX_99342399	1R	441.416	0.00114681	2.94051
AX_99507467	1R	441.5	0.00166445	2.77873
AX_99635444	1R	441.576	0.00046261	3.33479
AX_99704483	1R	441.58	0.00113388	2.94543
AX_99687547	1R	441.586	0.00114681	2.94051
AX_99806766	1R	441.586	0.00114681	2.94051
AX_99793437	1R	441.586	0.00157933	2.80153
AX_99767026	1R	441.587	0.00284858	2.54537
AX_99811695	1R	441.587	0.00226003	2.64589
AX_99885112	1R	441.589	0.00406504	2.39094
AX_99869497	1R	441.59	0.00305468	2.51503
AX_99547773	1R	441.594	0.00114681	2.94051
AX_99592722	1R	441.991	0.00277402	2.55689
AX_99715004	1R	441.992	0.000218245	3.66105
AX_99460171	1R	442.032	0.00462782	2.33462
AX_99381979	1R	442.033	0.00124335	2.90541
AX_99320946	1R	442.321	0.00462782	2.33462
AX_99529987	1R	442.414	0.00122637	2.91138
AX_99280469	1R	442.414	0.00114681	2.94051
AX_99688778	1R	442.414	0.00114681	2.94051
AX_99817621	1R	442.447	0.00325561	2.48737
AX_99238948	1R	442.811	0.00114681	2.94051
AX_99328724	1R	442.811	0.00114681	2.94051
AX_99456531	1R	442.813	0.00157933	2.80153
AX_99728949	1R	442.816	0.00114681	2.94051
AX_99530058	1R	442.898	0.00230996	2.6364
AX_99689868	1R	442.9	0.00253965	2.59523
AX_99578540	1R	442.972	0.00160084	2.79565
AX_99452917	1R	442.974	0.00291007	2.5361
AX_99646974	1R	443	0.00253965	2.59523
AX_99654111	1R	443.002	0.00160084	2.79565
AX_99852393	1R	443.006	0.00160084	2.79565
AX_99503819	1R	443.007	0.00160084	2.79565
AX_99585967	1R	443.033	0.00120771	2.91804
AX_99459606	1R	443.098	0.00297948	2.52586
AX_99870561	1R	444.195	0.000900788	3.04538
AX_99426903	1R	444.494	0.00175612	2.75545
AX_99402818	1R	444.494	0.00261363	2.58276
AX_99342428	1R	444.518	0.00504148	2.29744
AX_99876304	1R	444.518	0.00505156	2.29657
AX_99459375	1R	444.532	0.00504843	2.29684
AX_99790805	1R	444.535	0.00505156	2.29657
AX_99764911	1R	444.536	0.00505156	2.29657
AX_99572158	1R	444.833	0.000950644	3.02198
AX_99598976	1R	444.835	0.00359394	2.44443
AX_99663480	1R	444.835	0.00261363	2.58276
AX_99351753	1R	444.835	0.00504148	2.29744
AX_99813907	1R	444.835	0.00505156	2.29657
AX_99594184	1R	444.903	0.000636878	3.19594
AX_99694837	1R	445.473	0.004223	2.37438
AX_99645910	1R	446.124	0.00175612	2.75545
AX_99521443	1R	446.186	0.00245963	2.60913
AX_99255964	1R	446.186	0.00111069	2.95441
AX_99281017	1R	446.187	0.00145586	2.83688
AX_99241408	1R	446.188	0.00249088	2.60365
AX_99486626	1R	446.188	0.00111069	2.95441
AX_99588990	1R	446.189	0.00136671	2.86432
AX_99342895	1R	448.858	0.00323667	2.4899
AX_99612329	1R	449.23	0.00323667	2.4899
AX_99706070	1R	530.895	0.00482902	2.31614
AX_99233605	1R	530.897	0.00229701	2.63884
AX_99625617	1R	530.898	0.000670889	3.17335
AX_99319917	1R	530.926	0.00449479	2.34729
AX_99833800	1R	530.926	0.00449479	2.34729
AX_99487116	1R	557.324	0.0052543	2.27949
AX_99293771	1R	611.538	0.00311067	2.50715
AX_99805086	1R	613.748	0.00511014	2.29157
AX_99782284	1R	618.273	0.00557268	2.25394
AX_99656339	1R	619.044	0.00404292	2.39331
AX_99444729	1R	619.044	0.00404292	2.39331
AX_99635348	1R	619.044	0.00404292	2.39331
AX_99470071	1R	619.044	0.00404292	2.39331
AX_99761125	1R	619.044	0.00404292	2.39331
AX_99525575	1R	619.044	0.00404292	2.39331
AX_99257553	1R	619.046	0.00523917	2.28074
AX_99778965	1R	619.046	0.00557268	2.25394
AX_99735075	1R	619.046	0.00404292	2.39331
AX_99377097	1R	619.046	0.00404292	2.39331
AX_99499395	1R	619.047	0.00404292	2.39331
AX_99350319	1R	619.047	0.00404292	2.39331
AX_99711285	1R	619.063	0.00404292	2.39331
AX_99858878	1R	619.063	0.00243302	2.61385
AX_99315771	1R	619.063	0.00404292	2.39331
AX_99671336	1R	619.064	0.00557268	2.25394
AX_99632669	1R	619.579	0.00408096	2.38924
AX_99422006	1R	625.892	0.00371401	2.43016
AX_99250543	1R	625.909	0.00510261	2.29221
AX_99668675	1R	635.277	0.00301929	2.5201
AX_99393849	1R	635.284	0.00309782	2.50894
AX_99779707	1R	635.287	0.000727003	3.13846
AX_99235329	1R	635.29	0.00082442	3.08385
AX_99638743	1R	662.01	0.00326919	2.48556
AX_99521715	1R	664.909	0.00228398	2.64131
AX_99488056	1R	672.751	0.00423019	2.37364
AX_99521986	1R	707.341	0.00312133	2.50566
AX_99771554	1R	707.801	0.00209767	2.67826
AX_99267047	1R	716.609	1.65667e-07	6.78076
AX_99875307	2R	0.00273	0.00427678	2.36888
AX_99781821	2R	0.014244	0.00529816	2.27587
AX_99670463	2R	0.016224	0.0045878	2.3384
AX_99673473	2R	1.14444	0.0023376	2.63123
AX_99256239	2R	31.2686	0.00565788	2.24735
AX_99595332	2R	31.5126	0.00399943	2.398
AX_99521250	2R	31.5133	0.00389087	2.40995
AX_99678231	2R	32.9528	0.00328592	2.48334
AX_99365927	2R	33.3385	0.00513873	2.28914
AX_99332098	2R	221.324	0.00551283	2.25863
AX_99710622	2R	249.636	0.00278816	2.55468
AX_99847394	2R	451.748	0.00442726	2.35386
AX_99592169	2R	452.882	0.00425722	2.37087
AX_99649958	2R	779.38	0.00218209	2.66113
AX_99490937	2R	781.757	0.00146407	2.83444
AX_99487740	2R	781.757	0.000727861	3.13795
AX_99682495	2R	781.905	0.00290499	2.53686
AX_99595988	2R	781.905	0.00593603	2.2265
AX_99505631	2R	781.905	0.00593603	2.2265
AX_99401871	2R	781.906	0.00593603	2.2265
AX_99772259	2R	781.906	0.00237727	2.62392
AX_99758944	2R	781.909	0.00202856	2.69281
AX_99663379	2R	781.91	0.00390205	2.40871
AX_99820895	2R	781.911	0.00406651	2.39078
AX_99749410	2R	781.911	0.00440051	2.3565
AX_99504766	2R	782.005	0.00440051	2.3565
AX_99848622	2R	782.006	0.00260687	2.58388
AX_99805227	2R	782.285	0.00211052	2.67561
AX_99682551	2R	782.423	0.000853274	3.06891
AX_99648795	2R	783.322	0.00241715	2.6167
AX_99629947	2R	783.324	0.00259559	2.58576
AX_99806604	2R	783.331	0.00241938	2.6163
AX_99407283	2R	783.331	0.00185963	2.73057
AX_99455484	2R	783.553	0.00500642	2.30047
AX_99351541	2R	783.696	0.00338836	2.47001
AX_99536515	2R	783.854	0.00377026	2.42363
AX_99611749	2R	784.024	0.000146964	3.83279
AX_99311877	2R	784.046	0.00179627	2.74563
AX_99374353	2R	784.051	0.00390299	2.4086
AX_99761523	2R	785.23	0.00522125	2.28223
AX_99345002	2R	785.231	0.00359285	2.44456
AX_99658865	2R	785.827	0.000924253	3.03421
AX_99437039	2R	786.111	0.0019271	2.7151
AX_99264588	2R	788.023	0.00586974	2.23138
AX_99767837	2R	788.129	0.00202863	2.6928
AX_99628159	2R	788.133	0.00314176	2.50283
AX_99589788	2R	788.133	0.0030674	2.51323
AX_99398013	2R	788.134	0.000169435	3.771
AX_99699678	2R	788.141	0.0030674	2.51323
AX_99518971	2R	788.142	0.00376008	2.4248
AX_99436118	2R	788.142	0.0030674	2.51323
AX_99340808	2R	788.877	0.00406012	2.39146
AX_99521164	2R	789.311	0.0017851	2.74834
AX_99758110	2R	789.589	0.00396086	2.40221
AX_99421787	2R	789.849	0.00426945	2.36963
AX_99450537	2R	789.97	0.00377223	2.4234
AX_99443025	2R	789.971	0.00218952	2.65965
AX_99784828	2R	790.157	0.0024672	2.6078
AX_99755113	2R	792.37	0.00283284	2.54778
AX_99534175	2R	794.438	0.00447281	2.34942
AX_99337068	2R	799.563	0.00503995	2.29757
AX_99231494	2R	808.25	0.00458426	2.33873
AX_99696197	2R	815.524	0.0036452	2.43828
AX_99474547	2R	816.207	0.00374401	2.42666
AX_99549337	2R	816.816	0.00375094	2.42586
AX_99308262	2R	831.31	0.00301919	2.52011
AX_99546845	2R	907.66	0.00418792	2.378
AX_99783568	2R	912.276	0.00106468	2.97278
AX_99858994	3R	15.506	0.00301683	2.52045
AX_99560962	3R	15.7837	0.00466486	2.33116
AX_99291207	3R	15.7889	0.00244513	2.6117
AX_99847650	3R	15.8174	0.000634729	3.19741
AX_99254049	3R	15.9961	0.00131924	2.87968
AX_99544473	3R	16.1522	6.07544e-05	4.21642
AX_99345989	3R	16.3197	0.00420752	2.37597
AX_99245340	3R	83.4602	0.00224089	2.64958
AX_99547162	3R	83.9851	0.00135466	2.86817
AX_99590506	3R	145.28	0.00201045	2.69671
AX_99610003	3R	161.364	0.00573104	2.24177
AX_99743497	3R	172.135	0.00253448	2.59611
AX_99549874	3R	188.002	0.00114338	2.94181
AX_99298351	3R	188.004	0.00109484	2.96065
AX_99346540	3R	188.004	0.00109484	2.96065
AX_99882692	3R	208.081	0.00568847	2.245
AX_99631109	3R	210.391	0.00166998	2.77729
AX_99509887	3R	210.391	0.00320005	2.49484
AX_99456941	3R	214.387	0.00200303	2.69831
AX_99430963	3R	214.387	0.00200303	2.69831
AX_99581681	3R	214.39	0.00205977	2.68618
AX_99371182	3R	215.569	0.000521835	3.28247
AX_99572324	3R	216.608	0.00478402	2.32021
AX_99480284	3R	216.775	0.00269098	2.57009
AX_99373615	3R	636.402	0.00545189	2.26345
AX_99697281	3R	651.355	0.0037868	2.42173
AX_99499021	3R	666.395	0.00300004	2.52287
AX_99382298	3R	676.9	0.0043043	2.3661
AX_99276195	3R	676.9	0.00564723	2.24816
AX_99433453	3R	676.936	0.00564723	2.24816
AX_99229196	3R	676.936	0.0043043	2.3661
AX_99556876	3R	676.937	0.0043043	2.3661
AX_99500367	3R	701.62	0.0042612	2.37047
AX_99413625	3R	850.787	0.00576527	2.23918
AX_99393670	3R	855.814	0.00522101	2.28225
AX_99828766	3R	861.648	0.00533475	2.27289
AX_99865175	3R	861.648	0.00533475	2.27289
AX_99723201	3R	865.56	0.00343179	2.46448
AX_99695029	3R	865.631	0.0059168	2.22791
AX_99402030	3R	865.895	0.0023622	2.62668
AX_99536794	3R	865.895	0.00311306	2.50681
AX_99631784	3R	865.895	0.00257942	2.58848
AX_99579687	3R	865.895	0.00188346	2.72504
AX_99687437	3R	865.896	0.00294308	2.5312
AX_99638067	3R	869.171	0.00561307	2.2508
AX_99521286	3R	888.958	0.000142861	3.84509
AX_99760391	3R	902.958	0.00351537	2.45403
AX_99712268	3R	902.958	0.00351537	2.45403
AX_99672937	3R	903.058	0.00521241	2.28296
AX_99869022	3R	945.513	0.00560535	2.2514
AX_99514272	3R	950.345	0.00081485	3.08892
AX_99348858	4R	2.33508	0.00403054	2.39464
AX_99236060	4R	2.33519	0.00182508	2.73872
AX_99842152	4R	2.40971	0.00368963	2.43302
AX_99625745	4R	2.41	0.00535607	2.27115
AX_99429213	4R	24.976	0.00447194	2.3495
AX_99300826	4R	29.1771	0.00412507	2.38457
AX_99384925	4R	646.209	0.00270721	2.56748
AX_99665694	4R	693.126	0.00381352	2.41867
AX_99310085	4R	771.437	0.00378436	2.42201
AX_99717911	4R	771.988	0.00411101	2.38605
AX_99484218	4R	772.071	0.000302882	3.51873
AX_99324844	4R	772.071	0.000746869	3.12676
AX_99404294	4R	772.957	0.000289947	3.53768
AX_99853499	4R	774.469	0.00414986	2.38197
AX_99312828	4R	774.859	0.00292012	2.5346
AX_99552800	4R	799.999	0.00437195	2.35932
AX_99292566	4R	799.999	0.00464071	2.33342
AX_99476296	4R	800.006	0.00554553	2.25606
AX_99456289	4R	802.358	0.00333004	2.47755
AX_99472982	4R	802.57	0.00525493	2.27943
AX_99625927	4R	802.598	0.0029648	2.528
AX_99505679	4R	802.733	0.00568555	2.24523
AX_99671611	4R	802.74	0.00568555	2.24523
AX_99365951	4R	803.339	0.00525493	2.27943
AX_99479151	4R	803.342	0.00246196	2.60872
AX_99608869	4R	803.343	0.00342658	2.46514
AX_99755927	4R	804.728	0.00560168	2.25168
AX_99767928	4R	804.988	0.00157393	2.80301
AX_99378820	4R	807.806	0.00108443	2.9648
AX_99869609	4R	811.083	0.00588706	2.2301
AX_99861181	4R	811.445	0.00449109	2.34765
AX_99232766	4R	811.703	0.00433019	2.36349
AX_99634403	4R	812.058	0.00445099	2.35154
AX_99536635	4R	856.931	0.00438364	2.35816
AX_99612152	4R	898.786	0.00323486	2.49014
AX_99346236	5R	19.9564	0.00429184	2.36736
AX_99645987	5R	27.5488	0.00522855	2.28162
AX_99870409	5R	28.5051	0.000659754	3.18062
AX_99702750	5R	41.7716	0.00313217	2.50416
AX_99400991	5R	42.0401	0.000559259	3.25239
AX_99359421	5R	42.6337	0.00556921	2.25421
AX_99698028	5R	48.711	0.000839828	3.07581
AX_99588057	5R	48.7246	0.00310416	2.50806
AX_99848924	5R	50.215	0.00553368	2.25699
AX_99687076	5R	50.2167	0.00304222	2.51681
AX_99724856	5R	134.317	0.000526529	3.27858
AX_99795249	5R	210.724	0.00277409	2.55688
AX_99718946	5R	220.084	0.00100213	2.99907
AX_99546103	5R	329.873	0.00200713	2.69743
AX_99555049	5R	359.064	0.00120618	2.91859
AX_99717392	5R	359.455	0.0044324	2.35336
AX_99809988	5R	359.926	0.000780386	3.10769
AX_99719774	5R	360.043	0.0044324	2.35336
AX_99389866	5R	360.361	0.00171369	2.76607
AX_99433248	5R	360.966	0.00371837	2.42965
AX_99605777	5R	361.268	0.00411806	2.38531
AX_99444517	5R	361.573	0.00411806	2.38531
AX_99738397	5R	361.592	0.00411806	2.38531
AX_99545290	5R	361.609	0.00411806	2.38531
AX_99659379	5R	361.618	0.00185712	2.73116
AX_99511471	5R	361.916	0.000552433	3.25772
AX_99347702	5R	366.953	0.00154556	2.81091
AX_99792814	5R	366.979	0.00175546	2.75561
AX_99397268	5R	367.397	0.00262174	2.58141
AX_99230155	5R	367.397	0.00276996	2.55753
AX_99607562	5R	367.481	0.00215437	2.66668
AX_99492795	5R	367.54	0.00129633	2.88729
AX_99706542	5R	367.557	0.00137445	2.86187
AX_99340806	5R	367.776	0.00360984	2.44251
AX_99788444	5R	367.777	0.00276996	2.55753
AX_99625015	5R	367.785	0.00529803	2.27589
AX_99648154	5R	368.442	0.00273026	2.5638
AX_99597164	5R	368.798	0.00296736	2.52763
AX_99352666	5R	369.109	0.00376549	2.42418
AX_99559288	5R	369.109	0.00437826	2.3587
AX_99864038	5R	369.111	0.00360984	2.44251
AX_99810230	5R	369.237	0.00180204	2.74423
AX_99812767	5R	369.243	0.00591755	2.22786
AX_99883279	5R	369.243	0.00529803	2.27589
AX_99303281	5R	369.652	0.000615422	3.21083
AX_99702048	5R	370.79	0.00411806	2.38531
AX_99632964	5R	376.937	0.00408621	2.38868
AX_99665091	5R	376.985	0.00390174	2.40874
AX_99789214	5R	377.092	0.00390174	2.40874
AX_99522569	5R	378.685	0.00480157	2.31862
AX_99870453	5R	378.777	0.00058561	3.23239
AX_99499433	5R	379.052	0.00326633	2.48594
AX_99418599	5R	379.078	0.00326633	2.48594
AX_99698441	5R	379.121	0.00457613	2.3395
AX_99420023	5R	380.951	0.00133028	2.87606
AX_99470623	5R	380.952	0.00258724	2.58716
AX_99306396	5R	381.043	0.00265281	2.57629
AX_99442929	5R	381.044	0.000238567	3.62239
AX_99444523	5R	381.044	0.00482428	2.31657
AX_99643133	5R	381.044	0.00135425	2.8683
AX_99671330	5R	393.527	0.00439809	2.35674
AX_99498987	5R	394.787	0.00547003	2.26201
AX_99307396	5R	397.315	0.00483418	2.31568
AX_99439164	5R	402.858	0.00387022	2.41226
AX_99649388	5R	423.373	0.00454819	2.34216
AX_99250789	5R	423.373	0.00454819	2.34216
AX_99858254	5R	425.509	0.00382555	2.41731
AX_99357817	5R	425.68	0.00297975	2.52582
AX_99715266	5R	429.855	0.00297975	2.52582
AX_99364325	5R	429.876	0.00152246	2.81745
AX_99705355	5R	429.876	4.50075e-05	4.34672
AX_99718240	5R	429.879	0.00326099	2.48665
AX_99814496	5R	429.999	0.000335993	3.47367
AX_99778806	5R	430.01	0.00396876	2.40134
AX_99273783	5R	430.098	0.00454819	2.34216
AX_99341304	5R	430.1	0.00454819	2.34216
AX_99369041	5R	430.118	0.00297975	2.52582
AX_99833425	5R	430.202	0.000221204	3.65521
AX_99812591	5R	430.284	0.000335993	3.47367
AX_99766423	5R	430.305	0.000221204	3.65521
AX_99815770	5R	430.311	0.00257976	2.58842
AX_99809360	5R	430.417	0.000335993	3.47367
AX_99426506	5R	430.432	0.00123974	2.90667
AX_99293123	5R	430.634	0.00454819	2.34216
AX_99652059	5R	430.635	0.00454819	2.34216
AX_99614945	5R	431.357	0.00387228	2.41203
AX_99551006	5R	431.358	0.00387228	2.41203
AX_99652826	5R	431.359	0.00387228	2.41203
AX_99416517	5R	431.363	0.000186053	3.73036
AX_99275468	5R	431.365	0.00478649	2.31998
AX_99556831	5R	431.367	0.00387228	2.41203
AX_99387429	5R	431.908	0.00387228	2.41203
AX_99626304	5R	431.91	0.000367088	3.43523
AX_99625872	5R	431.914	0.00102182	2.99063
AX_99732735	5R	431.972	0.00387228	2.41203
AX_99680319	5R	431.981	0.000523914	3.28074
AX_99346394	5R	432.178	0.00370772	2.43089
AX_99504579	5R	432.179	0.00515658	2.28764
AX_99350273	5R	432.398	0.00387228	2.41203
AX_99694449	5R	432.455	0.000375486	3.42541
AX_99669327	5R	432.491	0.00226397	2.64513
AX_99863023	5R	432.531	0.000309	3.51004
AX_99412926	5R	433.011	0.00341194	2.467
AX_99579700	5R	433.014	0.00148949	2.82696
AX_99232748	5R	433.017	0.00495311	2.30512
AX_99787024	5R	433.024	0.00362786	2.44035
AX_99746324	5R	442.526	0.00454819	2.34216
AX_99752911	5R	466.132	0.00497402	2.30329
AX_99342494	5R	467.94	0.00454819	2.34216
AX_99749904	5R	467.94	0.000284619	3.54574
AX_99632565	5R	468.409	0.00267215	2.57314
AX_99461190	5R	468.409	0.00497816	2.30293
AX_99450303	5R	475.065	0.00446802	2.34988
AX_99345212	5R	475.224	0.00144735	2.83943
AX_99702302	5R	478.248	0.00525584	2.27936
AX_99849516	5R	483.485	0.00259148	2.58645
AX_99552003	5R	483.775	0.00238557	2.62241
AX_99685664	5R	483.934	0.00193531	2.71325
AX_99458504	5R	484.327	0.00430446	2.36608
AX_99820315	5R	484.897	0.00198447	2.70236
AX_99460640	5R	485.145	0.00198447	2.70236
AX_99287926	5R	485.451	0.00198447	2.70236
AX_99722630	5R	487.158	0.00106591	2.97228
AX_99443752	5R	490.54	0.00257161	2.58979
AX_99809644	5R	490.988	0.00382991	2.41681
AX_99795930	5R	490.988	0.00378671	2.42174
AX_99712473	5R	491.499	0.00392373	2.4063
AX_99437756	5R	494.41	0.0053615	2.27071
AX_99495619	5R	495.622	0.00252434	2.59785
AX_99258553	5R	496.169	0.00551195	2.25869
AX_99839477	5R	497.48	0.00524251	2.28046
AX_99317281	5R	500.967	0.00359778	2.44397
AX_99636501	5R	536.252	3.99931e-05	4.39801
AX_99535946	5R	544.314	0.00501649	2.2996
AX_99673787	5R	545.111	0.0003267	3.48585
AX_99450050	5R	547.017	0.00404369	2.39322
AX_99474177	5R	554.584	0.00416477	2.38041
AX_99830324	5R	555.304	0.00452671	2.34422
AX_99565009	5R	555.315	0.00285863	2.54384
AX_99608028	5R	559.367	0.00237891	2.62362
AX_99850422	5R	559.368	0.00273381	2.56323
AX_99465795	5R	559.54	0.00545293	2.26337
AX_99552356	5R	560.303	0.00261115	2.58317
AX_99852498	5R	561.772	0.00569638	2.2444
AX_99408986	5R	562.356	0.00298086	2.52566
AX_99617107	5R	580.384	0.0059089	2.22849
AX_99877588	5R	584.603	0.0034451	2.4628
AX_99515542	5R	584.973	0.00214521	2.66853
AX_99698968	5R	585.295	0.00414425	2.38255
AX_99747890	5R	585.363	0.00395552	2.4028
AX_99410855	5R	585.62	0.00547674	2.26148
AX_99360697	5R	585.651	0.00504042	2.29753
AX_99737874	5R	585.675	0.00442478	2.35411
AX_99361868	5R	585.745	0.00504042	2.29753
AX_99678955	5R	585.745	0.00511808	2.29089
AX_99714551	5R	585.873	0.00504042	2.29753
AX_99815702	5R	586.294	0.00442746	2.35385
AX_99281718	5R	586.348	0.00354206	2.45074
AX_99246600	5R	586.349	0.00151157	2.82057
AX_99494377	5R	586.349	0.00151157	2.82057
AX_99765837	5R	589.53	0.00542905	2.26528
AX_99406579	5R	591.725	0.00460306	2.33695
AX_99839908	5R	608.077	0.00395606	2.40274
AX_99568861	5R	619.553	0.00443142	2.35346
AX_99787967	5R	624.586	0.00337307	2.47198
AX_99454004	5R	624.586	0.00212103	2.67345
AX_99359000	5R	677.598	0.00294489	2.53093
AX_99646534	5R	697.155	8.26223e-05	4.0829
AX_99709273	5R	697.984	0.00106131	2.97416
AX_99717438	5R	702.986	0.00579649	2.23683
AX_99264006	5R	705.101	0.00512721	2.29012
AX_99333419	5R	705.101	0.0053324	2.27308
AX_99758617	5R	709.282	0.00536243	2.27064
AX_99820232	5R	713.127	0.00416739	2.38014
AX_99835093	5R	713.405	0.00490128	2.30969
AX_99765478	5R	713.488	0.00268828	2.57052
AX_99297437	5R	713.497	0.00434043	2.36247
AX_99644562	5R	713.497	0.00579089	2.23725
AX_99246016	5R	713.585	0.00451549	2.3453
AX_99243808	5R	713.78	0.00142576	2.84595
AX_99250765	5R	714.056	0.00466518	2.33113
AX_99317718	5R	714.098	0.00231861	2.63477
AX_99318829	5R	714.459	0.00345704	2.4613
AX_99558501	5R	714.461	0.00109378	2.96107
AX_99784474	5R	714.461	0.00138247	2.85935
AX_99393075	5R	714.461	0.00158188	2.80083
AX_99558488	5R	714.461	0.00138247	2.85935
AX_99367649	5R	714.461	0.000549691	3.25988
AX_99252081	5R	714.463	0.00138247	2.85935
AX_99663629	5R	714.464	0.00198224	2.70284
AX_99433923	5R	716.601	0.00437204	2.35932
AX_99453075	5R	718.159	0.00551115	2.25876
AX_99830617	5R	721.419	0.000595824	3.22488
AX_99465784	5R	721.42	0.00186692	2.72887
AX_99647746	5R	721.548	0.00239684	2.62036
AX_99633332	5R	721.636	0.00383348	2.41641
AX_99760956	5R	721.637	0.00170439	2.76843
AX_99885502	5R	721.841	0.00383348	2.41641
AX_99671764	5R	721.843	0.000989887	3.00441
AX_99741323	5R	724.443	0.000756775	3.12103
AX_99784274	5R	724.537	0.00468423	2.32936
AX_99795674	5R	763.172	0.00390767	2.40808
AX_99449489	5R	766.105	0.0059582	2.22488
AX_99431517	5R	804.248	0.00107135	2.97007
AX_99723981	5R	805.839	0.0038055	2.41959
AX_99796706	5R	805.841	0.0038055	2.41959
AX_99708299	5R	813.16	0.00259362	2.58609
AX_99553011	5R	813.16	0.00546219	2.26263
AX_99600816	5R	818.914	0.00344365	2.46298
AX_99323024	5R	819.384	0.00282112	2.54958
AX_99449046	5R	821.637	0.00433245	2.36327
AX_99552255	5R	824.886	0.00280989	2.55131
AX_99476061	5R	867.208	0.00183858	2.73552
AX_99841743	5R	867.582	0.00418196	2.37862
AX_99292825	5R	867.718	0.0015228	2.81736
AX_99317432	6R	32.353	0.00477368	2.32115
AX_99816249	6R	34.8885	0.00477368	2.32115
AX_99559721	6R	37.1366	0.00528905	2.27662
AX_99680348	6R	42.3399	0.00544012	2.26439
AX_99406264	6R	42.3399	0.00544012	2.26439
AX_99393596	6R	42.34	0.00437369	2.35915
AX_99388320	6R	42.3402	0.00437369	2.35915
AX_99831209	6R	42.3408	0.00544012	2.26439
AX_99319750	6R	43.9891	0.00445653	2.351
AX_99626374	6R	44.0061	0.000493289	3.3069
AX_99701055	6R	44.0566	0.00360998	2.44249
AX_99808472	6R	44.0567	0.000128812	3.89004
AX_99337930	6R	44.1059	0.000493289	3.3069
AX_99742870	6R	44.2605	0.000493289	3.3069
AX_99726249	6R	44.2609	0.000493289	3.3069
AX_99750210	6R	44.2612	0.000433718	3.36279
AX_99293230	6R	44.2615	0.00373329	2.42791
AX_99846447	6R	44.2616	0.000160101	3.79561
AX_99447087	6R	44.263	0.000585341	3.23259
AX_99477023	6R	44.263	0.0012087	2.91768
AX_99748583	6R	47.9609	0.00493232	2.30695
AX_99322713	6R	49.3357	0.00175598	2.75548
AX_99538795	6R	49.3359	0.00107055	2.97039
AX_99322447	6R	129.104	0.00467429	2.33028
AX_99681657	6R	144.915	0.00330368	2.481
AX_99630004	6R	145.034	0.00275607	2.55971
AX_99403395	6R	145.827	0.00391882	2.40684
AX_99469945	6R	145.947	0.00540294	2.26737
AX_99806086	6R	147.109	0.00333354	2.47709
AX_99687868	6R	147.112	0.00333354	2.47709
AX_99325539	6R	147.114	0.00189438	2.72253
AX_99769738	6R	147.114	0.00304221	2.51681
AX_99522064	6R	147.115	0.00433749	2.36276
AX_99368457	6R	147.115	0.00321915	2.49226
AX_99230430	6R	147.154	0.00189438	2.72253
AX_99386389	6R	147.154	0.00333354	2.47709
AX_99889011	6R	321.209	0.00145837	2.83613
AX_99390101	6R	329.14	0.00550556	2.2592
AX_99820264	6R	385.634	0.00161782	2.79107
AX_99302880	6R	419.053	0.00107508	2.96856
AX_99289298	6R	578.138	0.00258059	2.58828
AX_99730214	6R	591.941	0.00280459	2.55213
AX_99870105	6R	591.942	0.00402454	2.39528
AX_99453825	6R	591.942	0.00402454	2.39528
AX_99835022	6R	591.942	0.00402454	2.39528
AX_99328906	6R	591.942	0.00402454	2.39528
AX_99730316	6R	591.942	0.00402454	2.39528
AX_99439114	6R	591.943	0.00402454	2.39528
AX_99659052	6R	591.944	0.00280459	2.55213
AX_99472481	6R	591.944	0.00280459	2.55213
AX_99790449	6R	599.159	0.00475519	2.32283
AX_99829188	6R	654.501	0.00178099	2.74934
AX_99838687	6R	654.501	0.00163523	2.78642
AX_99519453	6R	655.347	0.00467635	2.33009
AX_99699652	6R	657.084	0.00280193	2.55254
AX_99735763	6R	657.084	0.00289697	2.53806
AX_99527527	6R	657.109	0.00277829	2.55622
AX_99430511	6R	657.109	0.00335854	2.47385
AX_99577923	6R	657.626	0.0031528	2.5013
AX_99498167	6R	657.628	0.0036633	2.43613
AX_99228860	6R	657.628	0.0050808	2.29407
AX_99443060	6R	657.628	0.0050808	2.29407
AX_99269840	6R	657.63	0.00420975	2.37574
AX_99410005	6R	657.63	0.00420975	2.37574
AX_99654568	6R	657.758	0.00420975	2.37574
AX_99719425	6R	657.884	0.00112982	2.94699
AX_99572964	6R	657.884	0.000388982	3.41007
AX_99739101	6R	657.884	0.000497883	3.30287
AX_99673743	6R	657.884	0.000200415	3.69807
AX_99871059	6R	657.884	0.000209279	3.67927
AX_99796522	6R	657.884	0.000261912	3.58185
AX_99317998	6R	657.886	0.00105246	2.97779
AX_99839398	6R	657.886	0.00137129	2.86287
AX_99319300	6R	657.886	0.000363893	3.43903
AX_99775827	6R	658	0.00501618	2.29963
AX_99781772	6R	658	0.00468392	2.32939
AX_99446991	6R	658.001	0.0021923	2.6591
AX_99260293	6R	658.032	0.00201752	2.69518
AX_99435890	6R	658.405	0.00340602	2.46775
AX_99265135	6R	658.405	0.00366918	2.43543
AX_99410234	6R	658.949	0.0029565	2.52922
AX_99427967	6R	659.233	0.00428386	2.36816
AX_99727160	6R	659.234	0.00340602	2.46775
AX_99566902	6R	659.234	0.00399323	2.39868
AX_99390380	6R	659.234	0.00426464	2.37012
AX_99717566	6R	659.235	0.0044251	2.35408
AX_99356981	6R	659.235	0.00425289	2.37132
AX_99509683	6R	659.252	0.00363012	2.44008
AX_99710426	6R	659.253	0.00446764	2.34992
AX_99792447	6R	659.374	0.00197059	2.7054
AX_99742272	6R	659.375	0.00112104	2.95038
AX_99440080	6R	659.414	0.00594719	2.22569
AX_99770032	6R	659.415	0.00318582	2.49678
AX_99718560	6R	659.415	0.00340602	2.46775
AX_99634159	6R	659.423	0.00413007	2.38404
AX_99399885	6R	659.433	0.00564847	2.24807
AX_99686644	6R	659.433	0.00564847	2.24807
AX_99292624	6R	659.434	0.00340602	2.46775
AX_99447853	6R	659.438	0.00426464	2.37012
AX_99646350	6R	659.439	0.00420975	2.37574
AX_99549453	6R	659.44	0.00334087	2.47614
AX_99365579	6R	659.44	0.00587429	2.23104
AX_99438036	6R	659.44	0.00260792	2.58371
AX_99269314	6R	659.44	0.000886285	3.05243
AX_99563581	6R	659.463	0.00334087	2.47614
AX_99760634	6R	659.464	0.0039089	2.40795
AX_99557886	6R	659.521	0.00368083	2.43405
AX_99678083	6R	659.528	0.00387751	2.41145
AX_99556334	6R	659.528	0.00398	2.40012
AX_99504096	6R	659.528	0.00403591	2.39406
AX_99577018	6R	659.528	0.0054129	2.26657
AX_99588905	6R	659.528	0.00364834	2.4379
AX_99427398	6R	659.528	0.00523724	2.2809
AX_99260418	6R	659.528	0.00503691	2.29784
AX_99837045	6R	659.532	0.00373517	2.42769
AX_99365498	6R	659.559	0.00350899	2.45482
AX_99481830	6R	659.562	0.00502926	2.2985
AX_99263723	6R	659.832	0.00342852	2.46489
AX_99494726	6R	659.857	0.00147685	2.83066
AX_99482516	6R	659.916	0.0027631	2.5586
AX_99241905	6R	659.919	0.00378941	2.42143
AX_99464869	6R	659.919	0.00352864	2.45239
AX_99244675	6R	659.921	0.00595473	2.22514
AX_99584348	6R	659.921	0.00237281	2.62474
AX_99817578	6R	659.921	0.00268129	2.57166
AX_99796552	6R	659.985	0.00416974	2.37989
AX_99645370	6R	660.651	0.00340602	2.46775
AX_99584481	6R	660.651	0.000704151	3.15233
AX_99338616	6R	660.793	0.000967613	3.0143
AX_99522622	6R	660.817	0.00317302	2.49853
AX_99595949	6R	660.992	0.00350899	2.45482
AX_99371090	6R	660.993	0.00398405	2.39968
AX_99368236	6R	661.781	0.00500673	2.30045
AX_99821093	6R	662.353	0.00176117	2.7542
AX_99395991	6R	662.357	0.00362861	2.44026
AX_99836292	6R	662.422	0.00473251	2.32491
AX_99509393	6R	662.548	0.00229785	2.63868
AX_99239550	6R	662.548	0.00395833	2.40249
AX_99801532	6R	662.551	0.0041159	2.38553
AX_99409193	6R	662.686	0.00397542	2.40062
AX_99879856	6R	662.691	0.00312335	2.50538
AX_99849602	6R	662.956	0.00413007	2.38404
AX_99321086	6R	663.036	0.00340602	2.46775
AX_99456774	6R	663.111	0.002937	2.5321
AX_99606531	6R	663.87	0.00502491	2.29887
AX_99330479	6R	663.919	0.00308598	2.51061
AX_99523913	6R	663.937	0.00084527	3.073
AX_99235923	6R	663.939	0.000704815	3.15192
AX_99330464	6R	663.993	0.00293103	2.53298
AX_99478461	6R	663.993	0.00340602	2.46775
AX_99222777	6R	663.993	0.00385842	2.41359
AX_99268129	6R	664.192	0.00325515	2.48743
AX_99708484	6R	664.192	0.00383225	2.41655
AX_99240436	6R	664.524	0.00393319	2.40525
AX_99241173	6R	664.927	0.0021237	2.67291
AX_99507376	6R	664.928	0.00455549	2.34146
AX_99283450	6R	684.454	0.00364435	2.43838
AX_99811162	6R	700.287	0.00477638	2.3209
AX_99580863	6R	700.42	0.00550663	2.25911
AX_99296931	6R	712.379	0.00576585	2.23914
AX_99859068	6R	712.556	0.00180342	2.7439
AX_99881567	6R	712.558	0.00485229	2.31405
AX_99689246	6R	712.562	0.0057303	2.24182
AX_99646813	6R	713.096	0.00158781	2.7992
AX_99579131	6R	713.109	0.00158781	2.7992
AX_99435112	6R	714.136	0.00158781	2.7992
AX_99671152	6R	714.136	0.00158781	2.7992
AX_99271849	6R	714.136	0.00350621	2.45516
AX_99467328	6R	714.138	0.00502834	2.29858
AX_99771993	6R	714.139	0.00350621	2.45516
AX_99771523	6R	715.852	0.0055822	2.25319
AX_99664213	6R	726.08	0.000792471	3.10102
AX_99403437	6R	726.217	0.00328785	2.48309
AX_99378531	6R	726.217	0.00331996	2.47887
AX_99500906	6R	726.231	0.000967561	3.01432
AX_99576887	6R	726.337	0.000340701	3.46763
AX_99321480	6R	726.707	0.00218362	2.66082
AX_99431842	6R	745.35	0.00274258	2.56184
AX_99440920	6R	763.745	0.00590089	2.22908
AX_99698447	6R	794.354	0.00537905	2.26929
AX_99595667	6R	794.359	0.0044251	2.35408
AX_99647710	6R	794.359	0.00426464	2.37012
AX_99261796	6R	794.359	0.00340602	2.46775
AX_99802251	6R	794.359	0.00340602	2.46775
AX_99403182	6R	794.36	0.00260792	2.58371
AX_99555082	6R	794.36	0.00385842	2.41359
AX_99330190	6R	794.486	0.00378914	2.42146
AX_99240414	6R	794.59	0.00338005	2.47108
AX_99873765	6R	794.59	0.00414366	2.38262
AX_99543521	6R	794.591	0.00315279	2.5013
AX_99288731	6R	794.638	0.00328775	2.4831
AX_99228894	6R	794.639	0.00279983	2.55287
AX_99418032	6R	794.64	0.0019224	2.71616
AX_99805165	6R	794.685	0.00346352	2.46048
AX_99353895	6R	794.725	0.00201211	2.69635
AX_99337037	6R	794.726	0.0031528	2.5013
AX_99261898	6R	794.727	0.00247153	2.60703
AX_99489895	6R	794.736	0.00381216	2.41883
AX_99442183	6R	794.951	0.0016797	2.77477
AX_99883811	6R	794.951	0.00433996	2.36251
AX_99521935	6R	794.952	0.000574042	3.24106
AX_99813716	6R	794.952	0.00102537	2.98912
AX_99887786	6R	794.952	0.000574042	3.24106
AX_99713824	6R	794.953	0.00102537	2.98912
AX_99339076	6R	794.954	0.000743625	3.12865
AX_99283008	6R	794.954	0.00502806	2.2986
AX_99310748	6R	802.539	0.00442478	2.35411
AX_99809628	6R	808.514	0.00582001	2.23508
AX_99277895	6R	808.514	0.00569056	2.24484
AX_99808558	6R	808.515	0.00415105	2.38184
AX_99495934	6R	808.589	0.00130747	2.88357
AX_99365782	6R	811.15	0.00588396	2.23033
AX_99266449	6R	811.153	0.00588396	2.23033
AX_99871554	6R	811.245	0.00588396	2.23033
AX_99494670	6R	811.246	0.00588396	2.23033
AX_99852005	6R	815.084	0.00338724	2.47015
AX_99650901	6R	817.46	0.00103237	2.98617
AX_99813232	6R	817.878	0.0012566	2.9008
AX_99822680	6R	817.878	0.00130128	2.88563
AX_99356074	6R	826.171	0.00462433	2.33495
AX_99470301	6R	826.176	0.00490563	2.3093
AX_99812622	6R	826.176	0.00160841	2.7936
AX_99533263	6R	826.211	0.00297167	2.527
AX_99309499	6R	827.209	0.00317393	2.4984
AX_99352516	6R	830.218	0.00155816	2.80739
AX_99267578	6R	830.235	0.00513631	2.28935
AX_99292667	6R	832.871	0.000524844	3.27997
AX_99718008	6R	841.102	0.00479946	2.31881
AX_99648688	6R	842.168	0.00337547	2.47167
AX_99351581	6R	850.904	0.00323316	2.49037
AX_99622968	6R	850.93	0.00439408	2.35713
AX_99311212	6R	851.184	0.000281754	3.55013
AX_99311067	6R	851.608	0.000633131	3.19851
AX_99877849	6R	853.235	0.00464818	2.33272
AX_99544821	6R	853.408	0.0017206	2.76432
AX_99747724	6R	855.745	0.00192042	2.7166
AX_99312302	6R	855.797	0.000476368	3.32206
AX_99811513	6R	855.798	0.00544559	2.26396
AX_99459895	6R	859.111	0.0032883	2.48303
AX_99660586	6R	859.112	0.000481935	3.31701
AX_99679306	6R	859.196	0.00147418	2.83145
AX_99390848	6R	859.489	0.000267255	3.57307
AX_99694385	6R	864.234	0.00575527	2.23993
AX_99506677	6R	864.345	0.00474741	2.32354
AX_99729456	6R	864.731	0.00474999	2.32331
AX_99333290	6R	866.905	0.00447322	2.34938
AX_99492592	6R	866.906	0.00447322	2.34938
AX_99715690	6R	866.906	0.00447322	2.34938
AX_99662394	6R	866.906	0.00539371	2.26811
AX_99454791	6R	866.906	0.00440213	2.35634
AX_99872527	6R	869.814	0.00514279	2.2888
AX_99800472	6R	871.916	0.0018212	2.73964
AX_99864983	7R	3.90369	0.00102169	2.99068
AX_99322089	7R	5.03755	0.00154605	2.81078
AX_99860764	7R	5.04016	0.000600483	3.2215
AX_99650482	7R	5.04041	0.000679257	3.16797
AX_99553049	7R	5.96077	0.000966547	3.01478
AX_99247699	7R	6.50805	0.00565287	2.24773
AX_99460906	7R	9.51013	0.00443103	2.35349
AX_99430019	7R	9.52826	0.00175268	2.7563
AX_99504913	7R	10.0097	0.0001614	3.7921
AX_99306223	7R	11.396	0.00443103	2.35349
AX_99700239	7R	13.0406	0.00091955	3.03642
AX_99535520	7R	15.506	0.00562913	2.24956
AX_99276700	7R	30.9232	0.00275812	2.55939
AX_99527165	7R	31.9411	0.00200879	2.69707
AX_99702993	7R	40.6138	0.00250754	2.60075
AX_99654370	7R	45.0942	0.00470125	2.32779
AX_99625718	7R	47.4509	0.00287261	2.54172
AX_99309794	7R	47.451	0.00287261	2.54172
AX_99485527	7R	47.4511	0.00287261	2.54172
AX_99700437	7R	47.509	0.00395037	2.40336
AX_99310953	7R	48.2681	0.00339991	2.46853
AX_99512707	7R	48.9489	0.00339991	2.46853
AX_99383931	7R	51.4752	0.000283906	3.54683
AX_99707997	7R	51.6038	0.000553709	3.25672
AX_99758974	7R	51.6888	0.000127159	3.89565
AX_99323314	7R	51.6888	0.000223656	3.65042
AX_99637311	7R	51.9891	0.000160621	3.7942
AX_99294501	7R	52.5608	0.00221649	2.65433
AX_99311691	7R	54.8768	0.00303183	2.51829
AX_99881103	7R	54.8769	0.00303183	2.51829
AX_99828860	7R	54.877	0.00303183	2.51829
AX_99447895	7R	55.001	0.00509255	2.29306
AX_99612846	7R	55.0021	0.00149993	2.82393
AX_99420925	7R	59.3954	0.00314745	2.50204
AX_99803108	7R	63.2142	0.00504258	2.29735
AX_99674723	7R	64.8055	0.00199594	2.69985
AX_99751604	7R	65.3732	0.0001599	3.79615
AX_99742855	7R	65.3745	0.0001599	3.79615
AX_99535357	7R	66.6749	0.0001599	3.79615
AX_99766450	7R	72.1568	5.96146e-07	6.22465
AX_99684459	7R	228.106	0.000156928	3.8043
AX_99631456	7R	261.521	0.000516142	3.28723
AX_99691415	7R	285.561	0.00540219	2.26743
AX_99447696	7R	507.354	0.00517153	2.28638
AX_99529317	7R	533.029	0.00517153	2.28638
AX_99443671	7R	560.582	0.00485507	2.3138
AX_99528912	7R	567.078	0.00304136	2.51693
AX_99442002	7R	572.573	0.00422437	2.37424
AX_99600386	7R	574.945	0.00148129	2.82936
AX_99338538	7R	649.095	0.00306399	2.51371
AX_99518235	7R	668.314	0.00538033	2.26919
AX_99502204	7R	676.624	0.00595994	2.22476
AX_99765458	7R	676.624	0.00595994	2.22476
AX_99612733	7R	676.624	0.00595994	2.22476
AX_99359179	7R	676.624	0.00595994	2.22476
AX_99781635	7R	737.88	0.00395047	2.40335
AX_99735194	7R	738.08	0.00358552	2.44545
AX_99478766	7R	745.291	0.00282705	2.54867
AX_99634311	7R	745.457	0.00353519	2.45159
AX_99841766	7R	745.459	0.00238889	2.6218
AX_99255198	7R	745.656	0.00260514	2.58417
AX_99590650	7R	745.656	0.00119832	2.92143
AX_99525849	7R	745.657	0.00119832	2.92143
AX_99524837	7R	745.657	0.00260514	2.58417
AX_99633271	7R	745.659	0.00260514	2.58417
AX_99464099	7R	745.659	0.00260514	2.58417
AX_99227114	7R	747.841	0.00579463	2.23697
AX_99384489	7R	748.326	0.00267822	2.57215
AX_99791262	7R	748.328	0.00330845	2.48038
AX_99740788	7R	759.312	0.00437945	2.35858
AX_99578705	7R	764.395	0.00512536	2.29028
AX_99320008	7R	806.342	0.00300942	2.52152
AX_99578047	7R	806.342	0.00221193	2.65523
AX_99654893	7R	821.702	0.00593	2.22695
AX_99473123	7R	839.214	0.00527303	2.27794
AX_99862854	7R	879.639	0.00546621	2.26231
AX_99236408	7R	888.991	0.00337714	2.47145
AX_99509289	7R	888.994	0.00327037	2.4854
AX_99668286	7R	888.996	0.00337714	2.47145
AX_99761822	7R	888.998	0.00337714	2.47145
AX_99621685	7R	888.999	0.00337714	2.47145
AX_99707092	7R	889.001	0.00337714	2.47145
AX_99596205	7R	889.207	0.00591435	2.22809
AX_99627610	7R	889.216	0.00337714	2.47145
AX_99859540	7R	889.239	0.00548979	2.26044
AX_99507294	7R	890.311	0.00563816	2.24886
AX_99737644	Un	1.41758	0.00207379	2.68324
AX_99478960	Un	6.94052	0.000670861	3.17337
AX_99685140	Un	6.996	0.00548339	2.26095
AX_99774853	Un	9.26658	0.00250547	2.60111
AX_99377445	Un	9.39545	0.00479314	2.31938
AX_99281736	Un	9.44652	0.00506332	2.29556
AX_99467230	Un	9.58435	0.000448286	3.34844
AX_99802752	Un	9.61245	0.00430863	2.36566
AX_99812600	Un	9.77213	0.00479314	2.31938
AX_99605463	Un	9.77469	0.00401995	2.39578
AX_99277359	Un	9.77477	0.00401995	2.39578
AX_99319953	Un	9.78871	0.00204987	2.68827
AX_99497685	Un	9.78897	0.00479314	2.31938
AX_99656305	Un	32.661	0.000306621	3.5134
AX_99635432	Un	44.9114	0.00549363	2.26014
AX_99656431	Un	45.7426	0.00556689	2.25439
AX_99859533	Un	46.1724	0.00439071	2.35747
AX_99486822	Un	62.9786	0.000951991	3.02137
AX_99322398	Un	63.1281	0.000960997	3.01728
AX_99818978	Un	69.2798	0.0011714	2.9313
AX_99238540	Un	69.2827	0.00151016	2.82098
AX_99393740	Un	69.5619	0.00373208	2.42805
AX_99346705	Un	69.9569	0.00410968	2.38619
AX_99646843	Un	69.9634	0.00468739	2.32907
AX_99499155	Un	70.0681	0.00223258	2.65119
AX_99223729	Un	70.07	0.000737754	3.13209
AX_99630318	Un	70.1022	0.00519578	2.28435
AX_99690599	Un	71.1424	0.00277451	2.55681
AX_99800392	Un	74.4155	0.00131553	2.8809
AX_99224370	Un	75.5058	0.00531631	2.27439
AX_99881475	Un	156.095	0.00151763	2.81883
AX_99805384	Un	190.545	0.0032218	2.4919
AX_99382196	Un	241.406	0.00526381	2.2787
AX_99398314	Un	267.79	0.00314013	2.50305
AX_99441937	Un	267.814	0.00204753	2.68877
AX_99261917	Un	300.798	0.00397471	2.40069
AX_99659003	Un	306.854	0.00371032	2.43059
AX_99394390	Un	350.378	0.00581577	2.23539
AX_99472535	Un	356.982	0.00218494	2.66056
AX_99444688	Un	356.986	0.00316967	2.49899
AX_99444003	Un	356.987	0.0011689	2.93222
AX_99240960	Un	356.99	0.00218362	2.66082
AX_99827302	Un	356.99	0.00318227	2.49726
AX_99806738	Un	402.247	0.00469668	2.32821
AX_99785315	Un	407.998	0.00363288	2.43975
AX_99261826	Un	425.916	0.00303963	2.51718
AX_99645160	Un	493.488	0.00107385	2.96906
AX_99714329	Un	499.102	0.00414984	2.38197
AX_99799956	Un	503.755	0.00191328	2.71822
AX_99436664	Un	556.418	0.00130659	2.88386
AX_99620921	Un	581.368	0.00585721	2.23231

## Sheet: D20
Supplementary table S5: Top 1000 powdery mildew resistance associated 600K SNP markers from BLINK Genome-wide association study on 180 Nordic Seed hybrid rye (Secale cereale L.) elite breeding lines using BLUP estimated resistance value towards D20 Bgs population
Marker ID	Chromosome	Position (Mbp)	P value	LOD
AX_99593759	1R	3.19844	0.00250265	2.6016
AX_99491835	1R	3.20084	0.00247239	2.60688
AX_99738329	1R	3.53361	0.00191446	2.71795
AX_99276114	1R	6.33947	0.000683301	3.16539
AX_99496167	1R	14.6035	4.78716e-06	5.31992
AX_99358690	1R	192.79	0.00253374	2.59624
AX_99549936	1R	266.002	0.00106038	2.97454
AX_99624935	1R	413.768	0.00103038	2.987
AX_99523604	1R	464.598	0.000873679	3.05865
AX_99595814	1R	568.037	0.00103573	2.98475
AX_99239574	1R	586.938	0.00173917	2.75966
AX_99392998	2R	25.9082	0.00232944	2.63275
AX_99531431	2R	26.5729	0.000559529	3.25218
AX_99847992	2R	113.15	0.00126435	2.89813
AX_99645043	2R	623.49	0.00164237	2.78453
AX_99292416	2R	647.983	0.000748591	3.12576
AX_99330690	2R	720.185	0.00185181	2.7324
AX_99228069	2R	731.871	0.00233652	2.63143
AX_99792838	2R	731.871	0.00094645	3.0239
AX_99346653	2R	731.871	0.00233652	2.63143
AX_99521133	2R	731.871	0.00171785	2.76501
AX_99878831	2R	731.871	0.00094645	3.0239
AX_99694025	2R	731.871	0.00094645	3.0239
AX_99336135	2R	733.683	0.00147285	2.83184
AX_99228949	2R	733.722	0.0010353	2.98493
AX_99779926	2R	848.623	0.000399086	3.39893
AX_99447272	2R	856.979	0.00242647	2.61502
AX_99558617	2R	861.989	0.00137287	2.86237
AX_99706092	2R	868.25	0.00226965	2.64404
AX_99749638	2R	868.263	0.00180117	2.74444
AX_99332919	2R	883.776	0.0025651	2.5909
AX_99529058	2R	884.863	0.000726645	3.13868
AX_99666525	2R	885.516	0.00121953	2.91381
AX_99532335	2R	885.519	0.00143336	2.84364
AX_99751433	2R	885.534	0.000852266	3.06942
AX_99459103	2R	885.548	0.000277593	3.55659
AX_99502150	2R	885.548	0.000200259	3.69841
AX_99549677	2R	887.35	0.000981876	3.00794
AX_99822161	2R	904.111	0.000269471	3.56949
AX_99810717	3R	7.40964	0.00125447	2.90154
AX_99688965	3R	7.41301	0.00125447	2.90154
AX_99834377	3R	7.96965	0.00212172	2.67331
AX_99856593	3R	12.3709	0.000166374	3.77891
AX_99484112	3R	15.8176	4.60037e-10	9.33721
AX_99644590	3R	17.3923	0.00188534	2.72461
AX_99439356	3R	62.1575	0.00103815	2.98374
AX_99499992	3R	79.2394	0.000993909	3.00265
AX_99588978	3R	82.7613	0.000657178	3.18232
AX_99245340	3R	83.4602	0.00226067	2.64576
AX_99292612	3R	112.08	0.00166812	2.77777
AX_99376139	3R	190.884	0.00259472	2.58591
AX_99487973	3R	250.56	0.00112179	2.95009
AX_99846139	3R	251.735	0.00132436	2.87799
AX_99306760	3R	251.737	0.00084341	3.07396
AX_99673582	3R	252.173	0.00132436	2.87799
AX_99653932	3R	252.527	0.000914382	3.03887
AX_99797636	3R	268.207	0.000557333	3.25389
AX_99478082	3R	268.752	0.000309092	3.50991
AX_99475110	3R	273.389	0.000810924	3.09102
AX_99397598	3R	276.168	0.00125561	2.90115
AX_99607488	3R	277.467	0.000151932	3.81835
AX_99716330	3R	634.004	0.000381901	3.41805
AX_99804826	3R	634.005	0.00244006	2.6126
AX_99645593	3R	639.979	0.00264945	2.57684
AX_99530453	3R	645.643	0.00118953	2.92463
AX_99711401	3R	646.095	0.00162224	2.78989
AX_99654969	3R	646.095	0.00206297	2.68551
AX_99238114	3R	646.095	0.00186839	2.72853
AX_99235464	3R	646.336	0.00105844	2.97533
AX_99689577	3R	646.611	0.00186839	2.72853
AX_99255228	3R	646.746	0.000781064	3.10731
AX_99375931	3R	646.749	0.00130068	2.88583
AX_99542647	3R	647.184	0.000412105	3.38499
AX_99787792	3R	647.331	0.000555942	3.25497
AX_99476013	3R	647.4	0.00184608	2.73375
AX_99430801	3R	647.664	0.00258836	2.58697
AX_99697281	3R	651.355	0.0023293	2.63277
AX_99651063	3R	666.64	0.00167987	2.77472
AX_99741897	3R	666.64	0.00167987	2.77472
AX_99389283	3R	676.078	0.00138495	2.85856
AX_99716586	3R	680.74	0.00195728	2.70835
AX_99371728	3R	728.167	4.69284e-06	5.32856
AX_99496418	3R	762.727	0.000216949	3.66364
AX_99720637	3R	799.314	0.00145321	2.83767
AX_99538156	3R	811.428	0.00207239	2.68353
AX_99505775	3R	811.496	0.00159518	2.79719
AX_99496279	3R	811.496	0.00159518	2.79719
AX_99362616	3R	811.496	0.00159518	2.79719
AX_99385305	3R	811.502	0.00215104	2.66735
AX_99712528	3R	811.502	0.00159518	2.79719
AX_99794873	3R	811.502	0.00159518	2.79719
AX_99572857	3R	818.344	0.000877869	3.05657
AX_99557940	3R	899.917	0.000937922	3.02783
AX_99687896	3R	956.814	0.00110166	2.95795
AX_99442080	3R	960.354	0.00189837	2.72162
AX_99330224	3R	960.354	0.000345122	3.46203
AX_99489773	3R	963.935	0.000188138	3.72552
AX_99303367	3R	964.196	0.00224031	2.64969
AX_99746643	4R	28.6493	4.23785e-07	6.37285
AX_99559528	4R	127.051	0.000456811	3.34026
AX_99570542	4R	184.238	0.00134335	2.87181
AX_99310934	4R	550.528	0.00218203	2.66114
AX_99714722	4R	722.097	0.000679104	3.16806
AX_99538168	4R	724.742	0.000797772	3.09812
AX_99763765	4R	725.821	0.000785274	3.10498
AX_99563956	4R	726.927	0.000925761	3.0335
AX_99653749	4R	728.759	0.00140645	2.85188
AX_99553954	4R	730.375	0.00122453	2.91203
AX_99776405	4R	730.791	0.000173049	3.76183
AX_99573231	4R	731.403	0.000546317	3.26256
AX_99585222	4R	731.437	0.00131865	2.87987
AX_99489215	4R	731.649	0.0006271	3.20266
AX_99396853	4R	731.653	0.000188673	3.72429
AX_99481895	4R	732.31	0.00239432	2.62082
AX_99808264	4R	732.311	0.000773672	3.11144
AX_99870173	4R	732.334	0.00182057	2.73979
AX_99251117	4R	732.431	0.00222573	2.65253
AX_99706266	4R	732.645	0.000516473	3.28695
AX_99312104	4R	733.019	0.00132978	2.87622
AX_99297053	4R	734.832	0.00169506	2.77082
AX_99270530	4R	742.059	0.00142013	2.84767
AX_99229260	4R	746.04	0.00250002	2.60206
AX_99502782	4R	749.396	0.00130988	2.88277
AX_99266380	4R	768.05	0.00208489	2.68092
AX_99310085	4R	771.437	0.00089067	3.05028
AX_99329010	4R	773.386	0.00241561	2.61697
AX_99639556	4R	783.38	0.00263232	2.57966
AX_99532771	4R	801.436	0.00224676	2.64844
AX_99794235	4R	802.335	0.00144696	2.83954
AX_99552678	4R	802.335	0.000483987	3.31517
AX_99303804	4R	802.337	0.000483987	3.31517
AX_99260820	4R	802.337	0.000483987	3.31517
AX_99308788	4R	805.616	6.58897e-05	4.18118
AX_99799886	4R	805.776	0.00144717	2.83948
AX_99464567	4R	806.516	0.00192828	2.71483
AX_99732909	4R	806.516	0.00192828	2.71483
AX_99561532	4R	806.517	0.00192828	2.71483
AX_99427019	4R	806.566	0.00150297	2.82305
AX_99378820	4R	807.806	0.000221876	3.65389
AX_99869609	4R	811.083	0.00173508	2.76068
AX_99671705	4R	813.787	0.00189907	2.72146
AX_99788197	4R	813.789	0.00189907	2.72146
AX_99253719	4R	813.888	0.0018409	2.73497
AX_99611075	4R	813.89	0.000998669	3.00058
AX_99795954	4R	825.062	0.00159923	2.79609
AX_99273216	4R	855.449	0.000952842	3.02098
AX_99612837	4R	855.452	0.000952842	3.02098
AX_99296034	4R	856.918	4.60066e-05	4.33718
AX_99413764	4R	856.927	3.67042e-05	4.43528
AX_99536635	4R	856.931	0.000170632	3.76794
AX_99728567	4R	856.931	0.000647219	3.18895
AX_99774385	4R	856.932	0.000291558	3.53527
AX_99514274	4R	856.953	2.98334e-05	4.5253
AX_99343727	4R	857.179	0.0013533	2.86861
AX_99454324	4R	857.185	0.00140629	2.85192
AX_99371558	4R	862.951	0.000180851	3.74268
AX_99785609	4R	863.727	0.00132557	2.8776
AX_99794370	4R	863.727	0.00135716	2.86737
AX_99551022	4R	865.991	0.000844432	3.07344
AX_99316235	4R	866.63	0.00209355	2.67912
AX_99582201	4R	867.369	0.000998419	3.00069
AX_99338531	4R	888.357	0.00136871	2.86369
AX_99314969	5R	1.60228	0.00172102	2.76421
AX_99592413	5R	1.60653	0.00136758	2.86405
AX_99598865	5R	5.26838	0.00211421	2.67485
AX_99556047	5R	20.4298	0.00211106	2.6755
AX_99724856	5R	134.317	0.00155915	2.80711
AX_99698295	5R	177.477	0.00180126	2.74442
AX_99809988	5R	359.926	0.00217645	2.66225
AX_99397268	5R	367.397	0.00235728	2.62759
AX_99607562	5R	367.481	0.00218806	2.65994
AX_99443510	5R	367.552	0.00256516	2.59088
AX_99706542	5R	367.557	0.00084455	3.07337
AX_99340806	5R	367.776	0.00263784	2.57875
AX_99864038	5R	369.111	0.00263784	2.57875
AX_99810230	5R	369.237	0.00141897	2.84803
AX_99303281	5R	369.652	0.000335332	3.47452
AX_99522569	5R	378.685	0.00144446	2.84029
AX_99870453	5R	378.777	0.00187389	2.72726
AX_99326872	5R	379.003	0.00180758	2.7429
AX_99499433	5R	379.052	0.000534732	3.27186
AX_99418599	5R	379.078	0.000492081	3.30796
AX_99698441	5R	379.121	0.00204221	2.6899
AX_99487809	5R	538.562	7.63339e-06	5.11728
AX_99238457	5R	581.98	0.00197475	2.70449
AX_99806909	5R	605.116	0.00051526	3.28797
AX_99387125	5R	605.743	0.00179737	2.74536
AX_99435602	5R	607.685	0.00113567	2.94475
AX_99486741	5R	610.152	0.000559573	3.25214
AX_99410403	5R	610.291	0.000492588	3.30752
AX_99244961	5R	611.371	0.00264617	2.57738
AX_99359000	5R	677.598	0.00244832	2.61113
AX_99781227	5R	702.964	0.000499698	3.30129
AX_99379779	5R	702.965	0.000478224	3.32037
AX_99605036	5R	703.04	0.00051337	3.28957
AX_99348451	5R	703.045	0.00123873	2.90702
AX_99711602	5R	703.053	0.00225422	2.647
AX_99697279	5R	703.056	0.00207543	2.68289
AX_99673967	5R	703.263	0.000840042	3.0757
AX_99333419	5R	705.101	0.00257609	2.58904
AX_99565788	5R	705.102	0.00163656	2.78607
AX_99629627	5R	706.241	0.00100152	2.99934
AX_99278290	5R	711.837	0.00175158	2.75657
AX_99297437	5R	713.497	0.00212335	2.67298
AX_99243808	5R	713.78	0.000164419	3.78405
AX_99433923	5R	716.601	0.000312042	3.50579
AX_99647666	5R	716.606	0.000144641	3.83971
AX_99453075	5R	718.159	0.000745286	3.12768
AX_99522217	5R	718.625	0.000986797	3.00577
AX_99228896	5R	718.761	0.000639293	3.1943
AX_99868925	5R	718.764	0.00236103	2.6269
AX_99506335	5R	718.766	0.000855984	3.06753
AX_99346043	5R	718.766	0.00236103	2.6269
AX_99400095	5R	718.766	0.00157434	2.8029
AX_99459406	5R	718.766	0.00128081	2.89252
AX_99282670	5R	718.767	0.00236583	2.62602
AX_99253901	5R	718.768	0.00236103	2.6269
AX_99647746	5R	721.548	0.0014221	2.84707
AX_99741323	5R	724.443	0.000402656	3.39507
AX_99863972	5R	725.983	0.0023771	2.62395
AX_99697984	5R	728.113	0.00090087	3.04534
AX_99679436	5R	728.113	0.00090087	3.04534
AX_99616524	5R	728.114	0.00090087	3.04534
AX_99537571	5R	728.812	0.00197226	2.70503
AX_99681122	5R	745.527	0.00175951	2.75461
AX_99397411	5R	745.546	0.00114109	2.94268
AX_99239515	5R	745.552	0.00253107	2.5967
AX_99307535	5R	745.633	0.00258322	2.58784
AX_99380062	5R	745.64	0.00224081	2.6496
AX_99811305	5R	746.186	0.000545026	3.26358
AX_99621462	5R	747.429	0.00133466	2.87463
AX_99688761	5R	747.429	0.00101074	2.99536
AX_99394105	5R	747.43	0.00175506	2.75571
AX_99604228	5R	749.082	0.0020654	2.685
AX_99594967	5R	749.196	0.00150387	2.82279
AX_99510607	5R	749.342	0.00241119	2.61777
AX_99448042	5R	751.13	4.72299e-05	4.32578
AX_99563512	5R	751.131	0.00018408	3.73499
AX_99808049	5R	751.206	0.000106214	3.97382
AX_99656864	5R	751.72	0.00014587	3.83603
AX_99326238	5R	752.645	0.000164465	3.78393
AX_99819582	5R	752.65	0.00010273	3.9883
AX_99793327	5R	752.65	0.000106214	3.97382
AX_99485082	5R	752.65	0.000106214	3.97382
AX_99457705	5R	752.651	0.000120606	3.91863
AX_99757484	5R	780.612	0.000695936	3.15743
AX_99526604	5R	780.73	0.00053375	3.27266
AX_99883591	5R	780.73	0.000252105	3.59842
AX_99638984	5R	780.74	0.000494059	3.30622
AX_99563375	5R	780.74	0.000617776	3.20917
AX_99539351	5R	780.74	0.000617776	3.20917
AX_99688929	5R	780.741	0.000521365	3.28286
AX_99797763	5R	780.744	0.000635408	3.19695
AX_99555184	5R	780.744	0.000635408	3.19695
AX_99419798	5R	780.745	0.000635408	3.19695
AX_99242370	5R	780.756	0.000340676	3.46766
AX_99696293	5R	781.043	3.40181e-05	4.46829
AX_99489076	5R	787.471	0.00168322	2.77386
AX_99735910	5R	788.788	0.00177093	2.7518
AX_99269468	5R	788.791	0.0023243	2.63371
AX_99550051	5R	789.316	0.00239531	2.62064
AX_99785614	5R	789.318	0.000452615	3.34427
AX_99644885	5R	789.32	0.00161083	2.79295
AX_99565285	5R	789.914	0.000701281	3.15411
AX_99674927	5R	789.914	0.000646532	3.18941
AX_99403494	5R	789.915	0.000701281	3.15411
AX_99865513	5R	789.915	0.00165394	2.78148
AX_99529504	5R	789.915	0.000966754	3.01468
AX_99570087	5R	789.916	0.00138913	2.85726
AX_99269939	5R	789.916	0.00138525	2.85847
AX_99387612	5R	791.05	0.00254691	2.59399
AX_99580704	5R	822.067	0.00265195	2.57643
AX_99456631	5R	832.817	0.00248008	2.60553
AX_99521921	5R	833.12	0.00159335	2.79769
AX_99314449	5R	861.069	0.000207953	3.68203
AX_99598598	5R	861.069	0.000662424	3.17886
AX_99437372	5R	861.069	0.00023246	3.63365
AX_99404329	5R	861.071	0.000179845	3.7451
AX_99737173	5R	861.071	0.000179845	3.7451
AX_99605431	5R	871.83	0.000586626	3.23164
AX_99506883	6R	4.35996	0.00239636	2.62045
AX_99664686	6R	4.58325	0.000740744	3.13033
AX_99392243	6R	30.7579	0.000201355	3.69604
AX_99589902	6R	31.4085	0.000217772	3.662
AX_99665075	6R	32.5833	0.00149243	2.82611
AX_99434982	6R	34.8913	0.00100645	2.99721
AX_99803539	6R	36.9319	0.000549265	3.26022
AX_99752475	6R	36.9363	0.000507908	3.29421
AX_99722353	6R	36.9568	0.00092865	3.03215
AX_99637912	6R	36.9578	0.000639595	3.1941
AX_99761312	6R	36.9584	0.000530291	3.27549
AX_99634118	6R	36.959	0.000507908	3.29421
AX_99801612	6R	36.9607	0.000507908	3.29421
AX_99711359	6R	36.962	0.000285388	3.54456
AX_99689866	6R	37.1248	0.00247729	2.60602
AX_99373187	6R	37.1261	0.00252391	2.59793
AX_99417462	6R	37.1264	0.00234983	2.62896
AX_99631467	6R	37.1306	0.00234983	2.62896
AX_99407861	6R	37.1311	0.00219009	2.65954
AX_99289679	6R	37.1365	0.00182932	2.73771
AX_99559721	6R	37.1366	0.000473932	3.32428
AX_99729543	6R	40.1096	0.00216894	2.66375
AX_99808955	6R	40.9755	0.00174635	2.75787
AX_99290097	6R	50.7222	0.00224229	2.64931
AX_99297550	6R	52.1936	0.000795702	3.09925
AX_99671001	6R	52.1943	0.00249469	2.60298
AX_99224721	6R	52.1949	0.00127467	2.8946
AX_99602450	6R	56.7786	0.002	2.69897
AX_99744855	6R	56.7797	0.000923225	3.03469
AX_99288552	6R	87.0621	0.00256887	2.59026
AX_99367338	6R	95.2102	0.0021729	2.66296
AX_99565104	6R	95.2105	0.00237093	2.62508
AX_99365568	6R	95.2106	0.00237093	2.62508
AX_99428662	6R	97.1451	0.000355865	3.44871
AX_99423398	6R	97.1451	0.000355865	3.44871
AX_99814171	6R	97.1488	0.000907803	3.04201
AX_99713935	6R	97.1489	0.000396539	3.40171
AX_99521003	6R	97.1492	0.000355865	3.44871
AX_99715233	6R	97.1931	4.83425e-05	4.31567
AX_99322516	6R	97.1941	0.000442748	3.35384
AX_99470261	6R	98.678	0.000337285	3.472
AX_99241667	6R	98.9938	0.000178834	3.74755
AX_99286142	6R	99.0014	0.000385325	3.41417
AX_99790800	6R	99.0017	0.000396647	3.4016
AX_99270817	6R	99.4993	0.000295806	3.52899
AX_99848292	6R	99.64	0.000592109	3.2276
AX_99570253	6R	99.6401	0.000592109	3.2276
AX_99549956	6R	99.6484	0.000396647	3.4016
AX_99596376	6R	99.649	0.00012909	3.88911
AX_99735796	6R	99.7138	0.000592109	3.2276
AX_99609885	6R	99.8988	0.000260782	3.58372
AX_99346898	6R	99.899	0.000592109	3.2276
AX_99685940	6R	99.8997	0.000592109	3.2276
AX_99481868	6R	99.9008	0.000396647	3.4016
AX_99314323	6R	99.9015	0.000592109	3.2276
AX_99483104	6R	99.9608	0.000267136	3.57327
AX_99427419	6R	99.9808	0.000478172	3.32042
AX_99882706	6R	100.01	0.00225846	2.64619
AX_99735034	6R	100.01	0.000260782	3.58372
AX_99705577	6R	100.163	0.000260782	3.58372
AX_99548685	6R	100.163	0.000260782	3.58372
AX_99637208	6R	100.165	0.000260782	3.58372
AX_99674743	6R	100.363	0.000592109	3.2276
AX_99872196	6R	100.365	0.000592109	3.2276
AX_99548581	6R	100.458	0.000551668	3.25832
AX_99840796	6R	100.875	0.000590125	3.22906
AX_99759092	6R	100.876	0.00161364	2.79219
AX_99851616	6R	101.384	9.83125e-05	4.00739
AX_99649102	6R	101.404	0.000329018	3.48278
AX_99440386	6R	101.404	0.000625647	3.20367
AX_99496844	6R	101.414	0.000721811	3.14158
AX_99777823	6R	101.583	0.000204735	3.68881
AX_99756659	6R	101.715	0.000168933	3.77229
AX_99845892	6R	101.716	0.000385325	3.41417
AX_99262546	6R	101.72	0.00058618	3.23197
AX_99385868	6R	101.765	0.00150866	2.82141
AX_99500460	6R	101.788	9.33407e-05	4.02993
AX_99567700	6R	101.867	0.0017673	2.75269
AX_99801500	6R	101.872	0.000260782	3.58372
AX_99758331	6R	101.881	0.000545633	3.2631
AX_99784450	6R	101.887	0.000361694	3.44166
AX_99626522	6R	101.888	0.000337285	3.472
AX_99697026	6R	101.889	0.00058618	3.23197
AX_99721542	6R	101.89	0.00058618	3.23197
AX_99742860	6R	101.89	0.00058618	3.23197
AX_99653060	6R	101.89	0.00058618	3.23197
AX_99608808	6R	101.891	0.00058618	3.23197
AX_99324214	6R	101.891	0.00058618	3.23197
AX_99728230	6R	101.949	0.000282465	3.54903
AX_99424423	6R	101.953	0.00040037	3.39754
AX_99571780	6R	102.305	0.000130355	3.88487
AX_99766941	6R	102.309	0.00040037	3.39754
AX_99832277	6R	102.319	0.000361694	3.44166
AX_99502358	6R	102.32	6.71111e-05	4.17321
AX_99223868	6R	102.479	0.00040037	3.39754
AX_99667993	6R	102.501	0.00058618	3.23197
AX_99772966	6R	102.598	0.00062821	3.2019
AX_99418414	6R	102.6	0.00062821	3.2019
AX_99547719	6R	102.865	6.71111e-05	4.17321
AX_99313896	6R	103.587	0.00236042	2.62701
AX_99851531	6R	103.632	0.0017673	2.75269
AX_99369265	6R	104.15	0.0017673	2.75269
AX_99406745	6R	104.675	0.0017673	2.75269
AX_99727594	6R	106.103	0.00126755	2.89703
AX_99733862	6R	107.619	0.000195511	3.70883
AX_99720011	6R	107.868	0.00144036	2.84153
AX_99479627	6R	108.818	0.00144036	2.84153
AX_99468084	6R	108.993	0.00144036	2.84153
AX_99305843	6R	109.002	0.00166262	2.77921
AX_99722385	6R	109.214	0.0017673	2.75269
AX_99504196	6R	109.256	0.00104356	2.98148
AX_99410010	6R	109.259	0.00126559	2.89771
AX_99531062	6R	109.514	0.0018678	2.72867
AX_99593659	6R	110.23	0.000403264	3.39441
AX_99761823	6R	112.075	0.0017673	2.75269
AX_99851222	6R	112.076	0.0017673	2.75269
AX_99791696	6R	112.183	0.00126559	2.89771
AX_99882483	6R	113.551	0.0017673	2.75269
AX_99582877	6R	114.022	0.00109764	2.95954
AX_99537185	6R	116.459	0.000257993	3.58839
AX_99564339	6R	119.284	0.0017673	2.75269
AX_99767562	6R	119.461	0.00104356	2.98148
AX_99788972	6R	119.939	0.0017673	2.75269
AX_99342788	6R	121.49	0.0017673	2.75269
AX_99670589	6R	122.079	0.0017673	2.75269
AX_99594407	6R	122.688	0.000769435	3.11383
AX_99363343	6R	123.752	0.00147718	2.83057
AX_99301400	6R	123.896	0.001715	2.76574
[truncated: 592 more rows]

[truncated: 2 more sheets: D20_NRG, D20_R]
