# Supplementary material for: Discovery of a novel powdery mildew (Blumeria graminis) resistance locus in rye (Secale cereale L.)
Source: Sci Rep. 2021 Nov 29;11:23057. doi: 10.1038/s41598-021-02488-5 (PMC8630102; doi:10.1038/s41598-021-02488-5)
Supplement: Supplementary file 6 — Supplementary Table S6. [file 41598_2021_2488_MOESM6_ESM.xlsx]

## Sheet: a
Supplementary table S6a: Genotype of powdery mildew resistance associated marker SNP AX-99886178 om 7RL in 180 Nordic Seed hybrie rye (Secale cereale L.) elite breeding lines
Population	geno_id					Marker ID	AX_99886178
		Chromosome					Chr7R
		Position (Mbp)					892.093
		LOD (MLM)					14.6
		LOD (BLINK)					39.48
		Infection Type (0-4)				Genotype	Mean score_NRG	SD_NRG
						C	0.943721	0.351419
						A	2.59182	0.620331
		N13	N18	D20	mean	Phenotype	Genotype
Non-restorer Germplasm	NRG125	1	1.2	1.8	1.34	Resistant	NA
Non-restorer Germplasm	NRG37	0.1	0.6	0.7	0.46	Resistant	C
Non-restorer Germplasm	NRG66	0.1	0.6	0.8	0.51	Resistant	C
Non-restorer Germplasm	NRG18	0.4	0.6	0.6	0.53	Resistant	C
Non-restorer Germplasm	NRG44	0.2	0.7	0.9	0.57	Resistant	C
Non-restorer Germplasm	NRG41	0.4	0.8	0.6	0.6	Resistant	C
Non-restorer Germplasm	NRG49	0	0.9	0.9	0.61	Resistant	C
Non-restorer Germplasm	NRG48	0.2	0.8	0.9	0.65	Resistant	C
Non-restorer Germplasm	NRG9	0.4	0.9	0.8	0.66	Resistant	C
Non-restorer Germplasm	NRG39	0.1	0.9	1	0.66	Resistant	C
Non-restorer Germplasm	NRG92	0.2	0.9	0.9	0.66	Resistant	C
Non-restorer Germplasm	NRG40	0.4	1	0.7	0.69	Resistant	C
Non-restorer Germplasm	NRG65	0.2	0.8	1	0.69	Resistant	C
Non-restorer Germplasm	NRG38	0.5	1	0.7	0.73	Resistant	C
Non-restorer Germplasm	NRG5	0.5	0.9	1	0.79	Resistant	C
Non-restorer Germplasm	NRG70	0.5	0.9	1	0.79	Resistant	C
Non-restorer Germplasm	NRG15	0.3	0.8	1.4	0.81	Resistant	C
Non-restorer Germplasm	NRG55	0.5	0.8	1.2	0.84	Resistant	C
Non-restorer Germplasm	NRG20	0.5	0.9	1.2	0.85	Resistant	C
Non-restorer Germplasm	NRG47	0.5	0.8	1.2	0.86	Resistant	C
Non-restorer Germplasm	NRG63	0.7	1	0.9	0.86	Resistant	C
Non-restorer Germplasm	NRG122	0.5	1.3	0.8	0.86	Resistant	C
Non-restorer Germplasm	NRG16	0.7	1	1	0.87	Resistant	C
Non-restorer Germplasm	NRG120	0.4	1.1	1.1	0.87	Resistant	C
Non-restorer Germplasm	NRG127	0.3	1	1.3	0.87	Resistant	C
Non-restorer Germplasm	NRG12	0.5	0.9	1.2	0.88	Resistant	C
Non-restorer Germplasm	NRG124	0.6	1	1.2	0.93	Resistant	C
Non-restorer Germplasm	NRG60	0.4	1	1.4	0.94	Resistant	C
Non-restorer Germplasm	NRG46	0.5	1.3	1.2	0.97	Resistant	C
Non-restorer Germplasm	NRG19	0.6	1.3	1.1	1.02	Resistant	C
Non-restorer Germplasm	NRG17	0.6	1.1	1.4	1.04	Resistant	C
Non-restorer Germplasm	NRG64	0.5	1.2	1.5	1.06	Resistant	C
Non-restorer Germplasm	NRG43	0.7	1.2	1.3	1.07	Resistant	C
Non-restorer Germplasm	NRG61	0.8	1.3	1.3	1.14	Resistant	C
Non-restorer Germplasm	NRG57	0.9	1.3	1.3	1.16	Resistant	C
Non-restorer Germplasm	NRG21	1.5	0.9	1.2	1.2	Resistant	C
Non-restorer Germplasm	NRG134	0.6	1.5	1.5	1.21	Resistant	C
Non-restorer Germplasm	NRG58	0.8	1.3	1.6	1.23	Resistant	C
Non-restorer Germplasm	NRG45	0.9	1.7	1.4	1.31	Resistant	C
Non-restorer Germplasm	NRG8	0.7	1.8	1.5	1.32	Resistant	C
Non-restorer Germplasm	NRG36	0.9	1.7	1.6	1.38	Resistant	C
Non-restorer Germplasm	NRG74	0.8	1.4	1.9	1.38	Resistant	C
Non-restorer Germplasm	NRG77	1.1	2	1.8	1.67	Resistant	C
Non-restorer Germplasm	NRG69	2.3	2.2	2.6	2.38	Susceptible	C
Non-restorer Germplasm	NRG87	0.2	0.9	0.8	0.64	Resistant	A
Non-restorer Germplasm	NRG83	1.2	1.1	1.2	1.16	Resistant	A
Non-restorer Germplasm	NRG84	0.7	1.7	1.2	1.2	Resistant	A
Non-restorer Germplasm	NRG131	1	2.1	1.3	1.5	Susceptible	A
Non-restorer Germplasm	NRG130	1.3	1.9	2.1	1.76	Susceptible	A
Non-restorer Germplasm	NRG50	1.5	2.4	2.2	2.03	Susceptible	A
Non-restorer Germplasm	NRG72	1.8	2.2	2.1	2.04	Susceptible	A
Non-restorer Germplasm	NRG52	1.4	2.5	2.4	2.09	Susceptible	A
Non-restorer Germplasm	NRG53	1.3	2.7	2.7	2.21	Susceptible	A
Non-restorer Germplasm	NRG85	2.4	2.5	2.1	2.32	Susceptible	A
Non-restorer Germplasm	NRG25	1.7	2.9	2.4	2.33	Susceptible	A
Non-restorer Germplasm	NRG123	1.6	2.6	2.8	2.33	Susceptible	A
Non-restorer Germplasm	NRG29	1.5	2.4	3.2	2.37	Susceptible	A
Non-restorer Germplasm	NRG30	1.7	2.7	2.7	2.38	Susceptible	A
Non-restorer Germplasm	NRG54	2.3	2.5	2.6	2.48	Susceptible	A
Non-restorer Germplasm	NRG78	1.9	3	2.6	2.5	Susceptible	A
Non-restorer Germplasm	NRG28	1.8	2.8	3	2.52	Susceptible	A
Non-restorer Germplasm	NRG34	2.4	2.8	2.4	2.54	Susceptible	A
Non-restorer Germplasm	NRG4	1.3	3.3	3.2	2.57	Susceptible	A
Non-restorer Germplasm	NRG6	2.2	3	2.7	2.65	Susceptible	A
Non-restorer Germplasm	NRG121	1.5	3.2	3.2	2.65	Susceptible	A
Non-restorer Germplasm	NRG1	2.1	2.9	3.2	2.73	Susceptible	A
Non-restorer Germplasm	NRG35	2.4	2.7	3.2	2.76	Susceptible	A
Non-restorer Germplasm	NRG7	2.5	3.1	2.9	2.81	Susceptible	A
Non-restorer Germplasm	NRG76	2.3	3	3.1	2.82	Susceptible	A
Non-restorer Germplasm	NRG128	2.1	3	3.4	2.83	Susceptible	A
Non-restorer Germplasm	NRG3	2.5	2.8	3.2	2.85	Susceptible	A
Non-restorer Germplasm	NRG27	2.8	3.3	2.5	2.86	Susceptible	A
Non-restorer Germplasm	NRG10	2.1	3.4	3.2	2.89	Susceptible	A
Non-restorer Germplasm	NRG33	2.3	3.3	3.1	2.9	Susceptible	A
Non-restorer Germplasm	NRG24	2.2	3	3.5	2.91	Susceptible	A
Non-restorer Germplasm	NRG119	2.9	3.3	2.6	2.96	Susceptible	A
Non-restorer Germplasm	NRG26	3.3	3	2.7	2.99	Susceptible	A
Non-restorer Germplasm	NRG89	3.4	2.6	3	3	Susceptible	A
Non-restorer Germplasm	NRG67	2.2	3.4	3.4	3.01	Susceptible	A
Non-restorer Germplasm	NRG23	3.1	3.1	3.3	3.16	Susceptible	A
Non-restorer Germplasm	NRG32	3.3	3.2	3	3.18	Susceptible	A
Non-restorer Germplasm	NRG68	2.6	3.4	3.6	3.22	Susceptible	A
Non-restorer Germplasm	NRG126	3	3.1	3.6	3.22	Susceptible	A
Non-restorer Germplasm	NRG13	2.7	3.6	3.4	3.23	Susceptible	A
Non-restorer Germplasm	NRG14	3.3	3	3.4	3.26	Susceptible	A
Non-restorer Germplasm	NRG2	3.5	3.4	3.1	3.34	Susceptible	A
Non-restorer Germplasm	NRG22	2.9	3.6	3.8	3.4	Susceptible	A
Non-restorer Germplasm	NRG31	3	3.7	3.6	3.44	Susceptible	A
Restorer	R152	0	0	0	0	Resistant	A
Restorer	R313	0.8	1.3	1.2	1.09	Resistant	A
Restorer	R200	1.8	1.5	1.4	1.58	Resistant	A
Restorer	R297	1.1	1.7	2.3	1.7	Resistant	A
Restorer	R299	2.4	1.6	1.7	1.92	Susceptible	A
Restorer	R191	2.7	2.1	2.3	2.34	Susceptible	A
Restorer	R207	2.7	2.3	2.6	2.53	Susceptible	A
Restorer	R205	2.6	2.5	2.7	2.58	Susceptible	A
Restorer	R34	2.7	2.9	2.4	2.64	Susceptible	A
Restorer	R295	2.3	2.8	3	2.73	Susceptible	A
Restorer	R153	3.1	3.1	2.4	2.86	Susceptible	A
Restorer	R314	3.3	3.4	2.1	2.9	Susceptible	A
Restorer	R36	2.9	2.8	3	2.91	Susceptible	A
Restorer	R319	2.7	3.4	2.8	2.93	Susceptible	A
Restorer	R316	3.1	2.9	2.9	2.97	Susceptible	A
Restorer	R190	2.9	3.1	3.1	3.02	Susceptible	A
Restorer	R208	3	3.3	2.9	3.07	Susceptible	A
Restorer	R325	3.6	3.4	2.8	3.25	Susceptible	A
Restorer	R201	3.5	3.3	3.1	3.26	Susceptible	A
Restorer	R202	3.3	3.2	3.3	3.27	Susceptible	A
Restorer	R315	2.7	3.5	3.7	3.28	Susceptible	A
Restorer	R133	3.6	3.1	3.2	3.31	Susceptible	A
Restorer	R302	3.6	3.4	3	3.33	Susceptible	A
Restorer	R304	3.2	3.6	3.2	3.35	Susceptible	A
Restorer	R131	3.4	3.5	3.1	3.36	Susceptible	A
Restorer	R331	3.4	3.2	3.5	3.37	Susceptible	A
Restorer	R285	NA	NA	3.5	3.39	Susceptible	A
Restorer	R318	3.3	3.3	3.6	3.4	Susceptible	A
Restorer	R292	3.4	3.2	3.6	3.41	Susceptible	A
Restorer	R290	3.4	3.5	3.4	3.44	Susceptible	A
Restorer	R306	3.3	3.7	3.4	3.44	Susceptible	A
Restorer	R28	3.6	3.1	3.6	3.45	Susceptible	A
Restorer	R148	3.3	3.4	3.7	3.46	Susceptible	A
Restorer	R278	3.4	3.6	3.4	3.48	Susceptible	A
Restorer	R317	3.4	3.3	3.7	3.48	Susceptible	A
Restorer	R180	3.4	3.7	3.4	3.49	Susceptible	A
Restorer	R32	3.5	3.2	3.8	3.53	Susceptible	A
Restorer	R166	3.5	3.7	3.4	3.53	Susceptible	A
Restorer	R301	3.3	3.4	3.9	3.53	Susceptible	A
Restorer	R330	3.7	3.5	3.4	3.53	Susceptible	A
Restorer	R337	3.5	3.3	3.8	3.54	Susceptible	A
Restorer	R324	3.5	3.6	3.6	3.55	Susceptible	A
Restorer	R328	3.4	3.7	3.6	3.55	Susceptible	A
Restorer	R35	3.6	3.5	3.6	3.56	Susceptible	A
Restorer	R20	3.5	3.3	3.9	3.57	Susceptible	A
Restorer	R300	3.7	3.4	3.6	3.57	Susceptible	A
Restorer	R332	3.2	3.6	3.9	3.57	Susceptible	A
Restorer	R298	3.5	3.5	3.8	3.58	Susceptible	A
Restorer	R43	3.5	3.5	3.8	3.6	Susceptible	A
Restorer	R327	3.6	3.4	3.8	3.6	Susceptible	A
Restorer	R312	3.6	3.5	3.7	3.61	Susceptible	A
Restorer	R196	3.6	3.6	3.7	3.62	Susceptible	A
Restorer	R289	3.6	3.5	3.7	3.62	Susceptible	A
Restorer	R160	3.6	3.5	3.8	3.63	Susceptible	A
Restorer	R279	3.8	3.3	3.8	3.63	Susceptible	A
Restorer	R303	3.5	3.5	3.9	3.63	Susceptible	A
Restorer	R277	3.8	3.6	3.6	3.64	Susceptible	A
Restorer	R334	3.8	3.7	3.5	3.64	Susceptible	A
Restorer	R336	3.3	4	3.7	3.64	Susceptible	A
Restorer	R136	3.5	3.6	3.8	3.66	Susceptible	A
Restorer	R186	3.6	3.4	3.9	3.66	Susceptible	A
Restorer	R291	3.7	3.5	3.8	3.66	Susceptible	A
Restorer	R326	3.5	3.6	3.8	3.66	Susceptible	A
Restorer	R09	3.3	3.8	3.9	3.67	Susceptible	A
Restorer	R143	3.6	3.8	3.7	3.68	Susceptible	A
Restorer	R145	3.8	3.6	3.7	3.69	Susceptible	A
Restorer	R157	3.8	3.6	3.7	3.69	Susceptible	A
Restorer	R172	3.5	3.7	3.9	3.69	Susceptible	A
Restorer	R44	3.5	3.9	3.7	3.7	Susceptible	A
Restorer	R323	3.7	3.7	3.8	3.7	Susceptible	A
Restorer	R16	3.6	3.6	4	3.71	Susceptible	A
Restorer	R321	3.5	3.8	3.9	3.73	Susceptible	A
Restorer	R164	3.6	3.8	3.8	3.74	Susceptible	A
Restorer	R340	3.3	3.9	4	3.74	Susceptible	A
Restorer	R137	3.8	3.9	3.5	3.75	Susceptible	A
Restorer	R305	3.7	3.8	3.8	3.75	Susceptible	A
Restorer	R165	3.7	3.8	3.8	3.78	Susceptible	A
Restorer	R294	3.9	3.6	3.8	3.78	Susceptible	A
Restorer	R309	3.5	3.9	3.9	3.78	Susceptible	A
Restorer	R134	3.7	3.9	3.8	3.79	Susceptible	A
Restorer	R282	3.6	3.9	3.9	3.8	Susceptible	A
Restorer	R329	3.7	3.9	3.8	3.81	Susceptible	A
Restorer	R140	3.8	3.8	4	3.83	Susceptible	A
Restorer	R141	3.6	4	4	3.83	Susceptible	A
Restorer	R144	3.8	3.8	3.8	3.83	Susceptible	A
Restorer	R281	3.6	3.9	3.9	3.83	Susceptible	A
Restorer	R92	3.6	3.9	4	3.84	Susceptible	A
Restorer	R288	3.9	3.8	3.9	3.85	Susceptible	A
Restorer	R307	3.8	3.9	3.9	3.85	Susceptible	A
Restorer	R322	3.9	3.8	4	3.86	Susceptible	A
Restorer	R333	3.9	3.9	3.8	3.86	Susceptible	A
Restorer	R308	3.9	3.9	3.9	3.9	Susceptible	A

## Sheet: b
Supplementary table S6b: Genotype of powdery mildew resistance associated markers on 7RL in 88 Nordic Seed hybrid rye (Secale cereale L.) non-restorer germplasm breeding lines
Haplotype	Geno ID	Infection type (0-4)				AX_99536264	AX_99860392	AX_99708281	AX_99777051	AX_99379230	AX_99661237	AX_99841748	AX_99652756	AX_99646579	AX_99563521	AX_99756944	AX_99383093	AX_99572514	AX_99730998	AX_99488297	AX_99447992	AX_99288987	AX_99308290	AX_99888001	AX_99444311	AX_99414987	AX_99589316	AX_99336792	AX_99692376	AX_99647001	AX_99350787	AX_99277930	AX_99474067	AX_99669571	AX_99819931	AX_99721561	AX_99886523	AX_99507445	AX_99234750	AX_99568867	AX_99327371	AX_99227268	AX_99553494	AX_99822230	AX_99465864	AX_99866207	AX_99659884	AX_99685168	AX_99234719
		N13	N18	N20	Mean	884.08	884.08	884.081	884.236	884.244	884.314	884.314	884.402	884.402	884.429	884.434	884.437	884.715	884.716	884.922	884.932	885.032	885.033	885.034	885.034	885.037	885.088	885.088	885.105	885.14	885.191	885.202	885.203	885.329	885.416	885.418	885.426	885.505	885.619	885.761	885.762	885.766	885.769	885.77	885.77	885.77	885.798	885.834	886.073
Haplotype 1	NRG37	0.0857143	0.619792	0.6875	0.464335	C	G	C	T	A	T	T	T	T	C	C	G	A	A	G	G	T	G	R	A	Y	C	T	T	A	C	A	C	S	Y	A	NA	R	R	C	T	T	G	T	G	A	R	T	A
	NRG66	0.0989583	0.639881	0.787946	0.508929	C	G	C	T	A	T	T	T	T	C	C	G	A	A	G	G	T	G	R	A	Y	C	T	T	A	C	A	C	S	Y	A	A	R	R	C	T	T	G	T	G	A	R	T	A
	NRG18	0.391369	0.567857	0.633929	0.531052	C	G	C	T	A	T	T	T	T	C	C	G	A	A	G	G	T	G	R	A	Y	C	T	T	A	C	A	C	S	Y	A	A	R	R	C	T	T	G	T	G	A	R	T	A
	NRG44	0.15625	0.6875	0.859375	0.567708	C	G	C	T	A	T	T	T	T	C	C	G	A	A	G	G	T	G	R	A	Y	C	T	T	A	C	A	C	S	Y	A	A	R	R	C	T	T	G	T	G	A	R	T	A
	NRG41	0.401786	0.75	0.634821	0.595536	C	G	C	T	A	T	T	T	T	C	C	G	A	A	G	G	T	G	R	A	Y	C	T	T	A	C	A	C	S	Y	A	A	R	R	C	T	T	G	T	G	A	R	T	A
	NRG49	0.0416667	0.888542	0.901786	0.610665	C	G	C	T	A	T	T	T	T	C	C	G	A	A	G	G	T	G	R	A	Y	C	T	T	A	C	A	C	S	Y	A	A	R	R	C	T	T	G	T	G	A	R	T	A
	NRG48	0.229167	0.794643	0.921875	0.648562	C	G	C	T	A	T	T	T	T	C	C	G	A	A	G	G	T	G	R	A	Y	C	T	T	A	C	A	C	S	Y	A	A	R	R	C	T	T	G	T	G	A	R	T	A
	NRG92	0.1875	0.875	0.911458	0.657986	C	G	C	T	A	T	T	T	T	C	C	G	A	A	G	G	T	G	R	A	Y	C	T	T	A	C	A	C	S	Y	A	A	R	R	C	T	T	G	T	G	A	R	T	A
	NRG9	0.369048	0.85625	0.754464	0.659921	C	G	C	T	A	T	T	T	T	C	C	G	A	A	G	G	T	G	R	A	Y	C	T	T	A	C	A	C	S	Y	A	A	R	R	C	T	T	G	T	G	A	R	T	A
	NRG39	0.078125	0.854911	1.04688	0.65997	C	G	C	T	A	T	T	T	T	C	C	G	A	A	G	G	T	G	R	A	Y	C	T	T	A	C	A	C	S	Y	A	A	R	R	C	T	T	G	T	G	A	R	T	A
	NRG65	0.229167	0.827381	1.00521	0.687252	C	G	C	T	A	T	T	T	T	C	C	G	A	A	G	G	T	G	R	A	Y	C	T	T	A	C	A	C	S	Y	A	A	R	R	C	T	T	G	T	G	A	R	T	A
	NRG40	0.425	0.9875	0.658333	0.690278	C	G	C	T	A	T	T	T	T	C	C	G	A	A	G	G	T	G	R	A	Y	C	T	T	A	C	A	C	S	Y	A	A	R	R	C	T	T	G	T	G	A	R	T	A
	NRG38	0.53125	1	0.660714	0.730655	C	G	C	T	A	T	T	T	T	C	C	G	A	A	G	G	T	G	R	A	Y	C	T	T	A	C	A	C	S	Y	A	A	R	R	C	T	T	G	T	G	A	R	T	A
	NRG70	0.515625	0.890625	0.963542	0.789931	C	G	C	T	A	T	T	T	T	C	C	G	A	A	G	G	T	G	R	A	Y	C	T	T	A	C	A	C	S	Y	A	A	R	R	C	T	T	G	T	G	A	R	T	A
	NRG5	0.510417	0.892857	0.96875	0.790675	C	G	C	T	A	T	T	T	T	C	C	G	A	A	G	G	T	G	R	A	Y	C	T	T	A	C	A	C	S	Y	A	A	R	R	C	T	T	G	T	G	A	R	T	A
	NRG15	0.258929	0.815625	1.35938	0.81131	C	G	C	T	A	T	T	T	T	C	C	G	A	A	G	G	T	G	R	A	Y	C	T	T	A	C	A	C	S	Y	A	A	R	R	C	T	T	G	T	G	A	R	T	A
	NRG55	0.532986	0.816964	1.17188	0.840608	C	G	C	T	A	T	T	T	T	C	C	G	A	A	G	G	T	G	R	A	Y	C	T	T	A	C	A	C	S	Y	A	A	R	R	C	T	T	G	T	G	A	R	T	A
	NRG20	0.535714	0.852679	1.15625	0.848214	C	G	C	T	A	T	T	T	T	C	C	G	A	A	G	G	T	G	R	A	Y	C	T	T	A	C	A	C	S	Y	A	A	R	R	C	T	T	G	T	G	A	R	T	A
	NRG47	0.504167	0.84375	1.21875	0.855556	C	G	C	T	A	T	T	T	T	C	C	G	A	A	G	G	T	G	R	A	Y	C	T	T	A	C	A	C	S	Y	A	A	R	R	C	T	T	G	T	G	A	R	T	A
	NRG63	0.703869	0.998214	0.880208	0.860764	C	G	C	T	A	T	T	T	T	C	C	G	A	A	G	G	T	G	R	A	Y	C	T	T	A	C	A	C	S	Y	A	A	R	R	C	T	T	G	T	G	A	R	T	A
	NRG122	0.497768	1.27679	0.819196	0.864583	C	G	C	T	A	T	T	T	T	C	C	G	A	A	G	G	T	G	R	A	Y	C	T	T	A	C	A	C	S	Y	A	A	R	R	C	T	T	G	T	G	A	R	T	A
	NRG16	0.675595	0.952232	0.96875	0.865526	C	G	C	T	A	T	T	T	T	C	C	G	A	A	G	G	T	G	R	A	Y	C	T	T	A	C	A	C	S	Y	A	A	R	R	C	T	T	G	T	G	A	R	T	A
	NRG127	0.288095	1.04911	1.26042	0.865873	C	G	C	T	A	T	T	T	T	C	C	G	A	A	G	G	T	G	R	A	Y	C	T	T	A	C	A	C	S	Y	A	A	R	R	C	T	T	G	T	G	A	R	T	A
	NRG120	0.379464	1.10938	1.125	0.87128	C	G	C	T	A	T	T	T	T	C	C	G	A	A	G	G	T	G	R	A	Y	C	T	T	A	C	A	C	S	Y	A	A	R	R	C	T	T	G	T	G	A	R	T	A
	NRG12	0.526786	0.886905	1.23214	0.881944	C	G	C	T	A	T	T	T	T	C	C	G	A	A	G	G	T	G	R	A	Y	C	T	T	A	C	A	C	S	Y	A	A	R	R	C	T	T	G	T	G	A	R	T	A
	NRG124	0.604762	0.970238	1.21875	0.93125	C	G	C	T	A	T	T	T	T	C	C	G	A	A	G	G	T	G	R	A	Y	C	T	T	A	C	A	C	S	Y	A	A	R	R	C	T	T	G	T	G	A	R	T	A
	NRG60	0.417411	1.01116	1.39583	0.941468	C	G	C	T	A	T	T	T	T	C	C	G	A	A	G	G	T	G	R	A	Y	C	T	T	A	C	A	C	S	Y	A	A	R	R	C	T	T	G	T	G	A	R	T	A
	NRG46	0.494048	1.2567	1.16667	0.97247	C	G	C	T	A	T	T	T	T	C	C	G	A	A	G	G	T	G	R	A	Y	C	T	T	A	C	A	C	S	Y	A	A	R	R	C	T	T	G	T	G	A	R	T	A
	NRG19	0.630952	1.30937	1.11086	1.01706	C	G	C	T	A	T	T	T	T	C	C	G	A	A	G	G	T	G	R	A	Y	C	T	T	A	C	A	C	S	Y	A	A	R	R	C	T	T	G	T	G	A	R	T	A
	NRG17	0.589286	1.11384	1.40625	1.03646	C	G	C	T	A	T	T	T	T	C	C	G	A	A	G	G	T	G	R	A	Y	C	T	T	A	C	A	C	S	Y	A	A	R	R	C	T	T	G	T	G	A	R	T	A
	NRG64	0.5	1.1875	1.5	1.0625	C	G	C	T	A	T	T	T	T	C	C	G	A	A	G	G	T	G	R	A	Y	C	T	T	A	C	A	C	S	Y	A	A	R	R	C	T	T	G	T	G	A	R	T	A
	NRG43	0.700893	1.21667	1.29688	1.07148	C	G	C	T	A	T	T	T	T	C	C	G	A	A	G	G	T	G	R	A	Y	C	T	T	A	C	A	C	S	Y	A	A	R	R	C	T	T	G	T	G	A	R	T	A
	NRG61	0.819196	1.28795	1.325	1.14405	C	G	C	T	A	T	T	T	T	C	C	G	A	A	G	G	T	G	R	A	Y	C	T	T	A	C	A	C	S	Y	A	A	R	R	C	T	T	G	T	G	A	R	T	A
	NRG57	0.921131	1.29464	1.26562	1.16047	C	G	C	T	A	T	T	T	T	C	C	G	A	A	G	G	T	G	R	A	Y	C	T	T	A	C	A	C	S	Y	A	A	R	R	C	T	T	G	T	G	A	R	T	A
	NRG21	1.5	0.852679	1.24063	1.19777	C	G	C	T	A	T	T	T	T	C	C	G	A	A	G	G	T	G	R	A	Y	C	T	T	A	C	A	C	S	Y	A	A	R	R	C	T	T	G	T	G	A	R	T	A
	NRG134	0.630208	1.54018	1.47143	1.21394	C	G	C	T	A	T	T	T	T	C	C	G	A	A	R	G	T	G	R	A	Y	C	T	T	A	C	A	C	S	Y	A	A	R	R	C	T	T	G	T	G	A	R	T	A
	NRG58	0.8125	1.25521	1.61979	1.22917	C	G	C	T	A	T	T	T	T	C	C	G	A	A	G	G	T	G	R	A	Y	C	T	T	A	C	A	C	S	Y	A	NA	R	R	C	T	T	G	T	G	A	R	T	A
	NRG45	0.892857	1.6756	1.35938	1.30928	C	G	C	T	A	T	T	T	T	C	C	G	A	A	G	G	T	G	R	A	Y	C	T	T	A	C	A	C	S	Y	A	A	R	R	C	T	T	G	T	G	A	R	T	A
	NRG8	0.692708	1.77604	1.48438	1.31771	C	G	C	T	A	T	T	T	T	C	C	G	A	A	R	G	T	G	R	A	Y	C	T	T	A	C	A	C	S	Y	A	A	R	R	C	T	T	G	T	G	A	R	T	A
	NRG74	0.832589	1.4375	1.86384	1.37798	C	G	C	T	A	T	T	T	T	C	C	G	A	A	G	G	T	G	R	A	Y	C	T	T	A	C	A	C	S	Y	A	A	R	R	C	T	T	G	T	G	A	R	T	A
	NRG36	0.885119	1.66518	1.59598	1.38209	C	G	C	T	A	T	T	T	T	C	C	G	A	A	G	G	T	G	R	A	Y	C	T	T	A	C	A	C	S	Y	A	A	R	R	C	T	T	G	T	G	A	R	T	A
	NRG77	1.12187	2.04911	1.82738	1.66612	C	G	C	T	A	T	T	T	T	C	C	G	A	A	G	G	T	G	R	A	Y	C	T	T	A	C	A	C	S	Y	A	A	R	R	C	T	T	G	T	G	A	R	T	A
	NRG69	2.26786	2.24464	2.63542	2.38264	C	G	C	T	A	T	T	T	T	C	C	G	A	A	G	G	T	G	R	A	Y	C	T	T	A	C	A	C	S	Y	A	A	R	R	C	T	T	G	T	G	A	R	T	A
Haplotype 2	NRG87	0.20625	0.9125	0.796875	0.638542	C	G	A	Y	C	C	NA	T	T	C	C	G	W	G	A	R	K	C	A	G	C	G	G	C	C	T	G	A	C	T	A	G	R	A	G	A	C	T	C	A	G	G	C	G
	NRG83	1.23333	1.05833	1.1872	1.15962	G	A	A	Y	C	C	C	C	G	T	Y	A	W	G	A	R	K	C	A	G	C	G	G	C	C	T	G	A	C	T	M	G	G	A	G	A	C	T	C	A	G	G	C	G
	NRG84	0.708333	1.67411	1.20833	1.19692	C	G	A	Y	C	C	C	T	T	C	C	G	W	G	A	R	K	C	A	G	C	G	G	C	C	T	G	A	C	T	A	G	R	A	G	A	C	T	C	A	G	G	C	G
	NRG131	1.0125	2.14881	1.32812	1.49648	C	G	A	Y	C	C	C	T	T	C	C	G	W	G	A	R	K	C	A	G	C	G	G	C	C	T	G	A	C	T	A	G	R	A	G	A	C	T	C	A	G	G	C	G
	NRG130	1.30149	1.87813	2.10938	1.763	S	R	A	Y	C	C	C	Y	K	NA	Y	R	W	G	A	R	K	C	A	G	C	G	G	C	C	T	G	A	C	T	M	G	G	A	G	A	C	T	C	A	G	G	C	G
	NRG85	2.35536	2.53646	2.07232	2.32138	C	G	A	Y	C	C	C	T	T	C	C	G	W	G	A	R	K	C	A	G	C	G	G	C	C	T	G	A	C	T	A	G	R	A	G	A	C	T	C	A	G	G	C	G
	NRG50	1.5256	2.39732	2.16071	2.02788	G	A	A	Y	C	C	C	C	G	T	Y	A	W	G	A	R	K	C	A	G	C	G	G	C	C	T	G	A	C	T	M	G	G	A	G	A	C	T	C	A	G	G	C	G
	NRG72	1.8125	2.21875	2.07812	2.03646	G	A	A	Y	C	C	C	C	G	T	Y	A	W	G	A	R	K	C	A	G	C	G	G	C	C	T	G	A	C	T	M	G	G	A	G	A	C	T	C	A	G	G	C	G
	NRG52	1.40179	2.46875	2.40625	2.09226	G	A	A	Y	C	C	C	C	G	T	Y	A	W	G	A	R	K	C	A	G	C	G	G	C	C	T	G	A	C	T	M	G	G	A	G	A	C	T	C	A	G	G	C	G
	NRG53	1.29792	2.67708	2.65625	2.21042	G	A	A	Y	C	C	C	C	G	T	Y	A	W	G	A	R	K	C	A	G	C	G	G	C	C	T	G	A	C	T	M	G	G	A	G	A	C	T	C	A	G	G	C	G
	NRG123	1.63542	2.60804	2.75	2.33115	G	A	A	Y	C	C	C	C	G	T	Y	A	W	G	A	R	K	C	A	G	C	G	G	C	C	T	G	A	C	T	M	G	G	A	G	A	C	T	C	A	G	G	C	G
	NRG25	1.69583	2.86979	2.4375	2.33438	G	A	A	Y	C	C	C	C	G	T	Y	A	W	G	A	R	K	C	A	G	C	G	G	C	C	T	G	A	C	T	M	G	G	A	G	A	C	T	C	A	G	G	C	G
	NRG29	1.54286	2.39643	3.17188	2.37039	G	A	A	Y	C	C	C	C	G	T	Y	A	W	G	A	R	K	C	A	G	C	G	G	C	C	T	G	A	C	T	M	G	G	A	G	A	C	T	C	A	G	G	C	G
	NRG30	1.70312	2.70536	2.72619	2.37822	G	A	A	Y	C	C	C	C	G	T	Y	A	W	G	A	R	K	C	A	G	C	G	G	C	C	T	G	A	C	T	M	G	G	A	G	A	C	T	C	A	G	G	C	G
	NRG54	2.30729	2.54375	2.5744	2.47515	G	A	A	Y	C	C	C	C	G	T	Y	A	W	G	A	R	K	C	A	G	C	G	G	C	C	T	G	A	C	T	M	G	G	A	G	A	C	T	C	A	G	G	C	G
	NRG78	1.87321	3.0253	2.59821	2.49891	G	A	A	Y	C	C	C	C	G	T	Y	A	W	G	A	R	K	C	A	G	C	G	G	C	C	T	G	A	C	T	M	G	G	A	G	A	C	T	C	A	G	G	C	G
	NRG28	1.78482	2.8125	2.95312	2.51682	G	A	A	Y	C	C	C	C	G	T	Y	A	W	G	A	R	K	C	A	G	C	G	G	C	C	T	G	A	C	T	M	G	G	A	G	A	C	T	C	A	G	G	C	G
	NRG34	2.36905	2.82143	2.42932	2.53993	G	A	A	Y	C	C	C	C	G	T	Y	A	W	G	A	R	K	C	A	G	C	G	G	C	C	NA	G	A	C	T	M	G	G	A	G	A	C	T	C	A	G	G	C	G
	NRG4	1.27976	3.26562	3.16964	2.57168	G	A	A	Y	C	C	C	C	G	T	Y	A	W	G	A	R	K	C	A	G	C	G	G	C	C	T	G	A	C	T	M	G	G	A	G	A	C	T	C	A	G	G	C	G
	NRG6	2.16369	3.03274	2.73929	2.64524	G	A	A	Y	C	C	C	C	G	T	Y	A	W	G	A	R	K	C	A	G	C	G	G	C	C	T	G	A	C	T	M	G	G	A	G	A	C	T	C	A	G	G	C	G
	NRG121	1.54911	3.17857	3.23438	2.65402	G	A	A	Y	C	C	C	C	G	T	Y	A	W	G	A	R	K	C	A	G	C	G	G	C	C	T	G	A	C	T	M	G	G	A	G	A	C	T	C	A	G	G	C	G
	NRG1	2.125	2.88542	3.1875	2.73264	G	A	A	Y	C	C	C	C	G	T	Y	A	W	G	A	R	K	C	A	G	C	G	G	C	C	T	G	A	C	T	M	G	G	A	G	A	C	T	C	A	G	G	C	G
	NRG35	2.4	2.66458	3.21354	2.75937	G	A	A	Y	C	C	C	C	G	T	Y	A	W	G	A	R	K	C	A	G	C	G	G	C	C	T	G	A	C	T	M	G	G	A	G	A	C	T	C	A	G	G	C	G
	NRG7	2.45	3.05682	2.93229	2.81304	G	A	A	Y	C	C	C	C	G	T	Y	A	W	G	A	R	K	C	A	G	C	G	G	C	C	T	G	A	C	T	M	G	G	A	G	A	C	T	C	A	G	G	C	G
	NRG76	2.33854	3.03125	3.09375	2.82118	G	A	A	Y	C	C	C	C	G	T	Y	A	W	G	A	R	K	C	A	G	C	G	G	C	C	T	G	A	C	T	M	G	G	A	G	A	C	T	C	A	G	G	C	G
	NRG128	2.11384	3	3.39062	2.83482	G	A	A	Y	C	C	C	C	G	T	Y	A	W	G	A	R	K	C	A	G	C	G	G	C	C	T	G	A	C	T	M	G	G	A	G	A	C	T	C	A	G	G	C	G
	NRG3	2.46354	2.84375	3.23438	2.84722	G	A	A	Y	C	C	C	C	G	T	Y	A	W	G	A	R	K	C	A	G	C	G	G	C	C	T	G	A	C	T	M	G	G	A	G	A	C	T	C	A	G	G	C	G
	NRG27	2.78333	3.31548	2.49375	2.86419	G	A	A	Y	C	C	C	C	G	T	Y	A	W	G	A	R	K	C	A	G	C	G	G	C	C	T	G	A	C	T	M	G	G	A	G	A	C	T	C	A	G	G	C	G
	NRG10	2.06786	3.43304	3.15625	2.88571	G	A	A	Y	C	C	C	C	G	T	Y	A	W	G	A	R	K	C	A	G	C	G	G	C	C	T	G	A	C	T	M	G	G	A	G	A	C	T	C	A	G	G	C	G
	NRG33	2.34583	3.28884	3.05729	2.89732	G	A	A	Y	C	C	C	C	G	T	Y	A	W	G	A	R	K	C	A	G	C	G	G	C	C	T	G	A	C	T	M	G	G	A	G	A	C	T	C	A	G	G	C	G
	NRG24	2.24405	3.02708	3.46429	2.91181	G	A	A	Y	C	C	C	C	G	T	Y	A	W	G	A	R	K	C	A	G	C	G	G	C	C	T	G	A	C	T	M	G	G	A	G	A	C	T	C	A	G	G	C	G
	NRG119	2.9375	3.30729	2.62872	2.95784	G	A	A	Y	C	C	C	C	G	T	Y	A	W	G	A	R	K	C	A	G	C	G	G	C	C	T	G	A	C	T	M	G	G	A	G	A	C	T	C	A	G	G	C	G
	NRG26	3.25	3.02604	2.7	2.99201	G	A	A	Y	C	C	C	C	G	T	Y	A	W	G	A	R	K	C	A	G	C	G	G	C	C	T	G	A	C	T	M	G	G	A	G	A	C	T	C	A	G	G	C	G
	NRG89	3.4375	2.60417	2.95833	3	G	A	A	Y	C	C	C	C	G	T	Y	A	W	G	A	R	K	C	A	G	C	G	G	C	C	T	G	A	C	T	M	G	G	A	G	A	C	T	C	A	G	G	C	G
	NRG67	2.20298	3.4067	3.41394	3.00787	G	A	A	Y	C	C	C	C	G	T	Y	A	W	G	A	R	K	C	A	G	C	G	G	C	C	T	G	A	C	T	M	G	G	A	G	A	C	T	C	A	G	G	C	G
	NRG23	3.08333	3.125	3.27679	3.16171	G	A	A	Y	C	C	C	C	G	T	Y	A	W	G	A	R	K	C	A	G	C	G	G	C	C	T	G	A	C	T	M	G	G	A	G	A	C	T	C	A	G	G	C	G
	NRG32	3.3125	3.23571	2.98229	3.17684	G	A	A	Y	C	C	C	C	G	T	Y	A	W	G	A	R	K	C	A	G	C	G	G	C	C	T	G	A	C	T	M	G	G	A	G	A	C	T	C	A	G	G	C	G
	NRG68	2.58929	3.4122	3.64955	3.21701	G	A	A	Y	C	C	C	C	G	T	Y	A	W	G	A	R	K	C	A	G	C	G	G	C	C	T	G	A	C	T	M	G	G	A	G	A	C	T	C	A	G	G	C	G
	NRG13	2.725	3.58259	3.39583	3.23447	G	A	A	Y	C	C	C	C	G	T	Y	A	W	G	A	R	K	C	A	G	C	G	G	C	C	T	G	A	C	T	M	G	G	A	G	A	C	T	C	A	G	G	C	G
	NRG14	3.33333	3.03051	3.40625	3.2567	G	A	A	Y	C	C	C	C	G	T	Y	A	W	G	A	R	K	C	A	G	C	G	G	C	C	T	G	A	C	T	M	G	G	A	G	A	C	T	C	A	G	G	C	G
	NRG2	3.46667	3.42321	3.1183	3.33606	G	A	A	Y	C	C	C	C	G	T	Y	A	W	G	A	R	K	C	A	G	C	G	G	C	C	T	G	A	C	T	M	G	G	A	G	A	C	T	C	A	G	G	C	G
	NRG22	2.85	3.56473	3.79315	3.40263	G	A	A	Y	C	C	C	C	G	T	Y	A	W	G	A	R	K	C	A	G	C	G	G	C	C	T	G	A	C	T	M	G	G	A	G	A	C	T	C	A	G	G	C	G
	NRG31	2.99479	3.69643	3.63542	3.44221	G	A	A	Y	C	C	C	C	G	T	Y	A	W	G	A	R	K	C	A	G	C	G	G	C	C	T	G	A	C	T	M	G	G	A	G	A	C	T	C	A	G	G	C	G
	NRG125	0.985119	1.1875	1.84524	1.33929	S	R	M	Y	M	Y	Y	Y	K	Y	Y	R	NA	R	R	NA	K	S	R	NA	C	S	K	Y	M	Y	R	M	S	Y	M	R	R	R	S	W	Y	K	Y	R	R	G	Y	NA
	NRG126	2.95536	3.11384	3.60491	3.2247	S	R	M	Y	M	Y	C	Y	NA	Y	Y	R	W	R	NA	R	K	S	A	R	C	S	K	Y	NA	Y	R	M	C	T	M	R	G	A	NA	W	Y	NA	Y	R	R	G	Y	R
[truncated: 200 more columns]
