# Supplementary material for: Discovery of a novel powdery mildew (Blumeria graminis) resistance locus in rye (Secale cereale L.)
Source: Sci Rep. 2021 Nov 29;11:23057. doi: 10.1038/s41598-021-02488-5 (PMC8630102; doi:10.1038/s41598-021-02488-5)
Supplement: Supplementary file 7 — Supplementary Table S7. [file 41598_2021_2488_MOESM7_ESM.xlsx]

## Sheet: Supplementary table S8
Supplementary table S8: Mapping position of 600K SNP markers significantly associated with powdery mildew resistance in 180 Nordic Seed hybrie rye (Secale cereale L.) elite breeding lines on 'Lo7' and 'Weining' reference genome
		Lo7				Weining
Marker ID	Sequence	Chromosome	Sequence start	Sequence end	Position (Mbp)	Chromosome	Sequence start	Sequence end	Position (Mbp)
AX_99536264	GAGGCCATCGCTACTATCAAAGCAATAATGTTGGGSTCGGTGCATCCTACTATAAACCAATTTGTAAGCAC	7R	884080181	884080111	884.08	7	994590857	994590787	994.591
AX_99860392	CAACCTCAACCCCTGCCGGAGACATGGCAGAGGTGRGAGCTTTGATGCATGTGTTCAAGGACCCATCACAG	7R	884080419	884080349	884.08	7	994591096	994591026	994.591
AX_99708281	AGTATATTGTCCTTGTCACGAGCAGATTGAGAAAGMACTAGCCGGTGTTATCATCGGTTCTGGCGTGGGCG	7R	884081370	884081300	884.081	7	994592060	994591990	994.592
AX_99777051	TGGGCTCTTAGCGAGACTGGGTGGAATGGAGAAGTYATGCTCGCTAATGATCAGCCAGCATCCGCGTTTCT	7R	884235768	884235698	884.236	NA	NA	NA	NA
AX_99379230	CGTTATGTCCACTGGATGGCCTTGTTCTAGGAGCGMTATTCTTGGCTGCATACCATACATGGAGAGGTTCC	7R	884243600	884243530	884.244	NA	NA	NA	NA
AX_99661237	GAACAACCACGACTAGTGCAATTAGCAGATGAGTTYGCCAAGCAGTTGCACAATAAGGAAGGTTCACTTGT	7R	884313933	884314003	884.314	NA	NA	NA	NA
AX_99841748	CTTTGCTTTGCATCCACTTACCATGACAAGTTATAYAAGTAATGTTCCAATCAAGGAGGAATCACCAAGTG	7R	884314166	884314236	884.314	NA	NA	NA	NA
AX_99652756	TGCATCACCAGGAGGGTTTTGCTGCAACAAGAAGCYCAAAAGATATTGTTTTTCAGCATGGCGGCCGAACA	7R	884401834	884401904	884.402	NA	NA	NA	NA
AX_99646579	GGCCCAGTTAAATTTGTCTGGACAGAACGACCTCAKCAATCCCGGCCATGGAGGCTGCCATGTCTGCCGTT	7R	884402471	884402401	884.402	NA	NA	NA	NA
AX_99563521	GGCTACAAACATGTATCCTTTATAAACTACCTCTAYTTGGCAATCTATATTGGCCTAGTACCCCATGGAAT	7R	884429445	884429515	884.429	NA	NA	NA	NA
AX_99756944	TAGGATTATA[C/T]TGAAATTTGCTCTTGGTGTGGACAACACTC	7R	884433638	884433674	884.434	NA	NA	NA	NA
AX_99383093	GAGAAGATGGTGGCGAGATTGCAGCACCTCCTGATRAGAGTCAGCGTCGTCGTTGAGGAGGCTGATGGGAG	7R	884437318	884437248	884.437	7	994628459	994628389	994.628
AX_99572514	GGTTGCGCATTTACTTCTAATACCCATGGGGTTAAWTTTTTTTCTTTTATTGATTCTTTTAGCGGGCATTT	7R	884714849	884714919	884.715	7	994866477	994866547	994.867
AX_99730998	GGCCCAAAATACGATGAGGCCTAATAAACCCGGACRTAGGTAGTAGTAGAAATGTTGCAGTATCATGTGTA	7R	884715507	884715577	884.716	7	994867135	994867205	994.867
AX_99488297	CTCACCCCACACATCCAGGCATCATCGTTGGCAACRGCGCCACCATGCCCGTCTCCCACACCGGTGATGCA	7R	884921717	884921647	884.922	7	995073107	995073037	995.073
AX_99447992	GGGCTTTGATCTCTTCCACAATAGGGCCAGCGACCRACAGATTCTTAGGAGTCGAGTTAACCATGCTGACA	7R	884931795	884931865	884.932	7	995090023	995090093	995.09
AX_99288987	GGATTCCCGATCCATGTTGTGTCTTTCTTGCAAAAKTGTACTAGCTTCAAATCAACTTATTTATACTAGAG	7R	885031760	885031830	885.032	NA	NA	NA	NA
AX_99308290	TATGCACATAGCAGATGAAGCAGGATTTCAAACTASAGCTGTGCACTGACAAGTGTCTGAATGAAAGATGT	7R	885033262	885033192	885.033	NA	NA	NA	NA
AX_99888001	GTCGTAAATGATACCAGTGTGGTGGGCCGTCGACTRGTGTTCAAAGCCCAGTATTTGCTTCGTGTCGACAT	7R	885033935	885033865	885.034	7	995259141	995259071	995.259
AX_99444311	ACACCAACTACCAGACTACTGGTTTGGGACAGCTTRCTCCGTCGTTCCCTGTCTTGAGCATCCTTGAAGAC	7R	885034021	885033951	885.034	7	995259227	995259157	995.259
AX_99414987	ATACTGCAACGTTTGATGTCTAGCTATCTTTCTCCYTAGTGTTTTGTCTCTCACTCTTTATCTCCCTCTTA	7R	885037411	885037481	885.037	7	995261440	995261510	995.261
AX_99589316	TTCTACTTCTCCCGAGCATCAGTTTTCAAATTCCTSTATAGCTAGCTCTCCTAGCAACAGCACGAATCCAT	7R	885088030	885087960	885.088	7	995374423	995374353	995.374
AX_99336792	GGAAAATAGTTCTGTTAATTCCCAGCTCTTTGCCAKCGAGTTCAGTGCGCACCGACAGCATTTACAGGATC	7R	885088274	885088204	885.088	7	995374667	995374597	995.375
AX_99692376	AAAGAACACAATAAAATGTAATGGAAATTATGATCYTCAAGTGCCCAGGTTGTCAAAGAGTGCAGCTTATG	7R	885104930	885105000	885.105	7	995391356	995391426	995.391
AX_99647001	GAAGGAAGGACCTGGCATTCCTAGCAACTGGTTGAMATTGCTCTGCTGATGACGTGGTGGTGTTCTCGCCA	7R	885140373	885140443	885.14	7	995424726	995424796	995.425
AX_99350787	TTTTTGTATGTATATGCCATAAAAAAGACAGATCTYCATGAAGTCCTCCTATTTTTGAATAAGATCGGACA	7R	885191503	885191433	885.191	NA	NA	NA	NA
AX_99277930	CGCCTTCTGCTTTAGGGATATAAACTTGACAAGACRAGGATGATTTTGATCCGTTTTACAACAGAAATTGT	7R	885202214	885202144	885.202	NA	NA	NA	NA
AX_99474067	TATGCCCGCTTGGAAATGCAAGTTATATATTTCCAMACATGATATTAATGCCCAGGTATTTTCCGCGCGTG	7R	885203048	885202978	885.203	7	995496893	995496823	995.497
AX_99669571	ATATTTTCCTTCAGGCGGGCCCAACAATGTGCACASGACTAACGAACAACGAAACCCCATGACGGTGGCCC	7R	885329419	885329349	885.329	7	995612124	995612054	995.612
AX_99819931	AGTTTGTCACGATAGATGGTCCCATGCAACATCACYAGTGTCTTGTTCATCACGTGGAGCTACAGTTGAAA	7R	885415793	885415723	885.416	NA	NA	NA	NA
AX_99721561	TACTTTTACTCATGCGCAATATTCAACGAGGTGCAMTGCTCAAACTGGACCTGGAGGCCTTGCTAAAAAAA	7R	885418421	885418351	885.418	7	995716185	995716255	995.716
AX_99886523	GTATAAGTGGATTTCATTTTAACTTTTTGCGGCGCRTATAACCGGAAGTGGATATAAATAATATGGCACAG	7R	885425801	885425731	885.426	7	1002175347	1002175417	1002.18
AX_99507445	GCATGCTCAATCTTCTTCTTCATGTTATACTTTTGRAGAATATCAATGATTCCTATATAAAGCACCACATC	7R	885505218	885505148	885.505	7	995794275	995794205	995.794
AX_99234750	CTGATATAAGCTCGCCTCTGGATTCCAAAAGGTATRTGCCACCACACACCTAGTCTCTTCCGTTGGTTGCA	7R	885619261	885619331	885.619	7	995891822	995891892	995.892
AX_99568867	AACATTGACAAGTGTCGGTTTCTTCAGAAGATGATSCAGTCTGGTTCCTAGTTCAGTTCTGCTGGAGTTGC	7R	885760554	885760484	885.761	7	996034479	996034409	996.034
AX_99327371	TGAAGGTCCATATATGGATACCTGTCTGAAGCCTAWATTACCAAAGTGTGGCTGTTTATAAACCAATTTTG	7R	885762166	885762096	885.762	7	996036091	996036021	996.036
AX_99227268	ACCAGGGACAATAGGTCCCTGGTCGACAATAATACYGCACAGACGCTGTCCAGCGAGGACATAGAAGCGAT	7R	885765596	885765526	885.766	NA	NA	NA	NA
AX_99553494	TGCGTAGCACCTATGCTGGTGTGCCATTTGGATATKGAGTTGTAGCATCAACCCTCATGAATATTTGAGCA	7R	885769271	885769341	885.769	7	996043194	996043264	996.043
AX_99822230	CTGCAGAGGTTCAAGGAAATGAAAGAAATGCAAAGYGGCGGCAGTGGCAACCGTGATGATAGGCAGAAACG	7R	885769684	885769754	885.77	7	996043607	996043677	996.044
AX_99465864	GAAAGCAGCAGAAAGAGAAGCACGAGCAGCCAGAGRTCTCGGGAGAGCAAGCTACGCCAAAGAACTTGCCT	7R	885769929	885769999	885.77	7	996043852	996043922	996.044
AX_99866207	TTGCCTACCCCGGGCAATCAGGATCAGCGTCGGACRTTGAAGTTTGGCTTCTCCAAAATGACCCCTTCCAA	7R	885769994	885770064	885.77	7	996043917	996043987	996.044
AX_99659884	CTCTAGGAATAATTGAACAAACAAAACAAACCATTRCAGTGTATAAATAAATTATTACATCACAATGATTT	7R	885797799	885797729	885.798	7	996071053	996070983	996.071
AX_99685168	AAACATCTATGCCCCCTCCTCATGCGCATTGAAGCYGGATTTTCTTGCGGAATTTAAAACAATCAAACAAC	7R	885833521	885833591	885.834	7	996106279	996106349	996.106
AX_99234719	TCTGACCCTTCATTGCAGCGTTGTTTTGCAGGAGTRAATTGCCTCTTCTTACAATGTTAAAGTCAAATCAA	7R	886073380	886073450	886.073	7	996303973	996304043	996.304
AX_99592461	ACAGTTTTCTTAACTTGATCTGCTATCTCTTTCTGYCGAGTTGTGAGTAGAACCATGGAGCCCTTTTCTTG	7R	886239662	886239732	886.24	NA	NA	NA	NA
AX_99507530	ACAAGGTTGTAGTCCAGCTTTGCAAACTCAAGTATRATCTCATTTCTTATAGAATTTTTCTCATAGGCTGA	7R	886438937	886438867	886.439	NA	NA	NA	NA
AX_99593216	ATATGACATGCAATTACCAGTTTTTTCACCAATTCRGCATGTTTGTATTTCTGAAGTTTCAGATCCTCTTC	7R	886439521	886439451	886.439	NA	NA	NA	NA
AX_99622002	ATTCGTGACCGTTTGGTGGAAAGCTACACTTGGGCMTATGTGTTGTACTATGAGAAAGGCTTTGAACTCCA	7R	886772374	886772444	886.772	7	996711163	996711093	996.711
AX_99741163	ACTGCATTTGATTTATTCAAGGAGTGCCACAATGGMAAGAAGACCGGTTTCTCTGAGCCACTTAAGAAGGA	7R	886829426	886829356	886.829	7	996691614	996691684	996.692
AX_99840719	GGAAAAGAGATTGATGAATTGTTGTGTGAGATATAYGATGGAAATATTGCACTTTTGGACCTTCGTACAAC	7R	886977103	886977173	886.977	7	996550797	996550727	996.551
AX_99457459	AGAGATTGATGAATTGTTGTGTGAGATATATGATGRAAATATTGCACTTTTGGACCTTCGTACAACTTCCC	7R	886977108	886977178	886.977	7	996550792	996550722	996.551
AX_99247734	TGACGTGCCACTAGCTGGAATCTTAATTATTGTGCRAGATCCACGCATGAGTTGGTGTGTGTTTGACTGTT	7R	886992778	886992708	886.993	7	996535113	996535183	996.535
AX_99830358	TAGATTAACATCATGTACGTGTGCTTGGCAGTTGGWTTTTTATCTATGTTAATTTGTTTAGGTTGTGTGCG	7R	887008867	887008937	887.009	7	996516505	996516435	996.516
AX_99513424	TAAATAGCTCATACTACATGATTAAGACTTAAGACKAACCACTTCCAGTGTAGTTGAACATGCCAAAATTA	7R	887009237	887009307	887.009	7	996516135	996516065	996.516
AX_99691552	CTTCAAGCCTTAAAATTCCCAAAAGGCGCATCCATYGCTCCGCACATCTTGTCATCAGCATTCAGCACTAA	7R	887010762	887010832	887.011	7	996514610	996514540	996.515
AX_99453495	CCCTCTGTTAATTAACTAACTAATCACCATTAGATRGGCACTTATAGATAGGACTACATTCATCAGCTAAC	7R	887010866	887010936	887.011	7	996514506	996514436	996.514
AX_99519925	CATTCAGCACTAATTCTTTGGCCCATCACATCGACSCTCGGTTGGTCCCTCTGTTAATTAACTAACTAATC	7R	887010820	887010890	887.011	7	996514552	996514482	996.515
AX_99526888	GGTGGCCGACCAGGATCATGGACGGGTTCAGGAAGRTGGTGGTGGGCCTGTTCGCCTTCCCGCCGCGGCCG	7R	887011186	887011256	887.011	7	996514186	996514116	996.514
AX_99577487	GAGGCCGTCGTGCAGCAGCTCCAACTTGCAGCCGGYGAACAACGCGCACTACGACGAGGCCATCGCCGACT	7R	887011316	887011386	887.011	7	996514056	996513986	996.514
AX_99870185	GCTATATCCCACTGTGTCTGTTGTATATATGTGCAYGTGTCCATGTAATCTAGATTAGATTGCTTAATTTG	7R	887011469	887011539	887.012	7	996513903	996513833	996.514
AX_99383767	GAATCTTGCTTGCTTGGAAGCTGGGAAAGATCAAGRCCGGACAGTCTCGTGATAGTGCCTAGACACAATCT	7R	887020467	887020397	887.02	7	996898333	996898263	996.898
AX_99854103	TACAATTTTCATAAATACGGGGAATGAATTTCTAAMATTTGATCACACACAATCTACTAATTACTCGATTG	7R	887093772	887093842	887.094	7	997091633	997091703	997.092
AX_99709753	TCTTTTCTATCATAAATTAATGCAACGACCAATCCKTACAGGAAGATGCCCATGAAGCAAGTGCCTTGCAA	7R	887115514	887115444	887.115	7	997121900	997121830	997.122
AX_99828667	TGCAGAAATGACAGATACACATACCGCTTTCCTACYGTAAGCAACACGGTACTTGTGATTTGGCTTCAGTT	7R	887131679	887131609	887.132	NA	NA	NA	NA
AX_99736640	GGAGGTGGCAACTGTGGCCAGAAATGGAAAGTCGCRCCTGGTGTGCCTTTTATCCCTTTCCCACAGTTGAA	7R	887136994	887136924	887.137	NA	NA	NA	NA
AX_99803094	AGCATGAAACCTCCATCCAACAAGAAGATTCAAATRACTGCCGACCTGTAACCCCAGACTCTGAAACTCAC	7R	887142316	887142246	887.142	7	997149032	997148962	997.149
AX_99572002	TGGTCACTTACAAGGATGCAGAGGAAATGCTAGGAMACGCATGTTCTCATGGTGTAAATCCAAGTATTGTT	7R	887142394	887142324	887.142	NA	NA	NA	NA
AX_99566567	TTCCCTCACCAACATAACCAATTATGGCGTGAGACWGGTTAATCTCTTCACTTCTTGTGTTATCATCACCC	7R	887147153	887147223	887.147	NA	NA	NA	NA
AX_99520996	GGAAACATAATCAAGGTGCTTTCAACTAAAGAGCAYGAACTCTCGACCTTCTTAGATTTGCATGTGCTACT	7R	887147968	887148038	887.148	NA	NA	NA	NA
AX_99619508	GAAGCGGTATGCCACCTGGAAGGGTTTCACCCCTASCAAGGTGCACCATAATGTCTAGCATGGCACATATT	7R	887292026	887291956	887.292	NA	NA	NA	NA
AX_99587402	TCCTGGCAAAATAGAGGACAATGGCAATAGTGCATSAGTGCATCCACACACCACTTCTGTGTGGGGTGATG	7R	887292430	887292360	887.292	NA	NA	NA	NA
AX_99595545	GTGTCCATCTTAATACCATACTCTTGAATTGTGACRTTTTGATCCATATATTCTTAATAATGAGTTGTAGT	7R	887476359	887476429	887.476	NA	NA	NA	NA
AX_99758344	TCCTCCGCGGGCAGCGGCAGCAAGCAGAGCACACASTTCAATCATGGAGTAGAATAGCAGCATTTTCTTTG	7R	887484951	887485021	887.485	NA	NA	NA	NA
AX_99771568	AGCAGAAAGTTCACTCTTATGGGAATTTTAAGACTYGAAAGATCCTCAAAGCATAGAAGGAGCTTGCGGTT	7R	887507483	887507413	887.507	7	997381173	997381103	997.381
AX_99423173	GTCAACATTTCATGTTCAACCAACTCATGTGCCTTMATTTTGGGATGATCTTGGTGTGATTTCTGTCCCTG	7R	887687762	887687692	887.688	NA	NA	NA	NA
AX_99704524	CCCGACGAGTTCGTGGAGATGCTCGTCCTCGACGGMTGCTTCATCCTGCAGTTCTTCATCAAGTGGTACGC	7R	887693672	887693742	887.694	NA	NA	NA	NA
AX_99877115	TCTTGTAACATATTTTTTTCTACTATGACATTAACYATCTGAGCAATGTTGTGTCACGTTGTCCACACCCT	7R	887798908	887798838	887.799	NA	NA	NA	NA
AX_99367314	TGATGTACGAACACACACGAATATACGAGAAAGAAWTAAGTTTCGACTCTGAAGATGACCTTAATCATTTG	7R	887804636	887804566	887.805	7	997754876	997754806	997.755
AX_99357459	GGAAGAGTAGATAGCTACTATTTATACCAATGTTGSCTTGTGTTATCAAACATTGATTCATTTCCATAGAT	7R	887810299	887810369	887.81	7	997760381	997760451	997.76
AX_99597176	ACAAAAAATGCACTCCCTGGTCAGCGAGAAAGATGRTGAAATCCAAAAACTCAAGAGCGGGCACCTTCAGG	7R	887819758	887819688	887.82	7	997769761	997769691	997.77
AX_99585325	CGGAAGCTGAAGAAAGCCTACAAGGCCCTGAGCTCRCAGAAGGAGAGTGAGGTTTCCGCGTTACTTGCAGA	7R	887820060	887819990	887.82	7	997770063	997769993	997.77
AX_99414955	AGTGGAAGAGATTTGAGGGCAGAGATACGGAAGCTRAAGAAAGCCTACAAGGCCCTGAGCTCACAGAAGGA	7R	887820087	887820017	887.82	7	997770090	997770020	997.77
AX_99886743	TTGGATATGCATTCGCCGTCACATGCACTGGCAGTYTGGCACGAGCATGCATTGCCGTATTAAAAAGAAAA	7R	887823316	887823246	887.823	7	997773319	997773249	997.773
AX_99336876	AGCCCAAATTTCTCAGACATGTCAAGTGAAGCCCCRTCAGGAAGTATCCAGTCGAAGTGATATAATAGGTT	7R	887891842	887891912	887.892	7	997893714	997893644	997.894
AX_99241676	GCTTCTACCACCAGAGGAAGCTGTGAGCTTGAGAARCCAAGTGACGAACACCGTGGCAAGGGCCACGAGGC	7R	887893840	887893910	887.894	7	997891716	997891646	997.892
AX_99731788	CCGTCTTCGAGCCCTCGGTGTGGAGTGACTTCTTCYGCAAATACAAGCCGCAGCCACCAAATGTATGCATG	7R	887984840	887984770	887.985	7	997800783	997800853	997.801
AX_99798964	CCCGTAATAATCCATGTTATTGTTCTCAAACCTTTSCGGATTAAACTCTTCAGGGCTATCCCAGTATTTAG	7R	888031692	888031622	888.032	NA	NA	NA	NA
AX_99685704	CCGGCGAGCTGTCCTGAGTTTTGTCCTCATGGTGASATATTCATGCAGGAACACTAAATGTTTGTTTGTAA	7R	888077392	888077462	888.077	NA	NA	NA	NA
AX_99455652	CGTATCCAAGGTCAGCTCTGACTTCTCTCAAAGCAMCTGACAGAGAGCGTGCATGTGAAGGAAAAAAGGAG	7R	888334759	888334689	888.335	NA	NA	NA	NA
AX_99251753	CGCGTAAAATCTTTCAGAATATTCAGTCTCTCGCCWGATGTGATATCCCAGTCCCTTTGTTCTTTTATCTC	7R	888378270	888378200	888.378	7	1000065304	1000065234	1000.07
AX_99345654	TTATTTTTTACCGCGGTTAGCAGTATTTTTCTGAARCTCATACTCCAGTTAGCAGTAACTTGGTAAGTAAA	7R	888999184	888999114	888.999	7	1000267070	1000267000	1000.27
AX_99584002	CACCGCTCAATATTTCCTTCATAATTTCCTTTTTTWAAAGCACAACATGGGGTTTCCACTTTCGGTGAGAT	7R	889153433	889153503	889.153	7	1000297190	1000297260	1000.3
AX_99634002	GCTTTTGTGGCTTCTTCCTGTGTTTCAAATTGCACRAAAGCAAAGTTCTTCCTTATCCGAACATTTGAAAT	7R	889171175	889171245	889.171	7	1000392555	1000392485	1000.39
AX_99834266	CTACAGACCAAAGAGCCTCACAGACATTGCTTACTSAGACAGCACACATAGCAAGTTATCAAGTCGATGCC	7R	889171970	889172040	889.172	NA	NA	NA	NA
AX_99662558	TGGCATGATGGAACTGATGGCATGGCACGAATCGCRTGATGATTGATGTCAGTCCCGGCAAAACATGCTTG	7R	889172097	889172167	889.172	7	1000391633	1000391563	1000.39
AX_99547564	GTTGGGTAGTTGAAGCTGACATGTCGAAAATCGATRTTGCCCTTGACCTCGTCTAAAGTCAAGCCCTCATT	7R	889190748	889190818	889.191	7	1000437433	1000437503	1000.44
AX_99403077	CTTTGGTTTTAGTGGAGCGTAACTATAACCTAGTCKGGCAACAGAGTGCATGCATGTGGTTGCAACGGTAT	7R	889204616	889204546	889.205	7	1000453898	1000453828	1000.45
AX_99617499	CTCTCTGCGCAGCTCGCCAGCCAATTCTTCAACATSAACAAGGTGGCTGCAGCTTATAAACTTCCTGCATG	7R	889215827	889215897	889.216	7	1000461012	1000461082	1000.46
AX_99787928	GGCAAGCAACGACAGCAACAGCAGCAACTGAAGCCRCGGTTCGCCCTGGAGCTGGATGGGCTTAATTGCTT	7R	889216071	889216141	889.216	NA	NA	NA	NA
AX_99471131	CATGGGATACCCATGTCTTCGTGATGAAACAGGAGSACCTCACATGCCGTCATTGCACCATCACCGTTTCT	7R	889239494	889239564	889.24	7	1000469849	1000469919	1000.47
AX_99574770	TTTTCTACTGATGGAATCGGCGCATTATTATCATGYGCCATACATGGTCAATCGTACCTAGAGTTTCCATA	7R	889292994	889292924	889.293	NA	NA	NA	NA
AX_99660160	AGTTTTATGGCATTCACATTTTTTTGTTAAATAAARCAGCTTAAGTACCTGGAATCTGAGAGTTCTGACAA	7R	889473103	889473033	889.473	7	1000669798	1000669728	1000.67
AX_99577776	AAACACCAGGAGCTCTGCGACACACTTTTAGCGGGKTGATTTCACCCTTTTGTACACCTTTCTTCAGCAAA	7R	889561090	889561160	889.561	7	1000787437	1000787507	1000.79
AX_99693652	ATAGGGGCAGTCGATGTAGCAGCGGTCAGAGCAAGYAGGATCCTTGCATGCCATGTCGCAGTCCACGGCGC	7R	890021761	890021831	890.022	NA	NA	NA	NA
AX_99862124	TGTACAGAATGTGTAGCATGAAATTTGGAAGCACARGAGGGTTTGTGATGAAGCGATTGTTGTTGTAGCAC	7R	890081654	890081724	890.082	NA	NA	NA	NA
AX_99797921	GATCACAATCCATAGCCATCCTGAAAGGAGAAAATYAGTTTCATTCAAAATGTTAAACAATAATTTTAGGG	7R	890110406	890110476	890.11	7	1008429634	1008429564	1008.43
AX_99885736	CCTACAGTTACATCTACATTTGGTTTGGTTCCTTTMTTCTTTATTAGGCAAGATAGGATCGGTTTTGTGCA	7R	890110980	890111050	890.111	7	1008429070	1008429000	1008.43
AX_99778754	CTCCTCTTGCCTTCTGGACATCTTACACCACTATCMACGTCTTAATTTTGCACCACAGTCGACCAGGAGAC	7R	890159059	890159129	890.159	7	1006962378	1006962308	1006.96
AX_99796218	CACAATTTTAGGTAAGAATTTACAAGTCACAAATTRTTTTTGCAGGACATACTTCCACCGATCCCCGGTGT	7R	890161349	890161419	890.161	NA	NA	NA	NA
AX_99533235	GTGGCGAGCAGGGTTGCGTGATGTAACCTTCCATCYGAGGGAGAAGCCGAGTCGGGCGGCAAGGGTGGAGC	7R	890219446	890219516	890.219	NA	NA	NA	NA
AX_99873715	CGCAAATCACAAGATGAACTTACATGTTCCAAGACYACCCCAACCTTTGTTGATGATACCTCTCTGTCCAG	7R	890237855	890237785	890.238	NA	NA	NA	NA
AX_99889201	TTGTTAATTAGTTTTACAAAAATAGGTAATGTTCAKAATTGATTGATGATCACCAAAAAAACTATATGAAT	7R	890238136	890238066	890.238	NA	NA	NA	NA
AX_99673614	AAAGCTCGAAGAATCCAGAGGCATGCATGGTCGTTMAAGTCAAGTATAGTGTGCGGCTCAACGCGGAGCTT	7R	890360252	890360182	890.36	7	1006135633	1006135563	1006.14
AX_99428666	CTATAGAACCACCAGTTTCATTCTTACATGGTCGGYCCTACTTTCTGTGAATAGTAGTAGATCCGTGGACT	7R	890361041	890360971	890.361	NA	NA	NA	NA
AX_99506789	AGTGTGTGTGAGAGAGAGTCCCTTATATGTTGGTCWCATTTCTCCTTCACTCTATATGCAACTTTTGAGAA	7R	890365878	890365948	890.366	7	1006140378	1006140448	1006.14
AX_99436440	GGCAGCGGCCTCCTCGCCTCGAGCGGAACGATCACRCGGTCCTCAAGGAGGTTCAGAGCTGTGGCAAAAAG	7R	890386925	890386995	890.387	7	1006162441	1006162511	1006.16
AX_99819257	TCCATGTGGCCTTTTACGTAAAACACGTAACTTTTSTTACTCTAAATCAGCAAGCGTGTAATATATCTACG	7R	890388197	890388267	890.388	NA	NA	NA	NA
AX_99758305	GGTCCATGCCTCAAGGTTCACTGCATATATCTTATYACCACTACTTACTTGCCACAATAGTGGGCCAGATT	7R	890449275	890449345	890.449	7	1006214160	1006214230	1006.21
AX_99724823	CCTCCTGGATGCATTGCTTCGATTGATAAAATAACYAGCTCCAAGATGGGGTATCTTCCTTGTCAACCACA	7R	890449964	890450034	890.45	7	1006214849	1006214919	1006.21
AX_99467349	TCGGCCAAATTAACCAAGAGATCGTCAGGCAATGGYAGGAAAACATCGTCCAAATCAGCAACCACCATCAT	7R	890465069	890464999	890.465	7	1006229955	1006229885	1006.23
AX_99321247	TCGTCAGGCAATGGTAGGAAAACATCGTCCAAATCRGCAACCACCATCATTTGAGGCTGACTCAAAGATGA	7R	890465048	890464978	890.465	7	1006229934	1006229864	1006.23
AX_99741659	TCGATCTCGTCAGCTTGGGCCAGCCCACCCAATGGWTCTTGTTTTCATTGTCCTGCTGGCTCCACCAGTAC	7R	890715257	890715187	890.715	7	1006487789	1006487719	1006.49
AX_99761109	TGGGTCGGTGGCGTGAGTTGAGTCTTCTACCTATAYATACATGGGTAGGGTGCGTGAGTTTTGTACCAGAA	7R	891017559	891017489	891.018	NA	NA	NA	NA
AX_99485356	GCGCTTCGGGAGACAAGTACTGATGACACCCAAAAYGTGTATGTATGTAATAAAGTTAAATCCGCATGTAT	7R	891021777	891021707	891.022	NA	NA	NA	NA
AX_99402455	TTTTTATCGGCGCCATGCTTCTCCTAGTGTTCTTCSATCAGCCGTCCCAATCCACGGTTGGATCGGTGGTC	7R	891098434	891098364	891.098	NA	NA	NA	NA
AX_99852839	ATCAGCCGTCCCAATCCACGGTTGGATCGGTGGTCKACATGGCCGTCCGTGTGCTCGCAATATCAGGCCTG	7R	891098398	891098328	891.098	NA	NA	NA	NA
AX_99431047	TGCATGTGTATGGTGGAAAACACTTGTTTTAGGCCRCACATAACTAGTTGTACAATACAACTTAGCCAGAA	7R	891141900	891141970	891.142	7	1007418096	1007418166	1007.42
AX_99310024	GGGTAAAGGTGCAGGGGTCATTGTCGCCGTCTCCGYTGATAGCAAGTCTTTTGAAGACGATGAGGGTGCAT	7R	891144609	891144679	891.145	7	1007423852	1007423922	1007.42
AX_99292448	TAGATTTTCATCCATCGACGACCATGGACAAGAACWCGATCCGCATCCTTGCGTTAGCCCTGCTTTCTCTG	7R	891160294	891160224	891.16	NA	NA	NA	NA
AX_99804584	AGACGCACACTGCTACTGCTGCCTGTTAAACGACCRCTGCTACAGAACTATGGATGTGTGCAAGAGTCACT	7R	891165858	891165788	891.166	NA	NA	NA	NA
AX_99626824	CGCGGTCGGTGCGGACGACGATAAGATCAATCTGCYGAATGGGCTGTGCAAGCTGTGCACAGACGCACACT	7R	891165918	891165848	891.166	NA	NA	NA	NA
AX_99627354	GACGGCTTGATGAGAGGCATCATTCCAGAAGAGTTYGGCAATTGTCGTGTGTAGAACATCGTTGCGGTGAC	7R	891182285	891182215	891.182	7	1007454238	1007454168	1007.45
AX_99500110	CGGATCTCTTCTCGCATTCTGATGAAATGCTAGCCRCGGCGACAGTGCTCCCCGAAACTGTGCTGACCAGA	7R	891182371	891182301	891.182	NA	NA	NA	NA
AX_99515297	AACAACCATTGCCGTGGACTTTGCAGGAGAACCACMATGTAAAGTCGCGCTGATGCAATTATGCATGGACA	7R	891582131	891582201	891.582	NA	NA	NA	NA
AX_99784813	CCAGATTATACTCCTGATATTGAAACAGAGGTTGTKTAGGGAACATATTTGCAGATATGCAAGAAATCGGA	7R	891583256	891583326	891.583	NA	NA	NA	NA
AX_99561324	TGGTTGGCACCAAATTGAGGGTTTAGTTTGATGATYATGGAATGTTCTATCGGTAGTTTAGATTCTAGCTA	7R	891590163	891590093	891.59	7	1008158928	1008158858	1008.16
AX_99227283	GAGGGTTTAGTTTGATGATCATGGAATGTTCTATCRGTAGTTTAGATTCTAGCTAGCTACAGGCGCAATTA	7R	891590147	891590077	891.59	7	1008158912	1008158842	1008.16
AX_99489371	AGATAATGGGGAACTTTCACTTTTATGAGATTTGTRGTTGGCACCAAATTGAGGGTTTAGTTTGATGATCA	7R	891590197	891590127	891.59	7	1008158962	1008158892	1008.16
AX_99513799	TTGTACTAATCATCATCGATCACAACCAAGATATTSATCCAGTGGCTATATATCATGCATATACATCCATC	7R	891590357	891590287	891.59	7	1008159122	1008159052	1008.16
AX_99285523	TATATATCATGCATATACATCCATCCAACTTGGTCYGAAATCGGTCACGGCTGGGTCATACCCCTTGCATA	7R	891590311	891590241	891.59	7	1008159076	1008159006	1008.16
AX_99756387	ATGCCTGAACATGGCAGGGAGAGCGAGCTTAATTASTCAGTTTGTTGTACTAATCATCATCGATCACAACC	7R	891590401	891590331	891.59	7	1008159166	1008159096	1008.16
AX_99528315	CCACCGAGAAATTCTGAGGAAATAAGGGACCAAGTKTGTGGTCCCCGTGCAAGTAAAGTAAATAACACATC	7R	891752043	891752113	891.752	7	1008301801	1008301871	1008.3
AX_99272992	TCGTCTGCACTTGGCCCACCTTCAATGACGTAATCYCCAAGCACAACTGACCCAGGCATAGCCGACCTGAT	7R	891756816	891756886	891.757	NA	NA	NA	NA
AX_99315245	CTACACAGTGGGCACATCAATTCGTTCGAGTTGGAKGCCTCAGCTGACTCGACTTGCCCAGTCACTTGTCC	7R	891757116	891757186	891.757	NA	NA	NA	NA
AX_99244781	GAGGGCACCCACACGCACCCAATTGAGAAGTCTAAYGACAACTTCGAGCACATACTCACCCAGATGCAGGT	7R	891836268	891836198	891.836	7	1008397659	1008397589	1008.4
AX_99526175	CTCACCCAGATGCAGGTCTACTCAGGCATCAACAAYGTCTCCCAAACCTTTGGCAACCAACACATGTTTCA	7R	891836214	891836144	891.836	NA	NA	NA	NA
AX_99441664	TGCACGCACCAAGGATGCAATGTGAAGAAGCAGGTSCAGCGGCTATCGCGGGATGAAGGTGTGGTGGTAAC	7R	891836346	891836276	891.836	7	1008397737	1008397667	1008.4
AX_99554600	CCAATGATCATCAAGGATGAGAAGAAGGCGGCGGCRTTGCTGTAGTAAAAGATCTGGTACCTTCTGGGGAA	7R	891935634	891935704	891.936	NA	NA	NA	NA
AX_99696762	CTTAAAACGAGAGGGAGAGCATGTAGTATGGGTTGWCCAAAGAATATTTATGGGTGCTCCATATATAGCTC	7R	891938237	891938167	891.938	NA	NA	NA	NA
AX_99827305	GCAACGAGGATGATTAATCTCCATGAAGAAGGGCARATTTAGCCTATGTCTCAAATCCTCAAAAGTCTCTA	7R	891938699	891938629	891.939	NA	NA	NA	NA
AX_99720431	TCTACAAGTGGAGAACGAAGCAGTAAACCAAGTATWCGATGTTGGACCAAATTAAAGATTCAATTAATTGT	7R	892060023	892060093	892.06	7	1004796312	1004796242	1004.8
AX_99886178	TACATGCATGCATGCATATATTTCAATAATCGATCMATTTGTTGGAATATAGGTGAGCCAGTTTACGCTAA	7R	892093110	892093180	892.093	7	1004760438	1004760368	1004.76
AX_99791404	GCTGCACTAGGCATATCTAAATGGTAACCGTTCCTRATGTTCTTGTCTAGCTGATCAAGGTCCATCTCCCA	7R	892094195	892094125	892.094	7	1004769319	1004769389	1004.77
AX_99745343	ATATATGTCTTGCCATGCTCCACCTTCACAATGTTSCTGTCTTTGACGGTCCCTGTAAAATTCAGGTTGTA	7R	892094438	892094368	892.094	7	1004769076	1004769146	1004.77
AX_99659852	TTGGCGTCAGCAGCCACAACCGTGAACTTGTGCCCSGCGATCTTCAGGTAATACTGTGAGATTAGCGCAGC	7R	892094525	892094455	892.094	7	1004768989	1004769059	1004.77
AX_99727693	ATGACGTCTGTGATGTACGGCTTGACATAGTTGGCRTCAGCAGCCACAACCGTGAACTTGTGCCCGGCGAT	7R	892094555	892094485	892.095	7	1004768959	1004769029	1004.77
AX_99496960	GCTGCTTCACGCCATGCCTGGATGTATCAAGAAAAWTCTTGGATTTTGTTTTCATTACTCTATCTCCACAG	7R	892103460	892103390	892.103	7	1004759832	1004759902	1004.76
AX_99809653	CGTCGCCAAGGCCAACCAGCCGCCCAAGCCTGCGAYCCAGATCCCAATCTTCATCTCAAGAGGGATAGTGC	7R	892104486	892104556	892.105	7	1004758818	1004758748	1004.76
AX_99238562	TATGTGGAATGAACAGGTGTGTGGTTCCTGCACTGYCATTTTGGGCACCACTCGTCGTCAGGCATGGCGGC	7R	892105305	892105375	892.105	7	1004539520	1004539590	1004.54
AX_99885123	TCGATGCTCTGCTTGTCGCCGACGCGCATCCTGCTRGAAGATACTACATGGTCGCCAAGGCCAACCAGCCA	7R	892253882	892253812	892.254	NA	NA	NA	NA
AX_99726534	CTCTTCCTCCGCCTCCGAAAGATTTTCCAACCTGCRACAATTACAATAGTAGACTGGCATATGAATAAGGG	7R	892394192	892394262	892.394	NA	NA	NA	NA
AX_99414072	ACAGTGTCACCTCGCTTCCATCCGCATTGGCCAGGKGGATTCGGTCCGTGAATTCTCTGCACTTCCGTCCT	7R	892411905	892411835	892.412	NA	NA	NA	NA
AX_99778927	CGCCCAAGAAATTGCCTTCTCCGTCTCTGCACACTRCACTGTAAGAACCTTCATCATTTGCTCTATTGACA	7R	892430701	892430631	892.431	NA	NA	NA	NA
AX_99246424	GAGAGGATCTCCGGGTAGGTTTATTGCTATACATTRCTACAAGATGTTATCATATATACTACTCTCTTCTA	7R	892433357	892433287	892.433	NA	NA	NA	NA
AX_99326807	ACAGATACACCCGTGATCGCTTTCTCTCAAGAAGAMGAGGAGAGGATCTCCGGGTAGGTTTATTGCTATAC	7R	892433396	892433326	892.433	NA	NA	NA	NA
AX_99618180	TGGATCTCCTTAATTTGCAACATCTTGACACCCAGYTTGCTAGCTTGATTTGGGATGACACTTGTGCCATC	7R	892434166	892434096	892.434	NA	NA	NA	NA
AX_99283944	GACACCCAGCTTGCTAGCTTGATTTGGGATGACACKTGTGCCATCATAGTTCCATCTCAAACAATTTAATG	7R	892434140	892434070	892.434	NA	NA	NA	NA
AX_99593257	TTTCTTCTTCCAGTACTAAAGCATTGCTGGGTGTGKATCTCCTTAATTTGCAACATCTTGACACCCAGCTT	7R	892434199	892434129	892.434	NA	NA	NA	NA
AX_99234239	TGTTCGTTATGCATTTAGGAATCACCTCTGTCGCAYCCTCATGTGGCCTGCGTGTCTCCCGGTTAGTTCTC	7R	892434297	892434227	892.434	NA	NA	NA	NA
AX_99336827	GTTGCAGCGGTATGACCCCCGGTGCGGTATGTCCARAGAGGAGTTCGAATGGCGATGTGCCCATTCCGACA	7R	892434486	892434416	892.434	NA	NA	NA	NA
AX_99596472	AAGGGCTAAAAACCTCTTGGTGGTTTCTGATTATTWTTTTTAAATGGAAGTGTTCTAGCGACACATAAGAG	7R	892438214	892438144	892.438	NA	NA	NA	NA
AX_99478339	GTAGTTTGCTTAATTATTAGCTAGAACTATGGGCCRATGGATTTCTCTGAGTTCTCCAGACGTGCTAGCAT	7R	892449427	892449357	892.449	7	1004056022	1004056092	1004.06
AX_99830451	CAACATGACGACAAGAGGTGGAGATGCGCGGAGGGWCATGCAACTAATATCTTCGTAAGTAGTATTGGCCA	7R	892501191	892501121	892.501	7	1004055227	1004055297	1004.06
AX_99525662	ACCATGCTTCTCCTGGTGAGCCCGGTGCTGTACAGRCCAGCCATACGAAGCTATGCGCTAACCCTTTGCGC	7R	892504051	892503981	892.504	NA	NA	NA	NA
AX_99348532	CGCCGGGTGGCGGCCGCGGCGCTGGGGGACATGGAYATGCGCCCGGCCATCGACGAGAACCCCGAGGGCGT	7R	892522864	892522794	892.523	NA	NA	NA	NA
AX_99623941	ATTAATTTTTGGCATTGGATTCATGTCAAGGGGGCYCACGAGGGATCGATAAGGCCTGTCCGGCGTGCCCT	7R	892568443	892568373	892.568	7	1003918405	1003918475	1003.92
AX_99888657	GTTGTATGCACATGAAGATTATAAGCAGAAGGGGCRCTTTGGGGATCAGCTCTCAGCATAAGCATCATCAC	7R	892570686	892570756	892.571	7	1003355378	1003355448	1003.36
AX_99477963	GAGCCCATATATCATAGCTGCATGAACAGTATTCGYAGCATGGTGGTTTCTTATCACTAAGACACCAACTA	7R	892624176	892624106	892.624	7	1003824057	1003824127	1003.82
AX_99575235	TTTTTAACTAAAGTAACCTTGATCTTTCCTTGGTTRAAAGCAGGGTGGATGAATTTGCGGCGCCGCTTCCA	7R	892691029	892690959	892.691	NA	NA	NA	NA
AX_99789392	AAATAGAAACTTTTGGTTGATTCTAGGTACCTGCCKACACGTCGCAACCGTCGGACGTGGCAACTTGACAA	7R	892691432	892691502	892.691	NA	NA	NA	NA
AX_99678573	GGCCAGTACACAATAGAGGCGAGTCGGATTTCTCTRGAGATATCTATAGTTTATTCAATCAGCAGCCATTG	7R	892884819	892884749	892.885	7	101631856	101631926	101.632
AX_99886044	ACTCATAGGATGGTTTTAACCGGCAACACCGTGTCKCCACTCGGTGCCGTGACTCGATGTGTGATGCCACA	7R	892886293	892886363	892.886	7	101630448	101630378	101.63
AX_99455933	TTCCTCGACTTCCCGACCTCTGAGGCGGCCTCCACRGTGGCGATTCGTGTGCATCACGCCTTCGGCGACGG	7R	893335356	893335426	893.335	7	101722114	101722184	101.722
AX_99261873	ACGATACCGTTGGTGATGTTGCACCGGGACAAAGAKGTCTGGGGCCCTGATGCCGACGAGTTTAACCCGAT	7R	893363479	893363409	893.363	7	1003403318	1003403388	1003.4
AX_99676125	GGAAAAACATTCCTGTACTGGCTGGGACCGACACCRGCACTGTGTTGTACAGATATGGAGCTGGTGAAGAA	7R	893364935	893364865	893.365	7	1003401862	1003401932	1003.4
AX_99644589	TTAGAGGTCCGCCTTACAGATTCCTGGTTGGGTCTYTGCCGGAGTGCCAAAGGATGGTTGTTGCCGGGAGA	7R	893365225	893365155	893.365	7	1003401572	1003401642	1003.4
AX_99828076	GCCGTCCCTCACCGACATGATCGTCAACAGATACARGCTCCGCAGCGACGTCCGGAGCATAAATATTTCTG	7R	893401497	893401427	893.401	7	1003365298	1003365368	1003.37
AX_99450601	CCATTCGCCCAGCAACTTAGTAAGAATGGGCAACARAGCTACCAAAACACAAATTGATATGGATAGCCAGT	7R	893411884	893411814	893.412	7	1003354921	1003354991	1003.35
AX_99348536	TTTGCATTATCATGCAATATGGTTGCTAGCTAGACYGTAATGCTATACTAGCTTAACCCGCCCGGCGGCAC	7R	893479718	893479788	893.48	7	1003288132	1003288062	1003.29
AX_99506852	ACCCTCGAGCACATCCGGTTGACAGGGACCTTGCCMTTCTGAGAACGCCGGAGACGCACCTTTTCACCAGA	7R	893566183	893566113	893.566	7	1003201608	1003201678	1003.2
AX_99470549	CACTCCAGGCAGAG[C/T]TTACGACCATCATCAAGCAATACATATCTT	7R	893568104	893568148	893.568	NA	NA	NA	NA
AX_99478441	CGCCAACGGTGGCAATTCATATCAACAGTTACCATWTATGTTTTCGTCTGGATTCAGGTTTGTATTAGTGT	7R	893569865	893569795	893.57	7	1003197926	1003197996	1003.2
AX_99532820	CCCTCCAGTTCCACTGTTGTCATTGATCCCATTTCGGAATTTGATAATGAGGATATTGA[T/C]CGTGCTATAGCACTYTCTCTATTAGAAGAGGAACACAGAAAACCAAAGGAAACAGGAAAG	7R	893570829	893570738	893.571	NA	NA	NA	NA
AX_99872010	CCAGTACTTCATTTAGTCCTTCTCTGCAGCTTTTGSTATCACTAGGAGATAAAGTATATCTTGGCTCAAGG	7R	893579948	893580018	893.58	7	1003187843	1003187773	1003.19
AX_99716996	GATATATGCATATGGTTGTTCATTTTGACTAGATCSAATACTTGTTATATTGTTTATTTTGATTAGAGTAC	7R	893580195	893580265	893.58	7	1003187596	1003187526	1003.19
AX_99363703	TTAATCACTTTGGTTGTCATTTGATTTTGTTAATAYATTGTCTTTAATAATTCCATGAAATACACCATTAT	7R	893582510	893582580	893.583	7	1003185281	1003185211	1003.19
AX_99227567	CCATGTTCATCTTATTGATGGAAAACATTTCATGTSTTGCAGGTTTCATCAACATTGATAACTGATAAGTA	7R	893583978	893584048	893.584	7	1003183813	1003183743	1003.18
AX_99317532	TCTGCTAACGAGCCAGTGGTCGCTCCTAGTACCACYGTTCAAGGTGATATCCATAGATCAGGCAACCAAAG	7R	893585641	893585711	893.586	7	1003182150	1003182080	1003.18
AX_99378737	GTTCAAGGTGATATCCATAGATCAGGCAACCAAAGYACTTACTGGAGTGAGAGATATGATCGATTACAGAC	7R	893585677	893585747	893.586	7	1003182114	1003182044	1003.18
AX_99790142	TATGAAGTTCATACCAAAATCTAAGCATGTGGGCCYTGACAAAGCATAGAATCGAGACATCCATGAACACA	7R	893600146	893600076	893.6	7	1003167645	1003167715	1003.17
AX_99814728	GGCGCTGTTCTGCGTTCTAATGGAGAAATGTTGGAYGACAGTGGTACACACGCCTTGTCAGCTCTGCCTAA	7R	893656815	893656885	893.657	7	1003105798	1003105728	1003.11
AX_99603888	CGCATTCTACGGTGGCAAATAAAAGATAACAGAGGYTGCAGTAACCTCACTGTTTTGTAACCCCTTCCCTT	7R	893657403	893657473	893.657	7	1003105210	1003105140	1003.11
AX_99819541	GAGTTGAGGTGCAGATGCAGGATGATGTGTAAGATMTTTGCTGGTGTTACCAAAGAAACTACAGCTTATCT	7R	893695982	893695912	893.696	7	1003066052	1003066122	1003.07
AX_99455661	AACTCGCAAATGGCTTTCAGATAAAGACAGTCCTGRTAAATCTCCTCCAGAAAATCTGGATAGGAAATCAC	7R	893696454	893696384	893.696	7	1003065580	1003065650	1003.07
AX_99844673	CGTTTCATTACTGTGTTTTGCTAAGTGCTTTAAGTWTAGTATTTTGACCACTTTAGTTCTGGAAAATAATA	7R	893696648	893696578	893.697	7	1003065386	1003065456	1003.07
AX_99348373	GCAATGAGGCTAGTCCCCAGATAAATGGTAAACCAYCTGGCGCTGCTAGTCCATCACCTGAACCAAAAAAG	7R	893698069	893697999	893.698	7	1003063965	1003064035	1003.06
AX_99511175	AACCAATGGACCATCTTTAGGCATCAAGAAGGTTTRCACGTCACGTTATCCTGATATTATCAAGACACCTG	7R	893698944	893698874	893.699	7	1003063090	1003063160	1003.06
AX_99288294	ATGGGAACCTACCATGCCCTTGGCAGATAATAGAAYTGCAGTGAGAGATATTTGTAGGTACGGTACACGTT	7R	893748149	893748079	893.748	7	1003013750	1003013820	1003.01
AX_99705858	AAAAGAAAGTTGTTGTGCCAATGATAAAGTATGTAMATACAAAATGGGAACCTACCATGCCCTTGGCAGAT	7R	893748192	893748122	893.748	7	1003013707	1003013777	1003.01
AX_99786028	ATACTATAGCAATGATGACAGAAGGAACTTACAAASACTTAAATTTCGCTCACTGAGATTTATATTTTTCC	7R	893749605	893749675	893.75	7	1003012286	1003012216	1003.01
AX_99502229	ATGATCGTTTTGTAAGCTTTCCCGTTTCAACGTACWGAACTGCAGACTTCAATGTCCTGAATACGTAACGG	7R	893750994	893751064	893.751	7	1003010896	1003010826	1003.01
AX_99273000	TCATCCATCTCAGAGAAAAGGTAGTCCAGGACCTCRGACTTCATCGTGAATTTTGCCCCTGATACTGGAGA	7R	893752715	893752785	893.753	7	1003009175	1003009105	1003.01
AX_99765242	CAATCTGGTGGCTCCACCACAGCATCTTCCATCTTMTGCTTGACATCCTCAAGTAGTTTCACTTCCTCAAC	7R	893753001	893753071	893.753	7	1003008889	1003008819	1003.01
AX_99247304	GCCTGGAACTGGAGGTCAGAGGGCGATATGCTGCTSAACGGCGCCTTCTTCACCCCATCGGGAGCAGGCGC	7R	893779972	893779902	893.78	NA	NA	NA	NA
AX_99776686	AACAAACTGCAGGTGACAAAGAGAGTCGAGACCGCKCAGACCATGTGGAAGGCCTGGAACTGGAGGTCAGA	7R	893780023	893779953	893.78	NA	NA	NA	NA
AX_99368159	CTTTGGTTGCCCATGTGTGTGGCGACGAAAGGGTTYGCTCACGCTTCTCCTCTATTTTGCACTTGAATGGA	7R	893805329	893805399	893.805	7	1002919201	1002919131	1002.92
AX_99852696	TCCGTTATGTCCACTGGGTGTCCATGGTACATAAGMGTGTTCGGGTGCATGCCGTAAATGGCGAGGTTTCT	7R	893812351	893812281	893.812	NA	NA	NA	NA
AX_99372918	GTCACACGTGGTGATTCCTTCTTGACCGAAAAACTWGCACTATAAGGTGTCATGCTGAGTGGATGCAGAGC	7R	893812426	893812356	893.812	7	1002910024	1002910094	1002.91
AX_99856782	GGTCACCTGGATAGTAAAGTAGAAAAGAAGATATTYTGTGGAGGGACCTTTCTAGTCTTAAGCTAGGGAAT	7R	893825888	893825818	893.826	7	1002896763	1002896833	1002.9
AX_99427341	AGTCCATTTTCGTGTTGTTGGGCCCACGTGAAGGGRAAAATGTTATACTAGGCCTGAAAGAAATCATCTCA	7R	893837366	893837296	893.837	7	995392826	995392756	995.393
AX_99668583	CACAACAAGCTCATGTCTCCAACATGCAGCCTGGTYAGCTTACAAGACGGAATAATCAGCAGGGTGCTAGG	7R	893854774	893854704	893.855	7	995399274	995399204	995.399
AX_99710892	AGAAGTAGTGCACTTTGCATCTTTGGTAAGAGAACRTGTTACAGGATTAATATTATCTGTAAAGGATGGAA	7R	893862235	893862305	893.862	NA	NA	NA	NA
AX_99827424	AAACAACAGTTCAAACTCGAGTTCAATAAATATCAYGAGGATTTTGAGATATACACCTTCATCAAAGAGTA	7R	894442359	894442289	894.442	NA	NA	NA	NA
AX_99415369	CTGAATCAATCATAAATATGAATAGTTTGAGCCGAMGAAGGACAAACGGACACCAACATTATGCATAAATG	7R	894516638	894516568	894.517	NA	NA	NA	NA
AX_99711370	ACAGTTTACAAAATCGGCTTCACTAAGATCCTAACRAATTCGGGGGTAATGATGGTGTTACCTATTCAGGG	7R	895086825	895086755	895.087	7	1001966491	1001966421	1001.97
AX_99864752	TCGAGTACCCGGTCTCGATCTTTGTGATGAAAACCRTAAGTCTAACTTTTGTTGGTTATACCTAGCAATGA	7R	895087270	895087200	895.087	7	1001966936	1001966866	1001.97
AX_99680163	TTGCTCTCCATTAATCCAGCTTGCCGTTGGGTATGRAAATGGACTCCACCGAATTGTTGAAGCTGGTAGAA	7R	895088717	895088647	895.089	7	1001968383	1001968313	1001.97
AX_99606095	GAAAGAAAGCACAGAAAGAACCGAGTATAACGCCGYGCTATGGTTTATAAAATCTAAACTCCATGACAACG	7R	895541827	895541757	895.542	NA	NA	NA	NA
AX_99746670	ACTAGAGAAGGCTCCAGCCAACAACAATAAGCTAGSAGCGAAGAGCTACAGAGCTACTTCAAACAACAACA	7R	895543383	895543313	895.543	7	1001361011	1001361081	1001.36
AX_99670001	GTGCCCACTACTCACGCTCTAGCGCTGACTCAAGTSACGCTACAATACCCAATACATACACTGACATGTAT	7R	895545766	895545836	895.546	NA	NA	NA	NA
AX_99452744	CAAGTGACGCTACAATACCCAATACATACACTGACRTGTATACTCTAACACCCCCCGCAGTCTTGGCGGCG	7R	895545796	895545866	895.546	NA	NA	NA	NA
AX_99613489	GATATGTGGATATACATCCTTCATATTCTCAGTTGYCGTTTCTGATATTTTACACCTTTTGGACCTTGATG	7R	895723233	895723163	895.723	7	1001179155	1001179225	1001.18
AX_99443111	GCTTAAATTAAGTAGAGCAACAGAGTCACCAACTARTCAAGAAAGGGAGGAGCTCAGCTGATATGAAGTCA	7R	895743471	895743541	895.744	7	1001146023	1001145953	1001.15
AX_99332896	TTCCTCTGTTTATTATGTGTACCATGACTATGTTGYTTGGTCTATTTCAATTTACCGTGCTTAAGATAGTT	7R	896002369	896002439	896.002	7	1000877265	1000877195	1000.88
AX_99815767	CACGACACCATCTGTTTCTCCATAGTTGGCACCTTMTGCTTCCACATCGCGACTCGTGAGTCGAGCAAAGC	7R	896003603	896003533	896.004	NA	NA	NA	NA
AX_99282869	TGTTTGTATTTTAACCTAATCATGTATAATAATAGYTGACTGGTGACCTCGGTTTAGATTCCTCAGTTTGT	7R	896080490	896080560	896.081	7	67918248	67918178	67.9182
AX_99770439	CACATTCCAACAGCCATTTTGTCAAAATGTAGTAGYAGAAACTTCAAAGGGCGCGCCGTTCGTATTAATAA	7R	898720956	898720886	898.721	NA	NA	NA	NA
AX_99555358	GCGCCGGATCTCTACATCCCTTTCATGGCGTTCGGYACCTTCATTATTCTCGCAGGCTTCACACTAGGCTT	7R	898722334	898722264	898.722	7	998242010	998242080	998.242
AX_99749833	CCCTGATAGACATGGCAAAACTTGTATTGTACTATYCCCAGACAAGTCAAGGAACTCCAACTTCATCATGT	7R	899347998	899348068	899.348	NA	NA	NA	NA
AX_99259859	GGTTTCTTGCAATTTACTCCCTGGGCTAGCATAGCMGTGGCAGTGCTGATCCCATGGCCGACGTACGGTAC	7R	899501764	899501694	899.502	NA	NA	NA	NA
AX_99498823	GCTGCTGTGAGCAAAGAGTTGGACCAATTTGATTGMTGTTTTCAGAGCTGTATCCCAGAAGTTTTGACATG	7R	899557847	899557777	899.558	NA	NA	NA	NA
AX_99561340	ATCACATTCTGGGAAGCTGGTTGAAGCCTGTTAATKCCAGTTCCCTCCCTCCCTCCCTCCCTGTTATTCCC	7R	899557951	899557881	899.558	NA	NA	NA	NA
AX_99754286	GAGTTTAGGTTTTTGGGGAACCGTATGAGAGAAAGYGCAACCAAGTATGAGAGCACCAAGCACACCGTCTG	7R	899558072	899558002	899.558	NA	NA	NA	NA
AX_99536859	GAGGAGGCAAGTTTCAAGGCCGTAATGCAGACCTAYGCGCCATGTCCAGCAAGGAATTTGTGGAGCCAACT	7R	899558276	899558206	899.558	7	998155694	998155764	998.156
