# Supplementary material for: Discovery of a novel powdery mildew (Blumeria graminis) resistance locus in rye (Secale cereale L.)
Source: Sci Rep. 2021 Nov 29;11:23057. doi: 10.1038/s41598-021-02488-5 (PMC8630102; doi:10.1038/s41598-021-02488-5)
Supplement: Supplementary file 8 — Supplementary Table S8. [file 41598_2021_2488_MOESM8_ESM.xlsx]

## Sheet: Supplementary table S8
Supplementary tablel S8: Nucleotide-binding leucine-rich repeat proteins in the distal region of 7RL chromosome in 'Lo7' and 'Weining' rye (Secale cereale L.) reference genome												NCBI BlastX
Reference Genome	NLR ID	Sequence (Start)	Sequence (End)	Position (Mbp)	Strand	Annotation	Length	Sequence	MEME Motifs	NB-ARC Sequence	Phylogenetic Clade	Specie	Hit	Alignment (bp)	Identities (%)	Positives (%)	Gaps	Query start (aa)	Query end (aa)	Hit length (aa)	Url
Lo7	Lo7_chr7R_nlr_83	882226340	882227300	882.227	+	partial	960	GGTGTGGTGGCCAAGGCCAACGCCGCGATCGAGGAGGAAGCACAGCTGCGGCAGAGTGTGCAGCGCAACCTGGTGTTCATCACCGGCGAGTTCAATATGATGCAGTGCTTTCTCAGCGTCACCGACAGTGAGCGCCTGAAGAATCCGTTGCTGAAGATGTGGGTGCAGCAGATCCGTGAGCTGGCCTACGATGTGGAGGACTGCTTGGAGTTTGTTCTCCACCTAGACAAGAAGAACCGCTGGTGGCTCCGCTTGCTAAAGCCTGCGAGCTTACTCCTCAGGCCATGCATGGATCTGCGCGGGCCGCTGCCGCTTGACGTGGCGGTAGACGAGCTGGAGTACCTCAAGACCAGGGTGGAGGACATAGGCAGCAGGATCATGCGCTACAATCACATCAAC…	17,16,6,4,5	-	-	Triticum dicoccoides	Disease resistance protein PIK6-NP-like	960	64.1176	75.2941	24	15	350	1202	https://www.ncbi.nlm.nih.gov/protein/XP_037484448.1?report=genbank&log$=protalign&blast_rank=10&RID=C674H8DW013	.
	Lo7_chr7R_nlr_84	882227487	882231431	882.229	+	complete (pseudogene)	3944	CAATATAGTATATACTCCCTCCGTCTGAAAAAGCTTGTCCCAAGCTTGTTTCTCAAATAGATGTATCTAGCGCTAACTTGGTCGTAGATACATTCATTTGAGGGACAGGCTTTTTTGGACGGAGGGAGTACATGTTTATATAACTATATACTTCCTCCGTCCGAAAATACTTGTCAGGAAAATGGATAAAAATGGATAGGGATGGAGGGAGTAGTATACAACAAGTAAAATATACGTCTAGATACATCCATTCCGGTGGCAAATATTTTCGGATGGAGGGAGTAGTATACAACAAGCAAAAAAATTGACAACAGATGCACTTTATTAGGCGCATGCCTATTACTTATTCCTGTCATCAATAGAAATTTATTTGTATCATTGAAATGTTTTGGTTAATGA…	18,1,6,4,5,3,2,11,9	SVWGLAGVGKSALVKNMFSDKLFQKYGWVNVSHPFNLWDFSRTLLSNFGSCLVVIDGLQSTEEWDRRNVIIVVTSDQGIAAHCRGCGGLPKVIVEIARSFANNTYPLKPFILYLPIFPRNHPIRRRRLVRRWIAE	-	Triticum uratu	Disease resistance RPM1	897	79.2642	86.9565	0	618	916	1238	https://www.ncbi.nlm.nih.gov/protein/EMS56852.1?report=genbank&log$=protalign&blast_rank=7&RID=C63GMY4801R	.
	Lo7_chr7R_nlr_85	883753050	883754539	883.754	+	partial	1489	TCTATTTTTGGGTTTGCGGGTGTTGGAAAGACAACAGTTGCCAGGACCTTATATCGTAAGTTTGGAGGAAAATTTGACTGTCGGGCTTTTCTACCGATGTCTCGGCAACCGGATATTAGGAGGCTTCTCACCAACATGCTCTCCCAAATCAAGGCACCTCCGGCCCACGCCTTTGCTGATGTGCAAGTGCTCGTTGCCAATATCAGGACACATCTAGAACACAAAAGGTAGTTCTCTGTCTTTTATATATAATGAAAATGCTTGCATTGTTAGGCCCCTCGGCTGTGTTTTGTTGTGGTCCATAAACATAAACCCCTGAAATGACATATGCCATTAATTCCATGACCTTTTATCACCCCTATACAAGACATATGCCACTAATTGCATGATGGTTTTAAT…	1,6,4,5,12,2,8,7	-	-	-	-	-	-	-	-	-	-	-	-	.
	Lo7_chr7R_nlr_86	883895327	883897218	883.896	+	partial	1891	GAAGTTTGTTATGATACAGAGAATTTCTTTGACAAGCTTATAGTGCAGCCCAGTAATGGCAGTAATGTGCGTTGGATTCACAAACTTCTCAAAAGACCACCCCAGATTGCAGTTGATTTCTCAACATTAGTGGCTCGTGTGGCCGATGCCCGTGAAAGACGTGGACGACTCGTAAAATGGAACATCGATAATGAAAACATCGAACAAGAAAGTGGACAAGCTAGTACCACTCCAGCCGTTGCTTGTTCCTCCACATTGTCTCTCCAATCGCCAGTACAGGTTGGCTGTCTCAGGAGGCCCGAGCTGACCCTCAAACTGTCGGTGCCAGCTGCTGCACACATGGACGATCTCGTCAACCTCCTGGCATTCGACGACCAAAAACAGAAACGACTCAAGGTA…	16,1,6,4,5,12,2,8,7	-	-	-	-	-	-	-	-	-	-	-	-	.
	Lo7_chr7R_nlr_87	885586749	885587691	885.587	+	partial	942	CCAGTTGTTGGTCCGGGGGGGATGGGGAAGACAACTCTGATACAACACATATATCAGAACCAACAAGTGCAGAATCATTTTCCAGTCAGGATTTGGATATGTGTGTCGTTCAATTTCAACCTGGATAGGGTGCTTGAAGAGATTAAAAGATATGCCCCTGCAGTTGAAGGTGAAAAAGAGAGTATTAGAACAGAAGAGCTGATTGAACACAGATTGAAATCCAATAGGTTCTTACTTGTATTGGATGATATATGGCAGTTTACTGATCTGGATGACTGGAAAAAACTATTATTGATACTCGGCAAGTCACAAGAAAAGGGTTCCATAATTCTAGTCACAACCCGGCAAAAAGAAATAGCAGATCATGTTAAGAAAACTGAAGAGGCAAAAGAACTGAAC…	1,6,4,5,10,3,12,2,8,7	-	-	Triticum uratum	Putative disease resistance protein RGA3	939	84.984	90.7348	0	337	649	1491	https://www.ncbi.nlm.nih.gov/protein/EMS63942.1?report=genbank&log$=protalign&blast_rank=4&RID=C66KRDPP01R	.
	Lo7_chr7R_nlr_88	885754728	885758175	885.756	+	complete	3447	CCCGTTGTTGGTTCGGGAGGGATAGGGAAGACAACTCTCATACAACACATATATCGAAACCAACAAGTGATGAAGCATTTTCCAGTCATGATTTGGATATGTGTGTCACTCCATTTTAATCTGGATAAGGTGCTAGAACAGATTAAAACATACACCCCTCGAGTTGAAAGTGAAAAAGAGTGTAGTACAACAGAAGAGTTGATTGAACAAAGATTGAGATCTAAAAGGTTCTTACTTGTATTGGATGATATATGGAAGATTAATAATGGGGATGACTGGGGAAAATTACTGTCGACACTCAATAAATCAGAGGAAAAGGGTTCCATGATTCTAGTCACAACTCGGTTTGAAGCAATAGCACAGAAGGTTCAAACAACTGGGCACTCAATTAAGTTGAAT…	1,6,4,5,10,3,12,2,8,7,19,11,11,11,11	PVVGSGGIGKTTLIQHIYRNQHFPVMIWICVSLHFNLDKVLEQIKTYTPRFLLVLDDIWKINNGDKGSMILVTTRFEAIAQKVQTLESEEFRKLFLAFVFLKGSPLAGKTVGRLLSKDLSLIMPALKLSYDFLPFHLQQCFAYSGLFPEDYNFRSDELISLWIGL	1	Triticum dicoccoides	Putative disease resistance protein RGA3	3483	81.7399	87.8553	23	234	1383	1423	https://www.ncbi.nlm.nih.gov/protein/XP_037475110.1?report=genbank&log$=protalign&blast_rank=1&RID=C67T8KXY01R	.
	Lo7_chr7R_nlr_89	885815984	885818713	885.817	+	complete (pseudogene)	2729	CGGCTATCATATAGTATTGAGGATATGGTCGACAACTTCCTAGTGCGCGTCGAGCCTGATTCCTGTAGGAGTGGTTTCAAGGAGCTTCTACATGACATGATGGCTCACCATCAGATTGATTGTGTGATCAGAGACATCAATAGCCAAGTTGACGTTGTGGCCGACAGGGGAAATAAGTACAACAACGATGTCAAAAATGTTGTAGCTATTGCATCTGCCAAAGCTACCATTGACCTTCGGTTTATAGCCATATACATAGATAAAGACCAGCTCATTGGCATCAAAACACTAGGAGATGTGCTAATAAGGATATTTGAGAAGGATGACGATGTATCAATGCTCAAGATAGTATCAATCCTCGGAATGGGAGGATTAAGCCAGACCACGCTTGCCAAGGCA…	16,1,5,3,12,2,8,7,9	SILGMGGLSQTTLAKAMYDKFHGIRVIRITRIELVARACCKCGGMPLAINSIASLLAGVEKSMKRILDLSYIHLPGYIKTCLLYVCMYPDDREIDKNDLLRLWVTE	-	-	-	-	-	-	-	-	-	-	-	.
	Lo7_chr7R_nlr_90	885898485	885902790	885.901	-	complete	4305	AAGGCGCTAGCCCCCGTCGCGGATGGCGTGCTGGAGGCTTGGGCAGCCAGCACCAACTTTGGTCCCAACGTCCAGGAGCTCAGCAAGGAACTGCTGTTCGTCAAGGCCATGCTCGGACGAGCTGCTGGCAAGGAGCTCGCCGGGCCAGCTACGGTGGAGCTGCTGCACAAGCTGCAGGACTCGGCGCACAATGCTGAGGATTTGCTGGACGAGCTGGACTACTTCCGCATCCACGACGAGCTCCACCACGGCACGTACGAGGCTGCTGACCAGCACGCCAATGGTTGCGTCTGCGACCTCGTCCTCAATGCTCGCCACACCGCCAAAGCTATTGGCAAACAGCTGGCATCTTTGACCGCACACTGCTTTGGTGCCCATCCCCGACAAGAAGATGCAAGA…	17,1,6,4,5,10,3,12,2,8,7,9,19,11,11,11,11,11	PVIGPGGMGKTTLIQHIYNNQHFPVRIWICVSFSFNLDKVLEQIKRYSPEFLLVLDDIWQFTDVDKGSMVLVTTRQKEIADQVKKLEPGEFRKLFLVYVFLKGSPLAAKTVGRLLSKDLSLIMHALKLSYDFLPFHLQQCFSHSALFPEDYLFRSHELIGMWTGL	1	Triticum dicoccoides	Disease resistance protein RGA2	4344	81.9061	86.7403	35	15	1440	1477	https://www.ncbi.nlm.nih.gov/protein/XP_037475123.1?report=genbank&log$=protalign&blast_rank=1&RID=C67TPJ4801R	.
	Lo7_chr7R_nlr_91	886059799	886063291	886.062	-	complete	3492	AAGGCGCTAGCCCCCGTCGCGGATGGCGTGCTGGAGGCTTGGGCAGCCAGCACCAACTTTGGTCCCAACATCCAGGAGCTCAGCAAGGAACTGCTGTTCGTCAAGGCCATGCTCGAACGAGCTGCCGGCAAGGAGCTCGCCGGACCAGCTACGGTGGAGCTGCTGCACAAGCTGCAGGACTCGGCGCACAATGCTGAGGATTTGCTGGACGAGCTGGACTACTTCCGCATCCACGACGAGCTCCATGGCACGTACGAGGCTGCTGACCAGCACGCCAATGGTTGCGTCTGCGACCTCGTCCTCAATGCTCGCCACACCGCCAAAGCTATTGGCAAACAGCTGGCATCTTTGACCGCACACTGCTTTGGTGCCCATCCCCGACAAGAAGATGCAAGACAA…	17,1,6,4,5,10,12,2,8,7,11,11	PVIGPGGMGKTTLIQHIYNNQHFPVRIWICVSFSFNLDKVLEQIKRYSPEFLLVLDDIWQFTDVDKGSMVLVTTRQKEIADQVKKLEPGEFRKLFLVYVFIMHALKLSYDFLPFHLQQCFFYSALFPEDYFFRSEELISLWNGL	1	Triticum dicoccoides	Disease resistance protein RGA2-like	1395	93.1183	94.4086	3	15	479	1477	https://www.ncbi.nlm.nih.gov/protein/XP_037475123.1?report=genbank&log$=protalign&blast_rank=1&RID=C679TVDG013	.
	Lo7_chr7R_nlr_92	886237398	886240829	886.239	-	complete (pseudogene)	3431	AAGGCGCTAGCCCCCATTGCGGATAGCGTGCTGCAGGCTTGGGCGGCCAGCAGGAACTTTGGTGTCAACATCGAGGCCCTCGGCACGGAACTGCTGCAGGTGCAGGCCACGCTCGAACAAGCTGCCACAAAGGAGCTTGTCGGTCCGGCCACGGAGAAGCTGCTGCAGAATCTGCGGGACTCGGCGCACAATGCCGAGGACTTGCTGGACGAGCTCGACTACTTCCGCATCCACGACAAGCTTCACAACACGTACGAGTCTGCCAACGAGCTTGGCAAGGGTTGCGTTCGTGACCTCACCTTCAATGCACGCCACACCGCCAAAGCTGTTGGCAAACTGGTCAGCTGTTGCCCTTAGCAGCGTGCTAAACGCCGGCAGAGGTCGCGTGGTGAGTCCTCC…	17,1,6,4,5,10,12,2,8,7,11,11	PVVGPGGMGKTTLIQNIYNNQHFAVRIWICVSFNFNLDKVLEQIKRYSPEFLLVLDDI*QFTDVDKGSMVLLTTRQKEIADQVKKFRPGEFRKLFLVYVFIMHALKLSYDFLPFHLQQCFFYSALFPEDYFFRSEELISLWNGL	1	Triticum dicoccoides	Disease resistance protein RGA2-like	3431	76.9045	81.4994	19	363	1178	1477	https://www.ncbi.nlm.nih.gov/protein/XP_037475123.1?report=genbank&log$=protalign&blast_rank=1&RID=C679TVDG013	.
	Lo7_chr7R_nlr_93	888496403	888503057	888.5	+	complete	6654	TCCATCGTGAGCAAGTTCGGGCAGGCCCTTGTGGAGGAGCTCCAGGAGATCCGCGGAGTCGGCGACAAGGTGATCCACCTGAGGGACGAGCTGGCCTCCATGAACGCCGTGCTGCGCATGCTGGCCGAGTCGGACGAAGACTGCGTCGACCACCTCATCCGAGAGTGGACGAAGCAGGTGCGCGAGCTTGCTTCCGACGCTGAGGACTGCGTGGATATCTACAAGCTCCACGTCAGGCGCCCTCTCCCACGGCCAGTCGACCCCGGCATGCGGATGAACAGCGCCAGACGTCTACTCGGGCATGCCAAGCTCCTACCTGACATTGCCCGGTACCTACTCTCTCCCCGTCCTTCTTCATTCATCATCAAATTGAAATGAGCTTTCAACGGAAAATTAATA…	17,16,1,6,4,5,10,3,12,2,8,7,11,9,9	SIVGFGGLGKTTLAMEVCRKLDFPHQAQVSVSQAFDGDKDLKGLVKRMLHYLIVIDDVWTIPAWDHNSRIIVTTRVESVAKACSPLKEELSKQLFINRVFCSGLPLAIVSMASLLASYKSPMRQIVTLSYSHLPHHLKNCMMYLSIFPEDYEIQKKRLLSRWIAE	-	Aegilops tauschii	Disease resistance protein Pik-2-like	1122	87.4332	93.0481	5	279	652	927	https://www.ncbi.nlm.nih.gov/protein/XP_020193332.2?report=genbank&log$=protalign&blast_rank=2&RID=C67APVWV016	.
	Lo7_chr7R_nlr_94	894074400	894076536	894.075	+	complete	2136	CCCCTCCTCCCGAAGCTGGGGAGCCTGCTCGCAGGTGAGTTCACCCTAGAGAAGCGCGTGAGGAAAGGCATCGACACTCTCGACAAGGAGTTGAAGCTGATGCACGCTGCTCTCAGCAAGGTGGCGAGGGTGCCGACAGAGGAGCTTGATGAGGAGGTCAAGATCTGGGCTGGAATGGTGAGGGACCTGGCCTACCAAATGGAGGACATCGTCGACGCCTTCGTGCTGCGGGTGGGCAATGGATCTGCCAACCCGAAGAATAGAGTGAAGAAGTTACTCAAGAAGACAGGCAGATTGTTCAAGAAGGGTAAAGATCTCCATCGAATCTCCGATGCTCTAGAAGAAGTGGTTGGCCAGGCTAAAGAGTTGGCTGAGCTGCGCCAAAGGTACAAGCTGGAG…	17,16,14,1,6,4,5,10,3,12,2,8,7,9,9	SVVGFGGLGKTTLAKMMYDKIRFDCSAFVSVSQNPNMKKILKDILFELDKCLMVIDDTWDEIAWDIGSRLIMTTRNVSVAETCCSLCEDVSRRLFYRRIFCGGIPLAIITIASLLSNNRQMMKKILLFSYYDLPSYLKPCLLYLSIFPEDHLIMRSQLILKWISE	-	Triticum uratu	Disease resistance RPP13-like protein 4	1088	82.9201	90.3581	0	274	636	924	https://www.ncbi.nlm.nih.gov/protein/EMS53189.1?report=genbank&log$=protalign&blast_rank=4&RID=C67B1Z4R013	.
	Lo7_chr7R_nlr_95	894257895	894262198	894.26	-	complete	4303	AAGGCGCTAGGCCCCGTTGCAGATGGCTTGCTGGGGGCTTGGTCAGCCAGCAGCAACCTTGGCCTCAACATCGAGGACCTCAGGACGGAACTGCTGCTCGTCAAGGCCACACTCCAACAAGCTGCCCGCAAGGAGATCTGCGGTACGGCCATGGAGGAGCTGCTGCAGAGGCTGCTGGACTCGGCACACAATGCCGAGGACTTGCTGGACGAGCTGGACTACTTCCGCATCCACGACGAGCTATATCATACATACGATGCTGCTGACCAGCACGGCAAGGGTTGCGTCTGCAACCTCGCCCTCAATGCTCGCCACACCGTCAAAGCTCTTGCCAAACAGCTGTCATCCTTGTCCGCGTACTGCTTTGGTGCCAACACTGGTGGTGATCACCGGCAGGGA…	17,1,6,4,5,3,12,2,8,7,11,19,11,11,11,11,11	PVVGPGGMGKTTLIQHIYRNQHFPVMIWICVSFNFNLDKVLEQIKISTRPFLLVLDDIWQISDVGKGSMVLVTTRFPAIAQKVKPLKGSPLAARTVGRLLSKEHSLIMSALRLSYDFLPFHLQQCFSYSALIPEDIYLRSYDLISLWIGL	1	Triticum uratu	Disease resistance protein RGA2	3819	86.8115	91.0008	24	15	1295	1647	https://www.ncbi.nlm.nih.gov/protein/EMS51437.1?report=genbank&log$=protalign&blast_rank=3&RID=C67CFSJS013	.
	Lo7_chr7R_nlr_96	894735285	894737741	894.737	-	partial	2456	TCCATTGTCGGTGTCGGGGGAATCGGCAAGACCACGCTCGCCAAACAGCTATGGCGTGTGCACAAACCTGGAGGCTACTTTGCCTGCCGGGCCTTTGTGCGGACGGCCAAGAAACCTGACATCAGGAGGTTCCTCAGGAGCATGCTCGCACAAGTTCGTCCGCACCAACCACCCGACACTAATGAGGTGCACGAGCTGATTCATGACATCAGGCAGCATCTACAAGGGAAAAGGTTTTTCTTAGCCTTTTGCACTCTCAATAACATGCATATCTCATAATTATTCGATCTAATTATCAAAATTTTATCACTCTTAGAAGGGGAATGAACTATTTTTCTTTTTGTTTCTCTAATTAACGAATCTAGCTTCATAATTAACTAGTTGAGTGACCTGCGCTTT…	1,6,4,5,3,2,8,7,20	-		Triticum uratum	Disease resistance RPP13-like protein 4	1893	82.7258	87.0048	20	265	881	1562	https://www.ncbi.nlm.nih.gov/protein/EMS57114.1?report=genbank&log$=protalign&blast_rank=2&RID=C628V66U016	.
	Lo7_chr7R_nlr_97	894738788	894741266	894.74	+	complete	2478	AACCTCGTGGCCAAGCTCTCGGCGGTGATAGACAAGAGATTCAGCGAGTTCAGCGACCTTGACGACGACATCAGGTATCTGAAAACCGAGCTCGCCATTATTGCTGCTAAAATCGACGACCAGCACAAGGGGCAGCCTGGTGTCTTGCACATCATATCCAACACGGACATGCGCGATTTGGCGTTCGACATCGAGGATTGCTTCGACCAGTTCCTTCCCTGCGCCGCTTGCAAGCGAGGGGCCGTGTCAAAAGGCGACTTGGTGGACTTTGCTGTTCAGGTTGGGAGACTCAAGAAGCGGCTGGAGAGGGCCAAGCAGCAGAGAACCGATACTGATGCCAACGGCAGCCAGCAAGCCGTTCACCTCCCTGACCAATTGCTCTGTACACCAGCTGAGCCT…	17,16,1,6,4,5,10,3,2,8,7,11,9	SIVGFGGSGKTQLARAVFDCDKFGIRAWHTASEHKDGDELLLTILQKLFPCLIVIDDIEKHHWEARMVRILLTTTVQTVAKACTKLGVEDSKDLLKKRVGCHGHPLALISVANYLLQQEQILKTCLLYTSLFPNDRPVSRKTLTSRWLAE	-	Triticum uratu	Putative disease resistance protein RXW24L	1170	83.8462	87.6923	35	236	590	899	https://www.ncbi.nlm.nih.gov/protein/EMS57115.1?report=genbank&log$=protalign&blast_rank=7&RID=C67KDRUS013	.
	Lo7_chr7R_nlr_98	894762633	894765042	894.764	-	complete	2409	CCGGTTGTTGGTTCTGGGGGAATGGGGAAGACAACTCTCATACAACACATATATCGCAACCAACAAGTGTTGAATCATTTTCCAGTCATGATTTGGATATGTGTGTCACTCCATTTTAATCTGGATAAGGTGCTAGAACAGATTAAAACATACTCCCCTCGAGATGAAAGTGAAAAGGAGTGTAGTACAACGGAAGAGTTGATTGAACAAAGATTGAAATCTAAAAGGTTCTTACTTGTATTGGATGATATATGGAAGATTAATAATGGGGATGACTGGGGAAAATTATTGTCGACACTCAGTAAATCAGAGGAAAAGGGTTCCATCATTCTGGTCACAACTCGGTTTGAAGCAATAGCACAGAAGGTGGGAACACCTTGCCAGTCAATAAAGCTGAAT…	1,6,4,5,3,12,2,8,7,9,11,11,11	PVVGSGGMGKTTLIQHIYRNQHFPVMIWICVSLHFNLDKVLEQIKTYSPRFLLVLDDIWKINNGDKGSIILVTTRFEAIAQKVGTLKGSPLAAKTVGRLLNKDLSLIMPALKLSYDFLPFHLQQCFAYSGLFPEDYNFRSDELISLWIGL	1	Triticum dicoccoides	Putative disease resistance protein RGA3	2409	85.8032	91.2827	1	234	1035	1423	https://www.ncbi.nlm.nih.gov/protein/XP_037475110.1?report=genbank&log$=protalign&blast_rank=3&RID=C67NRJVR01R	.
	Lo7_chr7R_nlr_99	894809534	894814632	894.812	-	complete	5098	AAGGCGCTAGGCCCCGTTGCAGATGGCTTGCTGGGGGCTTGGTCAGCCAGCAGCAACCTTGGCCTCAACATCGAGGACCTCAGGATGGAACTGCTGCTCGTCAAGGCCACGCTCCAACAAGCTGCCCGCAAGGAGATCTGCGGTACGGCCATGGAGGAGCTGCTGCAGAGGCTGCTGGACTCGGCACACAATGCCGAGGACTTGCTGGACGAGCTGGACTACTTCCGTATCCACGACGAGCTATATCATACATACGATGCTGCTGACCAGCACGGCAAGGGTTGCGTCTGCAACCTCGCACTCAATGCTCGCCACACCGCCAAAGCTCTTGCCAAACAGCTGTCATCCTTGTCCGCGTACTGCTTTGGTGCCAACACTGGTGGTGATCACCGGCAGGGA…	17,1,6,4,5,10,3,12,2,8,7,11,11,11,11,11,11	PVVGPGGMGKTTLIQHIYRNQHFPVRIWMCVSFNFNLDKVLEQIEVGTRPFLLVLDDIWQISNVGKGSMVLVTTRFPAIAQVVKTLNSGEFRKLFRTFVFLKGSPLAARTVGRLLSKEHSLIMSALRLSYDFLPFHLQQCFSYSALIPEDIYLKSYDLISLWIGL	1	Triticum uratu	Disease resistance protein RGA2	2886	81.185	83.5759	9	505	1457	1647	https://www.ncbi.nlm.nih.gov/protein/EMS51437.1?report=genbank&log$=protalign&blast_rank=4&RID=C68VYMAK01R	.
	Lo7_chr7R_nlr_100	895904346	895907925	895.906	+	complete	3579	AAGGCGCTATCCCCCGTTGCCGATGGCTTGCTGGAGGCTTGGGCGGGCACCAAAAACTTGGGTTTCAACATCGAGGCCCTGAGGATGGAACTGCTGCGCGTCAAGGCCACGCTCGAAATAGCCAGCCACAAGGAGCTCCGCGGGGAAGCCCTGAAGGAGCTGCTGGGGGCGCTGTGGAACTCGGTGGACAGTGCCAATAACTTGCTGGGAGAACTGGACTACTTCCGCATCCATGACATGCTCCACGGCTCTTACAACGCTGCAGACGAGCAAGCCAAGGGCGGTGTCCATGACCTTGCCCTCAATGCTCGTCACACCGCCAAAGCTGTAGGCAAACTGGCATGTTTACCCAGGGCCAGGGGATGCTTGCCCAAACTCGGTAAACTCCTTCCTTGCTCA…	17,1,6,4,5,10,3,12,2,8,7,9,19,11,11,11,11	PIVGLGGIGKTTLVQHIYHSKHFQVMIWVCVSLDFNLHRLFEEIKTCIPRFLLVLDDIWMISADDNGSMVLVTTRFPSTARMIGTLETEEFTKLFFTLVFLRGSPLAAKTVGRLLRNNLNLIMPALKLSHDYLPFHLQLCFYYSALFPEGFRFSSSQLINLWIGL	1	Triticum dicoccoides	Putative disease resistance protein RGA3	3576	63.7183	74.1196	83	14	1180	1456	https://www.ncbi.nlm.nih.gov/protein/XP_037466369.1?report=genbank&log$=protalign&blast_rank=2&RID=C68W9KRB01R	.
	Lo7_chr7R_nlr_101	895912012	895913822	895.913	+	complete	1810	TCAGTTGTTGGATCCGGAGGATTGGGTAAGACATCCCTTGCCAAAGCAGTGTATGATAAGCTTAAGATGGAGTTCGATTGCACAGCTTTCGTTCCCGTATCTCGCAAGCCTAACACGAAGAAAGTTCTCCTGCACATTATGTATGATCTTGACAAGCAAAGCTATTCGGATAACAAAGCAAAGGATGAAAAGCAGCTCAGTCATGAAATTACAAGATTCCTTCAGACCAAGAGGTAGGCATCAACACATGGACATGTTTCTTTAATTACAATTCTTGCTAACCCTTTAGTAACTACCTTGATGTAAGTAGCTTGCTGAGTCACTTCGATATACTCCGGAGGCTTTGAAATGATGCGCCTCGTGTGTTTGTTCATTATCCAGAGCAGGCCAATTTTGACA…	1,6,4,5,3,12,2,8,11,9,9,9	SVVGSGGLGKTSLAKAVYDKLEFDCTAFVPVSRKPNTKKVLLHIMYDLDKYLIIIDDLWDEKLWDCGSRVIATTRVNKIAEKCCSCGGMPLAIISIASAIFPFSDRLTMILSYSYFDLPDALRACILYLAASAKNQRIQRDNLVRKWIAE	-	Triticum dicoccoides	Disease resistance protein Pik-2-like	1182	73.3503	84.5178	10	266	654	965	https://www.ncbi.nlm.nih.gov/protein/XP_037482651.1?report=genbank&log$=protalign&blast_rank=4&RID=C68WJXPP016	.
	Lo7_chr7R_nlr_102	895917114	895919365	895.918	-	complete	2251	TCGCTGCTGGGCAAGCTGGGCGGGCTGCTGGCGCACGAGTACGCGCTCATCCGCGGCGTCCGCGGCGACATCCAGTACATCAACGACGAGATGGCCAGCATGCAGGCCTTCCTCGGCGACCTCAGCAACACCAGCGCCGCCGCCGCCCGGGGCCACGACTGCCGGATGAGGGACTGGATGAAGCAGATCCGCGACGTCACCTACGACGTCGAGGACTGCGTCGACGACTTCGCGCACCGCCTCCCCCACGACCCCGCCGCCGGCCGCGACGTCTGCTGCGCCTTCCTCGTCTCGGGCGCCTACGAGATCTGGACCTGGTGGCCTCGCCGCACCATCGCCTCCTCCATCGCCGAGCTCAAGGTCCGGGCGCAGCAGATCGGCGAGCGCCGGACCAGGTAC…	17,16,1,6,4,5,3,12,2,8,7,11,9,9	SIVGFGGVGKTTIAMALYQAYQFDRRATVTVSQSSDIDAILLTILSQVKPYLLLVDDVWSATMWEKGSRVIVTTRFQAVASACRRCGGLPLAIVTMAGHACCNPNKVTRILSHCYNDMPGEIRTCSLYLCIFGKGSKVSRKRLTRRWLAE	-	Triticum dicoccoides	Disease resistance protein Pik-2-like	1110	92.1622	96.2162	0	167	536	782	https://www.ncbi.nlm.nih.gov/protein/XP_037475054.1?report=genbank&log$=protalign&blast_rank=1&RID=C68WVNRT01R	.
	Lo7_chr7R_nlr_103	896133702	896138338	896.136	-	complete (pseudogene)	4636	GGGGCGCTGACCAAGGCCCAGGCGGCGATCGAGGAGGAGACCAAGCTGCGGCAGAGCGCGCAGCGTAACCTGGTGTACATCACTGGCGAGTTCCAGATGATGCAGTCCTTCCTAAAAATTGCCGACGGTGACCGCCTGGAGAATGCGGTGGGGAGGACGTGGGTGCGGCAGATCCGCGATCTGGCCTACGACGTGGAGGACTGCATCGAGTTCGTCGTCCACCTCGACAAGAAGAACAGATGGTGGCTCCGCCTGATCCAGCCCGTGAGCTGGTTCCTCAGGCCCTGCGTGGATCAGGGGCCGCTGCCGCTGGACGAGGCGGTGGACGAGCTGGACCGGCTCAAGGCCAGGGTGGAGGACGTGAGCAGCAGGAACACACGCTACTGCCTCATCGGCGAC…	17,16,1,6,4,3,11,9,9	SVWGIAGVGKSALVKNMFCDKLFQKYGWVDVSHPFNLWDFSRVLLSNLGSCLVVIDGLQSTKEWDCGGLPKVIVEVAGSNCV*EHR	-	Triticum dicoccoides	Disease resistance protein Pik-2-like	1104	90.8108	92.7027	9	15	377	1222	https://www.ncbi.nlm.nih.gov/protein/XP_037482661.1?report=genbank&log$=protalign&blast_rank=1&RID=C6988U9A01R	.
	Lo7_chr7R_nlr_104	896239452	896244595	896.242	-	complete	5143	GGGGCGCTGACCAAGGCCCAGGCGGCGATCGAGGAGGAGACCAAGCTGCGGCAGAGCGCGCAGCGTAACCTGGTGTACATCACTGGCGAGTTCCAGATGATGCAGTCCTTCCTAAAAATTGCCGACGGTGACCGCCTGGAGAATGCGGTGGGGAGGACGTGGGTGCGGCAGATCCGCGATCTGGCCTACGACGTGGAGGACTGCATCGAGTTCGTCGTCCACCTCGACAAGAAGAACAGATGGTGGCTCCGCCTGATCCAGCCCGTGAGCTGGTTCCTCAGGCCCTGCGTGGATCAGGGGCCGCTGCCGCTGGACGAGGCGGTGGACGAGCTGGACCGGCTCAAGGCCAGGGTGGAGGACGTGAGCAGCAGGAACACACGCTACTGCCTCATCGGCGAC…	17,16,1,6,4,3,2,11,9,9	SVWGIAGVGKSALVKNMFCDKLFQKYGWVDVSHPFNLWDFSRVLLSNLGSCLVVIDGLQSTKEWDCGGLPKVIVEVAGSFAKKPDRLKPCILYLPIFPRNYLIRRRRLVRRWIAE	-	Triticum dicoccoides	Disease resistance protein Pik-2-like	1182	90.1015	92.3858	2	595	987	1222	https://www.ncbi.nlm.nih.gov/protein/XP_037482661.1?report=genbank&log$=protalign&blast_rank=4&RID=C698GXHZ01R	.
	Lo7_chr7R_nlr_105	898376933	898382319	898.38	+	complete	5386	GGAGCGCTGACCAAGGCCCAGGCGGCGATCGAGGAGGAGGCCAAGCTGCGGCAGAGCGCGCAGCGCAACCTGGTGTTCATCACGGGAGAATTTCAAATGATGCAGTCCTTCCTGAACGTCGCCGACAGTGACCGCCTGGAGAATCCGGTGGTGAGGACGTGGGTGCGGCAGATCCGCGACCTCGCCTACGACGTGGAGGACTGCATCGAGTTCGTCGTCCATCTCGACAAGAAGAACAGCTGGTGGCTCCGCCTGATCAAGCCCGCGAGCTGGCTCCTTAGGCCCTGTGTGGATCAGGGGCCGCTGCCGCTGGACGAGGCGGTCGACGAGCTGGACCGCCTCAAGGCCAGGGTGGAGGATGTGAGCAGCAGGAACACGCGCTACAGCCTCATCAGCGAC…	17,16,1,6,4,3,2,11,9	SVWGIAGVGKSALVRNMFCERLFKKFGWVDVSHPFNLWDFSRVLLASLGSSLVVIDGLQSTKEWDCGGLPKVIVEIAGSFSKNTDRLKPCILYLPILPRNHLIRRRRLIRRWIAE	-	Triticum dicoccoides	Disease resistance protein Pik-2-like	1071	77.8689	83.6066	17	15	372	1212	https://www.ncbi.nlm.nih.gov/protein/XP_037476546.1?report=genbank&log$=protalign&blast_rank=9&RID=C698TAMH01R	.
	Lo7_chr7R_nlr_106	898433529	898438877	898.436	+	complete	5348	GGAGCGCTGACCAAGGCCCAGGCGGCGATCGAGGAGGAGGCCAAGCTGCGGCAGAGCGCGCAGCGCAACCTGGTGTTCATCACGGGAGAATTTCAAATGATGCAGTCCTTCCTGAACGTCGCCGACAGTGACCGCCTGGAGAATCCGGTGGTGAGGACGTGGGTGCGGCAGATCCGCGACCTCGCCTACGACGTGGAGGACTGCATCGAGTTCGTCGTCCATCTCGACAAGAAGAACAGCTGGTGGCTCCGCCTGATCAAGCCCGCGAGCTGGCTCCTTAGGCCCTGTGTGGATCAGGGGCCGCTGCCGCTGGACGAGGCGGTCGACGAGCTGGACCGCCTCAAGGCCAGGGTGGAGGATGTGAGCAGCAGGAACACGCGCTACAGCCTCATCAGCGAC…	17,16,1,6,4,3,2,11,11,9	SVWGIAGVGKSALVRNMFCERLFKKFGWVDVSHPFNLWDFSRVLLASLGSSLVVIDGLQSTKEWDCGGLPKVIVEIAGSFSKNTDRLKPCILYLPILPRNHLIRRRRLIRRWIAE	-	Aegilops tauschii	Disease resistance protein Pik-2-like	1071	78.0822	83.5616	14	15	373	1217	https://www.ncbi.nlm.nih.gov/protein/XP_020146362.1?report=genbank&log$=protalign&blast_rank=7&RID=C6993RYT01R	.
	Lo7_chr7R_nlr_107	898611679	898615571	898.614	+	partial	3892	GTGGCGCTCACCAAGGCCCAGGCAGCGATCGAGGAGGATGTGAAGCTGCGGCAGAGCGCGCAGCGCAATCTGGTCTTCATCACCGGCGAGTTCCAAATGATGCAATCCTTCCTTAAGGTTGCTCACAGCGACCGCCTGAAGAATGAGGTGGTGAGGACGTGGGTGCTGCAGATCCGCGAGCTGGCCTACGACGTGGAGGACTGCATCGAGTTCGTCGTCCACCTCGACAAGAAGAACCACTGGTGGCTCCGCCTGCTCAAGCCTGCGAGCTGGCTCCTCAGGCCCTGCGTGGATCTGAGTGAGCCGCTGCCGCTTGACCTGGCAGTTGACGAGCTGGACCGGCTCAAGGCCAGGGTGGAGGACGTGAGCAGCAGGAACTCACGCTACAGCCTCATCGGC…	17,16,1,6,4	-	-	Aegilops tauschii	Disease resistance protein RPM1-like isoform X2	1041	74.0634	83.2853	17	16	356	1175	https://www.ncbi.nlm.nih.gov/protein/XP_020188577.1?report=genbank&log$=protalign&blast_rank=7&RID=C699BGTC01R	.
Weining	Wei_chr7R_nlr_125	994470926	994471462	994.471	+	partial	536	TCGGCAGGCCTTCCATTAGCCATTGTTGTGCTCAGCGGCCTCCTTCGGACCAAGAGTTTCGGTCCTGAATGGAACCAAGTGATCGAGCAGCTGGAGGATTCCAAGGGCCAGCCAACCAGATGCCTATGGACACTGGCCTTCGAAGACCTGCCACACCAACTCAAGTCATGCTTCCTGTATTTTGCAATGGCACAGGAAAACATTCTCCTCGATCCGGACCGTTTGATACGCCTATGGATTGCCGAGGGGTTCGTCGCGCCAAAGGGAAAAACCTTGGAAGAAGTCGGGTTGGGTTACCTCAAGCAGCTCATCTCGAGAGGTTTGGTCCAGGCCGTGAAGGACGGCAGAGGAGGCATCAAGTTTGTGTCAGTGCACAGCCTGCTTCACGCCTTTGCAGAG…	3,2,8,7,11	-	-	-	-	-	-	-	-	-	-	-	-	.
	Wei_chr7R_nlr_126	994476116	994476652	994.476	+	partial	536	TCGGCAGGCCTTCCATTAGCCATTGTTGTGCTCAGCGGCCTCCTTCGGACCAAGAGTTTCGGTCCTGAATGGAACCAAGTGATCGAGCAGCTGGAGGATTCCAAGGGCCAGCCAACCAGATGCCTATGGACACTGGCCTTCGAAGACCTGCCACACCAACTCAAGTCATGCTTCCTGTATTTTGCAATGGCACAGGAAAACATTCTCCTCGATCCGGACCGTTTGATACGCCTATGGATTGCCGAGGGGTTCGTCGCGCCAAAGGGAAAAACCTTGGAAGAAGTCGGGTTGGGTTACCTCAAGCAGCTCATCTCGAGAGGTTTGGTCCAGGCCGTGAAGGACGGCAGAGGAGGCATCAAGTTTGTGTCAGTGCACAGCCTGCTTCACGCCTTTGCAGAG…	3,2,8,7,11	-	-	-	-	-	-	-	-	-	-	-	-	.
	Wei_chr7R_nlr_127	994481305	994481841	994.482	+	partial	536	TCGGCAGGCCTTCCATTAGCCATTGTTGTGCTCAGCGGCCTCCTTCGGACCAAGAGTTTCGGTCCTGAATGGAACCAAGTGATCGAGCAGCTGGAGGATTCCAAGGGCCAGCCAACCAGATGCCTATGGACACTGGCCTTCGAAGACCTGCCACACCAACTCAAGTCATGCTTCCTGTATTTTGCAATGGCACAGGAAAACATTCTCCTCGATCCGGACCGTTTGATACGCCTATGGATTGCCGAGGGGTTCGTCGCGCCAAAGGGAAAAACCTTGGAAGAAGTCGGGTTGGGTTACCTCAAGCAGCTCATCTCGAGAGGTTTGGTCCAGGCCGTGAAGGACGGCAGAGGAGGCATCAAGTTTGTGTCAGTGCACAGCCTGCTTCACGCCTTTGCAGAG…	3,2,8,7,11	-	-	-	-	-	-	-	-	-	-	-	-	.
	Wei_chr7R_nlr_128	995859981	995861355	995.861	+	complete (pseudogene)	1374	CCAGTTGTTGGTCCGGGGGGGATGGGGAAGACAACTCTGATACAACACATATATCAGAACCAACAAGTGCAGAATCATTTTCCAGTCAGGATTTGGATATGTGTGTCGTTCAATTTCAACCTGGATAGGGTGCTTGAAGAGATTAAAAGATATGCCCCTGCAGTTGAAGGTGAAAAAGAGAGTATTAGAACAGAAGAGCTGATTGAACACAGATTGAAATCCAATAGGTTCTTACTTGTATTGGATGATATATGGCAGTTTACTGATCTGGATGACTGGAAAAAACTATTATTGATACTCGGCAAGTCACAAGAAAAGGGTTCCATAATTCTAGTCACAACCCGGCAAAAAGAAATAGCAGATCATGTTAAGAAAACTGAAGAGGCAAAAGAACTGAAC…	1,6,4,5,10,3,12,2,8,7,9,11	PVVGPGGMGKTTLIQHIYQNQHFPVRIWICVSFNFNLDRVLEEIKRYAPAFLLVLDDIWQFTDLDKGSIILVTTRQKEIADHVKKLEPEEFRKLFLVYVFLKGSPLAAKTVGRLLRTDPSLIMAALKLSYDFLPFHLQRCFSYSALFPEDYRFRSRELISLWMGL	1	Triticum uratu	Putative disease resistance protein RGA3	1374	82.0961	87.5546	10	337	784	1491	https://www.ncbi.nlm.nih.gov/protein/EMS63942.1?report=genbank&log$=protalign&blast_rank=1&RID=C69TEUJK016	.
	Wei_chr7R_nlr_129	996028653	996032100	996.03	+	complete	3447	CCCGTTGTTGGTTCGGGAGGGATAGGGAAGACAACTCTCATACAACACATATATCGAAACCAACAAGTGATGAAGCATTTTCCAGTCATGATTTGGATATGTGTGTCACTCCATTTTAATCTGGATAAGGTGCTAGAACAGATTAAAACATACACCCCTCGAGTTGAAAGTGAAAAAGAGTGTAGTACAACAGAAGAGTTGATTGAACAAAGATTGAGATCTAAAAGGTTCTTACTTGTATTGGATGATATATGGAAGATTAATAATGGGGATGACTGGGGAAAATTACTGTCGACACTCAATAAATCAGAGGAAAAGGGTTCCATGATTCTAGTCACAACTCGGTTTGAAGCAATAGCACAGAAGGTTCAAACAACTGGGCACTCAATTAAGTTGAAT…	1,6,4,5,10,3,12,2,8,7,19,11,11,11,11	PVVGSGGIGKTTLIQHIYRNQHFPVMIWICVSLHFNLDKVLEQIKTYTPRFLLVLDDIWKINNGDKGSMILVTTRFEAIAQKVQTLESEEFRKLFLAFVFLKGSPLAGKTVGRLLSKDLSLIMPALKLSYDFLPFHLQQCFAYSGLFPEDYNFRSDELISLWIGL	1	Triticum dicoccoides	Putative disease resistance protein RGA3	3447	81.4815	87.8553	23	234	1383	1423	https://www.ncbi.nlm.nih.gov/protein/XP_037475110.1?report=genbank&log$=protalign&blast_rank=1&RID=C69TTR7K013	.
	Wei_chr7R_nlr_130	996088747	996091476	996.09	+	complete (pseudogene)	2729	CGGCTATCATATAGTATTGAGGATATGGTCGACAACTTCCTAGTGCGCGTCGAGCCTGATTCCTGTAGGAGTGGTTTCAAGGAGCTTCTACATGACATGATGGCTCACCATCAGATTGATTGTGTGATCAGAGACATCAATAGCCAAGTTGACGTTGTGGCCGACACGGGAAATAAGTACAACAACGATGTCAAAAATGTTGTAGCTATTGCATCTGCCAAAGCTACCATTGACCTTCGGTTTATAGCCATATACATAGATAAAGACCAGCTCATTGGCATCAAAACACTAGGAGATGTGCTAATAAGGATATTTGAGAAGGATGACGATGTATCAATGCTCAAGATAGTATCAATCCTCGGAATGGGAGGATTAAGCCAGACCACGCTTGCCAAGGCA…	16,1,5,3,12,2,8,7,9	SILGMGGLSQTTLAKAMYDKFHGIRVIRITRIELVARACCKCGGMPLAINSIASLLAGVEKSMKRILDLSYIHLPGYIKTCLLYVCMYPDDREIDKNDLLRLWVTE	-	-	-	-	-	-	-	-	-	-	-	.
	Wei_chr7R_nlr_131	996158183	996161306	996.16	-	complete	3123	AAGGCGCTAGCCCCCGTCGCGGATGGCGTGCTGGAGGCTTGGGCAGCCAGCACCAACTTTGGTCCCAACGTCCAGGAGCTCAGCAAGGAACTGCTGTTCGTCAAGGCCATGCTCGGACGAGCTGCCGGCAAGGAGCTCGCCGGACCAGCTACGGTGGAGCTGCTGCACAAGCTGCAGGACTCGGCGCACAATGTTCCTGGCGATGAAGATCGTGGCAATTCGCAAGGAACACCAATGCCTGAATTTAACAGGGTTGATTTCTCTCAAAGGATGAAGAATGCTATAGAGCAACTAAAGCTTAGGAGTGAGGATGTTAACAAGATTCTGACACATTGTGGCCCTAGAACTGTCCTGGACATTGCCCAGCATCGTCCCCCCACCACACCTCAGAATGCAGAG…	17,1,6,4,5,10,3,12,2,8,7,9,11,11,11,11	PVIGPGGMGKTTLIQHIYNNQHFPVRIWICVSFSFNLDKVLEQIKRYSPEFLLVLDDIWQFTDVDKGSMVLVTTRQKEIADQVKKLEPGEFRKLFLVYVFLKGSPLAAKTVGRLLSKDLSLIMHALKLSYDFLPFHLQQCFSHSALFPEDYLFRSHELIGLWTGL	1	Triticum dicoccoides	Disease resistance protein RGA2-like	2943	83.1804	88.9908	3	197	1176	1477	https://www.ncbi.nlm.nih.gov/protein/XP_037475123.1?report=genbank&log$=protalign&blast_rank=1&RID=C6AD5DJE013	.
	Wei_chr7R_nlr_132	996269914	996273406	996.272	-	complete (pseudogene)	3492	AAGGCGCTAGCCCCCGTCGCGGATGGCGTGCTGGAGGCTTGGGCAGCCAGCACCAACTTTGGTCCCAACATCCAGGAGCTCAGCAAGGAACTGCTGTTCGTCAAGGCCATGCTCGAACGAGCTGCCGGCAAGGAGCTCGCCGGACCAGCTACGGTGGAGCTGCTGCACAAGCTGCAGGACTCGGCGCACAATGCTGAGGATTTGCTGGACGAGCTGGACTACTTCCGCATCCACGACGAGCTCCACGACACGTACGAGGCTGCTGACCAGCACGCCAATGGTTGCGCCTGCGACCTCGTCCTCAATGCTCGCCACACCGCCAAAGCTATTGGCAAACAGCTGGCATCTTTGACCGCACACTGCTTTGGTGCCCATCCCCGACAAGAAGATGCAAGACAA…	17,1,6,4,5,10,12,2,8,7,11,11	PVIGPGGMGKTTLIQHI*TINHFPVRIWICVSFSFNLDKVLEQIKRYSPEFLLVLDDIWQFTDVDKGSMVLVTTRQKEIADQVKKLEPGEFRKLFLVYVFIMHALKLSYDFLPFHLQQCFFYSALFPEDYFFRSEELISLWNGL	1	Triticum dicoccoides	Putative disease resistace protein RGA1	2193	61.0123	68.3995	70	456	1145	1624	https://www.ncbi.nlm.nih.gov/protein/XP_037411348.1?report=genbank&log$=protalign&blast_rank=2&RID=C6A4R241013	.
	Wei_chr7R_nlr_133	999167164	999171499	999.169	-	complete	4335	TACGTGACCAGCATGCTTGCCGAGGTGGCCAAAGAGGAGGTGGCCATGCTAATCGGCGTATCCGATGGGATCAAAGACCTGAGCATCAAGCTTGGGGACCTCAAGAATTTCCTTGCTGATGCTGATAGGAGGAACATCACCGACGAGAGTGTGCGGGGGTGGGTGGGCGAACTGAAGCGTGCCATGTACCTCGCCACCGACATCCTCGACCTTTGTCAGCTCAAGGCCATGGAGCAGCGTCCATCCAAGGACATGGGGTGCCTTAACCCACTCCTCTTCTGCTTACGAAATCCTCTCCACTCCCATGACATCGGAACCCGCATCAAGGCATTGAACAAGGAGCTGTATAGCATCTGCGAGCGGGGCAATAAATTTAAATTTGCGAAGCTAGAAGCCTAC…	17,16,1,6,4,5,10,3,2,8,7,9,9,11,9,19,11,11,11	AIVGVGGIGKTTLGKKVFNDEKFTKKIWLSITQDFTDIELLSTSIIAAGGFLLVLDDLWGVDAWNPGSRVLITTRHETITRSMKALGHEDAWSLLKNQVSCDGLPLAMKVMGGLLCSKEKSLKQCFLHFSLKPKKSVLSVREIVSMWICE	-	Hordeum vulgare	Putative disease resistance RPP13-like protein 1	1155	82.3377	89.3506	0	346	730	1056	https://www.ncbi.nlm.nih.gov/protein/KAE8766850.1?report=genbank&log$=protalign&blast_rank=4&RID=C6A4YTUE013	.
	Wei_chr7R_nlr_134	999187455	999188441	999.188	+	partial	986	GCATCCTACCTGATGCTCGCTGATGTGGCGAGAGACGAGGTGGCCATGCTGATAGGAGTATCCGGTCATATAGATGACTTGAGCCTCAAGCTCAGGGACCTTAACAACTTCCTTGAAGACGCTGATAGGCGGCACATCACGGACAAGAGCGTGTGTGACTGGGTGGAGGACCTAAAGCGTGCCATGTACCTCGCCACCGACATCCTCGACCTGTGTCAGCTCAAGGCCATGGAACAAGGTCCATCCAAGGACATGGGGTGCCTTAACACCTTGTTGTTCTGCATGCGGAACCCCCTCCATTGCCACGACATCGGCACCCGCATCAAGGTGCTCAACCAGCAGCTGGATGACATCTGCGAGAGGGGACGTCGTTTCAACTTTATCAGGCTAGAAGGCTAC…	17,16,1,6,4,5,10	-	-	Triticum dicoccoides	Putative disease resistance protein RGA1	735	72.2449	85.3061	2	9	253	1070	https://www.ncbi.nlm.nih.gov/protein/XP_037487490.1?report=genbank&log$=protalign&blast_rank=6&RID=C6A56PP2016	.
	Wei_chr7R_nlr_135	1000170948	1000178728	1000.17	+	complete	7780	TCCATCGTGAGCAAGTTCGGGCAGGCCCTTGTGGAGGAGCTCCAGGAGATCCGCGGAGTCGGCGACAAGGTGATCCACCTGAGGGACGAGCTGGCCTCCATGAACGCCGTGCTGCGCATGCTGGCCGAGTCGGACGAAGACTGCGTCGACCACCTCATCCGAGAGTGGACGAAGCAGGTGCGCGAGCTTGCTTCCGACGCTGAGGACTGCGTGGATATCTACAAGCTCCACGTCAGGCGCCCTCTCCCACGGCCAGTCGACCCCGGCATGCGGATGAACAGCGCCAGACGTCTACTCGGGCATGCCAAGCTCCTACCTGACATTGCCCGGTACCTACTCTCTCCCCGTCCTTCTTCATTCATCATCAAATTGAAATGAGCTTTCAACGGAAAATTAATA…	17,16,1,6,4,5,10,3,12,2,8,7,11,9,9	SIVGFGGLGKTTLAMDTTTQLDFPHQAQVSVSQAFDGDKDLKGLVKRMLHYLIVIDDVWTIPAWDHNSRIIVTTRVESVAKACSPLKEELSKQLFINRVFCSGLPLAIVSMASLLASYKSPMRQIVTLSYSHLPHHLKNCMMYLSIFPEDYEIQKKRLLSRWIAE	-	Aegilops tauschii	Disease resistance protein Pik-2-like	1122	87.4332	93.0481	5	279	652	927	https://www.ncbi.nlm.nih.gov/protein/XP_020193332.2?report=genbank&log$=protalign&blast_rank=2&RID=C6A5G5FP013	.
	Wei_chr7R_nlr_136	1002484124	1002488429	1002.49	+	complete	4305	AAGGCGCTAGGCCCCGTTGCAGATGGCTTGCTGGGGGCTTGGTCAGCCAGCAGCAACCTTGGCCTCAACATCGAGGACCTCAGGACGGAACTGCTGCTCGTCAAGGCCACACTCCAACAAGCTGCCCGCAAGGAGATCTGCGGTACGGCCATGGAGGAGCTGCTGCAGAGGCTGCTGGACTCGGCACACAATGCCGAGGACTTGCTGGACGAGCTGGACTACTTCCGCATCCACGACGAGCTATATCATACATACGATGCTGCTGACCAGCACGGCAAGGGTTGCGTCTGCAACCTCGCCCTCAATGCTCGCCACACCGTCAAAGCTCTTGCCAAACAGCTGTCATCCTTGTCCGCGTACTGCTTTGGTGCCAACACTGGTGGTGATCACCGGCAGGGA…	17,1,6,4,5,3,12,2,8,7,11,19,11,11,11,11,11	PVVGPGGMGKTTLIQHIYRNQHFPVMIWICVSFNFNLDKVLEQIKISTRPFLLVLDDIWQISDVGKGSMVLVTTRFPAIAQKVKPLKGSPLAARTVGRLLSKEHSLIMSALRLSYDFLPFHLQQCFSYSALIPEDIYLRSYDLISLWIGL	1	Triticum uratu	Disease resistance protein RGA2	4353	86.2853	90.6272	24	15	1457	1647	https://www.ncbi.nlm.nih.gov/protein/EMS51437.1?report=genbank&log$=protalign&blast_rank=1&RID=C6AP6VJP013	.
	Wei_chr7R_nlr_137	1002501786	1002506091	1002.5	+	complete	4305	AAGGCGCTAGGCCCCGTTGCAGATGGCTTGCTGGGGGCTTGGTCAGCCAGCAGCAACCTTGGCCTCAACATCGAGGACCTCAGGACGGAACTGCTGCTCGTCAAGGCCACACTCCAACAAGCTGCCCGCAAGGAGATCTGCGGTACGGCCATGGAGGAGCTGCTGCAGAGGCTGCTGGACTCGGCACACAATGCCGAGGACTTGCTGGACGAGCTGGACTACTTCCGCATCCACGACGAGCTATATCATACATACGATGCTGCTGACCAGCACGGCAAGGGTTGCGTCTGCAACCTCGCCCTCAATGCTCGCCACACCGTCAAAGCTCTTGCCAAACAGCTGTCATCCTTGTCCGCGTACTGCTTTGGTGCCAACACTGGTGGTGATCACCGGCAGGGA…	17,1,6,4,5,3,12,2,8,7,11,19,11,11,11,11,11	PVVGPGGMGKTTLIQHIYRNQHFPVMIWICVSFNFNLDKVLEQIKISTRPFLLVLDDIWQISDVGKGSMVLVTTRFPAIAQKVKPLKGSPLAARTVGRLLSKEHSLIMSALRLSYDFLPFHLQQCFSYSALIPEDIYLRSYDLISLWIGL	1	Triticum uratu	Disease resistance protein RGA2	4353	86.2853	90.6272	24	15	1457	1647	https://www.ncbi.nlm.nih.gov/protein/EMS51437.1?report=genbank&log$=protalign&blast_rank=1&RID=C6AP6VJP013	.
	Wei_chr7R_nlr_138	1002519683	1002521940	1002.52	+	complete (pseudogene)	2257	TCCGGTTGTTGGTCTGGAGGAATGGGAAAGACAACTCTGATACAACACATATATCGCAACCAAAAGGTGCAGAATCATTTTCCAGTCATGATTTGGATATGTGTGTCATTCAATTTCAATCTGGATAAGGTGCTAGAACAGATTAAAATAAGTACTCGTCCAGTTGAAAGTGAAAAGGAGGGCAGTACACTGAAGAGTTGATTGAAGGAAGATTGAAATCTAAAGGTTCTTACTTGTATTGGATGATATATGGCAGATTAGTGATGTGGGTGACTGGAAAAAAACTCCTGTCGATACTCAACCAATCACAAGAAAAGGGTTCCATGGTTCTAGTCACAACTCGATTTCCAGCAATAGCACAGAAGGTTAAACCATCTGGCCATCCAATAGAACTGGACG…	1,6,4,5,3,12,2,8,7,11,11	SGCWSGGMGKTTLIQHIYRNQHFPVMIWICVSFNFNLDKVLEQIKISTRPFLLVLDDIWQISDVGKGSMVLVTTRFPAIAQKVKPLKGSPLAARTVGRLLSKEHSLIMSALRLSYDFLPFHLQQCFSYSALIPEDIYLRSYDLISLWIGL	1	Triticum dicoccoides	Disease reisstance protein RGA2-like	816	70.2206	76.1029	11	357	622	1484	https://www.ncbi.nlm.nih.gov/protein/XP_037483191.1?report=genbank&log$=protalign&blast_rank=2&RID=C6APPMF4016	.
	Wei_chr7R_nlr_139	1002710349	1002712485	1002.71	-	complete	2136	CCCCTCCTCCCGAAGCTGGGGAGCCTGCTCGCAGGTGAGTTCACCCTAGAGAAGCGCGTGAGGAAAGGCATCGACACTCTCGACAAGGAGTTGAAGCTGATGCACGCTGCTCTCAGCAAGGTGGCGAGGGTGCCGACAGAGGAGCTTGATGAGGAGGTCAAGATCTGGGCTGGAATGGTGAGGGACCTGGCCTACCAAATGGAGGACATCGTCGACGCCTTCGTGCTGCGGGTGGGCAATGGATCTGCCAACCCGAAGAATAGAGTGAAGAAGTTACTCAAGAAGACAGGCAGATTGTTCAAGAAGGGTAAAGATCTCCATCGAATCTCCGATGCTCTAGAAGAAGTGGTTGGCCAGGCTAAAGAGTTGGCTGAGCTGCGCCAAAGGTACAAGCTGGAG…	17,16,14,1,6,4,5,10,3,12,2,8,7,9,9	SVVGFGGLGKTTLAKMVYDKIRFDCSAFVSVSQNPNMKKILKDILFELDKCLMVIDDTWDEIAWDIGSRLIMTTRNVSVAETCCSLCEDVSRRLFYRRIFCGGIPLAIITIASLLSNNRQMMKKILLFSYYDLPSYLKPCLLYLSIFPEDHLIMRSQLILKWISE	-	Triticum uratu	Disease resistance RPP13-like protein 4	1089	83.1956	90.6336	0	274	636	924	https://www.ncbi.nlm.nih.gov/protein/EMS53189.1?report=genbank&log$=protalign&blast_rank=4&RID=C6APY5V3013	.
	Wei_chr7R_nlr_140	1004253805	1004257272	1004.26	-	complete	3467	CCGATTGTCGGTGCAGGGGGAATAGGCAAGACAACACTGGTACAGTACATATATAGAAACCAACAAGTTCAGAATCATTTTCAAGTCCTTATTTGGGTATGTGTGTCACTCAGTTTCAATTTGAGTAAGCTGCTAGATGAGATTAAAACATATATCCCTCGGGTTGAAGGGGAAAAAGTTGGCAGAGTCGAGGAGCTGATTGAACAGAGGTTAAAATCCAAAAGGTTTTTGCTTGTACTGGATGATGTATGGGAGTTCAATAATGGGGATGACTGGAAAAGGTTGTTGCTGCCATTCAAAGCATCTCAAGAAAAAGGTAGCATGATTGTACTCACGACTCGGTTTCCAGCAATAGCAAATATGGGTAAAACAGCTGATTATATAGAACTGGAAGGATTA…	1,6,4,5,10,3,12,2,7,11,11,11,11,11	PIVGAGGIGKTTLVQYIYRNQHFQVLIWVCVSLSFNLSKLLDEIKTYIPRFLLVLDDVWEFNNGDKGSMIVLTTRFPAIANMGKTLKSEEFRKLFLSFVFLKGSPLAAKTVGALLRKNLNLIMSALKLSYYYLPFHQRQCFSYSALFPEDYKYSNTELINLWIGL	1	Triticum dicoccoides	Putative disease resistance protein RGA3	1692	60.461	69.6809	41	866	1418	1456	https://www.ncbi.nlm.nih.gov/protein/XP_037466369.1?report=genbank&log$=protalign&blast_rank=3&RID=C6AR8THK013	.
