# Supplementary material for: Discovery of a novel powdery mildew (Blumeria graminis) resistance locus in rye (Secale cereale L.)
Source: Sci Rep. 2021 Nov 29;11:23057. doi: 10.1038/s41598-021-02488-5 (PMC8630102; doi:10.1038/s41598-021-02488-5)
Supplement: Supplementary file 11 — Supplementary Information 2. [file 41598_2021_2488_MOESM11_ESM.fasta]

>Lo7_chr7R_nlr_94_CDS
ATGGAGCTCGCCATGCTGGCCATCCGCCCCCTCCTCCCGAAGCTGGGGAGCCTGCTCGCAGGTGAGTTCA
CCCTAGAGAAGCGCGTGAGGAAAGGCATCGACACTCTCGACAAGGAGTTGAAGCTGATGCACGCTGCTCT
CAGCAAGGTGGCGAGGGTGCCGACAGAGGAGCTTGATGAGGAGGTCAAGATCTGGGCTGGAATGGTGAGG
GACCTGGCCTACCAAATGGAGGACATCGTCGACGCCTTCGTGCTGCGGGTGGGCAATGGATCTGCCAACC
CGAAGAATAGAGTGAAGAAGTTACTCAAGAAGACAGGCAGATTGTTCAAGAAGGGTAAAGATCTCCATCG
AATCTCCGATGCTCTAGAAGAAGTGGTTGGCCAGGCTAAAGAGTTGGCTGAGCTGCGCCAAAGGTACAAG
CTGGAGACACTGGACGCCGGTGCTGGGGCTAGTGTTGACCCTCGTACCATGGCTATGTACACAGATATGA
CAGAGCTCATCGGCATTGAAGGGCCACGAGATGAGTTGATCAATATGTTGCTTGATGGTGATGACTGGTC
AAAGAATCCGCTGAAGATGGTCTCTGTTGTTGGATTTGGTGGGTTAGGCAAGACAACTCTTGCTAAAATG
ATGTATGACAAGATCAAAGTGCGATTTGATTGTAGTGCTTTTGTTTCGGTTTCTCAGAATCCGAACATGA
AGAAAATCTTGAAGGATATTCTTTTTGAGCTCGACAAGTACAAGTATTCAGACATATATAATGTCGAACG
AGAAGAAAAGCATCTCATCGACGAACTCATTGAATTCCTTGGCGAAAAGAGGTGCCTCATGGTAATTGAT
GACACGTGGGATGAAATTGCATGGGATTTTATCAAGCGGGCTTTCTCTAAGAACAGTATTGGAAGTCGGT
TAATCATGACAACCCGCAATGTCAGTGTTGCTGAAACATGTTGCTCTTCCAGTCAGGATATTTACCATAT
GAAACCTCTTTGTGAGGATGTCTCAAGAAGGCTTTTCTACAGAAGAATATTTTCTAATGAGAAAGAATGC
CCTCATGAATTGGTGGAAGTATCTGAACACATCTTGAAGAAATGTGGTGGAATACCATTAGCAATTATTA
CCATAGCAAGTCTTCTATCCAATAACCGCCAGATGAGAACAAAGGACCAGTGGGATGCCGTGCTCCATTC
CATTGGTCGTGGACTCAAAGAAAATCGCAATGTAAAGGAGATGAAGAAGATATTATTATTCAGCTATTAT
GATCTACCTTCTTATCTTAAGCCATGCTTATTGTATCTCAGTATCTTTCCAGAAGATCACTTGATTATGA
GATCCCAGCTGATATTGAAATGGATATCTGAAGGTATCGTTTATAGTGAAGAAGAAGAGACTAGCTTATA
TGTGCTCGGTGACAGCTACTTTAATGAGTTAGTAAACAGAAGTATGATCCAGCCGATAGGTATTGATGAC
GAAGAAAAAGTAAAATATTGTCGTGTACATGACATGGTGCTCGACCTCATATGTTCATTGGCTAGTGAAG
AGAACTTTGTCACTATATTGAATGGCACCAAGAGGAAATTTTCTGACTCGCAAAGCAAGGTCCGAAGATT
GTCAATTCAAAATAGCAATGTCGAAGTGGCTACCATCAGTATGGCACAAGTAAGATCAATTTCCGTTTTC
ACAACTGATGATGTTAACCAACTGTACAAAGTTTCAAGCAGTCACGTTTTGCGTGTGTTGGATTTAGAAT
ATTGTCCTTCTCCGGATACTTGGATTTTTTTGCATTTGAGGCAGCTACGACTGAAAGGTTATCGGGGTAA
GGAGCTTCCAATGGAAATAGGAAAGCTATGGTTTTTGCAAGTCCTGGATATTGGTGAAACAAGTATAAAA
GAAATACCGTCGAGTATTGTTGGACTTACACGTCTGATGTACTTGTATCTTGGCCGGGGTGTGAAGCTCC
CGTATGGGATTGGTAACTTAACTTCCCTGGAAGTGCTACTGGGACTAACAGTGGGCAAAAAAGGGGTTTC
TTCAGACAGTTGTAATCACCATCTTGTGCAAGAGCTGGGCAATTTGACCAAGCTGAGGGTGCTCGAGATT
ATTTGGGGAGCTTTGGATGAGAGCATCGCTAAAACATTGGTGGAATCCCTAAGTAATCTCCACAAATTGC
AAGCGCTAGATATTCGTGGTGACAAAGGTGGACACTTCAATGTCATGCGCGAAGGCTGGGTGCCCTCTCA
ACAACTCCGTAGAGTATTCATTACGGATTGCTCGCTGTGGACACTGCCGGCATGGATTAATCCTTCATTG
CTTCCTTTCCTGTCGTGCCTGGTAATAACTGTGAGTGAAGTGCGCCCGGAGGACATCCCGCTTCTAGGGG
TGTTGCCCGCCCTTCGTACTCTCAGTCTAAGCGTTGATGGATTTTGGTCCCCAGAAATGCGGGTGATAGC
GGGAATGGAAAAGTCCGTTGTTACTGCTGATGCATTTCCATGTGTGGAAGTGTGCTCCTTCGGTGGTATC
GCCATTGCGCCGTCTATATTTCCACAAGGAGCCGCACCAAGGCTTAAAGAACTTAACTTGTGCTTCCCAG
CTAGGTGGATCGGCCGTGGCGACATTGATTTGGGCATGGGGCACCTCCCCTCCCTCAAGGAAGTCTCGGT
TAACCTTTTGCGTAGGGAAGCCAGCGATGAGGTGGTGGAGGAAGCAGATGCGGCTCTGAGGGCCGCAGCG
GAACACCATCCCAATCGTCCCGTCATTGTAATCTACTGA
>Lo7_chr7R_nlr_94_CDS_aa
MELAMLAIRPLLPKLGSLLAGEFTLEKRVRKGIDTLDKELKLMHAALSKVARVPTEELDE
EVKIWAGMVRDLAYQMEDIVDAFVLRVGNGSANPKNRVKKLLKKTGRLFKKGKDLHRISD
ALEEVVGQAKELAELRQRYKLETLDAGAGASVDPRTMAMYTDMTELIGIEGPRDELINML
LDGDDWSKNPLKMVSVVGFGGLGKTTLAKMMYDKIKVRFDCSAFVSVSQNPNMKKILKDI
LFELDKYKYSDIYNVEREEKHLIDELIEFLGEKRCLMVIDDTWDEIAWDFIKRAFSKNSI
GSRLIMTTRNVSVAETCCSSSQDIYHMKPLCEDVSRRLFYRRIFSNEKECPHELVEVSEH
ILKKCGGIPLAIITIASLLSNNRQMRTKDQWDAVLHSIGRGLKENRNVKEMKKILLFSYY
DLPSYLKPCLLYLSIFPEDHLIMRSQLILKWISEGIVYSEEEETSLYVLGDSYFNELVNR
SMIQPIGIDDEEKVKYCRVHDMVLDLICSLASEENFVTILNGTKRKFSDSQSKVRRLSIQ
NSNVEVATISMAQVRSISVFTTDDVNQLYKVSSSHVLRVLDLEYCPSPDTWIFLHLRQLR
LKGYRGKELPMEIGKLWFLQVLDIGETSIKEIPSSIVGLTRLMYLYLGRGVKLPYGIGNL
TSLEVLLGLTVGKKGVSSDSCNHHLVQELGNLTKLRVLEIIWGALDESIAKTLVESLSNL
HKLQALDIRGDKGGHFNVMREGWVPSQQLRRVFITDCSLWTLPAWINPSLLPFLSCLVIT
VSEVRPEDIPLLGVLPALRTLSLSVDGFWSPEMRVIAGMEKSVVTADAFPCVEVCSFGGI
AIAPSIFPQGAAPRLKELNLCFPARWIGRGDIDLGMGHLPSLKEVSVNLLRREASDEVVE
EADAALRAAAEHHPNRPVIVIY
>Wei_chr7R_nlr_139_CDS
ATGGAGCTCGCCATGCTGGCCATCCGCCCCCTCCTCCCGAAGCTGGGGAGCCTGCTCGCAGGTGAGT
TCACCCTAGAGAAGCGCGTGAGGAAAGGCATCGACACTCTCGACAAGGAGTTGAAGCTGATGCACGC
TGCTCTCAGCAAGGTGGCGAGGGTGCCGACAGAGGAGCTTGATGAGGAGGTCAAGATCTGGGCTGGA
ATGGTGAGGGACCTGGCCTACCAAATGGAGGACATCGTCGACGCCTTCGTGCTGCGGGTGGGCAATG
GATCTGCCAACCCGAAGAATAGAGTGAAGAAGTTACTCAAGAAGACAGGCAGATTGTTCAAGAAGGG
TAAAGATCTCCATCGAATCTCCGATGCTCTAGAAGAAGTGGTTGGCCAGGCTAAAGAGTTGGCTGAG
CTGCGCCAAAGGTACAAGCTGGAGACACTGGACGCCGGTGCTGGGGCTAGTGTTGACCCTCGTACCA
TGGCTATGTACACAGATATGACAGAGCTCATCGGCATTGAAGGGCCACGAGATGAGTTGATCAATAT
GTTGCTTGATGGTGATGACTGGTCAAAGAATCCGCTGAAGATGGTCTCTGTTGTTGGATTTGGTGGG
TTAGGCAAGACAACTCTTGCTAAAATGGTGTATGACAAGATCAAAGTGCGATTTGATTGTAGTGCTT
TTGTTTCGGTTTCTCAGAATCCGAACATGAAGAAAATCTTGAAGGATATTCTTTTTGAGCTCGACAA
GTACAAGTATTCAGACATATATAATGTCGAACGAGAAGAAAAGCATCTCATCGACGAACTCATTGAA
TTCCTTGGCGAAAAGAGGTATGCTTCTTTTTTCATACTATTGACTGATAGTCATTTCGTCTAGTTGT
CAACTAACTCTCACAAATATTCATATAGGTGCCTCATGGTAATTGATGACACGTGGGATGAAATTGC
ATGGGATTTTATCAAGGGGGCTTTCTCTAAGAACAGTATTGGAAGTCGGTTAATCATGACAACCCGC
AATGTCAGTGTTGCTGAAACATGTTGCTCTTCCAGTCAGGATATTTACCATATGAAACCTCTTTGTG
AGGATGTCTCAAGAAGGCTTTTCTACAGAAGAATATTTTCTAATGAGAAAGAATGCCCTCATGAATT
GGTGGAAGTATCTGAACACATCTTGAAGAAATGTGGTGGAATACCATTAGCAATTATTACCATAGCA
AGTCTTCTATCCAATAACCGCCAGATGAGAACAAAGGACCAGTGGGATGCCGTGCTCCATTCCATTG
GTCGTGGACTCAAAGAAAATCGCAATGTAAAGGAGATGAAGAAGATATTATTATTCAGCTATTATGA
TCTACCTTCTTATCTTAAGCCATGCTTATTGTATCTCAGTATCTTTCCAGAAGATCACTTGATTATG
AGATCCCAGCTGATATTGAAATGGATATCTGAAGGTATCGTTTATAGTGAAGAAGAAGAGACTAGCT
TATATGTGCTCGGTGACAGCTACTTTAATGAGTTAGTAAACAGAAGTATGATCCAGCCGATAGGTAT
TGATGACGAAGAAAAAGTAAAATATTGTCGTGTACATGACATGGTGCTCGACCTCATATGTTCATTG
GCTAGTGAAGAGAACTTTGTCACTATATTGAATGGCACCAAGAGGAAAATTTCTGACTCGCAAAGCA
AGGTCCGAAGATTGTCAATTCAAAATAGCAATGTCGAAGTGGCTACCATCAGTATGGCACAAGTAAG
ATCAATTTCCGTTTTCACAACTGATGATGTTAACCAACTGTACAAAGTTTCAAGCAGTCACGTTTTG
CGTGTGTTGGATTTAGAATATTGTCCTTCTCCGGATACTTGGATTTTTTTGCATTTGAGGCAGCTAC
GACTGAAAGGTTATCGGGGTAAGGAGCTTCCAATGGAAATAGGAAAGCTATGGTTTTTGCAAGTCCT
GGATATTGGTGAAACAAGTATAAAAGAAATACCGTCGAGTATTGTTGGACTTACACGTCTGATGTAC
TTGTATCTTGGCCGGGGTGTGAAGCTCCCGTATGGGATTGGTAACTTAACTTCCCTGGAAGTGCTAC
TGGGACTAACAGTGGGCAAAAAAGGGGTTTCTTCAGACAGTTGTAATCACCATCTTGTGCAAGAGCT
GGGCAATTTGACCAAGCTGAGGGTGCTCGAGATTATTTGGGGAGCTTTGGATGAGAGCATCGCTAAA
ACATTGGTGGAATCCCTAAGTAATCTCCACAAATTGCAAGCGCTAGATATTCGTGGTGACAAAGGTG
GACACTTCAATGTCATGCGCGAAGGCTGGGTGCCCTCTCAACAACTCCGTAGAGTATTCATTACGGA
TTGCTCGCTGTGGACACTGCCGGCATGGATTAATCCTTCATTGCTTCCTTTCCTGTCGTGCCTGGTA
ATAACTGTGAGTGAAGTGCGCCCGGAGGACATCCCGCTTCTAGGGGTGTTGCCCGCCCTTCGTACTC
TCAGTCTAAGCGTTGATGGATTTTGGTCCCCAGAAATGCGGGTGATAGCGGGAATGGAAAAGTCCGT
TGTTACTGCTGATGCATTTCCATGTGTGGAAGTGTGCTCCTTCGGTGGTATCGCCATTGCGCCGTCT
ATATTTCCACAAGGAGCCGCACCAAGGCTTAAAGAACTTAACTTGTGCTTCCCAGCTAGGTGGATCG
GCCGTGGCGACATTGATTTGGGCATGGGGCACCTCCCCTCCCTCAAGGAAGTCTCGGTTAACCTTTT
GCGTAGGGAAGCCAGCGATGAGGTGGTGGAGGAAGCAGATGCGGCTCTGAGGGCCGCAGCGGAACAC
CATCCCAATCGTCCCGTCATTGTAATCTACTG
>Wei_chr7R_nlr_139_CDS_aa
MELAMLAIRPLLPKLGSLLAGEFTLEKRVRKGIDTLDKELKLMHAALSKVARVPTEELDEEVKIWAG
MVRDLAYQMEDIVDAFVLRVGNGSANPKNRVKKLLKKTGRLFKKGKDLHRISDALEEVVGQAKELAE
LRQRYKLETLDAGAGASVDPRTMAMYTDMTELIGIEGPRDELINMLLDGDDWSKNPLKMVSVVGFGG
LGKTTLAKMVYDKIKVRFDCSAFVSVSQNPNMKKILKDILFELDKYKYSDIYNVEREEKHLIDELIE
FLGEKRYASFFILLTDSHFVMSTNSHKYSYRCLMVIDDTWDEIAWDFIKGAFSKNSIGSRLIMTTRN
VSVAETCCSSSQDIYHMKPLCEDVSRRLFYRRIFSNEKECPHELVEVSEHILKKCGGIPLAIITIAS
LLSNNRQMRTKDQWDAVLHSIGRGLKENRNVKEMKKILLFSYYDLPSYLKPCLLYLSIFPEDHLIMR
SQLILKWISEGIVYSEEEETSLYVLGDSYFNELVNRSMIQPIGIDDEEKVKYCRVHDMVLDLICSLA
SEENFVTILNGTKRKISDSQSKVRRLSIQNSNVEVATISMAQVRSISVFTTDDVNQLYKVSSSHVLR
VLDLEYCPSPDTWIFLHLRQLRLKGYRGKELPMEIGKLWFLQVLDIGETSIKEIPSSIVGLTRLMYL
YLGRGVKLPYGIGNLTSLEVLLGLTVGKKGVSSDSCNHHLVQELGNLTKLRVLEIIWGALDESIAKT
LVESLSNLHKLQALDIRGDKGGHFNVMREGWVPSQQLRRVFITDCSLWTLPAWINPSLLPFLSCLVI
TVSEVRPEDIPLLGVLPALRTLSLSVDGFWSPEMRVIAGMEKSVVTADAFPCVEVCSFGGIAIAPSI
FPQGAAPRLKELNLCFPARWIGRGDIDLGMGHLPSLKEVSVNLLRREASDEVVEEADAALRAAAEHH
PNRPVIVIY
